# Supplementary material for: Plant–fungi interactions in Marchantia polymorpha are associated with horizontal gene transfer and terpene metabolism
Source: Proc Natl Acad Sci U S A. 2026 Feb 4;123(6):e2532723123. doi: 10.1073/pnas.2532723123 (PMC12890914; doi:10.1073/pnas.2532723123)
Supplement: Supplementary file 2 — Dataset S01 (XLSX) [file pnas.2532723123.sd01.xlsx]

## Sheet: heatmap_legend
column name	explanation
Tak1_inoc_T0_rep1	Variance stabilized row-centered counts for genes in Tak1 inoculated, at 0 days post inoculation (repetition 1)
Tak1_inoc_T0_rep2	Variance stabilized row-centered counts for genes in Tak1 inoculated, at 0 days post inoculation (repetition 2)
Tak1_inoc_T0_rep3	Variance stabilized row-centered counts for genes in Tak1 inoculated, at 0 days post inoculation (repetition 3)
Tak1_inoc_T3_rep1	Variance stabilized row-centered counts for genes in Tak1 inoculated, at 3 days post inoculation (repetition 1)
Tak1_inoc_T3_rep2	Variance stabilized row-centered counts for genes in Tak1 inoculated, at 3 days post inoculation (repetition 2)
Tak1_inoc_T3_rep3	Variance stabilized row-centered counts for genes in Tak1 inoculated, at 3 days post inoculation (repetition 3)
Tak1_ni_T0_rep1	Variance stabilized row-centered counts for genes in Tak1 non-inoculated, at 0 days post inoculation (repetition 1)
Tak1_ni_T0_rep2	Variance stabilized row-centered counts for genes in Tak1 non-inoculated, at 0 days post inoculation (repetition 2)
Tak1_ni_T0_rep3	Variance stabilized row-centered counts for genes in Tak1 non-inoculated, at 0 days post inoculation (repetition 3)
Tak1_ni_T3_rep1	Variance stabilized row-centered counts for genes in Tak1 non-inoculated, at 3 days post inoculation (repetition 1)
Tak1_ni_T3_rep2	Variance stabilized row-centered counts for genes in Tak1 non-inoculated, at 3 days post inoculation (repetition 2)
Tak1_ni_T3_rep3	Variance stabilized row-centered counts for genes in Tak1 non-inoculated, at 3 days post inoculation (repetition 3)
gene	gene name
gene_symbol	gene name from M. polyymorpha studies
MPGENES	annotation from M. polyymorpha studies
PANTHER	PANTHER functional annotation
SUPERFAMILY	SUPERFAMILY functional annotation
KOG	KOG functional annotation
Pfam_id	Pfam identifier
Pfam_desc	Pfam functional annotation
IPR	IPR identifier
IPR_desc	IPR functional annotation
GO_id	GO identifier
GO_desc	GO functionnal annotation
categ	category of the gene from the pangenomic study (Beaulieu et al. 2025): core (shared by most accessions), accessory (shared by some accessions) or super accessory (shared by a few accessions)
updown_1dpi	deregulation of the gene in plants inoculated with the pathogen, 1 day post inoculation
updown_2dpi	deregulation of the gene in plants inoculated with the pathogen, 2 day post inoculation
updown_3dpi	deregulation of the gene in plants inoculated with the pathogen, 3 day post inoculation
updown_4dpi	deregulation of the gene in plants inoculated with the pathogen, 4 day post inoculation
CL	cold & light abiotic stress, from Tan et al. 2023
CN	cold & nitrogen deficiency abiotic stress, from Tan et al. 2023
N	nitrogen deficiency abiotic stress, from Tan et al. 2023
NL	nitrogen deficiency & light abiotic stress, from Tan et al. 2023
LS	light & salt abiotic stress, from Tan et al. 2023
L	light abiotic stress, from Tan et al. 2023
ML	mannitol & light abiotic stress, from Tan et al. 2023
S	salt abiotic stress, from Tan et al. 2023
SM	salt & mannitol abiotic stress, from Tan et al. 2023
M	mannitol abiotic stress, from Tan et al. 2023
SN	salt & nitrogen deficiency abiotic stress, from Tan et al. 2023
MN	mannitol & nitrogen deficiency abiotic stress, from Tan et al. 2023
C	cold abiotic stress, from Tan et al. 2023
CS	cold & salt abiotic stress, from Tan et al. 2023
CM	cold & mannitol abiotic stress, from Tan et al. 2023
HN	heat & nitrogen deficiency abiotic stress, from Tan et al. 2023
HS	heat & salt abiotic stress, from Tan et al. 2023
HM	heat & mannitol abiotic stress, from Tan et al. 2023
H	heat abiotic stress, from Tan et al. 2023
CD	cold & dark abiotic stress, from Tan et al. 2023
ND	nitrogen deficiency & dark abiotic stress, from Tan et al. 2023
D	dark abiotic stress, from Tan et al. 2023
SD	salt & dark abiotic stress, from Tan et al. 2023
MD	mannitol & dark abiotic stress, from Tan et al. 2023
HD	heat & dark abiotic stress, from Tan et al. 2023

## Sheet: heatmap_TAK1T0T3_signif_log1_pv
Tak1_inoc_T0_rep1	Tak1_inoc_T0_rep2	Tak1_inoc_T0_rep3	Tak1_inoc_T3_rep1	Tak1_inoc_T3_rep2	Tak1_inoc_T3_rep3	Tak1_ni_T0_rep1	Tak1_ni_T0_rep2	Tak1_ni_T0_rep3	Tak1_ni_T3_rep1	Tak1_ni_T3_rep2	Tak1_ni_T3_rep3	gene	gene_symbol	MPGENES	PANTHER	SUPERFAMILY	KOG	Pfam_id	Pfam_desc	IPR	IPR_desc	GO_id	GO_desc	categ	updown_1dpi	updown_2dpi	updown_3dpi	updown_4dpi	CL	CN	N	NL	LS	L	ML	S	SM	M	SN	MN	C	CS	CM	HN	HS	HM	H	CD	ND
-1.80275	-1.80275	2.28609	-1.80275	-1.80275	-1.80275	-1.80275	3.55524	0.160139	2.66879	-1.80275	3.94899	Mp5g01000	MpCupin72		GERMIN-LIKE PROTEIN SUBFAMILY 3 MEMBER 3,GERMIN-LIKE PROTEIN 9-2-RELATED	RmlC-like cupins		PF00190	Cupin	IPR011051,IPR014710,IPR006045,IPR001929	-|RmlC-like cupin domain superfamily|RmlC-like jelly roll fold|Cupin 1|Germin	GO:0030145	manganese ion binding	accessory					1	1	0	0	0	-1	0	-1	1	1	1	1	0	1	1	0	0	0	-1	-1	-1
-0.432095	-1.35844	1.06394	-1.35844	-1.35844	-1.35844	-1.35844	1.48225	-1.35844	2.77265	-0.364401	3.62829	Mp5g00770			FERRIC REDUCTION OXIDASE 8, MITOCHONDRIAL,NADPH OXIDASE	Ferredoxin reductase-like, C-terminal NADP-linked domain,Riboflavin synthase domain-like	Ferric reductase, NADH/NADPH oxidase and related proteins; [PQ]	PF08030|PF01794|PF08022	Ferric reductase NAD binding domain|Ferric reductase like transmembrane component|FAD-binding domain	IPR013121,IPR039261,IPR017938,IPR017927,IPR013130,IPR013112	-|Ferric reductase, NAD binding domain|Ferredoxin-NADP reductase (FNR), nucleotide-binding domain|Riboflavin synthase-like beta-barrel|FAD-binding domain, ferredoxin reductase-type|Ferric reductase transmembrane component-like domain|FAD-binding 8	GO:0016491	oxidoreductase activity	accessory					1	0	1	0	0	0	0	0	0	0	0	0	0	0	0	0	0	0	0	0	0
-1.44414	-1.47642	1.48009	-0.81058	-0.248369	-0.65338	-1.53669	-1.29971	1.2372	1.92149	2.2123	0.618218	Mp4g06040			RIBULOSE BISPHOSPHATE CARBOXYLASE SMALL CHAIN 1, CHLOROPLASTIC,RIBULOSE BISPHOSPHATE CARBOXYLASE SMALL CHAIN 1, CHLOROPLASTIC	RuBisCO, small subunit		PF00101	Ribulose bisphosphate carboxylase, small chain	IPR036385,IPR000894,IPR024681	-|Ribulose bisphosphate carboxylase, small subunit superfamily|Ribulose bisphosphate carboxylase small subunit, domain|Ribulose bisphosphate carboxylase, small subunit			accessory		down	down		-1	-1	0	0	0	0	0	0	0	0	0	0	0	0	0	-1	0	0	-1	-1	-1
-1.94247	-1.63496	1.54611	-0.748055	-0.0361316	-0.353589	-1.60697	-1.42918	0.725314	2.19543	2.04925	1.23525	Mp7g18470									-			core		down		down	-1	0	0	0	0	0	0	0	0	0	0	0	0	0	0	-1	0	0	-1	-1	-1
-1.41066	-2.3527	0.981532	-0.803522	-0.544868	0.0222413	-1.35263	-1.20959	0.669299	2.26902	2.81399	0.917892	Mp5g00520	MpDOXC28		GIBBERELLIN 20-OXIDASE,OXOGLUTARATE/IRON-DEPENDENT DIOXYGENASE	Clavaminate synthase-like	Iron/ascorbate family oxidoreductases; [QR]	PF14226|PF03171	non-haem dioxygenase in morphine synthesis N-terminal|2OG-Fe(II) oxygenase superfamily	IPR026992,IPR027443,IPR005123	-|Non-haem dioxygenase N-terminal domain|Isopenicillin N synthase-like|Oxoglutarate/iron-dependent dioxygenase	GO:0016491	oxidoreductase activity	accessory					-1	-1	-1	-1	-1	-1	0	0	0	0	0	0	-1	-1	-1	-1	-1	-1	-1	-1	-1
-1.67452	-1.54709	1.17714	0.122469	0.218932	-0.251209	-2.65998	-2.13224	1.06638	2.19443	2.16055	1.32515	Mp2g18440	MpCYP829-like12		CYTOCHROME P450 93A3-LIKE	Cytochrome P450	Cytochrome P450 CYP2 subfamily; [Q]	PF00067	Cytochrome P450	IPR001128,IPR002401,IPR036396,IPR017972	Cytochrome P450|-|Cytochrome P450, E-class, group I|Cytochrome P450 superfamily|Cytochrome P450, conserved site	GO:0005506,GO:0016705,GO:0020037	iron ion binding|oxidoreductase activity, acting on paired donors, with incorporation or reduction of molecular oxygen|heme binding	accessory		down		down	0	0	0	0	0	0	-1	0	-1	-1	0	-1	0	0	-1	-1	-1	-1	-1	-1	-1
-0.601857	-0.962143	0.0416933	-2.55076	-1.04571	-0.0629303	-0.195933	0.417576	-0.2648	1.78803	1.91095	1.52588	Mp7g08880									-			accessory					0	-1	-1	0	-1	0	0	0	-1	0	-1	0	-1	-1	0	-1	-1	0	-1	0	-1
0.713139	-0.879044	-0.284562	-2.45428	-1.71063	-1.02571	0.563131	-0.0101823	0.601553	1.30917	1.37311	1.80431	Mp1g16060									-			accessory					0	0	0	0	0	0	0	0	0	0	0	0	0	0	0	0	0	0	0	0	0
0.365779	-1.92105	0.652673	-1.45972	-0.825136	-0.542109	-0.338315	-0.0934183	0.789082	1.26193	1.34891	0.761383	Mp4g04970			OS02G0635000 PROTEIN,NITRILASE	Carbon-nitrogen hydrolase	Carbon-nitrogen hydrolase; [E]	PF00795	Carbon-nitrogen hydrolase	IPR036526,IPR044149,IPR003010,IPR000132	Carbon-nitrogen hydrolase superfamily|Nitrilase/Cyanide hydratase|Carbon-nitrogen hydrolase|Nitrilase/cyanide hydratase, conserved site|-	GO:0006807,GO:0003824	nitrogen compound metabolic process|catalytic activity	core					0	0	0	0	0	0	0	0	-1	0	0	0	0	0	0	1	1	0	1	0	-1
-0.940985	-1.04326	0.267919	-0.273245	-0.353242	-0.699141	0.215695	0.285692	-0.86317	1.08076	1.72157	0.601415	Mp8g13280									-								-1	0	0	0	0	-1	0	0	0	0	1	1	0	0	0	0	-1	-1	-1	-1	-1
0.0984801	-0.317916	0.502976	-1.58048	-0.390649	-0.129118	0.51533	0.0931658	-1.34505	0.740867	1.02671	0.785679	Mp5g17470	MpPOD125		PEROXIDASE,PEROXIDASE 25-RELATED	Heme-dependent peroxidases		PF00141	Peroxidase	IPR002016,IPR033905,IPR000823,IPR019793,IPR010255	Haem peroxidase|Secretory peroxidase|-|Plant peroxidase|Peroxidases heam-ligand binding site|Haem peroxidase superfamily	GO:0020037,GO:0006979,GO:0004601,GO:0042744	heme binding|response to oxidative stress|peroxidase activity|hydrogen peroxide catabolic process	accessory			up	down	0	0	0	0	1	0	1	1	1	0	0	0	0	1	0	-1	1	1	0	-1	-1
0.0776946	-0.402459	-0.156126	-1.5296	-0.792933	-0.150034	0.197648	0.464759	-0.459418	0.706424	1.17905	0.864991	Mp5g17490	MpPOD127		PEROXIDASE 25-RELATED,PEROXIDASE	Heme-dependent peroxidases		PF00141	Peroxidase	IPR033905,IPR002016,IPR019793,IPR010255,IPR000823	Secretory peroxidase|-|Haem peroxidase|Peroxidases heam-ligand binding site|Haem peroxidase superfamily|Plant peroxidase	GO:0020037,GO:0006979,GO:0004601,GO:0042744	heme binding|response to oxidative stress|peroxidase activity|hydrogen peroxide catabolic process	accessory					0	0	0	0	1	0	1	1	1	0	0	0	0	0	0	-1	0	0	0	-1	-1
-0.721349	-0.646991	0.792515	-1.45645	-0.819677	-0.395478	0.609497	-0.0860743	-0.141575	0.454058	0.919447	1.49208	Mp5g07750			HIGH AFFINITY NITRATE TRANSPORTER 2.4,HIGH-AFFINITY NITRATE TRANSPORTER 2.3	MFS general substrate transporter	Permease of the major facilitator superfamily; [G]	PF07690	Major Facilitator Superfamily	IPR011701,IPR044772,IPR020846,IPR036259	-|Major facilitator superfamily|Nitrate transporter|Major facilitator superfamily domain|MFS transporter superfamily	GO:0055085,GO:0022857	transmembrane transport|transmembrane transporter activity	accessory					1	-1	-1	-1	-1	-1	0	0	0	0	-1	0	1	0	1	-1	-1	-1	-1	-1	-1
-0.968146	-0.0110436	0.798751	-1.29225	-0.747364	-0.0239422	0.241752	0.0899909	-0.291929	0.184036	0.912517	1.10763	Mp1g04910									-			accessory					-1	-1	0	0	0	-1	0	0	0	0	0	0	-1	-1	-1	1	0	0	0	0	1
-0.0179742	-0.165373	-0.611185	-0.293549	-1.90603	-0.562175	-0.204466	0.636871	-1.90603	1.78968	1.06352	2.17671	Mp4g22800			HIGH AFFINITY NITRATE TRANSPORTER 2.4,HIGH-AFFINITY NITRATE TRANSPORTER 2.3	MFS general substrate transporter	Permease of the major facilitator superfamily; [G]	PF07690	Major Facilitator Superfamily	IPR020846,IPR036259,IPR044772,IPR004737,IPR011701	Major facilitator superfamily domain|-|MFS transporter superfamily|Nitrate transporter|Nitrate transporter NarK/NarU-like|Major facilitator superfamily	GO:0015112,GO:0015706,GO:0055085,GO:0022857,GO:0016021,GO:0015707,GO:0015113	nitrate transmembrane transporter activity|nitrate transport|transmembrane transport|transmembrane transporter activity|integral component of membrane|nitrite transport|nitrite transmembrane transporter activity	accessory					0	0	0	0	0	0	0	0	0	0	0	0	0	0	0	0	0	0	0	0	0
-0.461356	0.319959	-1.04913	-0.304444	-0.244199	0.60903	-0.401729	-0.503106	-1.32192	0.990583	1.01747	1.34884	Mp5g20090			F-BOX/KELCH-REPEAT PROTEIN	Kelch motif,F-box domain		PF00646	F-box domain	IPR001810,IPR015915,IPR036047	F-box domain|Kelch-type beta propeller|-|F-box-like domain superfamily	GO:0005515	protein binding	core		down	down		-1	0	0	0	0	-1	0	0	0	0	0	0	0	0	0	0	0	0	0	0	0
0.149531	-0.31805	0.126733	-0.477428	-0.215522	-0.857566	-1.01052	-0.813835	0.782116	0.896916	1.18064	0.55698	Mp3g22970			DNA2/NAM7 HELICASE FAMILY MEMBER,P-LOOP CONTAINING NUCLEOSIDE TRIPHOSPHATE HYDROLASES SUPERFAMILY PROTEIN	P-loop containing nucleoside triphosphate hydrolases	DNA helicase; [L]	PF13086|PF13087	AAA domain	IPR041677,IPR041679,IPR027417,IPR014001	-|DNA2/NAM7 helicase, helicase domain|DNA2/NAM7 helicase-like, C-terminal|P-loop containing nucleoside triphosphate hydrolase|Helicase superfamily 1/2, ATP-binding domain	GO:0004386	helicase activity	core				down	0	0	0	0	0	0	0	0	0	0	0	0	0	0	0	-1	-1	-1	-1	-1	-1
0.069914	-0.596233	0.332914	-0.279303	-0.276711	-0.648996	-1.12618	-0.773224	0.448421	1.00446	1.19714	0.647794	Mp8g10050			SOLUBLE INORGANIC PYROPHOSPHATASE 6, CHLOROPLASTIC-LIKE,INORGANIC PYROPHOSPHATASE	Inorganic pyrophosphatase	Inorganic pyrophosphatase/Nucleosome remodeling factor, subunit NURF38; [C]	PF00719	Inorganic pyrophosphatase	IPR008162,IPR036649	Inorganic pyrophosphatase|Inorganic pyrophosphatase superfamily|-	GO:0006796,GO:0000287,GO:0005737,GO:0004427	phosphate-containing compound metabolic process|magnesium ion binding|cytoplasm|inorganic diphosphatase activity	core				down	0	0	0	0	0	0	0	0	0	0	0	0	0	0	0	-1	0	0	-1	0	-1
-0.00421284	-0.25664	0.195864	-0.632232	0.0346969	-0.612936	-1.06059	-0.519453	0.572672	0.623342	1.12721	0.532278	Mp6g19810	MpPP2C_PPH1		PROTEIN PHOSPHATASE 2C,PROTEIN PHOSPHATASE 2C 57	PP2C-like	Serine/threonine protein phosphatase; [T]	PF00481	Protein phosphatase 2C	IPR001932,IPR000222,IPR036457,IPR015655	PPM-type phosphatase domain|-|PPM-type phosphatase, divalent cation binding|PPM-type phosphatase domain superfamily|Protein phosphatase 2C family	GO:0043169,GO:0016791,GO:0004722,GO:0006470	cation binding|phosphatase activity|protein serine/threonine phosphatase activity|protein dephosphorylation	core		down	down	down	0	0	0	0	0	0	0	0	0	0	0	0	0	0	0	0	0	0	0	0	-1
0.147858	-0.357834	0.136546	-0.202225	-0.680725	-0.739067	-0.84581	-0.599858	0.394207	0.932051	1.46196	0.352904	Mp2g02820			BNAC09G43450D PROTEIN,TRANSLATION ELONGATION FACTOR-RELATED	P-loop containing nucleoside triphosphate hydrolases,EF-G C-terminal domain-like,Translation proteins	Elongation factor-type GTP-binding protein; [J]	PF00679|PF00009|PF03144	Elongation factor G C-terminus|Elongation factor Tu GTP binding domain|Elongation factor Tu domain 2	IPR027417,IPR000795,IPR031157,IPR006298,IPR000640,IPR035647,IPR005225,IPR035651,IPR004161,IPR009000,IPR042116	-|P-loop containing nucleoside triphosphate hydrolase|Translational (tr)-type GTP-binding domain|Tr-type G domain, conserved site|GTP-binding protein TypA|Elongation factor EFG, domain V-like|EF-G domain III/V-like|Small GTP-binding protein domain|BipA, d	GO:0003924,GO:0005525	GTPase activity|GTP binding	accessory			down	down	0	0	0	0	0	0	0	0	0	0	0	0	1	0	1	0	0	0	0	0	-1
0.463718	0.013457	0.17942	-0.154124	-0.858026	-0.530397	-1.13373	-0.426849	0.611899	0.671202	0.866104	0.297321	Mp1g26600			PSBP DOMAIN-CONTAINING PROTEIN 4, CHLOROPLASTIC,-	Mog1p/PsbP-like		PF01789	PsbP	IPR002683,IPR016123	PsbP, C-terminal|-|Mog1/PsbP, alpha/beta/alpha sandwich	GO:0019898,GO:0009654,GO:0009523,GO:0005509,GO:0015979	extrinsic component of membrane|photosystem II oxygen evolving complex|photosystem II|calcium ion binding|photosynthesis	core				down	0	0	0	0	0	1	0	0	0	0	0	0	0	0	0	0	0	0	0	0	-1
0.379889	-0.323301	0.131198	-0.186598	-1.01618	-0.535158	-0.787512	-0.330866	0.531421	0.65908	1.15305	0.324983	Mp7g02650			HEME-BINDING PROTEIN-RELATED,SOUL HEME-BINDING FAMILY PROTEIN	Probable bacterial effector-binding domain,NTF2-like		PF10184|PF04832	Uncharacterized conserved protein (DUF2358)|SOUL heme-binding protein	IPR006917,IPR011256,IPR032710,IPR018790	SOUL haem-binding protein|Regulatory factor, effector binding domain superfamily|NTF2-like domain superfamily|-|Protein of unknown function DUF2358			core				down	0	0	0	0	0	0	0	0	0	0	0	0	0	0	0	0	0	0	0	0	-1
0.788259	0.0948706	0.441124	-0.752558	-0.468135	-0.0181176	-1.08681	-0.949366	0.236191	0.600836	0.833058	0.280648	Mp2g16990			SUCROSE-PHOSPHATE SYNTHASE 3-RELATED,SUCROSE-PHOSPHATE SYNTHASE 3-RELATED	UDP-Glycosyltransferase/glycogen phosphorylase	Glycosyltransferase; [M]	PF05116|PF00862|PF00534	Sucrose-6F-phosphate phosphohydrolase|Sucrose synthase|Glycosyl transferases group 1	IPR006380,IPR035659,IPR023214,IPR044161,IPR012819,IPR000368,IPR001296	Sucrose-phosphatase-like, N-terminal|-|Sucrose-phosphate synthase, C-terminal|HAD superfamily|Sucrose-phosphate synthase|Sucrose-phosphate synthase, plant|Sucrose synthase|Glycosyl transferase, family 1	GO:0016157,GO:0046524,GO:0016757,GO:0005985,GO:0005986	sucrose synthase activity|sucrose-phosphate synthase activity|transferase activity, transferring glycosyl groups|sucrose metabolic process|sucrose biosynthetic process	core	down		down		0	0	1	1	0	-1	-1	0	0	-1	1	1	0	0	0	-1	-1	-1	-1	-1	-1
0.648901	-0.00361136	0.139258	-0.579152	-0.532119	-1.11874	-0.989993	-0.339345	0.594971	0.900328	1.07916	0.200335	Mp1g13600									-			core		down	down	down	0	0	0	0	0	0	0	0	0	0	0	0	0	0	0	0	0	0	0	-1	-1
0.646845	0.192281	0.0835308	-0.978526	-0.0802567	-0.901707	-0.860299	-0.044002	0.468819	0.694523	0.743359	0.0354341	Mp7g11090	MpABCF3		ATP-BINDING TRANSPORT PROTEIN-RELATED,ABC TRANSPORTER F FAMILY MEMBER 2	P-loop containing nucleoside triphosphate hydrolases	Predicted transporter (ABC superfamily); [R]	PF12848|PF00005	ABC transporter	IPR032781,IPR017871,IPR003593,IPR027417,IPR003439	ABC-transporter extension domain|-|ABC transporter, conserved site|AAA+ ATPase domain|P-loop containing nucleoside triphosphate hydrolase|ABC transporter-like	GO:0005524,GO:0042626	ATP binding|ATPase-coupled transmembrane transporter activity	core			down	down	0	0	0	0	0	0	0	0	0	0	0	0	0	0	0	0	0	0	0	0	-1
1.02802	0.627255	-0.54083	-1.11275	-0.334679	-0.855678	-0.821569	-0.815414	0.192493	1.02553	0.960662	0.646961	Mp2g11530			GLUCOSE-1-PHOSPHATE ADENYLYLTRANSFERASE LARGE SUBUNIT 4, CHLOROPLASTIC/AMYLOPLASTIC,GLUCOSE-1-PHOSPHATE ADENYLYLTRANSFERASE-RELATED	Trimeric LpxA-like enzymes,Nucleotide-diphospho-sugar transferases	GDP-mannose pyrophosphorylase/mannose-1-phosphate guanylyltransferase; [M]	PF00483	Nucleotidyl transferase	IPR005836,IPR005835,IPR029044,IPR011831,IPR011004	ADP-glucose pyrophosphorylase, conserved site|-|Nucleotidyl transferase domain|Nucleotide-diphospho-sugar transferases|Glucose-1-phosphate adenylyltransferase|Trimeric LpxA-like superfamily	GO:0016779,GO:0008878,GO:0005978,GO:0009058	nucleotidyltransferase activity|glucose-1-phosphate adenylyltransferase activity|glycogen biosynthetic process|biosynthetic process	core				down	1	1	0	0	0	0	0	0	0	0	0	0	1	1	1	0	0	0	0	1	0
0.442614	0.299271	0.4691	-1.54916	-0.33448	-0.964987	-0.964307	-0.901733	0.49844	1.24141	1.27386	0.489966	Mp1g15100			THIOREDOXIN-DEPENDENT PEROXIDE REDUCTASE,THIOREDOXIN-DEPENDENT PEROXIDE REDUCTASE, MITOCHONDRIAL	Thioredoxin-like	Alkyl hydroperoxide reductase, thiol specific antioxidant and related enzymes; N-term missing; [O]	PF00578	AhpC/TSA family	IPR036249,IPR013766,IPR000866	Thioredoxin-like superfamily|-|Thioredoxin domain|Alkyl hydroperoxide reductase subunit C/ Thiol specific antioxidant	GO:0016209,GO:0016491	antioxidant activity|oxidoreductase activity	core		down	down	down	0	0	0	0	0	0	0	0	0	0	0	0	0	0	0	0	0	0	0	-1	-1
0.447873	0.498446	0.0316637	-1.41107	-1.02387	-0.696967	-0.901468	-0.587619	0.610697	1.02376	1.45846	0.550098	Mp4g00390			CARBOXYNORSPERMIDINE SYNTHASE,CARBOXYNORSPERMIDINE SYNTHASE	NAD(P)-binding Rossmann-fold domains	Uncharacterized membrane protein; C-term missing; [S]	PF03435	Saccharopine dehydrogenase NADP binding domain	IPR005097,IPR036291	-|Saccharopine dehydrogenase, NADP binding domain|NAD(P)-binding domain superfamily	GO:0016491	oxidoreductase activity	core		down	down	down	1	0	0	0	0	0	0	0	0	0	0	0	0	0	0	0	0	0	0	0	0
0.661964	-0.380581	0.0577433	-1.40159	-0.536031	-0.971622	-0.401491	-0.303732	-0.0309944	1.0308	1.49336	0.782173	Mp6g08270									-			core					-1	-1	0	0	0	0	0	0	0	0	0	0	-1	-1	-1	0	0	0	0	-1	0
0.832886	-0.349755	0.591335	-1.00233	-1.30135	-0.966312	-1.17798	-0.636313	1.18631	0.692836	1.64588	0.48479	Mp4g06660			S-ADENOSYL-L-METHIONINE:CARBOXYL METHYLTRANSFERASE FAMILY PROTEIN,INDOLE-3-ACETATE O-METHYLTRANSFERASE 1	S-adenosyl-L-methionine-dependent methyltransferases		PF03492	SAM dependent carboxyl methyltransferase	IPR005299,IPR042086,IPR029063	SAM dependent carboxyl methyltransferase|Methyltransferase, alpha-helical capping domain|S-adenosyl-L-methionine-dependent methyltransferase|-	GO:0008168	methyltransferase activity	core				down	0	0	0	0	0	0	0	0	0	0	0	0	0	0	0	0	0	-1	0	0	-1
0.851969	0.159734	-0.0444181	-0.95122	-1.61654	-1.19816	-0.848616	-0.580823	0.349369	1.22389	1.80885	0.845966	Mp1g28600			ALPHA-D-GLUCOSE 1-PHOSPHATE PHOSPHATASE	HAD-like	Predicted hydrolase (HAD superfamily); N-term missing; [R]	PF13419	Haloacid dehalogenase-like hydrolase	IPR006439,IPR023214,IPR036412,IPR041492	HAD hydrolase, subfamily IA|-|HAD superfamily|HAD-like superfamily|Haloacid dehalogenase-like hydrolase	GO:0016787	hydrolase activity	accessory				down	1	0	0	0	0	0	0	0	0	0	0	0	0	1	0	0	0	0	0	0	-1
1.00112	-0.252393	0.272969	-0.862392	-1.13614	-1.43636	-1.16848	-0.650836	0.679625	1.41228	1.60241	0.538195	Mp3g02650			SUCROSE-PHOSPHATE SYNTHASE 3-RELATED,SUCROSE-PHOSPHATE SYNTHASE 3-RELATED	UDP-Glycosyltransferase/glycogen phosphorylase	Glycosyltransferase; [M]	PF00534|PF05116|PF00862	Glycosyl transferases group 1|Sucrose-6F-phosphate phosphohydrolase|Sucrose synthase	IPR035659,IPR001296,IPR006380,IPR044161,IPR012819,IPR000368	Sucrose-phosphate synthase, C-terminal|Glycosyl transferase, family 1|-|Sucrose-phosphatase-like, N-terminal|Sucrose-phosphate synthase|Sucrose-phosphate synthase, plant|Sucrose synthase	GO:0016157,GO:0046524,GO:0016757,GO:0005985,GO:0005986	sucrose synthase activity|sucrose-phosphate synthase activity|transferase activity, transferring glycosyl groups|sucrose metabolic process|sucrose biosynthetic process	core		down	down	down	0	0	0	0	0	0	1	0	0	0	0	0	0	0	0	0	0	0	0	-1	0
0.698766	0.198148	-0.0660628	-0.376039	-1.2521	-0.539454	-0.940084	-0.683944	0.458165	1.03882	1.58256	-0.118773	Mp8g10910	MpUGT36		GLYCOSYLTRANSFERASE,GLYCOSYLTRANSFERASE	UDP-Glycosyltransferase/glycogen phosphorylase	UDP-glucuronosyl and UDP-glucosyl transferase; N-term missing; C-term missing; [GC]	PF00201	UDP-glucoronosyl and UDP-glucosyl transferase	IPR002213,IPR035595	UDP-glucuronosyl/UDP-glucosyltransferase|-|UDP-glycosyltransferase family, conserved site	GO:0008194	UDP-glycosyltransferase activity	core		down	down	down	0	1	1	0	0	-1	-1	0	0	0	1	0	1	1	1	0	-1	-1	-1	0	-1
1.35045	0.389467	0.375697	-0.422893	-1.56566	-0.755494	-1.1948	-0.818798	0.328905	0.893686	1.57068	-0.151239	Mp7g07930			AARF DOMAIN CONTAINING KINASE 2 (PREDICTED),PROTEIN KINASE-LIKE DOMAIN	Protein kinase-like (PK-like)	Predicted unusual protein kinase; [R]	PF03109	ABC1 family	IPR011009,IPR000719,IPR004147,IPR044095	-|Protein kinase-like domain superfamily|Protein kinase domain|UbiB domain|aarF domain containing kinase 2-like	GO:0005524,GO:0006468,GO:0004672	ATP binding|protein phosphorylation|protein kinase activity	core		down	down	down	0	0	0	0	0	0	0	0	0	0	0	0	0	0	0	0	0	0	0	0	-1
0.945424	0.510826	-0.36494	-0.624724	-0.998146	-0.748171	-0.353101	-0.219235	0.352418	0.448668	0.749357	0.301623	Mp5g05940	MpBBX1	transcription factor, BBX	B-BOX ZINC FINGER PROTEIN 19,B-BOX ZINC FINGER PROTEIN 22			PF00643	B-box zinc finger	IPR000315	-|B-box-type zinc finger	GO:0008270	zinc ion binding	core					0	1	0	0	0	0	0	0	0	0	0	0	1	1	1	0	0	0	0	1	-1
0.97327	0.508977	-0.199559	-0.509641	-0.701981	-0.747415	-0.930581	-0.498965	0.706556	0.631979	0.720555	0.0468056	Mp4g15430				DnaJ/Hsp40 cysteine-rich domain				IPR036410,IPR017896	-|Heat shock protein DnaJ, cysteine-rich domain superfamily|4Fe-4S ferredoxin-type, iron-sulphur binding domain			accessory		down	down	down	0	-1	0	0	0	0	0	0	0	0	0	0	-1	-1	-1	0	0	0	0	-1	-1
0.808761	0.124843	0.384053	-0.475647	-0.812991	-1.13398	-0.403172	-0.0949104	0.574945	0.493336	0.718762	-0.183997	Mp8g16250	MpPPR_73	Pentatricopeptide repeat proteins	OS03G0856100 PROTEIN	SMR domain-like		PF13812|PF13041|PF12854	Pentatricopeptide repeat domain|PPR repeat family|PPR repeat	IPR011990,IPR036063,IPR002885,IPR002625	Tetratricopeptide-like helical domain superfamily|-|Smr domain superfamily|Pentatricopeptide repeat|Smr domain	GO:0005515	protein binding	core			down	down	0	-1	0	0	0	0	0	0	0	0	0	0	-1	-1	-1	-1	-1	-1	-1	-1	-1
0.897375	0.544908	0.503836	-0.920765	-1.15078	-0.585998	-0.565468	-0.108428	0.550009	0.16186	0.475854	0.197593	Mp1g08510	MpPPR_68	Pentatricopeptide repeat proteins	OS03G0856100 PROTEIN,OS03G0856100 PROTEIN	HCP-like,TPR-like		PF17177	Pentacotripeptide-repeat region of PRORP	IPR002885,IPR011990,IPR002625,IPR033443	Pentatricopeptide repeat|-|Tetratricopeptide-like helical domain superfamily|Smr domain|Pentacotripeptide-repeat region of PRORP	GO:0005515	protein binding	core			down	down	0	0	0	0	0	0	0	0	0	0	0	0	0	0	0	0	0	0	0	0	0
0.556352	0.400127	0.388526	-0.535506	-1.12428	-0.648147	-0.492907	-0.225503	0.359103	0.561982	0.366255	0.393998	Mp7g09740	MpGARP8	transcription factor, GARP	TRANSCRIPTION ACTIVATOR GLK1,TWO-COMPONENT RESPONSE REGULATOR-LIKE APRR2	Homeodomain-like,CheY-like		PF00249|PF00072	Myb-like DNA-binding domain|Response regulator receiver domain	IPR044825,IPR001789,IPR009057,IPR011006,IPR017930,IPR001005,IPR006447	-|Transcription activator GLK1/2-like|Signal transduction response regulator, receiver domain|Homeobox-like domain superfamily|CheY-like superfamily|Myb domain|SANT/Myb domain|Myb domain, plants	GO:0000160,GO:0003677	phosphorelay signal transduction system|DNA binding	core					0	0	0	0	0	0	0	0	0	0	0	0	0	0	0	-1	0	0	0	0	0
0.606946	0.233615	0.432271	-0.755143	-0.772763	-0.736121	-0.344638	-0.0218689	0.354414	0.466273	0.441253	0.0957607	Mp6g00580			EMB|CAB62613.1,EMB|CAB62613.1					IPR040348	-|Protein POLAR-like	GO:0008356	asymmetric cell division	accessory			down	down	0	-1	0	0	0	0	0	0	0	0	0	0	0	0	0	-1	0	0	0	0	-1
0.441479	0.306132	0.0905044	-0.302574	-1.42439	-0.431456	-0.417747	-0.0238001	0.403319	0.678212	0.568113	0.112206	Mp3g15510						PF07498	Rho termination factor, N-terminal domain	IPR011112	-|Rho termination factor, N-terminal	GO:0006353	DNA-templated transcription, termination	core			down	down	0	-1	0	0	0	0	0	0	0	0	0	0	0	0	0	0	0	0	0	0	0
0.508874	0.237049	0.257592	-0.527119	-1.30634	-0.687151	-0.604854	-0.164221	0.543196	0.666483	0.794998	0.281497	Mp7g09260	MpC2H2-9	transcription factor, C2H2-ZnF	TRANSCRIPTION FACTOR YY1-RELATED,TRANSCRIPTIONAL REPRESSOR PROTEIN YY	beta-beta-alpha zinc fingers	C2H2-type Zn-finger protein; N-term missing; [K]	PF00096	Zinc finger, C2H2 type	IPR036236,IPR013087	Zinc finger C2H2 superfamily|-|Zinc finger C2H2-type			core			down	down	0	-1	0	0	0	0	0	0	0	0	0	0	0	-1	0	0	0	0	0	0	-1
0.618134	0.238592	0.29108	-0.424875	-1.23104	-0.439424	-0.606366	-0.127128	0.480635	0.358446	0.683009	0.158937	Mp2g25860			PROTEIN PLASTID MOVEMENT IMPAIRED 1-RELATED 1,PROTEIN PLASTID MOVEMENT IMPAIRED 1-RELATED 1			PF01476|PF10358	LysM domain|N-terminal C2 in EEIG1 and EHBP1 proteins	IPR039614,IPR036779,IPR018392,IPR019448	Protein PLASTID MOVEMENT IMPAIRED 1-like|LysM domain superfamily|-|LysM domain|NT-type C2 domain			accessory			down	down	0	-1	0	0	0	0	0	0	0	0	0	0	0	0	0	0	0	0	0	0	0
0.427556	0.530375	0.404366	-0.404214	-1.46738	-0.306181	-0.890457	-0.526951	0.892873	0.640299	0.770077	-0.0703651	Mp5g08000			-			PF10674	Protein of unknown function (DUF2488)	IPR019616,IPR038409	-|Ycf54 protein|Ycf54-like superfamily			core				down	-1	0	0	0	0	0	0	0	0	0	0	0	0	0	0	0	0	0	0	0	-1
0.598937	0.351564	0.15723	-0.393374	-1.37084	-0.324403	-1.10239	-0.606076	0.878459	0.808181	0.842563	0.160146	Mp6g00590			CALCIUM SENSING RECEPTOR, CHLOROPLASTIC,RHODANESE/CELL CYCLE CONTROL PHOSPHATASE SUPERFAMILY PROTEIN	Rhodanese/Cell cycle control phosphatase		PF00581	Rhodanese-like domain	IPR044690,IPR001763,IPR036873	Calcium sensing receptor, plant|-|Rhodanese-like domain|Rhodanese-like domain superfamily	GO:0071277,GO:0090333,GO:0009704	cellular response to calcium ion|regulation of stomatal closure|de-etiolation	core		down	down	down	-1	0	0	0	0	0	0	0	0	0	0	0	0	0	0	0	0	0	0	0	-1
-0.280986	-0.259394	0.379446	-0.299813	-0.248632	-0.220198	-1.23702	-1.27846	1.33388	0.947548	0.85089	0.312739	Mp2g06910	MpCYP704-like5		CYTOCHROME P450,CYTOCHROME P450 704B1	Cytochrome P450	Cytochrome P450 CYP4/CYP19/CYP26 subfamilies; [QI]	PF00067	Cytochrome P450	IPR002401,IPR001128,IPR036396	-|Cytochrome P450, E-class, group I|Cytochrome P450|Cytochrome P450 superfamily	GO:0005506,GO:0016705,GO:0020037	iron ion binding|oxidoreductase activity, acting on paired donors, with incorporation or reduction of molecular oxygen|heme binding	core		down		down	-1	-1	0	1	0	0	0	0	-1	0	0	0	-1	-1	-1	0	0	0	0	-1	-1
-0.248453	-0.258401	1.4162	-0.647976	-0.310223	-0.941192	-0.712491	-0.946192	1.44611	0.41259	0.915902	-0.125875	Mp3g01000	MpPL1.3		PECTATE LYASE 5-RELATED,PECTATE LYASE 18-RELATED	Pectin lyase-like		PF00544	Pectate lyase	IPR011050,IPR002022,IPR012334,IPR018082	-|Pectin lyase fold/virulence factor|Pectate lyase|Pectin lyase fold|AmbAllergen			core		down	down	down	-1	0	0	0	0	0	0	0	0	0	0	0	0	0	0	-1	0	0	-1	-1	-1
-0.390244	-0.438405	0.938087	-0.342796	-0.741336	-0.496859	-0.295808	-0.470888	0.714656	0.613145	0.495212	0.415235	Mp3g22820			ALPHA-AMYLASE,ALPHA AMYLASE DOMAIN PROTEIN	(Trans)glycosidases	Alpha-amylase; C-term missing; [G]	PF00128|PF07821	Alpha amylase, catalytic domain|Alpha-amylase C-terminal beta-sheet domain	IPR006047,IPR013780,IPR017853,IPR012850	-|Glycosyl hydrolase, family 13, catalytic domain|Glycosyl hydrolase, all-beta|Glycoside hydrolase superfamily|Alpha-amylase, C-terminal beta-sheet	GO:0003824,GO:0005509,GO:0004556,GO:0005975	catalytic activity|calcium ion binding|alpha-amylase activity|carbohydrate metabolic process	core				down	-1	-1	0	0	0	0	0	0	0	0	0	0	0	0	0	0	0	0	0	-1	-1
-0.400902	-0.413931	0.761536	-0.651707	-0.314566	-0.607359	-0.429937	-0.573281	0.731777	0.77039	0.726816	0.401164	Mp3g21300									-			core			down	down	0	-1	-1	-1	0	0	0	0	0	0	0	0	0	0	0	-1	-1	-1	-1	-1	-1
-0.607048	-0.439781	0.502943	-0.146217	-0.5074	-0.329109	-0.519364	-0.54604	0.546804	0.698479	0.99814	0.348593	Mp1g04750			EPOXIDE HYDROLASE,HYDROLASE-LIKE	alpha/beta-Hydrolases	Soluble epoxide hydrolase; [I]	PF00561	alpha/beta hydrolase fold	IPR029058,IPR000073	Alpha/Beta hydrolase fold|-|Alpha/beta hydrolase fold-1			core			down	down	0	-1	0	0	0	0	0	0	0	0	0	0	0	-1	0	-1	0	0	0	-1	-1
-0.158621	-0.140252	0.687395	-0.31187	-0.609437	-0.425148	-0.952489	-0.645911	0.426712	0.771917	0.878497	0.479207	Mp8g06810	MpLAR-like5		-	NAD(P)-binding Rossmann-fold domains	Predicted dehydrogenase; [G]	PF05368	NmrA-like family	IPR044256,IPR008030,IPR036291	-|High chlorophyll fluorescence 244-like|NmrA-like domain|NAD(P)-binding domain superfamily			core			down	down	0	0	0	0	0	0	0	0	0	0	0	0	0	0	0	0	0	0	0	0	-1
-0.537708	-0.723728	0.726445	-0.487184	-1.10091	-0.0696542	-0.82236	-0.651908	0.586471	0.980079	1.2276	0.872855	Mp2g07580			ZGC:136493,2-HYDROXYACID DEHYDROGENASE-RELATED	NAD(P)-binding Rossmann-fold domains,Formate/glycerate dehydrogenase catalytic domain-like	Glyoxylate/hydroxypyruvate reductase (D-isomer-specific 2-hydroxy acid dehydrogenase superfamily); [C]	PF00389|PF02826	D-isomer specific 2-hydroxyacid dehydrogenase, catalytic domain|D-isomer specific 2-hydroxyacid dehydrogenase, NAD binding domain	IPR006139,IPR036291,IPR029752,IPR006140	-|D-isomer specific 2-hydroxyacid dehydrogenase, catalytic domain|NAD(P)-binding domain superfamily|D-isomer specific 2-hydroxyacid dehydrogenase, NAD-binding domain conserved site 1|D-isomer specific 2-hydroxyacid dehydrogenase, NAD-binding domain	GO:0016616,GO:0051287	oxidoreductase activity, acting on the CH-OH group of donors, NAD or NADP as acceptor|NAD binding	core			down	down	0	0	0	0	0	0	0	0	0	0	0	0	0	0	0	-1	0	-1	-1	-1	-1
0.00981614	-0.502768	0.586546	-0.6135	-0.758052	0.0683567	-1.02481	-0.754672	0.642776	0.651193	0.934434	0.760681	Mp1g23400			-,PLASTID-LIPID-ASSOCIATED PROTEIN 12, CHLOROPLASTIC-RELATED			PF04755	PAP_fibrillin	IPR039633,IPR006843	-|Plastid-lipid-associated protein|Plastid lipid-associated protein/fibrillin conserved domain			core				down	0	0	0	0	0	0	0	0	0	0	0	0	0	0	0	0	0	0	0	0	-1
-0.717922	-0.764911	0.858513	-1.02714	-0.68513	-0.0201217	-0.56084	-0.612872	0.688936	0.890808	1.10606	0.844626	Mp2g08370			SERINE HYDROXYMETHYLTRANSFERASE,SERINE HYDROXYMETHYLTRANSFERASE, MITOCHONDRIAL	PLP-dependent transferases	Glycine/serine hydroxymethyltransferase; [E]	PF00464	Serine hydroxymethyltransferase	IPR001085,IPR015424,IPR019798,IPR015421,IPR039429,IPR015422	-|Serine hydroxymethyltransferase|Pyridoxal phosphate-dependent transferase|Serine hydroxymethyltransferase, pyridoxal phosphate binding site|Pyridoxal phosphate-dependent transferase, major domain|Serine hydroxymethyltransferase-like domain|Pyridoxal pho	GO:0003824,GO:0035999,GO:0030170,GO:0019264,GO:0004372	catalytic activity|tetrahydrofolate interconversion|pyridoxal phosphate binding|glycine biosynthetic process from serine|glycine hydroxymethyltransferase activity	core			down	down	-1	-1	-1	0	0	0	0	0	0	0	0	0	0	0	0	-1	0	-1	-1	-1	-1
-0.663331	-0.739774	0.972091	-1.21439	-0.607859	0.0747762	-0.659026	-0.552278	0.636501	0.920071	1.01269	0.820526	Mp6g06130				Thioredoxin-like		PF10262	Rdx family	IPR036249,IPR011893	-|Thioredoxin-like superfamily|Selenoprotein, Rdx-type			core			down	down	0	-1	0	0	0	0	0	0	0	0	0	0	0	0	-1	-1	0	0	0	-1	-1
-0.470879	-0.586704	0.956801	-1.0274	-0.409873	0.0837382	-0.51778	-0.529417	0.3092	0.784033	0.909469	0.498808	Mp6g01420			FLAVIN-BINDING MONOOXYGENASE-LIKE PROTEIN (AFU_ORTHOLOGUE AFUA_4G09220),FLAVIN-BINDING MONOOXYGENASE-LIKE PROTEIN (AFU_ORTHOLOGUE AFUA_4G09220)	FAD/NAD(P)-binding domain	Flavin-containing monooxygenase; C-term missing; [Q]	PF13738	Pyridine nucleotide-disulphide oxidoreductase	IPR036188	FAD/NAD(P)-binding domain superfamily|-			accessory				down	-1	-1	0	0	0	0	0	0	0	0	0	0	-1	-1	-1	0	0	0	0	-1	-1
-0.315706	-0.353473	0.748544	-1.02717	-0.946123	0.180343	-0.56611	-0.434503	0.637436	0.746423	0.822154	0.508188	Mp5g05850			54S RIBOSOMAL PROTEIN BL35M	L35p-like		PF01632	Ribosomal protein L35	IPR001706,IPR037229,IPR021137,IPR018265	Ribosomal protein L35, non-mitochondrial|-|Ribosomal protein L35 superfamily|Ribosomal protein L35|Ribosomal protein L35, conserved site	GO:0003735,GO:0005840,GO:0006412	structural constituent of ribosome|ribosome|translation	core				down	0	0	0	0	0	0	0	0	0	0	0	0	0	0	0	-1	0	0	0	-1	-1
-0.492975	-0.548378	0.642893	-0.655885	-0.776042	-0.0232858	-0.655313	-0.495921	0.703302	0.769049	0.948299	0.584257	Mp7g04850			-,FERREDOXIN--NADP REDUCTASE, LEAF ISOZYME 2, CHLOROPLASTIC	Riboflavin synthase domain-like,Ferredoxin reductase-like, C-terminal NADP-linked domain	NADP/FAD dependent oxidoreductase; N-term missing; [C]	PF00175	Oxidoreductase NAD-binding domain	IPR017938,IPR001433,IPR039261,IPR035442,IPR015701,IPR017927,IPR001709	-|Riboflavin synthase-like beta-barrel|Oxidoreductase FAD/NAD(P)-binding|Ferredoxin-NADP reductase (FNR), nucleotide-binding domain|Ferredoxin--NADP reductase, plant and Cyanobacteria type|Ferredoxin--NADP reductase|FAD-binding domain, ferredoxin reductas	GO:0016491	oxidoreductase activity	core		down	down	down	0	0	0	0	0	0	0	0	0	0	0	0	0	0	0	-1	0	0	0	-1	-1
-0.447169	0.806618	0.137467	-0.707981	-0.0678779	-0.744034	-0.760638	-0.408552	0.205153	1.30836	0.295005	0.383647	Mp3g10620			PROTODERMAL FACTOR 1,PROTODERMAL FACTOR 1		RNA polymerase II, large subunit; N-term missing; [K]			IPR039923	-|Protodermal factor 1			core	down		down		-1	0	0	-1	0	-1	0	0	0	0	0	0	0	0	0	-1	0	0	0	-1	-1
0.248894	0.257074	-0.295738	-0.814573	-0.200349	-0.626017	-0.643896	0.0298013	0.0156425	0.806908	1.03207	0.190182	Mp8g11650												core
0.24455	0.0544264	-0.140915	-1.05149	-0.279559	-0.246641	-0.184615	-0.237528	0.00992372	0.574585	0.844491	0.41277	Mp2g13770	MpGH1.1		GLYCOSYL HYDROLASE	(Trans)glycosidases	Beta-glucosidase, lactase phlorizinhydrolase, and related proteins; [G]	PF00232	Glycosyl hydrolase family 1	IPR017853,IPR001360,IPR033132	Glycoside hydrolase superfamily|Glycoside hydrolase family 1|Glycosyl hydrolases family 1, N-terminal conserved site|-	GO:0005975,GO:0004553	carbohydrate metabolic process|hydrolase activity, hydrolyzing O-glycosyl compounds	accessory				down	-1	0	0	0	0	0	0	0	0	0	0	0	-1	-1	-1	0	0	0	0	-1	0
-0.0414096	0.0984676	0.465332	-1.52537	-0.287938	-0.607204	-0.367538	-0.136844	-0.00656281	0.991759	0.558153	0.859154	Mp6g12170			-			PF11317	Protein of unknown function (DUF3119)	IPR021467	Protein of unknown function DUF3119			accessory		down	down	down	1	0	0	0	0	0	0	0	0	0	0	0	0	1	1	0	0	0	0	0	-1
-0.21307	0.200444	0.0939147	-1.07486	-0.249793	-1.06631	-0.098777	-0.155461	0.042305	1.2422	0.597657	0.681757	Mp5g22460	MpH4g		HISTONE H4,HISTONE H4	Histone-fold	Histone H4; [B]	PF15511	Centromere kinetochore component CENP-T histone fold	IPR001951,IPR035425,IPR019809,IPR009072	Histone H4|CENP-T/Histone H4, histone fold|-|Histone H4, conserved site|Histone-fold	GO:0000786,GO:0046982,GO:0003677	nucleosome|protein heterodimerization activity|DNA binding	core			up		-1	0	0	0	0	-1	0	0	0	0	0	0	0	0	0	0	0	0	0	-1	-1
-0.673505	-0.516079	0.0760347	-0.643002	-0.787519	-0.597022	-0.107959	0.0190172	0.441527	0.856	1.30954	0.622971	Mp2g21310						PF13650	Aspartyl protease	IPR001969,IPR034122,IPR021109	-|Aspartic peptidase, active site|Retropepsin-like domain, bacterial|Aspartic peptidase domain superfamily	GO:0004190,GO:0006508	aspartic-type endopeptidase activity|proteolysis	core				down	0	0	0	0	0	0	0	0	0	0	0	0	0	0	0	0	0	0	0	0	-1
-0.505496	-0.771249	0.29542	-0.855639	-0.24644	-0.726844	0.250019	-0.191892	0.426847	1.01118	0.473518	0.840573	Mp7g04810			EUKARYOTIC CYTOCHROME B561 PROTEIN,OS05G0565100 PROTEIN		Predicted membrane protein, contains DoH and Cytochrome b-561/ferric reductase transmembrane domains; N-term missing; [T]	PF03188	Eukaryotic cytochrome b561	IPR006593	-|Cytochrome b561/ferric reductase transmembrane			core					0	1	0	0	0	0	0	0	1	0	0	0	1	1	1	0	0	0	0	-1	-1
-0.432002	-0.0397354	0.157697	-0.7441	-0.537712	-0.364199	-0.348015	-0.479632	0.584392	0.90739	0.500304	0.795613	Mp8g13380			MANNAN ENDO-1,4-BETA-MANNOSIDASE-LIKE PROTEIN,-	(Trans)glycosidases		PF00150	Cellulase (glycosyl hydrolase family 5)	IPR017853,IPR018087,IPR001547	-|Glycoside hydrolase superfamily|Glycoside hydrolase, family 5, conserved site|Glycoside hydrolase, family 5	GO:0071704,GO:0005975,GO:0004553	organic substance metabolic process|carbohydrate metabolic process|hydrolase activity, hydrolyzing O-glycosyl compounds	core			down		0	0	0	-1	0	-1	-1	0	0	0	0	0	0	0	0	-1	-1	-1	-1	-1	-1
-0.218238	-0.106555	0.127858	-0.929978	-0.586803	-0.563665	-0.068253	0.0418778	0.357433	0.941396	0.351539	0.653389	Mp7g04310			PROTEIN-S-ISOPRENYLCYSTEINE O-METHYLTRANSFERASE,PROTEIN-S ISOPRENYLCYSTEINE O-METHYLTRANSFERASE		Farnesyl cysteine-carboxyl methyltransferase; [O]	PF04140	Isoprenylcysteine carboxyl methyltransferase (ICMT) family	IPR025770,IPR007269	-|Protein-S-isoprenylcysteine O-methyltransferase|Isoprenylcysteine carboxyl methyltransferase	GO:0004671,GO:0016021,GO:0006481,GO:0005783	protein C-terminal S-isoprenylcysteine carboxyl O-methyltransferase activity|integral component of membrane|C-terminal protein methylation|endoplasmic reticulum					down	0	0	0	0	0	0	0	0	0	0	0	0	0	0	0	0	0	0	0	0	0
-0.39822	-0.145759	-0.0239713	0.0349448	-0.615194	-1.22855	0.0361185	-0.344859	0.577622	1.04421	0.820973	0.242693	Mp2g18040	MpRUP		WD REPEAT-CONTAINING PROTEIN RUP1,WD REPEAT-CONTAINING PROTEIN RUP1	WD40 repeat-like	Peroxisomal targeting signal type 2 receptor; N-term missing; [U]	PF00400	WD domain, G-beta repeat	IPR001680,IPR019775,IPR015943,IPR036322,IPR044616,IPR017986	WD40 repeat|WD40 repeat, conserved site|WD40/YVTN repeat-like-containing domain superfamily|WD40-repeat-containing domain superfamily|-|WD repeat-containing protein RUP1/2|WD40-repeat-containing domain	GO:0005515	protein binding	accessory		down			1	1	0	0	0	0	0	0	0	0	0	0	1	1	0	-1	-1	-1	0	-1	-1
-0.136366	0.0289576	-0.188653	-0.562076	-0.174862	-0.968944	-0.174101	-0.22971	0.667135	0.873816	0.676466	0.188338	Mp3g23380	MpFAD9		ACYL- ACYL-CARRIER-PROTEIN DESATURASE-RELATED,-	Ferritin-like		PF03405	Fatty acid desaturase	IPR005067,IPR009078,IPR012348	Fatty acid desaturase, type 2|Ferritin-like superfamily|Ribonucleotide reductase-like|-	GO:0006631,GO:0045300,GO:0016491	fatty acid metabolic process|acyl-[acyl-carrier-protein] desaturase activity|oxidoreductase activity	core					0	0	0	-1	0	-1	-1	0	0	0	0	0	0	0	0	-1	0	0	-1	-1	-1
-0.195138	-0.244044	0.0311299	-0.186213	-0.57327	-0.690432	0.195745	-0.00561977	0.206194	0.536648	0.259348	0.665653	Mp6g11030	MpABCI7		ATP-BINDING CASSETTE ABC TRANSPORTER-RELATED,ABC TRANSPORTER I FAMILY MEMBER 20	P-loop containing nucleoside triphosphate hydrolases	Predicted ABC-type transport, ATPase component/CCR4 associated factor; [RK]	PF00005	ABC transporter	IPR027417,IPR003439,IPR003593	P-loop containing nucleoside triphosphate hydrolase|-|ABC transporter-like|AAA+ ATPase domain	GO:0005524	ATP binding	core					1	1	0	0	0	0	0	0	0	0	0	0	1	1	1	0	0	0	0	0	0
-0.425634	0.166982	0.0797336	-0.430713	-1.15809	-1.10986	0.160817	0.309804	0.436711	0.864751	0.344714	0.760781	Mp2g08510			INGRESSION PROTEIN FIC1,PROTEIN SRC2 HOMOLOG	C2 domain (Calcium/lipid-binding domain, CaLB)	Predicted Ca2+-dependent phospholipid-binding protein; C-term missing; [R]	PF00168	C2 domain	IPR035892,IPR000008,IPR044750	-|C2 domain superfamily|C2 domain|SRC2/BAP, C2 domain			core				up	0	0	0	-1	0	0	-1	0	-1	0	0	0	0	0	0	-1	0	-1	0	0	0
0.184808	-0.156958	0.233374	-0.0656178	-1.35663	-0.817352	-0.158008	0.185608	0.382305	0.209485	0.785642	0.573344	Mp2g13620			PROTEIN MIZU-KUSSEI 1,PROTEIN MIZU-KUSSEI 1			PF04759	Protein of unknown function, DUF617	IPR006460	-|Protein MIZU-KUSSEI 1-like, plant	GO:0010274	hydrotropism	core					1	0	0	0	0	0	0	0	0	0	0	0	0	0	0	0	0	0	0	0	0
0.162416	-0.247373	0.408797	-0.322454	-1.05129	-0.471199	-0.138244	0.0284773	0.355364	0.334426	0.568533	0.372549	Mp6g21300			ATP-DEPENDENT CLP PROTEASE PROTEOLYTIC SUBUNIT,ATP-DEPENDENT CLP PROTEASE PROTEOLYTIC SUBUNIT-RELATED PROTEIN 3, CHLOROPLASTIC	ClpP/crotonase	ATP-dependent Clp protease, proteolytic subunit; N-term missing; [O]	PF00574	Clp protease	IPR001907,IPR023562,IPR029045	ATP-dependent Clp protease proteolytic subunit|-|Clp protease proteolytic subunit /Translocation-enhancing protein TepA|ClpP/crotonase-like domain superfamily	GO:0004176,GO:0004252,GO:0006508	ATP-dependent peptidase activity|serine-type endopeptidase activity|proteolysis	core					0	0	0	0	0	0	0	0	0	0	0	0	0	0	0	0	0	0	0	0	0
-0.11443	-0.35382	0.430478	-0.340089	-1.02612	-0.403859	0.0638564	0.203691	0.165767	0.325364	0.36606	0.683106	Mp8g16490			DNA LIGASE,POLY [ADP-RIBOSE] POLYMERASE 1	Glucocorticoid receptor-like (DNA-binding domain),BRCT domain,Domain of poly(ADP-ribose) polymerase,ADP-ribosylation,WGR domain-like	NAD+ ADP-ribosyltransferase Parp, required for poly-ADP ribosylation of nuclear proteins; [KLO]	PF00644|PF08063|PF00533|PF02877|PF05406|PF00645	Poly(ADP-ribose) polymerase catalytic domain|PADR1 (NUC008) domain|BRCA1 C Terminus (BRCT) domain|Poly(ADP-ribose) polymerase, regulatory domain|WGR domain|Poly(ADP-ribose) polymerase and DNA-Ligase Zn-finger region	IPR012317,IPR036420,IPR004102,IPR012982,IPR036957,IPR001510,IPR036616,IPR038650,IPR001357,IPR008893,IPR008288,IPR036930	-|Poly(ADP-ribose) polymerase, catalytic domain|BRCT domain superfamily|Poly(ADP-ribose) polymerase, regulatory domain|PADR1 domain|Zinc finger, PARP-type superfamily|Zinc finger, PARP-type|Poly(ADP-ribose) polymerase, regulatory domain superfamily|PADR1	GO:0006471,GO:0005634,GO:0051287,GO:0003677,GO:0008270,GO:0003950	protein ADP-ribosylation|nucleus|NAD binding|DNA binding|zinc ion binding|NAD+ ADP-ribosyltransferase activity	core					0	0	0	0	0	0	0	0	0	0	0	0	-1	0	0	0	0	0	0	-1	-1
0.469973	-0.433249	0.792351	-0.458929	-1.37016	-0.729221	0.152104	-0.159315	0.554569	0.33175	0.294695	0.555434	Mp5g06430	MpSMC4		STRUCTURAL MAINTENANCE OF CHROMOSOMES PROTEIN 4,-	P-loop containing nucleoside triphosphate hydrolases,Smc hinge domain	Structural maintenance of chromosome protein 4 (chromosome condensation complex Condensin, subunit C); [BD]	PF02463|PF06470	RecF/RecN/SMC N terminal domain|SMC proteins Flexible Hinge Domain	IPR036277,IPR010935,IPR003395,IPR041738,IPR024704,IPR027417	-|SMCs flexible hinge superfamily|SMCs flexible hinge|RecF/RecN/SMC, N-terminal|Structural maintenance of chromosomes 4, ABC domain, eukaryotic|Structural maintenance of chromosomes protein|P-loop containing nucleoside triphosphate hydrolase	GO:0005694,GO:0016887,GO:0051276,GO:0005524,GO:0005515	chromosome|ATPase activity|chromosome organization|ATP binding|protein binding	core					-1	0	0	0	0	-1	0	0	0	0	0	0	0	0	0	0	0	0	0	-1	-1
0.135829	-0.469092	0.895011	-0.441858	-1.14867	-1.05166	0.506143	-0.0923469	0.22443	0.243399	0.804016	0.394793	Mp6g17890	MpPPO48		TYROSINASE FAMILY MEMBER,OS04G0624500 PROTEIN	Di-copper centre-containing domain		PF00264|PF12142|PF12143	Common central domain of tyrosinase|Polyphenol oxidase middle domain|Protein of unknown function (DUF_B2219)	IPR002227,IPR008922,IPR022739,IPR022740	-|Tyrosinase copper-binding domain|Uncharacterised domain, di-copper centre|Polyphenol oxidase, central domain|Polyphenol oxidase, C-terminal	GO:0004097,GO:0016491	catechol oxidase activity|oxidoreductase activity	accessory					0	-1	-1	-1	0	0	0	0	1	0	0	0	0	0	-1	-1	1	1	0	-1	-1
0.551272	-0.3851	0.591444	-1.33727	-1.21621	-0.4814	-0.181776	0.421792	0.522256	0.882514	0.615089	0.0173919	Mp3g15070	MpHA16	Plasma membrane H+-ATPase	CALCIUM-TRANSPORTING ATPASE,ATPASE 8, PLASMA MEMBRANE-TYPE	Calcium ATPase, transduction domain A,HAD-like,Calcium ATPase, transmembrane domain M	Plasma membrane H+-transporting ATPase; [P]	PF00702|PF00690|PF00122	haloacid dehalogenase-like hydrolase|Cation transporter/ATPase, N-terminus|E1-E2 ATPase	IPR044492,IPR023214,IPR006534,IPR001757,IPR018303,IPR008250,IPR036412,IPR023298,IPR023299,IPR004014	-|P-type ATPase, haloacid dehalogenase domain|HAD superfamily|P-type ATPase, subfamily IIIA|P-type ATPase|P-type ATPase, phosphorylation site|P-type ATPase, A domain superfamily|HAD-like superfamily|P-type ATPase, transmembrane domain superfamily|P-type A	GO:0008553,GO:0000166,GO:0016887,GO:0016021,GO:0005524,GO:0120029	proton-exporting ATPase activity, phosphorylative mechanism|nucleotide binding|ATPase activity|integral component of membrane|ATP binding|proton export across plasma membrane	core				down	-1	0	0	0	0	0	0	0	1	0	0	1	-1	0	0	1	1	1	0	-1	0
0.398067	0.0517665	0.714647	-1.12123	-1.2853	-0.545156	-0.582938	-0.0929046	0.25534	0.922167	0.78046	0.505077	Mp8g12010			CHLOROPHYLL A-B BINDING PROTEIN 7, CHLOROPLASTIC,CHLOROPHYLL A/B BINDING PROTEIN	Chlorophyll a-b binding protein		PF00504	Chlorophyll A-B binding protein	IPR001344,IPR022796,IPR023329	-|Chlorophyll A-B binding protein, plant and chromista|Chlorophyll A-B binding protein|Chlorophyll a/b binding domain superfamily	GO:0009765,GO:0016020	photosynthesis, light harvesting|membrane	core			down	down	-1	-1	0	0	0	0	0	0	0	0	0	0	-1	-1	-1	-1	0	0	0	-1	-1
0.326269	-0.368357	0.561402	-0.82865	-1.42851	0.00266616	-0.455685	0.00550783	-0.0511507	0.688471	0.98286	0.565178	Mp4g16580	MpPTB2		PHOSPHATE TRANSPORTER,PHOSPHATE TRANSPORTER		Na+/Pi symporter; [P]	PF01384	Phosphate transporter family	IPR001204	Phosphate transporter|-	GO:0006817,GO:0016020,GO:0005315	phosphate ion transport|membrane|inorganic phosphate transmembrane transporter activity	accessory					0	-1	-1	-1	-1	-1	-1	-1	-1	0	-1	-1	0	-1	-1	-1	-1	-1	-1	-1	-1
-0.0534233	0.250346	0.751941	-0.797119	-1.36562	-1.19768	-0.0525306	-0.531845	0.852003	0.770642	1.18683	0.186457	Mp3g16020			SELENIUM-BINDING PROTEIN 1,METHANETHIOL OXIDASE	3-carboxy-cis,cis-mucoante lactonizing enzyme	Selenium-binding protein; [P]	PF05694	56kDa selenium binding protein (SBP56)	IPR008826	Selenium-binding protein|-	GO:0008430	selenium binding	core					0	-1	0	0	1	0	0	0	0	0	0	0	-1	-1	-1	0	0	0	0	-1	-1
0.128721	0.779277	0.172219	-0.616402	-1.07658	-1.01575	-0.364591	-0.312798	0.390101	1.01232	0.730219	0.173253	Mp5g19460			FLAVIN REDUCTASE-RELATED	NAD(P)-binding Rossmann-fold domains	Predicted dehydrogenase; N-term missing; C-term missing; [G]	PF13460	NAD(P)H-binding	IPR016040,IPR036291	-|NAD(P)-binding domain|NAD(P)-binding domain superfamily			core					0	0	0	0	0	0	0	0	0	0	0	0	0	0	0	0	0	0	0	0	0
0.0481477	-0.250751	0.363451	-0.411775	-0.972871	-0.182741	-0.519271	-0.377836	0.544462	0.596814	0.792409	0.36996	Mp2g25750			THIOREDOXIN-LIKE 2-2, CHLOROPLASTIC,THIOREDOXIN, MITOCHONDRIAL	Thioredoxin-like	Thioredoxin; [O]	PF00085	Thioredoxin	IPR013766,IPR036249,IPR017937	-|Thioredoxin domain|Thioredoxin-like superfamily|Thioredoxin, conserved site			core				down	0	0	0	0	0	0	0	0	0	0	0	0	0	0	0	0	0	0	0	0	0
-0.0541259	-0.0548299	0.458894	-0.583343	-1.15096	-0.265236	-0.457753	-0.277788	0.579534	0.605542	0.75849	0.441574	Mp4g18950			THIOREDOXIN M-TYPE PROTEIN,GEO12009P1	Thioredoxin-like	Thioredoxin-like protein; [O]	PF00085	Thioredoxin	IPR005746,IPR013766,IPR017937,IPR036249	-|Thioredoxin|Thioredoxin domain|Thioredoxin, conserved site|Thioredoxin-like superfamily	GO:0015035,GO:0006662	protein disulfide oxidoreductase activity|glycerol ether metabolic process	core			down	down	0	0	0	0	0	0	0	0	0	0	0	0	0	0	0	0	0	0	0	0	-1
-0.155738	-0.169704	0.455293	-0.608969	-0.839552	-0.0565896	-0.428573	-0.279891	0.367945	0.500571	0.769198	0.446008	Mp4g21530			TRANSLATION INITIATION FACTOR IF-3,TRANSLATION INITIATION FACTOR IF-3, MITOCHONDRIAL	Translation initiation factor IF3, C-terminal domain,Translation initiation factor IF3, N-terminal domain		PF05198|PF00707	Translation initiation factor IF-3, N-terminal domain|Translation initiation factor IF-3, C-terminal domain	IPR019813,IPR036788,IPR019814,IPR036787,IPR019815,IPR001288	-|Translation initiation factor 3, conserved site|Translation initiation factor 3 (IF-3), C-terminal domain superfamily|Translation initiation factor 3, N-terminal|Translation initiation factor 3 (IF-3), N-terminal domain superfamily|Translation initiatio	GO:0003743,GO:0006413	translation initiation factor activity|translational initiation	core					0	0	0	0	0	0	0	0	0	0	0	0	0	0	0	0	0	0	0	0	0
0.0579152	-0.231593	0.674349	-0.958261	-1.04044	-0.20835	-0.503991	-0.487112	0.438366	0.681407	1.20373	0.373979	Mp5g10020			D-ALANYL-D-ALANINE CARBOXYPEPTIDASE-RELATED,D-ALANYL-D-ALANINE CARBOXYPEPTIDASE-RELATED	beta-lactamase/transpeptidase-like		PF00144	Beta-lactamase	IPR012338,IPR001466	-|Beta-lactamase/transpeptidase-like|Beta-lactamase-related			core		down	down	down	0	-1	0	0	0	0	0	0	0	0	0	0	0	0	0	0	0	0	0	-1	-1
-0.272132	-0.0356028	0.526612	-0.646391	-0.898479	-0.261127	-0.530013	-0.399156	0.718279	0.841621	0.76122	0.195169	Mp5g15720			39S RIBOSOMAL PROTEIN L12,50S RIBOSOMAL PROTEIN L12-1, CHLOROPLASTIC-RELATED	Ribosomal protein L7/12, oligomerisation (N-terminal) domain,ClpS-like	Mitochondrial/chloroplast ribosomal protein L12; N-term missing; [J]	PF00542|PF16320	Ribosomal protein L7/L12 C-terminal domain|Ribosomal protein L7/L12 dimerisation domain	IPR036235,IPR014719,IPR000206,IPR013823,IPR008932	Ribosomal protein L7/L12, oligomerisation domain superfamily|-|Ribosomal protein L7/L12, C-terminal/adaptor protein ClpS-like|Ribosomal protein L7/L12|Ribosomal protein L7/L12, C-terminal|Ribosomal protein L7/L12, oligomerisation	GO:0003735,GO:0005840,GO:0006412	structural constituent of ribosome|ribosome|translation			down		down	0	0	0	0	0	0	0	0	0	0	0	0	0	0	0	-1	0	0	0	-1	-1
-0.539582	-0.0620382	0.753398	-0.614108	-1.17085	-0.355231	-0.353402	-0.259679	0.63951	0.621205	0.950051	0.390724	Mp7g09440			PROTEIN TAS,OS09G0567350 PROTEIN	NAD(P)-linked oxidoreductase	Voltage-gated shaker-like K+ channel, subunit beta/KCNAB; [C]	PF00248	Aldo/keto reductase family	IPR020471,IPR036812,IPR023210	Aldo-keto reductase|-|NADP-dependent oxidoreductase domain superfamily|NADP-dependent oxidoreductase domain	GO:0047834,GO:0016491	D-threo-aldose 1-dehydrogenase activity|oxidoreductase activity	accessory			down	down	0	-1	0	0	0	0	0	0	0	0	0	0	-1	0	-1	0	0	0	0	-1	-1
-0.466018	-0.221349	0.576489	-0.753328	-1.27816	-0.0448962	-0.286593	-0.041052	0.235148	0.74514	1.01384	0.520777	Mp6g05150			NADPH-DEPENDENT ALKENAL/ONE OXIDOREDUCTASE, CHLOROPLASTIC,NADPH-DEPENDENT ALKENAL/ONE OXIDOREDUCTASE, CHLOROPLASTIC	NAD(P)-binding Rossmann-fold domains,GroES-like	Zinc-binding oxidoreductase; [CR]	PF13602|PF08240	Zinc-binding dehydrogenase|Alcohol dehydrogenase GroES-like domain	IPR013154,IPR036291,IPR020843,IPR011032,IPR044626	-|Alcohol dehydrogenase, N-terminal|NAD(P)-binding domain superfamily|Polyketide synthase, enoylreductase domain|GroES-like superfamily|NADPH-dependent oxidoreductase AOR-like	GO:0016628,GO:0016491	oxidoreductase activity, acting on the CH-CH group of donors, NAD or NADP as acceptor|oxidoreductase activity	core		down	down	down	0	-1	0	0	1	0	0	0	0	0	0	0	-1	0	0	1	1	1	1	-1	-1
0.0659572	-0.168643	0.731128	-0.783546	-1.27101	-0.196253	-0.253103	-0.239039	0.337067	0.595186	0.806845	0.375406	Mp4g17520			POLYRIBONUCLEOTIDE NUCLEOTIDYLTRANSFERASE,POLYRIBONUCLEOTIDE NUCLEOTIDYLTRANSFERASE 1, CHLOROPLASTIC	Ribosomal protein S5 domain 2-like,Ribonuclease PH domain 2-like,Eukaryotic type KH-domain (KH-domain type I),Nucleic acid-binding proteins	Predicted RNA-binding polyribonucleotide nucleotidyltransferase; [R]	PF00575|PF00013|PF01138|PF03725	S1 RNA binding domain|KH domain|3' exoribonuclease family, domain 1|3' exoribonuclease family, domain 2	IPR036612,IPR027408,IPR022967,IPR020568,IPR036345,IPR003029,IPR004087,IPR012162,IPR004088,IPR012340,IPR001247,IPR015847	K Homology domain, type 1 superfamily|PNPase/RNase PH domain superfamily|RNA-binding domain, S1|Ribosomal protein S5 domain 2-type fold|-|Exoribonuclease, PH domain 2 superfamily|S1 domain|K Homology domain|Polyribonucleotide nucleotidyltransferase|K Homology domain, type 1|Nucleic acid-binding, OB-fold|Exoribonuclease, phosphorolytic domain 1|Exoribonuclease, phosphorolytic domain 2	GO:0003723,GO:0003676,GO:0004654,GO:0006402	RNA binding|nucleic acid binding|polyribonucleotide nucleotidyltransferase activity|mRNA catabolic process	core			down	down	0	-1	0	0	0	0	0	0	0	0	0	0	0	0	0	0	0	0	0	0	0
-0.145244	-0.189009	0.630676	-0.698885	-1.53339	-0.0934578	-0.443297	-0.0315312	0.653633	0.713256	0.926903	0.210349	Mp3g03990			-,RIBULOSE BISPHOSPHATE CARBOXYLASE/OXYGENASE ACTIVASE, CHLOROPLASTIC-LIKE ISOFORM X1	P-loop containing nucleoside triphosphate hydrolases	26S proteasome regulatory complex, ATPase RPT4; [O]	PF00004	ATPase family associated with various cellular activities (AAA)	IPR003959,IPR027417	ATPase, AAA-type, core|-|P-loop containing nucleoside triphosphate hydrolase	GO:0005524,GO:0016887	ATP binding|ATPase activity	core		down	down	down	-1	-1	0	0	0	0	0	0	0	0	0	0	0	-1	-1	-1	0	0	0	0	-1
0.208802	0.321437	0.496755	-0.666441	-1.40341	-1.01314	0.0395004	-0.0844321	0.376986	0.600366	0.697194	0.426379	Mp2g08360	MpTRIHELIX11	transcription factor, Trihelix	TRIHELIX TRANSCRIPTION FACTOR ASIL2,TRIHELIX TRANSCRIPTION FACTOR ASIL2		Transcription factor GT-2 and related proteins, contains trihelix DNA-binding/SANT domain; C-term missing; [K]	PF13837	Myb/SANT-like DNA-binding domain	IPR044822,IPR044823	-|Myb/SANT-like DNA-binding domain 4|Trihelix transcription factor ASIL1/2-like			core					0	0	0	0	0	0	0	0	0	0	0	0	0	0	0	0	0	0	0	0	0
0.20713	0.0326318	0.675061	-0.559958	-1.20188	-0.591948	-0.00809118	-0.267851	0.546327	0.432226	0.493557	0.242791	Mp5g22060			AMINO ACID TRANSPORTER,-		Amino acid transporter protein; [E]	PF01490	Transmembrane amino acid transporter protein	IPR013057	-|Amino acid transporter, transmembrane domain			core			down	down	-1	0	0	0	0	-1	-1	0	0	0	0	0	0	0	0	0	-1	-1	0	-1	0
0.170199	0.172218	0.534095	-0.642096	-1.17351	-0.544581	-0.33563	-0.107717	0.505639	0.748693	0.469418	0.203274	Mp7g10230			PEPTIDYL-PROLYL CIS-TRANS ISOMERASE	FKBP-like,Rhodanese/Cell cycle control phosphatase	Molybdopterin synthase sulfurylase; N-term missing; [H]	PF13616|PF00581	PPIC-type PPIASE domain|Rhodanese-like domain	IPR001763,IPR000297,IPR036873	-|Rhodanese-like domain|Peptidyl-prolyl cis-trans isomerase, PpiC-type|Rhodanese-like domain superfamily	GO:0003755	peptidyl-prolyl cis-trans isomerase activity	accessory					0	-1	0	0	0	0	0	0	0	0	0	0	0	0	0	0	0	0	0	0	0
0.171202	0.15984	0.522444	-0.846444	-1.0336	-0.453619	-0.470331	-0.250893	0.546071	0.66544	0.562924	0.426966	Mp6g04260	MpCHLD		MAGNESIUM-CHELATASE SUBUNIT CHLD, CHLOROPLASTIC	P-loop containing nucleoside triphosphate hydrolases,vWA-like		PF17863|PF01078|PF13519	AAA lid domain|Magnesium chelatase, subunit ChlI|von Willebrand factor type A domain	IPR036465,IPR003593,IPR002035,IPR041628,IPR000523,IPR027417,IPR041702,IPR011776	-|von Willebrand factor A-like domain superfamily|AAA+ ATPase domain|von Willebrand factor, type A|ChlI/MoxR, AAA lid domain|Magnesium chelatase ChlI domain|P-loop containing nucleoside triphosphate hydrolase|Magnesium-chelatase BchD/ChlD, VWA domain|Magn	GO:0015995,GO:0005524,GO:0016851	chlorophyll biosynthetic process|ATP binding|magnesium chelatase activity	core			down	down	-1	-1	0	0	0	0	0	0	0	0	0	0	0	0	0	0	0	0	0	0	-1
0.170893	0.123774	0.163552	-0.538105	-1.30682	-0.345574	-0.363701	-0.0464379	0.463589	0.515561	0.62219	0.541082	Mp1g00120			GUANYLATE KINASE,GUANYLATE KINASE-RELATED	P-loop containing nucleoside triphosphate hydrolases	Guanylate kinase; [F]	PF00625	Guanylate kinase	IPR008145,IPR008144,IPR020590,IPR017665,IPR027417	-|Guanylate kinase/L-type calcium channel beta subunit|Guanylate kinase-like domain|Guanylate kinase, conserved site|Guanylate kinase|P-loop containing nucleoside triphosphate hydrolase	GO:0004385,GO:0006163	guanylate kinase activity|purine nucleotide metabolic process	core					0	0	0	0	0	0	0	0	0	0	0	0	0	0	0	0	0	0	0	0	-1
-0.191612	-0.0573565	0.106163	0.0231446	-1.06056	-0.450037	-0.552513	-0.176189	0.498171	0.587199	0.767551	0.506038	Mp5g20580	MpIDS4		SOLANESYL DIPHOSPHATE SYNTHASE 2 CHLOROPLASTIC,GERANYLGERANYL PYROPHOSPHATE SYNTHASE	Terpenoid synthases	Geranylgeranyl pyrophosphate synthase/Polyprenyl synthetase; [H]	PF00348	Polyprenyl synthetase	IPR033749,IPR000092,IPR008949	Polyprenyl synthetase, conserved site|-|Polyprenyl synthetase|Isoprenoid synthase domain superfamily	GO:0008299	isoprenoid biosynthetic process	core					1	1	0	0	0	0	0	0	0	0	0	0	1	1	1	-1	0	0	0	0	-1
0.0650166	0.0154524	0.406625	-0.137298	-1.30933	-0.5532	-0.384272	-0.195992	0.505753	0.674328	0.652406	0.260506	Mp8g17030			IRON-SULFUR DOMAIN CONTAINING PROTEIN,PROTEIN TIC 55, CHLOROPLASTIC	Bet v1-like,ISP domain		PF08417|PF00355	Pheophorbide a oxygenase|Rieske [2Fe-2S] domain	IPR013626,IPR036922,IPR017941	-|Pheophorbide a oxygenase|Rieske [2Fe-2S] iron-sulphur domain superfamily|Rieske [2Fe-2S] iron-sulphur domain	GO:0010277,GO:0051537	chlorophyllide a oxygenase [overall] activity|2 iron, 2 sulfur cluster binding	core				down	0	-1	0	0	0	0	0	0	0	0	0	0	0	0	0	-1	0	-1	-1	-1	-1
0.183072	-0.143833	0.137975	-0.159647	-1.04592	-0.860835	-0.154129	-0.410108	0.141176	0.983405	0.995866	0.332982	Mp7g15520			PHOSPHATASE,3'(2'),5'-BISPHOSPHATE NUCLEOTIDASE	Carbohydrate phosphatase	Inositol monophosphatase; [G]	PF00459	Inositol monophosphatase family	IPR020583,IPR000760,IPR011809	Inositol monophosphatase, metal-binding site|-|Inositol monophosphatase-like|Histidinol-phosphate phosphatase, putative, inositol monophosphatase	GO:0004401,GO:0046855	histidinol-phosphatase activity|inositol phosphate dephosphorylation	core					0	0	0	0	0	0	0	0	0	0	0	0	0	0	0	0	0	0	0	0	0
0.331602	-0.0988525	0.0588556	-0.33119	-1.63481	-0.481592	-0.236719	-0.0775381	0.315695	0.738952	1.0978	0.317794	Mp6g15850			FRUCTOSE-2,6-BISPHOSPHATASE-RELATED,6-PHOSPHOFRUCTO-2-KINASE/FRUCTOSE-2,6-BISPHOSPHATASE	P-loop containing nucleoside triphosphate hydrolases,Starch-binding domain-like,Phosphoglycerate mutase-like	Fructose-6-phosphate 2-kinase/fructose-2,6-biphosphatase; [G]	PF01591|PF00300|PF00686	6-phosphofructo-2-kinase|Histidine phosphatase superfamily (branch 1)|Starch binding domain	IPR002044,IPR029033,IPR013078,IPR013079,IPR001345,IPR013784,IPR003094,IPR013783,IPR027417	-|Carbohydrate binding module family 20|Histidine phosphatase superfamily|Histidine phosphatase superfamily, clade-1|6-phosphofructo-2-kinase|Phosphoglycerate/bisphosphoglycerate mutase, active site|Carbohydrate-binding-like fold|Fructose-2,6-bisphosphata	GO:2001070,GO:0003873,GO:0006000,GO:0006003,GO:0003824,GO:0005524,GO:0030246	starch binding|6-phosphofructo-2-kinase activity|fructose metabolic process|fructose 2,6-bisphosphate metabolic process|catalytic activity|ATP binding|carbohydrate binding	core					0	-1	0	0	0	0	0	0	0	0	0	0	0	0	0	0	0	0	0	0	0
-0.435542	-0.0865399	0.0355763	-1.14442	-0.0643728	-0.171987	-0.0590402	-0.157588	0.134211	0.397671	0.778577	0.773454	Mp8g09440	MpNPF34		OLIGOPEPTIDE TRANSPORTER-RELATED,-	MFS general substrate transporter	H+/oligopeptide symporter; [E]	PF00854	POT family	IPR036259,IPR000109	-|MFS transporter superfamily|Proton-dependent oligopeptide transporter family	GO:0055085,GO:0016020,GO:0022857	transmembrane transport|membrane|transmembrane transporter activity	core			down	down	-1	-1	0	0	0	0	0	0	0	0	0	0	0	0	0	0	0	0	0	-1	0
-0.347603	-0.0815401	0.325548	-1.17583	-0.428526	-0.104653	0.125502	0.097137	0.164534	0.338375	0.565087	0.521973	Mp3g02610			5-FORMYLTETRAHYDROFOLATE CYCLO-LIGASE-RELATED	NagB/RpiA/CoA transferase-like	5-formyltetrahydrofolate cyclo-ligase; C-term missing; [H]	PF01812	5-formyltetrahydrofolate cyclo-ligase family	IPR002698,IPR037171,IPR024185	-|5-formyltetrahydrofolate cyclo-ligase|NagB/RpiA transferase-like|5-formyltetrahydrofolate cyclo-ligase-like domain superfamily			core				down	0	0	0	0	0	0	0	0	0	0	0	0	0	0	0	0	0	0	0	0	0
-0.0738282	0.178326	0.554329	-1.13047	-0.474131	-0.548116	-0.102732	-0.0453276	0.457491	0.567042	0.371191	0.246224	Mp5g19870			ATP SYNTHASE GAMMA CHAIN 1, CHLOROPLASTIC,ATP SYNTHASE GAMMA CHAIN	ATP synthase (F1-ATPase), gamma subunit	F0F1-type ATP synthase, gamma subunit; [C]	PF00231	ATP synthase	IPR000131,IPR035968,IPR023632	-|ATP synthase, F1 complex, gamma subunit|ATP synthase, F1 complex, gamma subunit superfamily|ATP synthase, F1 complex, gamma subunit conserved site	GO:0015986,GO:0045261,GO:0046933	ATP synthesis coupled proton transport|proton-transporting ATP synthase complex, catalytic core F(1)|proton-transporting ATP synthase activity, rotational mechanism	core			down	down	0	0	0	0	0	0	0	0	0	0	0	0	0	0	0	-1	0	0	0	0	-1
0.111672	0.270603	0.341998	-1.06956	-0.337052	-0.593522	-0.0526292	-0.233833	0.401472	0.535196	0.522577	0.103078	Mp6g04730	MpEID1		EID1-LIKE F-BOX PROTEIN 2-RELATED,PHYTOCHROME A-ASSOCIATED F-BOX PROTEIN	F-box domain		PF12937	F-box-like	IPR036047,IPR040267,IPR001810	-|F-box-like domain superfamily|F-box protein EID1-like|F-box domain	GO:0005515	protein binding	core		down	down		0	0	0	0	0	0	0	0	0	0	0	0	0	0	0	0	0	0	0	-1	0
0.170079	0.195016	0.364426	-1.03565	-0.245101	-0.418534	-0.337692	-0.261751	0.268769	0.600894	0.465625	0.233916	Mp1g10690			-,10 KDA HEAT SHOCK PROTEIN	GroES-like	Mitochondrial chaperonin; [O]	PF00166	Chaperonin 10 Kd subunit	IPR011032,IPR020818,IPR017416,IPR037124,IPR018369	GroES-like superfamily|GroES chaperonin family|-|Chaperonin Cpn20|GroES chaperonin superfamily|Chaperonin GroES, conserved site	GO:0046914,GO:0006457,GO:0016887,GO:0005524,GO:1901671	transition metal ion binding|protein folding|ATPase activity|ATP binding|positive regulation of superoxide dismutase activity	core				down	0	0	0	0	0	0	0	0	0	0	0	0	0	0	0	0	0	0	0	0	-1
0.11184	0.121788	0.443543	-0.997676	-0.423834	-0.317568	-0.325871	-0.237187	0.358546	0.453457	0.516197	0.296764	Mp6g12610			TRANSMEMBRANE PROTEIN 14, 15,PROTEIN FATTY ACID EXPORT 2, CHLOROPLASTIC		Predicted membrane protein; [S]	PF03647	Transmembrane proteins 14C	IPR005349	-|TMEM14 family	GO:0016020	membrane	core				down	0	0	0	0	0	0	0	0	0	0	0	0	0	0	0	0	0	0	0	0	0
0.0586154	0.0589733	0.439634	-1.05774	-0.374785	-0.527189	-0.260528	-0.31794	0.516733	0.638111	0.546723	0.279386	Mp5g05200			RHODANESE-LIKE DOMAIN-CONTAINING PROTEIN 4, CHLOROPLASTIC,RHODANESE-LIKE DOMAIN-CONTAINING PROTEIN 4, CHLOROPLASTIC	Rhodanese/Cell cycle control phosphatase				IPR036873,IPR044240	-|Rhodanese-like domain superfamily|Rhodanese-like domain-containing protein STR4-like			core			down	down	0	0	0	0	0	0	0	0	0	0	0	0	0	0	0	0	0	0	0	-1	-1
0.0747559	0.0200956	0.324297	-1.26374	-0.449402	-0.2182	-0.257569	0.001941	0.507104	0.552568	0.549005	0.159145	Mp2g18370			FERREDOXIN C 2, CHLOROPLASTIC,FERREDOXIN	2Fe-2S ferredoxin-like		PF00111	2Fe-2S iron-sulfur cluster binding domain	IPR001041,IPR036010,IPR012675,IPR010241	2Fe-2S ferredoxin-type iron-sulfur binding domain|2Fe-2S ferredoxin-like superfamily|-|Beta-grasp domain superfamily|Ferredoxin [2Fe-2S], plant	GO:0051536,GO:0009055,GO:0051537,GO:0022900	iron-sulfur cluster binding|electron transfer activity|2 iron, 2 sulfur cluster binding|electron transport chain	accessory				down	0	-1	0	0	0	0	0	0	0	0	0	0	0	0	0	0	0	0	0	0	0
0.0643338	-0.0383932	0.386743	-1.1158	-0.261301	-0.624403	-0.218279	0.0110254	0.469846	0.57036	0.752496	0.0033752	Mp1g00680			-,PSBP DOMAIN-CONTAINING PROTEIN 5, CHLOROPLASTIC	Mog1p/PsbP-like		PF01789	PsbP	IPR002683,IPR016123	PsbP, C-terminal|Mog1/PsbP, alpha/beta/alpha sandwich|-	GO:0019898,GO:0009654,GO:0009523,GO:0005509,GO:0015979	extrinsic component of membrane|photosystem II oxygen evolving complex|photosystem II|calcium ion binding|photosynthesis	accessory					0	0	0	0	0	0	0	0	0	0	0	0	0	0	0	0	0	0	0	-1	0
-0.147873	-0.122034	0.33081	-0.903754	-0.238894	-0.570452	0.00995439	-0.0290904	0.420056	0.495173	0.48211	0.273994	Mp2g04270	MpCDKA		CELL DIVISION PROTEIN KINASE,-	Protein kinase-like (PK-like)	Protein kinase PCTAIRE and related kinases; [R]	PF00069	Protein kinase domain	IPR008271,IPR000719,IPR011009,IPR017441	Serine/threonine-protein kinase, active site|-|Protein kinase domain|Protein kinase-like domain superfamily|Protein kinase, ATP binding site	GO:0005524,GO:0006468,GO:0004672	ATP binding|protein phosphorylation|protein kinase activity	core					0	0	0	0	0	0	0	0	0	0	0	0	0	0	0	-1	-1	-1	-1	0	-1
-0.13967	-0.160205	0.390298	-1.05208	-0.431009	-0.236174	-0.244834	-0.199473	0.39642	0.505482	0.753717	0.417526	Mp1g01690			TRANSAMIDASE,GLUTAMYL-TRNA(GLN) AMIDOTRANSFERASE SUBUNIT A, MITOCHONDRIAL	Amidase signature (AS) enzymes	Amidases; [J]	PF01425	Amidase	IPR020556,IPR004412,IPR036928,IPR023631,IPR000120	Amidase, conserved site|-|Glutamyl-tRNA(Gln) amidotransferase A subunit|Amidase signature (AS) superfamily|Amidase signature domain|Amidase	GO:0030956,GO:0016787,GO:0006412,GO:0050567	glutamyl-tRNA(Gln) amidotransferase complex|hydrolase activity|translation|glutaminyl-tRNA synthase (glutamine-hydrolyzing) activity	core				down	0	0	0	0	0	0	0	0	0	0	0	0	0	0	0	0	0	0	0	-1	0
-0.311123	-0.0245995	0.433544	-1.01455	-0.297106	-0.403952	-0.275633	-0.132593	0.514654	0.738649	0.562379	0.210327	Mp1g22870			-	TPR-like				IPR019734,IPR011990,IPR013026	-|Tetratricopeptide repeat|Tetratricopeptide-like helical domain superfamily|Tetratricopeptide repeat-containing domain	GO:0005515	protein binding	accessory			down		0	0	0	0	0	0	0	0	0	0	0	0	0	0	0	0	0	0	0	0	-1
-0.015967	-0.0920005	0.441927	-0.695179	-0.771029	-0.486845	0.0306132	0.0010539	0.356277	0.29756	0.550582	0.383007	Mp3g03730			PROTEIN MULTIPLE CHLOROPLAST DIVISION SITE 1					IPR034572	-|Protein MULTIPLE CHLOROPLAST DIVISION SITE 1	GO:0009507,GO:0010020	chloroplast|chloroplast fission	core					0	-1	0	0	0	0	0	0	0	0	0	0	0	0	0	0	0	0	0	0	0
-0.0428281	-0.204852	0.521051	-0.71639	-0.843081	-0.333115	0.0477903	-0.0618367	0.213434	0.544667	0.585066	0.290094	Mp2g06300			FAD/NAD(P)-BINDING OXIDOREDUCTASE	FAD/NAD(P)-binding domain		PF01494	FAD binding domain	IPR036188,IPR002938,IPR028348	-|FAD/NAD(P)-binding domain superfamily|FAD-binding domain|FAD dependent protein	GO:0071949	FAD binding	core					0	0	0	0	0	0	0	0	0	0	0	0	0	0	0	0	0	0	0	0	0
-0.0510548	-0.219149	0.586731	-0.924293	-0.59415	-0.258052	-0.0193351	-0.0264863	0.340947	0.419405	0.517558	0.22788	Mp2g16770			BNAA09G34980D PROTEIN,METHIONYL-TRNA SYNTHETASE	Anticodon-binding domain of a subclass of class I aminoacyl-tRNA synthetases,Nucleotidylyl transferase	Methionyl-tRNA synthetase; [J]	PF00133|PF09334	tRNA synthetases class I (I, L, M and V)|tRNA synthetases class I (M)	IPR033911,IPR009080,IPR014758,IPR002300,IPR014729,IPR041872,IPR015413	-|Methioninyl-tRNA synthetase core domain|Aminoacyl-tRNA synthetase, class Ia, anticodon-binding|Methionyl-tRNA synthetase|Aminoacyl-tRNA synthetase, class Ia|Rossmann-like alpha/beta/alpha sandwich fold|Methionyl-tRNA synthetase, anticodon-binding domain	GO:0006418,GO:0004825,GO:0000166,GO:0006431,GO:0005524,GO:0004812	tRNA aminoacylation for protein translation|methionine-tRNA ligase activity|nucleotide binding|methionyl-tRNA aminoacylation|ATP binding|aminoacyl-tRNA ligase activity	core					0	-1	0	0	0	0	0	0	0	0	0	0	0	0	0	0	0	0	0	-1	0
-0.049098	0.0204946	0.535159	-1.0162	-0.505316	-0.425673	-0.0567131	-0.0679703	0.310735	0.485243	0.567631	0.201704	Mp6g08180			OS02G0307800 PROTEIN			PF11282	Protein of unknown function (DUF3082)	IPR021434	-|Protein of unknown function DUF3082			core			down	down	0	0	0	0	0	0	0	0	0	0	0	0	0	0	0	0	0	0	0	0	0
-0.00754839	0.117491	0.479897	-0.810804	-0.60964	-0.379565	-0.14263	-0.0558276	0.298161	0.571151	0.426007	0.113307	Mp5g05290			DJ-1 PROTEIN	Class I glutamine amidotransferase-like	Putative transcriptional regulator DJ-1; C-term missing; [RV]	PF01965	DJ-1/PfpI family	IPR006286,IPR029062,IPR002818	Deglycase PfpI|Class I glutamine amidotransferase-like|-|DJ-1/PfpI			core				down	0	-1	0	0	0	0	0	0	0	0	0	0	0	0	0	0	0	0	0	-1	-1
0.242259	0.046314	0.412	-1.07527	-0.560319	-0.30516	0.0415599	-0.058664	-0.0139051	0.503296	0.348137	0.41975	Mp8g02390			PROTEIN, PUTATIVE, EXPRESSED-RELATED,MSS1/TRME-RELATED GTP-BINDING PROTEIN	P-loop containing nucleoside triphosphate hydrolases	Predicted GTPase; N-term missing; [R]	PF01926	50S ribosome-binding GTPase	IPR030393,IPR006073,IPR027417,IPR019987	EngB-type guanine nucleotide-binding (G) domain|-|GTP binding domain|P-loop containing nucleoside triphosphate hydrolase|GTP-binding protein, ribosome biogenesis, YsxC	GO:0005525	GTP binding	core				down	0	0	0	0	0	0	0	0	0	0	0	0	1	0	1	0	1	1	1	1	0
0.130773	-0.110147	0.417801	-0.878681	-0.722278	-0.240772	0.0991108	0.0405382	0.129706	0.27361	0.459296	0.401043	Mp1g21940			SI:DKEY-261L7.2,SI:DKEY-261L7.2	YccV-like		PF02151|PF08755	UvrB/uvrC motif|Hemimethylated DNA-binding protein YccV like	IPR011722,IPR036623,IPR001943	-|Hemimethylated DNA-binding domain|Hemimethylated DNA-binding domain superfamily|UVR domain	GO:0005515,GO:0003677	protein binding|DNA binding	core					0	0	0	0	0	0	0	0	0	0	0	0	0	0	0	0	0	0	0	0	0
-0.0261485	-0.158491	0.509715	-1.09474	-0.437777	-0.527965	0.218176	0.302307	0.0472453	0.344214	0.515385	0.308082	Mp1g08280			OS05G0574700 PROTEIN,OS05G0574700 PROTEIN-RELATED						-			core					0	0	0	0	0	0	0	0	0	0	0	0	0	0	0	0	0	-1	0	0	0
-0.305628	-0.446154	0.749094	-1.3022	-0.413264	-0.171155	-0.0656173	-0.195521	0.474096	0.812391	0.615672	0.248283	Mp6g07320			CARBONIC ANHYDRASE,BETA CARBONIC ANHYDRASE 2, CHLOROPLASTIC	beta-carbonic anhydrase, cab	Predicted carbonic anhydrase involved in protection against oxidative damage; [P]	PF00484	Carbonic anhydrase	IPR036874,IPR015892,IPR001765	-|Carbonic anhydrase superfamily|Carbonic anhydrase, prokaryotic-like, conserved site|Carbonic anhydrase	GO:0015976,GO:0004089,GO:0008270	carbon utilization|carbonate dehydratase activity|zinc ion binding	accessory			down	down	0	-1	-1	-1	0	0	0	0	0	0	0	0	0	-1	0	-1	-1	-1	-1	-1	-1
-0.3325	-0.0639526	0.63955	-1.27258	-0.770244	-0.280888	-0.0112272	0.00927049	0.325756	0.80304	0.573582	0.380196	Mp6g12720			ATP-DEPENDENT ZN PROTEASES-LIKE PROTEIN,-	FtsH protease domain-like				IPR037219	-|Peptidase M41-like	GO:0005524,GO:0004176,GO:0004222,GO:0006508	ATP binding|ATP-dependent peptidase activity|metalloendopeptidase activity|proteolysis	core			down	down	0	-1	0	0	0	0	0	0	0	0	0	0	0	0	0	0	0	0	0	-1	-1
-0.283198	-0.0205558	0.596348	-1.06092	-0.665907	-0.124088	-0.165504	0.0514541	0.211419	0.512466	0.582106	0.36638	Mp3g14770			PFKB-LIKE CARBOHYDRATE KINASE FAMILY PROTEIN,PHOSPHOTRANSFERASE SYSTEM TRANSPORT PROTEIN	Ribokinase-like	Ribokinase; [G]	PF00294	pfkB family carbohydrate kinase	IPR029056,IPR002173,IPR011611	Ribokinase-like|-|Carbohydrate/purine kinase, PfkB, conserved site|Carbohydrate kinase PfkB	GO:0016773	phosphotransferase activity, alcohol group as acceptor	accessory		down	down	down	0	0	0	0	0	0	0	0	0	0	0	0	0	0	0	0	0	0	0	-1	-1
0.0407814	-0.596286	0.64479	-0.950167	-0.698271	-0.378246	0.326557	-0.0699601	0.233874	0.287384	0.818493	0.341049	Mp5g13180			-	PLP-dependent transferases		PF06838	Methionine gamma-lyase	IPR015424,IPR015421,IPR009651	Pyridoxal phosphate-dependent transferase|Pyridoxal phosphate-dependent transferase, major domain|Putative methionine gamma-lyase|-	GO:0003824	catalytic activity	core					0	0	0	0	0	0	0	0	0	0	0	0	0	0	0	0	0	0	0	0	0
0.0913724	0.259069	0.221683	-0.613104	-0.702976	-0.37724	-0.531573	-0.262452	0.253132	0.745865	0.753089	0.163135	Mp5g12850			MITOCHONDRIAL RNA PSEUDOURIDINE SYNTHASE,RIBOSOMAL LARGE SUBUNIT PSEUDOURIDINE SYNTHASE D	Alpha-L RNA-binding motif,Pseudouridine synthase	RNA pseudouridylate synthases; [A]	PF01479|PF00849	S4 domain|RNA pseudouridylate synthase	IPR002942,IPR006145,IPR036986,IPR006224,IPR020103	RNA-binding S4 domain|Pseudouridine synthase, RsuA/RluA-like|RNA-binding S4 domain superfamily|-|Pseudouridine synthase, RluC/RluD, conserved site|Pseudouridine synthase, catalytic domain superfamily	GO:0003723,GO:0009451,GO:0009982,GO:0001522	RNA binding|RNA modification|pseudouridine synthase activity|pseudouridine synthesis	core					0	0	0	0	0	0	0	0	0	0	0	0	0	0	0	0	0	0	0	0	0
0.0146807	-0.000637802	0.163643	-0.410076	-0.595504	-0.29999	-0.637088	-0.680371	0.32789	0.852634	0.946593	0.318226	Mp5g24070	MpSQD		DTDP-D-GLUCOSE 4,6-DEHYDRATASE-RELATED,UDP-SULFOQUINOVOSE SYNTHASE, CHLOROPLASTIC	NAD(P)-binding Rossmann-fold domains	UDP-glucose 4-epimerase/UDP-sulfoquinovose synthase; [M]	PF01370	NAD dependent epimerase/dehydratase family	IPR001509,IPR036291	-|NAD-dependent epimerase/dehydratase|NAD(P)-binding domain superfamily	GO:0003824	catalytic activity	core				down	0	0	0	0	0	0	0	0	0	0	0	0	0	0	0	0	0	0	0	-1	-1
0.0022093	-0.204273	0.344012	-1.06788	-0.547342	-0.033378	-0.513395	-0.194542	0.0145631	0.731948	0.815613	0.652462	Mp5g18600			NAD(P)H-QUINONE OXIDOREDUCTASE SUBUNIT N, CHLOROPLASTIC			PF11909	NADH-quinone oxidoreductase cyanobacterial subunit N	IPR020874	-|NAD(P)H-quinone oxidoreductase, subunit N	GO:0016655,GO:0016020	oxidoreductase activity, acting on NAD(P)H, quinone or similar compound as acceptor|membrane	core			down	down	-1	0	0	0	0	0	0	0	0	0	0	0	0	0	0	0	0	0	0	0	-1
-0.301749	-0.173253	0.461851	-0.880704	-0.261191	-0.277818	-0.781258	-0.213348	-0.0708096	0.734346	0.98473	0.779204	Mp3g09890			FORMIMINOTRANSFERASE N-TERMINAL SUBDOMAIN-CONTAINING PROTEIN,FORMIMINOTRANSFERASE-CYCLODEAMINASE	Formiminotransferase domain of formiminotransferase-cyclodeaminase.		PF07837	Formiminotransferase domain, N-terminal subdomain	IPR037064,IPR013802,IPR012886,IPR037070,IPR022384	Formiminotransferase, N-terminal subdomain superfamily|Formiminotransferase, C-terminal subdomain|Formiminotransferase, N-terminal subdomain|-|Formiminotransferase, C-terminal subdomain superfamily|Formiminotransferase catalytic domain superfamily	GO:0005542,GO:0016740	folic acid binding|transferase activity	core			down	down	0	0	0	0	1	1	1	0	0	0	0	0	0	0	0	0	0	0	0	-1	-1
-0.291497	-0.333241	0.551862	-0.361372	-0.669866	-0.329172	-0.762538	0.167048	-0.0568546	0.646308	1.03162	0.407702	Mp7g17990			-,FAD/NAD(P)-BINDING OXIDOREDUCTASE FAMILY PROTEIN	FAD/NAD(P)-binding domain	Phytoene desaturase; [H]	PF01593	Flavin containing amine oxidoreductase	IPR036188,IPR002937	FAD/NAD(P)-binding domain superfamily|Amine oxidase|-	GO:0016491	oxidoreductase activity	core				down	0	0	0	0	1	0	1	0	0	0	0	0	0	0	0	0	0	0	0	-1	-1
0.513775	-0.559278	0.160637	-0.471728	-0.781647	-0.22257	-0.143419	-0.579515	-0.0153052	0.537394	1.1501	0.411559	Mp6g19530			PROTEIN TORNADO 1	RNI-like,P-loop containing nucleoside triphosphate hydrolases		PF08477	Ras of Complex, Roc, domain of DAPkinase	IPR032675,IPR027417	Leucine-rich repeat domain superfamily|-|P-loop containing nucleoside triphosphate hydrolase			core					1	1	1	0	1	0	0	1	1	0	0	0	1	1	1	0	0	0	0	0	-1
0.212135	-0.504909	0.0940059	-0.469007	-0.812511	-0.2687	-0.563917	-0.412568	0.392167	0.688706	0.870586	0.774012	Mp1g07760			GDP-D-GLUCOSE PHOSPHORYLASE 1,GDP-L-GALACTOSE PHOSPHORYLASE 2		Predicted hydrolase (HIT family); [R]			IPR026506	-|GDP-L-galactose/GDP-D-glucose phosphorylase	GO:0080048	GDP-D-glucose phosphorylase activity	core					1	1	0	0	0	0	0	0	0	0	0	0	1	1	1	-1	0	-1	0	0	-1
0.349998	-0.176148	0.119979	-0.272764	-0.658769	-0.476453	-0.623258	-0.394511	0.390601	0.474922	0.888578	0.377825	Mp7g09880			ACID PHOSPHATASE/VANADIUM-DEPENDENT HALOPEROXIDASE-RELATED PROTEIN,ACID PHOSPHATASE/VANADIUM-DEPENDENT HALOPEROXIDASE-RELATED PROTEIN			PF02681	Divergent PAP2 family	IPR003832	-|Protein of unknown function DUF212			core				down	0	0	0	0	0	0	0	0	0	0	0	0	0	0	0	0	0	0	0	-1	-1
0.161993	-0.217272	0.102894	-0.28382	-0.700482	-0.276382	-0.453367	-0.186873	0.166592	0.711576	0.711198	0.263943	Mp7g06960			SERINE ACETYLTRANSFERASE	Trimeric LpxA-like enzymes	Serine O-acetyltransferase; [E]	PF06426|PF00132	Serine acetyltransferase, N-terminal|Bacterial transferase hexapeptide (six repeats)	IPR011004,IPR005881,IPR010493,IPR018357,IPR001451,IPR042122	Trimeric LpxA-like superfamily|-|Serine O-acetyltransferase|Serine acetyltransferase, N-terminal|Hexapeptide transferase, conserved site|Hexapeptide repeat|Serine acetyltransferase, N-terminal domain superfamily	GO:0009001,GO:0005737,GO:0006535,GO:0016740	serine O-acetyltransferase activity|cytoplasm|cysteine biosynthetic process from serine|transferase activity	core					1	1	0	0	0	0	0	0	0	0	0	0	0	0	0	-1	-1	-1	-1	0	-1
0.178844	-0.228494	0.336528	-0.698611	-0.735392	-0.166585	-0.216006	-0.0508167	0.13376	0.228366	0.627252	0.591154	Mp6g03340			K(+) EFFLUX ANTIPORTER 3, CHLOROPLASTIC,K(+) EFFLUX ANTIPORTER 3, CHLOROPLASTIC	NAD(P)-binding Rossmann-fold domains	Predicted K+/H+-antiporter; [P]	PF02254|PF00999	TrkA-N domain|Sodium/hydrogen exchanger family	IPR003148,IPR038770,IPR036291,IPR006153	-|Regulator of K+ conductance, N-terminal|Sodium/solute symporter superfamily|NAD(P)-binding domain superfamily|Cation/H+ exchanger	GO:0015299,GO:0006812,GO:0006813,GO:0055085,GO:0016021	solute:proton antiporter activity|cation transport|potassium ion transport|transmembrane transport|integral component of membrane	core					0	0	0	0	0	0	0	0	0	0	0	0	0	0	0	0	0	0	0	0	-1
0.279993	-0.0675254	0.197152	-0.585904	-0.726458	-0.418071	-0.337891	-0.0790996	0.35618	0.385006	0.579084	0.417534	Mp5g20680			MEMBRANE-ASSOCIATED 30 KDA PROTEIN, CHLOROPLASTIC-LIKE,MEMBRANE-ASSOCIATED PROTEIN VIPP1, CHLOROPLASTIC			PF04012	PspA/IM30 family	IPR007157	-|PspA/IM30			core					0	0	0	0	0	0	0	0	0	0	0	0	0	0	0	0	0	0	0	0	0
0.462964	-0.0393334	0.382316	-0.782063	-0.818883	-0.380072	-0.416626	-0.408875	0.300031	0.462066	0.673686	0.564789	Mp7g11430	MpPTOXb		ALTERNATIVE OXIDASE,UBIQUINOL OXIDASE			PF01786	Alternative oxidase	IPR002680,IPR038659	-|Alternative oxidase|Alternative oxidase superfamily	GO:0009916	alternative oxidase activity	core					0	0	0	0	0	0	0	0	0	0	0	0	0	0	-1	1	1	0	1	0	-1
0.127422	-0.101255	0.643712	-1.52906	-0.811029	0.00766169	-0.243728	-0.276977	0.403699	0.615734	0.72106	0.442756	Mp4g08230			PLASTID TRANSCRIPTIONALLY ACTIVE PROTEIN,PROTEIN PHOTOSYSTEM I ASSEMBLY 2, CHLOROPLASTIC	DnaJ/Hsp40 cysteine-rich domain				IPR036410	-|Heat shock protein DnaJ, cysteine-rich domain superfamily			core			down	down	0	0	0	0	0	0	0	0	0	0	0	0	0	0	0	0	0	0	0	0	0
0.275707	-0.0249038	0.696236	-1.41738	-0.943365	-0.218812	-0.437696	-0.476998	0.564315	0.81609	0.62148	0.545321	Mp3g23410			PLASMA MEMBRANE FUSION PROTEIN						-			core			down	down	0	-1	0	0	0	0	0	0	0	0	0	0	0	0	0	-1	0	0	0	0	-1
-0.0971037	-0.129451	0.710203	-1.47935	-0.561492	0.0641645	-0.678458	-0.527467	0.760342	0.788491	0.87291	0.277205	Mp1g05730			50S RIBOSOMAL PROTEIN L9,50S RIBOSOMAL PROTEIN L9, CHLOROPLASTIC	Ribosomal protein L9 C-domain,L9 N-domain-like	Mitochondrial ribosomal protein L9; [J]	PF03948|PF01281	Ribosomal protein L9, C-terminal domain|Ribosomal protein L9, N-terminal domain	IPR036791,IPR009027,IPR020594,IPR020069,IPR020070,IPR036935,IPR000244	Ribosomal protein L9, C-terminal domain superfamily|Ribosomal protein L9/RNase H1, N-terminal|Ribosomal protein L9, bacteria/chloroplast|Ribosomal protein L9, C-terminal|Ribosomal protein L9, N-terminal|Ribosomal protein L9, N-terminal domain superfamily|Ribosomal protein L9|-	GO:0003735,GO:0005840,GO:0006412	structural constituent of ribosome|ribosome|translation	core		down	down	down	0	0	0	0	0	0	0	0	0	0	0	0	0	0	0	0	0	0	0	0	-1
0.00366434	-0.312656	0.663462	-1.28304	-0.749146	0.0834123	-0.803109	-0.42553	0.451325	0.860004	0.867303	0.644314	Mp4g11780			ANKYRIN REPEAT FAMILY PROTEIN	Ankyrin repeat	Ankyrin repeat protein; C-term missing; [R]	PF12796	Ankyrin repeats (3 copies)	IPR002110,IPR036770,IPR020683	Ankyrin repeat|Ankyrin repeat-containing domain superfamily|Ankyrin repeat-containing domain|-	GO:0005515	protein binding	accessory		down	down	down	0	-1	0	0	0	0	0	0	0	0	0	0	0	-1	-1	0	0	0	0	-1	-1
-0.0811633	-0.0254603	0.721024	-0.81986	-0.347011	-0.523927	-0.562345	-0.43448	0.402581	0.727369	0.584404	0.358868	Mp1g23700			50S RIBOSOMAL PROTEIN L15,BNAA06G33230D PROTEIN	Ribosomal proteins L15p and L18e	Mitochondrial/chloroplast ribosomal protein L15/L10; C-term missing; [J]	PF00828	Ribosomal proteins 50S-L15, 50S-L18e, 60S-L27A	IPR021131,IPR001196,IPR036227,IPR005749	Ribosomal protein L18e/L15P|-|Ribosomal protein L15, conserved site|Ribosomal L18e/L15P superfamily|Ribosomal protein L15, bacterial-type	GO:0015934,GO:0003735,GO:0005840,GO:0006412	large ribosomal subunit|structural constituent of ribosome|ribosome|translation	core					0	0	0	0	0	0	0	0	0	0	0	0	0	0	0	-1	0	0	0	-1	-1
-0.177278	0.0468889	0.541304	-0.871566	-0.154253	-0.461473	-0.568874	-0.341031	0.496756	0.653374	0.541991	0.294162	Mp8g10330			RIBOSOMAL S SUBUNIT,30S RIBOSOMAL PROTEIN S5, CHLOROPLASTIC	dsRNA-binding domain-like,Ribosomal protein S5 domain 2-like	40S ribosomal protein S2/30S ribosomal protein S5; N-term missing; [J]	PF03719|PF00333	Ribosomal protein S5, C-terminal domain|Ribosomal protein S5, N-terminal domain	IPR018192,IPR013810,IPR000851,IPR005712,IPR020568,IPR005324,IPR014721	-|Ribosomal protein S5, N-terminal, conserved site|Ribosomal protein S5, N-terminal|Ribosomal protein S5|Ribosomal protein S5, bacterial-type|Ribosomal protein S5 domain 2-type fold|Ribosomal protein S5, C-terminal|Ribosomal protein S5 domain 2-type fold,	GO:0015935,GO:0003735,GO:0005840,GO:0006412,GO:0003723	small ribosomal subunit|structural constituent of ribosome|ribosome|translation|RNA binding	core					0	-1	0	0	0	0	0	0	0	0	0	0	0	0	0	0	0	0	0	0	-1
-0.0201134	-0.211308	0.497101	-0.936045	-0.580173	-0.124528	-0.671142	-0.394836	0.489041	0.655169	0.758397	0.538437	Mp8g03420			OS02G0815200 PROTEIN	RNA-binding domain, RBD	Splicing factor 3b, subunit 4; [A]	PF00076	RNA recognition motif. (a.k.a. RRM, RBD, or RNP domain)	IPR012677,IPR000504,IPR035979	Nucleotide-binding alpha-beta plait domain superfamily|-|RNA recognition motif domain|RNA-binding domain superfamily	GO:0003676	nucleic acid binding	accessory				down	0	0	0	0	0	0	0	0	0	0	0	0	0	0	0	0	0	0	0	0	-1
-0.0806833	-0.0892214	0.505516	-0.793626	-0.640636	-0.276525	-0.580727	-0.35442	0.338336	0.873345	0.591887	0.506756	Mp1g19970			54S RIBOSOMAL PROTEIN L7, MITOCHONDRIAL,60S RIBOSOMAL PROTEIN L11-RELATED	RL5-like	Mitochondrial/chloroplast ribosomal protein L5/L7; N-term missing; [J]	PF00281|PF00673	Ribosomal protein L5|ribosomal L5P family C-terminus	IPR022803,IPR002132,IPR031310,IPR020929,IPR031309	-|Ribosomal protein L5 domain superfamily|Ribosomal protein L5|Ribosomal protein L5, N-terminal|Ribosomal protein L5, conserved site|Ribosomal protein L5, C-terminal	GO:0003735,GO:0005840,GO:0006412	structural constituent of ribosome|ribosome|translation	accessory				down	0	0	0	0	0	0	0	0	0	0	0	0	0	0	0	-1	0	0	0	0	-1
-0.23581	-0.452463	0.419338	-0.879239	-0.46402	-0.207045	-0.359646	-0.186441	0.792288	0.471313	0.741939	0.359787	Mp8g18210			OS03G0410700 PROTEIN	NAD(P)-binding Rossmann-fold domains	Predicted dehydrogenase; C-term missing; [G]	PF13460	NAD(P)H-binding	IPR016040,IPR036291	-|NAD(P)-binding domain|NAD(P)-binding domain superfamily			core			down	down	0	-1	0	0	0	0	0	0	0	0	0	0	0	0	0	0	0	0	0	-1	-1
-0.207905	0.0245024	0.282297	-0.844586	-0.546577	-0.367053	-0.532486	-0.251039	0.750615	0.534471	0.598488	0.559273	Mp1g12020			PEPTIDYL SERINE ALPHA-GALACTOSYLTRANSFERASE,PEPTIDYL SERINE ALPHA-GALACTOSYLTRANSFERASE					IPR044845	-|Glycosyltransferase HPAT/SRGT1-like			core				down	-1	0	0	0	0	0	0	0	0	0	0	0	0	0	0	0	0	0	0	0	-1
0.352212	-0.121351	0.25447	-0.993524	-0.743037	-0.320006	-0.623466	-0.245941	0.490862	0.664052	0.93435	0.35138	Mp5g09020			PROTEIN CHLORORESPIRATORY REDUCTION 6, CHLOROPLASTIC			PF08847	Chlororespiratory reduction 6	IPR014946	Protein chlororespiratory reduction 6|-			core			down	down	0	-1	0	0	0	0	0	0	0	0	0	0	0	0	0	0	0	0	0	0	-1
0.138206	-0.0902303	0.450547	-0.914713	-0.595151	-0.532129	-0.623949	-0.348894	0.347876	0.678583	0.948107	0.541747	Mp7g04230			DIMETHYLALLYL, ADENOSINE TRNA METHYLTHIOTRANSFERASE						-			core				down	0	-1	0	0	0	0	0	0	0	0	0	0	0	0	0	0	0	0	0	-1	-1
0.219915	-0.140855	0.419202	-1.28707	-0.430895	-0.248834	-0.671078	-0.192595	0.263356	0.605275	1.03262	0.43096	Mp5g13100			CYCLIN DELTA-3,CYCLIN DELTA-3						-			core			down	down	0	0	0	0	0	0	0	0	0	0	0	0	0	0	0	0	0	0	0	-1	-1
-0.12486	-0.180742	0.81506	-1.44925	-0.185979	-0.802922	-0.615367	-0.349579	0.77108	0.981884	0.882096	0.258577	Mp4g02120			ELONGATION FACTOR P,ELONGATION FACTOR P (EF-P) FAMILY PROTEIN	Nucleic acid-binding proteins,Translation proteins SH3-like domain		PF08207|PF09285|PF01132	Elongation factor P (EF-P) KOW-like domain|Elongation factor P, C-terminal|Elongation factor P (EF-P) OB domain	IPR013185,IPR014722,IPR008991,IPR015365,IPR001059,IPR012340,IPR013852,IPR020599,IPR011768	-|Translation elongation factor, KOW-like|Ribosomal protein L2, domain 2|Translation protein SH3-like domain superfamily|Elongation factor P, C-terminal|Translation elongation factor P/YeiP, central|Nucleic acid-binding, OB-fold|Translation elongation fac	GO:0006414,GO:0005737,GO:0003746,GO:0043043	translational elongation|cytoplasm|translation elongation factor activity|peptide biosynthetic process	accessory		down	down	down	0	0	0	0	0	0	0	0	0	0	0	0	0	0	0	0	0	0	0	-1	-1
-0.278584	-0.234538	0.976041	-1.58947	-0.27258	-0.447187	-0.45592	-0.173785	0.404857	0.823243	0.806617	0.441305	Mp6g13790			BNAC04G26530D PROTEIN,FRUCTOSE-1,6-BISPHOSPHATASE-RELATED	Carbohydrate phosphatase	Fructose-1,6-bisphosphatase; [G]	PF00316|PF18913	Fructose-1-6-bisphosphatase, N-terminal domain|Fructose-1-6-bisphosphatase, C-terminal domain	IPR033391,IPR028343,IPR020548,IPR000146,IPR044015	-|Fructose-1-6-bisphosphatase class I, N-terminal|Fructose-1,6-bisphosphatase|Fructose-1,6-bisphosphatase, active site|Fructose-1,6-bisphosphatase class 1|Fructose-1-6-bisphosphatase class 1, C-terminal	GO:0016791,GO:0042132,GO:0005975,GO:0042578	phosphatase activity|fructose 1,6-bisphosphate 1-phosphatase activity|carbohydrate metabolic process|phosphoric ester hydrolase activity	core		down	down	down	0	0	0	0	0	0	0	0	0	0	0	0	0	0	0	-1	0	0	0	0	-1
-0.00994387	0.0156061	0.599281	-1.50648	-0.435162	-0.558557	-0.166271	-0.0856556	0.458046	0.705682	0.57811	0.405346	Mp2g08030			UDP-GLYCOSYLTRANSFERASE SUPERFAMILY PROTEIN,-	UDP-Glycosyltransferase/glycogen phosphorylase		PF08323	Starch synthase catalytic domain	IPR013534,IPR011835	Starch synthase, catalytic domain|-|Bacterial/plant glycogen synthase	GO:0004373	glycogen (starch) synthase activity	core			down	down	0	0	0	0	0	0	0	0	0	0	0	0	0	0	0	0	0	0	0	0	0
-0.159954	0.100071	0.703524	-1.37661	-0.363793	-0.631543	-0.21255	-0.374421	0.59109	0.814956	0.558985	0.350245	Mp2g05740	MpDFR-like6		SUGAR NUCLEOTIDE EPIMERASE RELATED,EPIMERASE FAMILY PROTEIN SDR39U1	NAD(P)-binding Rossmann-fold domains	Predicted nucleoside-diphosphate sugar epimerase; [F]	PF01370|PF08338	NAD dependent epimerase/dehydratase family|Domain of unknown function (DUF1731)	IPR001509,IPR013549,IPR036291,IPR010099	-|NAD-dependent epimerase/dehydratase|Domain of unknown function DUF1731|NAD(P)-binding domain superfamily|Epimerase family protein SDR39U1	GO:0003824	catalytic activity	core			down	down	0	-1	0	0	0	0	0	0	0	0	0	0	0	0	0	0	0	0	0	0	-1
-0.158009	0.0413301	0.5604	-1.33349	-0.286721	-0.249473	-0.31882	-0.18783	0.483692	0.68749	0.457691	0.303742	Mp2g13520			30S RIBOSOMAL PROTEIN 3, CHLOROPLASTIC			PF04839	Plastid and cyanobacterial ribosomal protein (PSRP-3 / Ycf65)	IPR038447,IPR006924	-|PSRP-3/Ycf65 superfamily|Ribosomal protein PSRP-3/Ycf65	GO:0003735,GO:0005840,GO:0006412	structural constituent of ribosome|ribosome|translation	core				down	0	0	0	0	0	0	0	0	0	0	0	0	0	0	0	0	0	0	0	-1	-1
-0.158309	0.129574	0.69107	-1.44182	-0.366924	-0.360124	-0.330203	-0.321101	0.452099	0.761318	0.646065	0.298356	Mp7g01620			THYLAKOID LUMENAL 16.5 KDA PROTEIN, CHLOROPLASTIC					IPR038862	Chloroplast thylakoid lumenal protein MPH2|-	GO:0010206	photosystem II repair	core		down	down	down	0	0	0	0	0	0	0	0	0	0	0	0	0	0	0	0	0	0	0	0	-1
-0.316512	0.0291344	0.638412	-1.4511	-0.370747	-0.298981	-0.14154	-0.22327	0.452045	0.654812	0.555396	0.472349	Mp5g18640			OXIDOREDUCTASE GLYR1-RELATED	6-phosphogluconate dehydrogenase C-terminal domain-like,NAD(P)-binding Rossmann-fold domains	Predicted dehydrogenase; [R]	PF03446|PF14833	NAD binding domain of 6-phosphogluconate dehydrogenase|NAD-binding of NADP-dependent 3-hydroxyisobutyrate dehydrogenase	IPR002204,IPR013328,IPR036291,IPR006115,IPR015815,IPR008927,IPR029154	-|3-hydroxyisobutyrate dehydrogenase-related, conserved site|6-phosphogluconate dehydrogenase, domain 2|NAD(P)-binding domain superfamily|6-phosphogluconate dehydrogenase, NADP-binding|3-hydroxyisobutyrate dehydrogenase-related|6-phosphogluconate dehydrog	GO:0050661,GO:0016491,GO:0051287	NADP binding|oxidoreductase activity|NAD binding	core		down		down	0	0	0	0	0	-1	-1	0	0	0	0	0	0	0	0	0	0	-1	-1	-1	-1
-0.0636667	0.0955313	0.691619	-1.42031	-0.202029	-0.10201	-0.744838	-0.441044	0.314131	0.646499	0.824349	0.401766	Mp7g15300			TRANSMEMBRANE PROTEIN			PF05421	Protein of unknown function (DUF751)	IPR008470	-|Uncharacterised protein family Ycf33			core				down	0	0	0	0	0	0	0	0	0	0	0	0	0	0	0	0	0	0	0	0	-1
-0.0368881	-0.106446	0.230038	-0.766802	-0.0421738	-0.326376	-0.834388	-0.294207	0.263463	0.777245	0.856292	0.280243	Mp5g08170			CO-CHAPERONE PROTEIN DJLA	Chaperone J-domain	Molecular chaperone (DnaJ superfamily); C-term missing; [O]	PF00226	DnaJ domain	IPR001623,IPR036869	DnaJ domain|-|Chaperone J-domain superfamily			core		down	down	down	0	0	0	0	0	0	0	0	0	0	0	0	0	0	0	0	0	0	0	-1	-1
0.0131453	-0.0999682	0.490638	-1.00387	0.0805564	-0.478702	-0.849599	-0.385737	0.432956	0.70413	0.840661	0.255789	Mp4g06360			PHOTOSYNTHETIC NDH SUBUNIT OF SUBCOMPLEX B 1, CHLOROPLASTIC	UDP-Glycosyltransferase/glycogen phosphorylase					-			core			down	down	0	-1	0	0	0	0	0	0	0	0	0	0	0	0	0	0	0	0	0	-1	-1
0.00163588	-0.0190731	0.223671	-0.993857	0.0869163	-0.79029	-0.587756	-0.310791	0.491411	0.667501	0.692036	0.538596	Mp3g10700			ASCORBATE TRANSPORTER, CHLOROPLASTIC,SOLUTE CARRIER FAMILY 17	MFS general substrate transporter	Permease of the major facilitator superfamily; [G]	PF07690	Major Facilitator Superfamily	IPR036259,IPR044777,IPR011701,IPR020846	-|MFS transporter superfamily|Solute carrier family 17 member 9-like|Major facilitator superfamily|Major facilitator superfamily domain	GO:0055085,GO:0022857	transmembrane transport|transmembrane transporter activity	core			down	down	0	0	0	0	0	0	0	0	0	0	0	0	0	0	0	0	0	0	0	0	-1
0.0195031	-0.414236	0.392981	-0.864795	-0.125677	-0.853389	-0.524895	-0.482912	0.274191	0.805964	1.13532	0.63794	Mp3g22230			OS07G0633000 PROTEIN,OS07G0633000 PROTEIN			PF09366	Protein of unknown function (DUF1997)	IPR018971	Protein of unknown function DUF1997|-			super_accessory					0	0	0	0	0	0	0	0	0	0	0	0	0	0	0	0	0	0	0	-1	-1
-0.0860755	-0.145811	0.594655	-1.19281	0.0346115	-0.591645	-0.922455	-0.727472	0.743873	0.815951	0.919088	0.558088	Mp7g16160			PHOSPHOGLYCERATE KINASE	Phosphoglycerate kinase	3-phosphoglycerate kinase; [G]	PF00162	Phosphoglycerate kinase	IPR001576,IPR015824,IPR015911,IPR036043	-|Phosphoglycerate kinase|Phosphoglycerate kinase, N-terminal|Phosphoglycerate kinase, conserved site|Phosphoglycerate kinase superfamily	GO:0004618,GO:0006096	phosphoglycerate kinase activity|glycolytic process	core		down	down	down	0	0	0	0	0	0	0	0	0	0	0	0	0	0	0	-1	0	0	0	-1	-1
-0.0708753	-0.331316	0.433278	-0.754218	0.0959995	-0.311455	-0.918787	-0.675677	0.409117	0.786602	0.817324	0.520006	Mp8g07830			TRANSKETOLASE, CHLOROPLASTIC,TRANSKETOLASE	Thiamin diphosphate-binding fold (THDP-binding),TK C-terminal domain-like	Transketolase; [G]	PF00456|PF02779|PF02780	Transketolase, thiamine diphosphate binding domain|Transketolase, pyrimidine binding domain|Transketolase, C-terminal domain	IPR033247,IPR029061,IPR020826,IPR005475,IPR005478,IPR005474,IPR033248,IPR009014	Transketolase family|-|Thiamin diphosphate-binding fold|Transketolase binding site|Transketolase-like, pyrimidine-binding domain|Transketolase, bacterial-like|Transketolase, N-terminal|Transketolase, C-terminal domain|Transketolase C-terminal/Pyruvate-ferredoxin oxidoreductase domain II	GO:0004802,GO:0003824	transketolase activity|catalytic activity	core				down	0	0	0	0	0	0	0	0	0	0	0	0	0	0	0	-1	0	0	0	0	-1
-0.221267	-0.42834	0.566741	-1.00731	0.0546298	-0.285689	-0.683858	-0.612138	0.396071	1.0112	0.802799	0.407163	Mp1g26270			PHOSPHOGLYCOLATE PHOSPHATASE 1A, CHLOROPLASTIC,4-NITROPHENYLPHOSPHATASE-RELATED	HAD-like	p-Nitrophenyl phosphatase; [P]	PF13344|PF13242	Haloacid dehalogenase-like hydrolase|HAD-hyrolase-like	IPR023214,IPR006349,IPR006357,IPR036412	-|HAD superfamily|2-phosphoglycolate phosphatase, eukaryotic|HAD-superfamily hydrolase, subfamily IIA|HAD-like superfamily	GO:0016791	phosphatase activity	accessory				down	0	0	0	0	0	0	0	0	0	0	0	0	0	0	0	0	0	0	0	-1	-1
0.280991	-0.578641	-0.313571	-0.358179	-0.191638	-1.09342	-0.511852	-0.816431	-0.510166	1.72127	1.79908	0.572551	Mp5g19450			RPA-INTERACTING PROTEIN RPAIN			PF14768|PF14766|PF14767	Replication protein A interacting C-terminal|Replication protein A interacting N-terminal|Replication protein A interacting middle	IPR028159,IPR028156,IPR028158,IPR028155	RPA-interacting protein, C-terminal domain|RPA-interacting protein|RPA-interacting protein, N-terminal domain|RPA-interacting protein, central domain			core			up		0	0	0	0	0	0	0	0	0	0	0	0	0	0	0	0	0	0	0	0	0
-0.152342	-0.951364	0.0823374	-1.0592	-0.387018	-0.71189	-0.489409	-0.407247	0.550408	0.999575	1.21932	1.30683	Mp8g03070			SPERMINE SYNTHASE,THERMOSPERMINE SYNTHASE ACAULIS5	S-adenosyl-L-methionine-dependent methyltransferases	Spermidine synthase; C-term missing; [E]	PF17284|PF01564	Spermidine synthase tetramerisation domain|Spermine/spermidine synthase domain	IPR035246,IPR029063,IPR037163,IPR030374	Spermidine synthase, tetramerisation domain|-|S-adenosyl-L-methionine-dependent methyltransferase|Spermidine synthase, tetramerisation domain superfamily|Polyamine biosynthesis domain	GO:0003824	catalytic activity	core					1	0	0	0	0	-1	0	0	0	0	0	0	1	1	1	-1	-1	-1	-1	-1	-1
-0.0021228	-0.451742	-0.114356	-1.51572	0.269361	-0.991993	-0.660675	-0.328815	0.601152	0.990282	1.35145	0.85318	Mp4g02220																down
-0.145813	-0.653588	0.523655	-0.973555	-0.355605	-0.772573	-0.929011	-0.610172	0.660119	1.00265	1.53416	0.719732	Mp6g19820			OS03G0844900 PROTEIN	Nucleic acid-binding proteins	rRNA processing protein Rrp5; N-term missing; C-term missing; [A]	PF00575	S1 RNA binding domain	IPR022967,IPR003029,IPR012340	-|RNA-binding domain, S1|S1 domain|Nucleic acid-binding, OB-fold	GO:0003676	nucleic acid binding	core			down	down	0	0	0	0	0	0	0	0	0	0	0	0	0	0	0	0	0	0	0	0	-1
-0.430276	-0.699424	0.408899	-1.22029	-0.429236	-0.975884	-0.90678	-0.650189	0.875612	1.2421	1.95688	0.828589	Mp3g17080	MpCER1		STEROL DESATURASE,-	NAD(P)-binding Rossmann-fold domains	C-4 sterol methyl oxidase; N-term missing; [I]	PF04116|PF12076	Fatty acid hydroxylase superfamily|WAX2 C-terminal domain	IPR036291,IPR006694,IPR021940	-|NAD(P)-binding domain superfamily|Fatty acid hydroxylase|Uncharacterised domain Wax2, C-terminal	GO:0005506,GO:0008610,GO:0016491	iron ion binding|lipid biosynthetic process|oxidoreductase activity	core		down	down	down	0	0	0	0	0	0	0	0	0	0	0	0	0	0	0	0	0	0	0	1	-1
-0.780373	0.0241682	-0.386703	-0.570881	-0.0810364	-0.560788	-0.989069	-0.726999	0.43294	1.22558	1.2568	1.15636	Mp3g03890	MpExpansin14		EXPANSIN-A15	Barwin-like endoglucanases,PHL pollen allergen		PF03330|PF01357	Lytic transglycolase|Expansin C-terminal domain	IPR007117,IPR007112,IPR002963,IPR009009,IPR036908,IPR036749,IPR007118	Expansin, cellulose-binding-like domain|Expansin/pollen allergen, DPBB domain|Expansin|RlpA-like protein, double-psi beta-barrel domain|-|RlpA-like domain superfamily|Expansin, cellulose-binding-like domain superfamily|Expansin/Lol pI	GO:0005576,GO:0009664	extracellular region|plant-type cell wall organization	core					1	0	0	0	0	0	1	0	0	0	0	0	0	0	0	0	0	0	0	-1	-1
-0.610446	-0.355683	-0.801495	-0.483859	-0.753902	-0.370629	0.0341955	-2.09634	0.66852	1.82315	1.77805	1.16845	Mp7g11130			RHAMNOGALACTURONATE LYASE FAMILY PROTEIN,RHAMNOGALACTURONATE LYASE FAMILY PROTEIN	Galactose mutarotase-like,Galactose-binding domain-like,Starch-binding domain-like		PF06045|PF14683|PF14686	Rhamnogalacturonate lyase family|Polysaccharide lyase family 4, domain III|Polysaccharide lyase family 4, domain II	IPR029413,IPR010325,IPR029411,IPR014718,IPR008979,IPR013784,IPR011013	Rhamnogalacturonan lyase, domain II|-|Rhamnogalacturonate lyase|Rhamnogalacturonan lyase, domain III|Glycoside hydrolase-type carbohydrate-binding|Galactose-binding-like domain superfamily|Carbohydrate-binding-like fold|Galactose mutarotase-like domain superfamily	GO:0005975,GO:0003824,GO:0030246	carbohydrate metabolic process|catalytic activity|carbohydrate binding	core					0	0	0	0	-1	0	0	0	0	0	1	1	0	0	0	-1	-1	-1	-1	-1	-1
-0.496217	-0.764887	-0.236351	-0.0606577	-1.22607	-0.551375	-1.0587	-0.73676	0.166618	1.31701	2.34784	1.29954	Mp7g08530			PROLYL ENDOPEPTIDASE,PROLYL OLIGOPEPTIDASE FAMILY PROTEIN	Peptidase/esterase 'gauge' domain,alpha/beta-Hydrolases	Predicted serine protease; [O]	PF02897|PF00326	Prolyl oligopeptidase, N-terminal beta-propeller domain|Prolyl oligopeptidase family	IPR002470,IPR029058,IPR023302,IPR001375	Peptidase S9A, prolyl oligopeptidase|-|Alpha/Beta hydrolase fold|Peptidase S9A, N-terminal domain|Peptidase S9, prolyl oligopeptidase, catalytic domain	GO:0008236,GO:0006508,GO:0004252	serine-type peptidase activity|proteolysis|serine-type endopeptidase activity	core					0	0	0	0	0	0	0	0	0	0	0	0	0	0	0	0	0	0	0	-1	0
-0.212398	-0.46277	0.423084	-0.289443	-1.28388	-0.904883	-0.823959	-0.513416	0.604708	1.31205	1.41898	0.731932	Mp7g16920			CARNITINE/ACYLCARNITINE CARRIER-LIKE PROTEIN,MITOCHONDRIAL BASIC AMINO ACIDS TRANSPORTER-RELATED	Mitochondrial carrier	Mitochondrial carnitine-acylcarnitine carrier protein; [C]	PF00153	Mitochondrial carrier protein	IPR018108,IPR023395	-|Mitochondrial substrate/solute carrier|Mitochondrial carrier domain superfamily			core				down	-1	0	0	0	0	0	0	0	0	0	0	0	0	0	0	-1	-1	-1	-1	-1	-1
-1.04668	-0.973236	0.201706	0.226346	-0.90517	0.354668	-0.573377	-0.595762	-0.215011	1.24386	1.66048	0.622169	Mp2g07060	MpPKS/CHS2		HYDROXYMETHYLGLUTARYL-COA SYNTHASE,CHALCONE SYNTHASE	Thiolase-like		PF00195|PF02797	Chalcone and stilbene synthases, N-terminal domain|Chalcone and stilbene synthases, C-terminal domain	IPR018088,IPR011141,IPR016039,IPR001099,IPR012328	Chalcone/stilbene synthase, active site|Polyketide synthase, type III|-|Thiolase-like|Chalcone/stilbene synthase, N-terminal|Chalcone/stilbene synthase, C-terminal	GO:0016746,GO:0009058,GO:0016747	transferase activity, transferring acyl groups|biosynthetic process|transferase activity, transferring acyl groups other than amino-acyl groups	core			up	up	1	1	0	0	0	0	0	0	1	0	0	0	1	1	1	-1	-1	-1	-1	-1	-1
-0.0461476	-0.711714	0.071588	0.205419	-0.939505	-0.125628	-1.0819	-0.530631	0.0509305	1.14529	1.3524	0.609888	Mp1g07730			S-ADENOSYLMETHIONINE MITOCHONDRIAL CARRIER PROTEIN	Mitochondrial carrier	Mitochondrial carrier protein MRS3/4; [C]	PF00153	Mitochondrial carrier protein	IPR018108,IPR023395,IPR002067	Mitochondrial substrate/solute carrier|Mitochondrial carrier domain superfamily|-|Mitochondrial carrier protein	GO:0055085	transmembrane transport	core					-1	-1	-1	0	1	0	0	0	0	0	0	0	-1	-1	-1	-1	0	0	0	-1	0
-0.276341	-0.592921	0.710559	-0.421323	-1.09156	0.0515101	-0.868087	-0.666606	-0.331045	1.07511	1.5379	0.872804	Mp7g07060			POTASSIUM TRANSPORTER,OSMOTIC STRESS POTASSIUM TRANSPORTER			PF02705	K+ potassium transporter	IPR003855	-|Potassium transporter	GO:0071805,GO:0016020,GO:0015079	potassium ion transmembrane transport|membrane|potassium ion transmembrane transporter activity	core					-1	0	0	-1	-1	-1	-1	0	0	0	0	0	0	0	0	-1	-1	-1	-1	-1	-1
-0.472063	-0.897072	0.0775818	-0.571718	-0.0884008	0.0921288	-0.585149	-0.300287	-0.141777	0.662524	1.29508	0.929148	Mp8g05750			-,PYRIDOXAL 5'-PHOSPHATE SYNTHASE SUBUNIT SNO	Class I glutamine amidotransferase-like	Imidazoleglycerol-phosphate synthase subunit H-like; [H]	PF01174	SNO glutamine amidotransferase family	IPR002161,IPR029062,IPR021196	Pyridoxal 5'-phosphate synthase subunit PdxT/SNO|Class I glutamine amidotransferase-like|PdxT/SNO family, conserved site|-	GO:0042823,GO:0042819,GO:0004359	pyridoxal phosphate biosynthetic process|vitamin B6 biosynthetic process|glutaminase activity	core					1	1	0	0	0	0	0	0	0	0	0	0	1	1	1	-1	-1	-1	-1	-1	-1
-0.527056	-0.967599	0.539354	-1.02052	0.375252	-0.250325	-0.656557	-0.591879	0.273204	0.810718	1.22566	0.789747	Mp8g19010			OS02G0533200 PROTEIN,HEME-BINDING PROTEIN-RELATED	Probable bacterial effector-binding domain		PF04832	SOUL heme-binding protein	IPR011256,IPR006917	Regulatory factor, effector binding domain superfamily|-|SOUL haem-binding protein			accessory				down	0	0	0	0	0	1	0	0	0	0	0	0	0	0	0	0	0	0	0	-1	-1
-0.364278	-0.838658	0.464504	-0.676143	-0.221027	-0.124224	-0.89812	-0.876991	0.530894	1.08363	1.22197	0.698438	Mp4g10020			OS06G0710300 PROTEIN			PF03350	Uncharacterized protein family, UPF0114	IPR005134	-|Uncharacterised protein family UPF0114			core					0	0	0	0	0	0	0	0	0	0	0	0	1	1	1	-1	-1	-1	-1	-1	-1
-0.0609772	-0.705632	0.322441	-0.595784	0.13757	-0.674901	-1.11863	-0.40883	-0.025937	0.787555	1.62963	0.713496	Mp8g16560			INOSITOL MONOPHOSPHATASE,INOSITOL-1-MONOPHOSPHATASE	Carbohydrate phosphatase	Inositol monophosphatase; [G]	PF00459	Inositol monophosphatase family	IPR000760,IPR020550,IPR033942	Inositol monophosphatase-like|Inositol monophosphatase, conserved site|-|Inositol monophosphatase	GO:0046854,GO:0008934,GO:0046855	phosphatidylinositol phosphorylation|inositol monophosphate 1-phosphatase activity|inositol phosphate dephosphorylation	core				down	0	0	0	0	0	0	0	0	0	0	0	0	0	0	0	-1	0	0	0	0	-1
-0.666328	-0.925638	0.478826	0.00755052	-0.205886	-1.17271	-0.732241	-0.299082	-0.0984969	1.16099	1.47797	0.975044	Mp1g11700	MpDOXC2		GIBBERELLIN 20-OXIDASE,OXOGLUTARATE/IRON-DEPENDENT DIOXYGENASE	Clavaminate synthase-like	Iron/ascorbate family oxidoreductases; [QR]	PF03171|PF14226	2OG-Fe(II) oxygenase superfamily|non-haem dioxygenase in morphine synthesis N-terminal	IPR027443,IPR005123,IPR026992	-|Isopenicillin N synthase-like|Oxoglutarate/iron-dependent dioxygenase|Non-haem dioxygenase N-terminal domain	GO:0016491	oxidoreductase activity	accessory			down		0	-1	-1	0	0	0	0	0	0	0	0	0	0	0	0	-1	0	0	0	-1	-1
-0.68268	-0.855195	0.912024	-0.285251	-0.418962	-0.464815	-0.60975	-0.59183	0.364533	1.16183	1.21049	0.2596	Mp7g05410			TRANS-2-ENOYL-COA REDUCTASE, MITOCHONDRIAL,QUINONE OXIDOREDUCTASE PIG3-RELATED	GroES-like,NAD(P)-binding Rossmann-fold domains	Predicted quinone oxidoreductase; [CR]	PF00107	Zinc-binding dehydrogenase	IPR011032,IPR036291,IPR013149	GroES-like superfamily|-|NAD(P)-binding domain superfamily|Alcohol dehydrogenase, C-terminal			accessory					-1	-1	0	-1	0	0	0	0	0	0	0	0	-1	-1	-1	-1	-1	-1	-1	-1	-1
-0.502529	-0.790397	0.522951	0.170304	-0.569924	-0.4241	-0.897998	-0.851783	0.547104	0.832329	1.35563	0.608408	Mp2g08400			OS05G0388600 PROTEIN,PROTEIN RETICULATA-RELATED 2, CHLOROPLASTIC-RELATED			PF11891	Protein RETICULATA-related	IPR021825	-|Protein RETICULATA-related			core					-1	0	0	0	0	0	0	0	0	0	0	0	0	1	1	-1	0	0	-1	-1	-1
-1.05439	-0.939215	0.871133	-0.261937	0.0512431	-0.246434	-1.24016	-0.931688	0.677995	1.09456	1.4555	0.523394	Mp2g09990			AMINOMETHYLTRANSFERASE,AMINOMETHYLTRANSFERASE	Folate-binding domain,Aminomethyltransferase beta-barrel domain	Aminomethyl transferase; [E]	PF08669|PF01571	Glycine cleavage T-protein C-terminal barrel domain|Aminomethyltransferase folate-binding domain	IPR013977,IPR029043,IPR028896,IPR027266,IPR006222,IPR006223	-|Glycine cleavage T-protein, C-terminal barrel domain|Glycine cleavage T-protein/YgfZ, C-terminal|Aminomethyltransferase-like|GTP-binding protein TrmE/Glycine cleavage system T protein, domain 1|Aminomethyltransferase, folate-binding domain|Glycine cleav	GO:0006546,GO:0004047,GO:0005515	glycine catabolic process|aminomethyltransferase activity|protein binding	core		down	down	down	-1	-1	0	0	0	0	0	0	0	0	0	0	0	0	0	-1	-1	-1	-1	-1	-1
-0.923968	-1.12614	0.847356	-0.861508	0.042818	-0.473073	-1.32208	-1.10612	0.687774	1.36722	1.80564	1.06208	Mp8g05910			UPF0041 BRAIN PROTEIN 44-RELATED,PHOTOSYSTEM II 22 KDA PROTEIN, CHLOROPLASTIC	Chlorophyll a-b binding protein		PF00504	Chlorophyll A-B binding protein	IPR023329,IPR022796	-|Chlorophyll a/b binding domain superfamily|Chlorophyll A-B binding protein			core		down	down		0	0	0	0	0	0	0	0	0	0	0	0	1	1	1	-1	0	0	0	0	-1
-0.883403	-1.23156	0.798167	-0.260915	-0.65348	0.0693729	-0.828512	-1.13826	1.07204	0.866419	1.38817	0.80196	Mp1g03980			GLUTAMINE SYNTHETASE,GLUTAMINE SYNTHETASE	Glutamine synthetase/guanido kinase,Glutamine synthetase, N-terminal domain	Glutamine synthetase; [E]	PF00120|PF03951	Glutamine synthetase, catalytic domain|Glutamine synthetase, beta-Grasp domain	IPR008146,IPR008147,IPR036651,IPR027303,IPR027302,IPR014746	-|Glutamine synthetase, catalytic domain|Glutamine synthetase, beta-Grasp domain|Glutamine synthetase, N-terminal domain superfamily|Glutamine synthetase, glycine-rich site|Glutamine synthetase, N-terminal conserved site|Glutamine synthetase/guanido kinas	GO:0006807,GO:0003824,GO:0004356,GO:0006542	nitrogen compound metabolic process|catalytic activity|glutamate-ammonia ligase activity|glutamine biosynthetic process	accessory				up	-1	0	0	0	-1	-1	-1	-1	-1	0	0	-1	0	-1	-1	-1	-1	-1	-1	-1	-1
-1.2008	-1.238	0.982295	-0.723041	-0.567842	0.0301704	-0.650059	-0.601511	0.691983	1.07961	1.37241	0.824778	Mp7g08890			GLYCINE CLEAVAGE SYSTEM P PROTEIN,GLYCINE DEHYDROGENASE, DECARBOXYLATING	PLP-dependent transferases	Glycine dehydrogenase (decarboxylating); [E]	PF02347	Glycine cleavage system P-protein	IPR015422,IPR015421,IPR020581,IPR015424,IPR003437	Pyridoxal phosphate-dependent transferase, small domain|Pyridoxal phosphate-dependent transferase, major domain|Glycine cleavage system P protein|Pyridoxal phosphate-dependent transferase|Glycine dehydrogenase (decarboxylating)|-	GO:0006546,GO:0004375,GO:0003824,GO:0006544	glycine catabolic process|glycine dehydrogenase (decarboxylating) activity|catalytic activity|glycine metabolic process	core			down	down	-1	-1	-1	-1	-1	0	-1	0	0	0	0	0	0	-1	0	-1	-1	-1	-1	-1	-1
-0.131176	0.230897	0.833257	-1.41082	-0.125163	-1.27447	-0.61313	-0.562197	0.770426	0.818103	1.11778	0.346494	Mp3g10510			-,PROTEIN, PUTATIVE (DUF819)-RELATED			PF05684	Protein of unknown function (DUF819)	IPR008537	-|Protein of unknown function DUF819			core		down	down	down	-1	-1	0	0	0	0	0	0	0	0	0	0	0	0	0	0	0	0	0	-1	-1
-0.169336	-0.108516	1.05631	-1.8298	0.254076	-1.05236	-0.897577	-0.897306	0.797379	1.41125	1.16986	0.266004	Mp4g06030			RIBULOSE BISPHOSPHATE CARBOXYLASE SMALL CHAIN 1, CHLOROPLASTIC,RIBULOSE BISPHOSPHATE CARBOXYLASE SMALL CHAIN 1, CHLOROPLASTIC	RuBisCO, small subunit		PF00101	Ribulose bisphosphate carboxylase, small chain	IPR036385,IPR000894,IPR024681	-|Ribulose bisphosphate carboxylase, small subunit superfamily|Ribulose bisphosphate carboxylase small subunit, domain|Ribulose bisphosphate carboxylase, small subunit			accessory		down	down	down	0	0	0	0	0	0	0	0	0	0	0	0	0	0	0	-1	0	0	-1	-1	-1
-0.604408	-0.572137	0.956214	-1.27826	-0.598834	-0.505447	-0.768242	-0.642993	1.00826	1.01459	1.233	0.758248	Mp2g02260	MpFBA4		FRUCTOSE-BISPHOSPHATE ALDOLASE,FRUCTOSE-BISPHOSPHATE ALDOLASE	Aldolase	Fructose-biphosphate aldolase; [G]	PF00274	Fructose-bisphosphate aldolase class-I	IPR013785,IPR000741,IPR029768	-|Aldolase-type TIM barrel|Fructose-bisphosphate aldolase, class-I|Fructose-bisphosphate aldolase class-I active site	GO:0004332,GO:0003824,GO:0006096	fructose-bisphosphate aldolase activity|catalytic activity|glycolytic process	core		down	down	down	0	0	0	0	0	0	0	0	0	0	0	0	0	0	0	-1	0	0	0	-1	-1
-0.328061	-0.500467	0.896469	-1.60492	-0.298863	-0.610771	-0.501325	-0.423725	0.769403	0.805852	1.00978	0.786627	Mp1g11680			CHLOROPLAST STEM-LOOP BINDING PROTEIN OF 41 KDA A, CHLOROPLASTIC,UDP-GLUCOSE 4-EPIMERASE	NAD(P)-binding Rossmann-fold domains	C-3 sterol dehydrogenase/3-beta-hydroxysteroid dehydrogenase and related dehydrogenases; [IE]	PF01370	NAD dependent epimerase/dehydratase family	IPR036291,IPR001509	-|NAD(P)-binding domain superfamily|NAD-dependent epimerase/dehydratase	GO:0003824	catalytic activity	core		down	down	down	0	0	0	0	0	0	0	0	0	0	0	0	0	0	0	-1	0	0	0	-1	-1
-0.283964	-0.321373	1.09004	-0.851604	-0.534489	-1.16067	-1.05117	-0.618795	0.901838	1.13005	1.1139	0.586236	Mp1g02270			METHYLTHIORIBOSE KINASE,METHYLTHIORIBOSE KINASE	Protein kinase-like (PK-like),NagB/RpiA/CoA transferase-like	Predicted translation initiation factor related to eIF-2B alpha/beta/delta subunits (CIG2/IDI2); [J]	PF01008|PF01636	Initiation factor 2 subunit family|Phosphotransferase enzyme family	IPR011009,IPR042529,IPR000649,IPR011559,IPR005251,IPR027363,IPR037171,IPR002575,IPR009212	-|Protein kinase-like domain superfamily|Initiation factor 2B-like, C-terminal|Initiation factor 2B-related|Initiation factor 2B alpha/beta/delta|Methylthioribose-1-phosphate isomerase|Methylthioribose-1-phosphate isomerase, N-terminal|NagB/RpiA transfera	GO:0046522,GO:0044249,GO:0009086,GO:0044237	S-methyl-5-thioribose kinase activity|cellular biosynthetic process|methionine biosynthetic process|cellular metabolic process	core			down	down	0	0	-1	0	0	0	0	0	0	0	0	0	0	0	0	0	0	0	0	0	-1
0.245923	-0.530871	1.3787	-2.11536	-0.614439	-0.864514	-0.812409	0.156235	1.24608	0.560684	0.650257	0.699711	Mp2g03560			-	Tubby C-terminal domain-like		PF04525	LURP-one-related	IPR007612,IPR038595,IPR025659	LURP-one-related|LURP-one-related superfamily|Tubby-like, C-terminal			accessory					1	1	1	1	-1	-1	-1	-1	0	-1	0	1	0	0	-1	1	-1	-1	-1	-1	-1
-0.795557	-0.0391957	1.54111	-2.25392	-0.5784	-0.742565	-0.521588	-0.327497	1.82961	1.39916	0.257373	0.231474	Mp5g13870	MpCupin84		GERMIN-LIKE PROTEIN SUBFAMILY 3 MEMBER 3	RmlC-like cupins		PF00190	Cupin	IPR014710,IPR006045,IPR001929,IPR011051	-|RmlC-like jelly roll fold|Cupin 1|Germin|RmlC-like cupin domain superfamily	GO:0030145	manganese ion binding	accessory		down		down	-1	0	0	-1	-1	-1	-1	0	0	0	0	0	0	0	0	-1	0	0	-1	-1	-1
-0.10176	-0.00950406	0.998348	-1.72492	-1.1462	-0.477423	-0.479498	-0.30239	0.969043	0.895425	0.890585	0.488292	Mp7g06610			GLYCERALDEHYDE-3-PHOSPHATE DEHYDROGENASE 2,GLYCERALDEHYDE-3-PHOSPHATE DEHYDROGENASE	NAD(P)-binding Rossmann-fold domains,Glyceraldehyde-3-phosphate dehydrogenase-like, C-terminal domain	Glyceraldehyde 3-phosphate dehydrogenase; [G]	PF02800|PF00044	Glyceraldehyde 3-phosphate dehydrogenase, C-terminal domain|Glyceraldehyde 3-phosphate dehydrogenase, NAD binding domain	IPR036291,IPR020828,IPR020831,IPR020829,IPR020830,IPR006424	-|NAD(P)-binding domain superfamily|Glyceraldehyde 3-phosphate dehydrogenase, NAD(P) binding domain|Glyceraldehyde/Erythrose phosphate dehydrogenase family|Glyceraldehyde 3-phosphate dehydrogenase, catalytic domain|Glyceraldehyde 3-phosphate dehydrogenase	GO:0016620,GO:0006006,GO:0051287,GO:0050661	oxidoreductase activity, acting on the aldehyde or oxo group of donors, NAD or NADP as acceptor|glucose metabolic process|NAD binding|NADP binding	core		down	down	down	0	0	0	0	0	0	0	0	0	0	0	0	0	0	0	-1	0	0	0	-1	-1
-0.0563572	-0.212815	0.861245	-1.5749	-1.05642	-0.422294	-0.205988	-0.174667	0.740838	0.661668	0.770618	0.669073	Mp1g21620			RNA-BINDING (RRM/RBD/RNP MOTIFS) FAMILY PROTEIN	RNA-binding domain, RBD				IPR012677,IPR035979,IPR000504	-|Nucleotide-binding alpha-beta plait domain superfamily|RNA-binding domain superfamily|RNA recognition motif domain	GO:0003676	nucleic acid binding	core			down	down	0	0	0	0	0	0	0	0	0	0	0	0	0	0	0	0	0	0	0	0	0
-0.210277	-0.307509	0.78576	-1.4811	-0.64192	-0.406369	-0.289475	-0.345952	0.60658	0.843383	0.830348	0.616537	Mp2g15630			XYLULOSE-1,5-BISPHOSPHATE (XUBP) PHOSPHATASE,CBBY-LIKE PROTEIN	HAD-like	Predicted haloacid-halidohydrolase and related hydrolases; [R]	PF13419	Haloacid dehalogenase-like hydrolase	IPR041492,IPR036412,IPR023214,IPR006439,IPR023198	-|Haloacid dehalogenase-like hydrolase|HAD-like superfamily|HAD superfamily|HAD hydrolase, subfamily IA|Phosphoglycolate phosphatase-like, domain 2	GO:0016787	hydrolase activity	accessory			down	down	-1	-1	0	0	0	0	0	0	0	0	0	0	0	0	0	-1	0	-1	-1	-1	-1
0.0299021	-0.219581	0.723214	-1.38654	-0.874085	-0.563629	-0.563973	-0.333445	0.815859	0.769559	1.02609	0.576629	Mp8g03850			PHOSPHORIBULOKINASE,URIDINE KINASE	P-loop containing nucleoside triphosphate hydrolases	Armadillo/beta-Catenin/plakoglobin; C-term missing; [TZ]	PF00485	Phosphoribulokinase / Uridine kinase family	IPR006083,IPR006082,IPR027417	-|Phosphoribulokinase/uridine kinase|Phosphoribulokinase|P-loop containing nucleoside triphosphate hydrolase	GO:0016301,GO:0005524,GO:0005975,GO:0008974	kinase activity|ATP binding|carbohydrate metabolic process|phosphoribulokinase activity	core		down	down	down	0	0	0	0	0	0	0	0	0	0	0	0	0	0	0	-1	0	0	0	-1	-1
-0.52095	-0.389436	0.859667	-1.44099	-1.15398	-0.322774	-0.555331	-0.389141	0.665458	1.00137	1.36057	0.88555	Mp6g11330			UDP-GLUCOSE 4-EPIMERASE,CHLOROPLAST STEM-LOOP BINDING PROTEIN OF 41 KDA A, CHLOROPLASTIC	NAD(P)-binding Rossmann-fold domains		PF01370	NAD dependent epimerase/dehydratase family	IPR036291,IPR001509	-|NAD(P)-binding domain superfamily|NAD-dependent epimerase/dehydratase	GO:0003824	catalytic activity	core		down	down	down	0	0	0	0	0	0	0	0	0	0	0	0	0	0	0	0	0	0	0	-1	-1
-0.716254	-1.20936	1.26959	-1.53229	-0.781743	-0.0616059	-0.664691	-0.677397	1.25955	1.10633	1.29666	0.711196	Mp3g12390	MpHA14	Plasma membrane H+-ATPase	CALCIUM-TRANSPORTING ATPASE,PLASMA MEMBRANE ATPASE 1	HAD-like,Calcium ATPase, transmembrane domain M,Calcium ATPase, transduction domain A	Plasma membrane H+-transporting ATPase; [P]	PF00702|PF00122|PF00690	haloacid dehalogenase-like hydrolase|E1-E2 ATPase|Cation transporter/ATPase, N-terminus	IPR006534,IPR004014,IPR018303,IPR001757,IPR023299,IPR008250,IPR023214,IPR044492,IPR036412,IPR023298	-|P-type ATPase, subfamily IIIA|Cation-transporting P-type ATPase, N-terminal|P-type ATPase, phosphorylation site|P-type ATPase|P-type ATPase, cytoplasmic domain N|P-type ATPase, A domain superfamily|HAD superfamily|P-type ATPase, haloacid dehalogenase do	GO:0008553,GO:0000166,GO:0016887,GO:0016021,GO:0005524,GO:0120029	proton-exporting ATPase activity, phosphorylative mechanism|nucleotide binding|ATPase activity|integral component of membrane|ATP binding|proton export across plasma membrane	accessory				down	-1	-1	0	-1	-1	-1	-1	0	0	0	0	0	0	0	0	-1	-1	-1	-1	-1	-1
-0.584727	-0.897799	1.32207	-1.92221	-0.942197	-0.716211	-0.654124	-0.468657	0.807302	1.50234	1.32731	1.2269	Mp4g06010			RIBULOSE BISPHOSPHATE CARBOXYLASE SMALL CHAIN 1, CHLOROPLASTIC,RIBULOSE BISPHOSPHATE CARBOXYLASE SMALL CHAIN 1, CHLOROPLASTIC	RuBisCO, small subunit		PF00101	Ribulose bisphosphate carboxylase, small chain	IPR036385,IPR000894,IPR024681	-|Ribulose bisphosphate carboxylase, small subunit superfamily|Ribulose bisphosphate carboxylase small subunit, domain|Ribulose bisphosphate carboxylase, small subunit			super_accessory		down	down	down	-1	-1	0	0	0	0	0	0	0	0	0	0	0	0	0	-1	0	0	-1	-1	-1
-0.931663	-0.516191	1.39888	-0.966671	-1.15692	-1.019	-0.241725	-0.301153	0.743619	1.18943	1.45215	0.349238	Mp8g15740			CARBONIC ANHYDRASE	beta-carbonic anhydrase, cab	Predicted carbonic anhydrase involved in protection against oxidative damage; [P]	PF00484	Carbonic anhydrase	IPR015892,IPR001765,IPR036874	Carbonic anhydrase, prokaryotic-like, conserved site|-|Carbonic anhydrase|Carbonic anhydrase superfamily	GO:0015976,GO:0004089,GO:0008270	carbon utilization|carbonate dehydratase activity|zinc ion binding	core		down	down	down	-1	-1	-1	-1	0	0	0	0	0	0	0	0	0	0	0	-1	0	0	-1	-1	-1
-0.453809	-0.433334	1.49439	-2.02499	-1.75762	-0.51682	-1.02882	-0.893752	1.429	1.68885	1.45618	1.04071	Mp3g20970			CASP-LIKE PROTEIN 1D1,NITRATE, FORMATE, IRON DEHYDROGENASE			PF04535	Domain of unknown function (DUF588)	IPR006459,IPR006702	-|Casparian strip membrane protein|Casparian strip membrane protein domain			accessory		down	down	down	-1	-1	-1	-1	0	0	-1	0	-1	0	0	0	0	-1	-1	-1	-1	-1	-1	-1	-1
-1.48816	-1.43025	1.24026	-0.992162	-0.518194	-0.750203	-0.68878	-0.712676	0.557366	1.70285	2.01721	1.06274	Mp4g05990			RIBULOSE BISPHOSPHATE CARBOXYLASE SMALL CHAIN 1, CHLOROPLASTIC	RuBisCO, small subunit		PF00101	Ribulose bisphosphate carboxylase, small chain	IPR024681,IPR000894,IPR036385	Ribulose bisphosphate carboxylase, small subunit|-|Ribulose bisphosphate carboxylase small subunit, domain|Ribulose bisphosphate carboxylase, small subunit superfamily			accessory		down	down	down	0	-1	0	0	1	0	0	0	0	0	0	0	0	0	0	-1	0	0	0	-1	-1
-1.60541	-1.16266	1.65627	-1.36531	0.427418	-0.657977	-1.1647	-0.953456	1.01532	1.62302	1.63057	0.556917	Mp4g05970			RIBULOSE BISPHOSPHATE CARBOXYLASE SMALL CHAIN 1, CHLOROPLASTIC,RIBULOSE BISPHOSPHATE CARBOXYLASE SMALL CHAIN 1, CHLOROPLASTIC	RuBisCO, small subunit		PF00101	Ribulose bisphosphate carboxylase, small chain	IPR036385,IPR000894,IPR024681	-|Ribulose bisphosphate carboxylase, small subunit superfamily|Ribulose bisphosphate carboxylase small subunit, domain|Ribulose bisphosphate carboxylase, small subunit			super_accessory		down	down	down	-1	-1	0	0	0	0	0	0	0	0	0	0	0	0	0	-1	0	0	0	-1	-1
-1.06176	-0.91058	1.28877	-1.41723	0.248214	-0.817261	-1.32239	-0.981537	0.559674	1.71316	1.85422	0.846713	Mp4g06020			RIBULOSE BISPHOSPHATE CARBOXYLASE SMALL CHAIN 1, CHLOROPLASTIC,RIBULOSE BISPHOSPHATE CARBOXYLASE SMALL CHAIN 1, CHLOROPLASTIC	RuBisCO, small subunit		PF00101	Ribulose bisphosphate carboxylase, small chain	IPR036385,IPR000894,IPR024681	-|Ribulose bisphosphate carboxylase, small subunit superfamily|Ribulose bisphosphate carboxylase small subunit, domain|Ribulose bisphosphate carboxylase, small subunit			accessory		down	down	down	-1	-1	0	0	0	0	0	0	0	0	0	0	0	0	0	-1	0	0	0	-1	-1
-1.04868	-1.05126	1.7995	-1.92072	-0.286405	-1.08108	-1.05588	-0.950624	1.15749	1.83514	1.60416	0.99835	Mp4g05980			RIBULOSE BISPHOSPHATE CARBOXYLASE SMALL CHAIN 1, CHLOROPLASTIC,RIBULOSE BISPHOSPHATE CARBOXYLASE SMALL CHAIN 1, CHLOROPLASTIC	RuBisCO, small subunit		PF00101	Ribulose bisphosphate carboxylase, small chain	IPR000894,IPR036385,IPR024681	-|Ribulose bisphosphate carboxylase small subunit, domain|Ribulose bisphosphate carboxylase, small subunit superfamily|Ribulose bisphosphate carboxylase, small subunit			accessory		down	down	down	0	-1	0	0	0	0	0	0	0	0	0	0	0	0	0	-1	0	0	-1	-1	-1
1.17383	1.52426	-1.09271	-1.78877	-2.38756	-2.38756	-0.685988	3.1628	2.94939	-1.32609	1.1655	-0.307108	Mp3g04490			AWPM-19-LIKE FAMILY PROTEIN			PF05512	AWPM-19-like family	IPR008390	-|AWPM-19-like			core			down		1	1	0	1	1	1	1	1	1	1	0	1	0	1	1	0	0	0	0	0	0
0.654718	2.25066	-0.918962	-2.21381	-2.21381	-2.21381	0.246953	3.13767	2.63543	-1.15235	2.00113	-2.21381	Mp3g06710					Vesicle coat complex COPII, subunit SEC24/subunit SFB2; C-term missing; [U]				-			accessory			down		1	1	0	1	1	1	1	1	1	1	0	1	1	1	1	1	1	1	1	1	1
0.459538	1.1437	-0.787207	-0.434892	-2.57735	-2.57559	-0.535327	1.12216	1.83656	0.94104	2.104	-0.696635	Mp2g02010	MpLEA-like7		DAUER UP-REGULATED-RELATED,DAUER UP-REGULATED-RELATED						-			core	down		down		1	1	0	1	1	1	1	0	1	1	0	1	0	1	1	0	0	1	1	-1	0
0.968172	-0.238507	-0.512678	-1.87996	-1.13631	-2.47875	-0.777181	2.69118	2.42738	0.798695	2.6167	-2.47875	Mp4g18610			UPF0041 BRAIN PROTEIN 44-RELATED,EARLY LIGHT-INDUCED PROTEIN 11	Chlorophyll a-b binding protein		PF00504	Chlorophyll A-B binding protein	IPR022796	-|Chlorophyll A-B binding protein			accessory					1	1	0	1	1	1	1	0	1	0	0	0	0	1	1	1	0	0	0	0	0
1.82876	0.747625	-2.78075	-1.43403	-1.43831	-2.78075	1.28687	2.57072	1.2257	-0.0947643	1.99301	-1.12407	Mp7g09290			PROTEIN HDED			PF03729	Short repeat of unknown function (DUF308)	IPR005325	-|Protein of unknown function DUF308, membrane			core	down		down		1	1	0	1	1	1	1	0	1	0	0	1	0	1	1	1	0	0	0	0	1
1.67465	0.52392	-2.77259	-1.67151	-2.77259	-2.77259	2.27709	3.03892	1.99892	0.712241	0.879447	-1.1159	Mp8g13540	MpLEA-like60		DAUER UP-REGULATED-RELATED,DAUER UP-REGULATED-RELATED	Apolipoprotein A-I					-			accessory	down		down		1	1	0	1	1	1	1	0	0	0	0	1	1	1	1	0	1	1	0	0	0
1.97812	2.00493	-2.76195	-1.74126	-2.76195	-2.76195	0.71526	2.45723	1.76351	1.60029	2.26974	-2.76195	Mp1g02420									-			core			down		1	0	-1	1	1	1	1	-1	1	1	0	1	-1	0	1	0	1	1	1	-1	-1
0.741221	1.85733	-2.82016	-1.47344	-2.82016	-2.82016	1.42931	2.87165	3.14438	-0.134173	1.79026	-1.76604	Mp6g13390	MpLEA2		LATE EMBRYOGENESIS ABUNDANT PROTEIN 29-RELATED,DAUER UP-REGULATED-RELATED						-			core	down		down		1	0	-1	1	1	1	1	0	1	1	0	1	0	1	1	0	0	0	0	-1	-1
0.259063	0.244048	-1.89931	-2.48663	-1.01001	-3.04233	0.916863	2.12854	1.71929	1.12079	1.7743	0.275389	Mp4g14840	MpLEA-like25				Uncharacterized conserved protein; N-term missing; [S]				-			accessory			down		1	0	0	1	1	1	1	0	1	1	0	1	1	1	1	1	1	1	1	0	0
0.353472	0.439253	-2.32522	-2.32522	-0.982775	-2.32522	0.630397	3.10913	2.40303	0.952226	2.39613	-2.32522	Mp4g18590			UPF0041 BRAIN PROTEIN 44-RELATED,EARLY LIGHT-INDUCED PROTEIN 11	Chlorophyll a-b binding protein		PF00504	Chlorophyll A-B binding protein	IPR022796	-|Chlorophyll A-B binding protein			accessory					1	1	0	1	1	1	1	1	1	1	1	1	1	1	1	0	1	1	0	0	0
0.838397	0.886007	-1.73721	-2.01259	-0.95106	-2.78001	0.660766	1.91184	1.95293	0.194829	2.44839	-1.41229	Mp7g16290			OS02G0257200 PROTEIN						-			core			down		1	1	0	1	1	1	1	-1	1	1	0	1	0	1	1	-1	-1	0	-1	0	0
1.27911	0.0569273	-2.51135	-2.3567	-0.43503	-2.77077	1.01027	2.14074	1.63417	0.900248	2.5216	-1.46922	Mp7g07360									-			accessory	down		down		0	0	0	1	0	1	1	-1	1	1	-1	1	0	0	0	0	1	1	1	1	1
1.27644	0.800429	-0.463038	-1.2132	-1.87056	-1.46412	1.19918	1.29275	-0.429725	-0.12013	1.00516	-0.0131849	Mp3g14660			CYCLIC NUCLEOTIDE-GATED ION CHANNEL 15-RELATED-RELATED,CYCLIC NUCLEOTIDE-GATED ION CHANNEL 4	cAMP-binding domain-like,Voltage-gated potassium channels	K+-channel ERG and related proteins, contain PAS/PAC sensor domain; [PT]	PF00520|PF00027	Ion transport protein|Cyclic nucleotide-binding domain	IPR000595,IPR014710,IPR018490,IPR005821	-|Cyclic nucleotide-binding domain|RmlC-like jelly roll fold|Cyclic nucleotide-binding-like|Ion transport domain	GO:0055085,GO:0005216,GO:0016020,GO:0006811	transmembrane transport|ion channel activity|membrane|ion transport	core					0	-1	-1	0	-1	0	0	0	-1	0	-1	-1	-1	0	-1	-1	-1	0	0	-1	-1
1.25551	1.42408	-0.0337469	-1.50096	-2.09465	-2.09288	1.00028	1.18794	0.251959	-0.42453	0.653523	0.373481	Mp5g20510									-			super_accessory			down	down	0	0	0	0	0	0	0	0	0	0	0	0	0	0	0	0	0	0	0	0	0
0.961871	0.473467	0.193754	-1.53152	-1.223	-2.18961	1.01785	0.377556	-0.616486	0.402056	0.769117	1.36495	Mp5g10790			HIGH AFFINITY NITRATE TRANSPORTER 2.4,HIGH-AFFINITY NITRATE TRANSPORTER 2.3	MFS general substrate transporter	Permease of the major facilitator superfamily; [G]	PF07690	Major Facilitator Superfamily	IPR044772,IPR020846,IPR036259,IPR011701	-|Nitrate transporter|Major facilitator superfamily domain|MFS transporter superfamily|Major facilitator superfamily	GO:0055085,GO:0022857	transmembrane transport|transmembrane transporter activity	accessory					1	0	0	0	0	0	0	0	0	0	0	0	0	0	0	0	0	0	0	0	0
0.893764	1.12378	0.413121	-2.2576	-2.36219	-2.87096	2.03798	1.20293	0.229916	-0.363596	1.38697	0.565881	Mp5g12330			TRANSALDOLASE,BNAA08G02750D PROTEIN	Aldolase	Transaldolase; [G]	PF00923	Transaldolase/Fructose-6-phosphate aldolase	IPR004732,IPR013785,IPR018225,IPR001585	-|Transaldolase type 2|Aldolase-type TIM barrel|Transaldolase, active site|Transaldolase/Fructose-6-phosphate aldolase	GO:0006098,GO:0004801,GO:0003824,GO:0005737,GO:0005975	pentose-phosphate shunt|sedoheptulose-7-phosphate:D-glyceraldehyde-3-phosphate glyceronetransferase activity|catalytic activity|cytoplasm|carbohydrate metabolic process	accessory					1	0	1	-1	-1	-1	-1	0	-1	0	0	0	0	0	0	-1	-1	-1	-1	-1	-1
1.86983	1.033	-0.980763	-1.52215	-1.01109	-2.16369	0.349264	0.49663	0.104915	0.987549	0.898865	-0.0623554	Mp2g11200			BTA1P	S-adenosyl-L-methionine-dependent methyltransferases		PF11899|PF01209	Protein of unknown function (DUF3419)|ubiE/COQ5 methyltransferase family	IPR021829,IPR004033,IPR029063	Protein of unknown function DUF3419|-|UbiE/COQ5 methyltransferase|S-adenosyl-L-methionine-dependent methyltransferase	GO:0008168	methyltransferase activity	core			down	down	0	0	0	0	0	0	0	0	0	0	0	0	1	1	1	-1	0	0	0	-1	-1
1.34305	0.639075	-1.18983	-1.31907	-0.668563	-2.33284	0.703601	0.904992	0.498731	1.28066	0.397156	-0.25696	Mp5g10420
0.835646	0.544436	-0.295534	-2.17083	-0.306063	-2.09413	0.389284	0.424462	0.605367	0.779811	1.28497	0.00258009	Mp3g09320	MpDHAR4		GLUTATHIONE S-TRANSFERASE DHAR2-RELATED,-	GST C-terminal domain-like,Thioredoxin-like	Intracellular Cl- channel CLIC, contains GST domain; [P]	PF13410|PF13417	Glutathione S-transferase, C-terminal domain|Glutathione S-transferase, N-terminal domain	IPR036282,IPR044627,IPR010987,IPR036249,IPR040079,IPR004045	Glutathione S-transferase, C-terminal domain superfamily|Dehydroascorbate reductases DHAR1/2/3/4|Glutathione S-transferase, C-terminal-like|-|Thioredoxin-like superfamily|Glutathione Transferase family|Glutathione S-transferase, N-terminal	GO:0045174,GO:0033355,GO:0098869,GO:0006749,GO:0005515	glutathione dehydrogenase (ascorbate) activity|ascorbate glutathione cycle|cellular oxidant detoxification|glutathione metabolic process|protein binding	core			down		1	0	0	1	1	1	1	0	0	1	0	0	0	0	0	0	0	0	0	-1	-1
1.84329	0.742747	0.618827	-1.46296	-1.27418	-3.29978	1.25637	0.535731	-0.0565415	1.26979	0.699716	-0.873009	Mp6g17940	MpPPO59		OS04G0624500 PROTEIN,TYROSINASE FAMILY MEMBER	Di-copper centre-containing domain		PF00264|PF12143|PF12142	Common central domain of tyrosinase|Protein of unknown function (DUF_B2219)|Polyphenol oxidase middle domain	IPR002227,IPR022740,IPR008922,IPR022739	Tyrosinase copper-binding domain|-|Polyphenol oxidase, C-terminal|Uncharacterised domain, di-copper centre|Polyphenol oxidase, central domain	GO:0004097,GO:0016491	catechol oxidase activity|oxidoreductase activity	accessory					0	-1	0	-1	-1	-1	0	0	1	0	0	1	-1	-1	0	-1	0	0	-1	0	-1
2.03456	0.529595	-0.358641	-3.09842	-1.60857	-0.888335	1.00766	1.31252	-1.25681	0.371263	1.54293	0.412244	Mp3g14650												accessory
1.40109	0.449004	-0.143864	-1.6802	-1.75562	-0.624776	-0.363943	-0.387632	-1.36502	1.9009	2.31257	0.25749	Mp4g16560	MpPTB4		PHOSPHATE TRANSPORTER,PHOSPHATE TRANSPORTER		Na+/Pi symporter; [P]	PF01384	Phosphate transporter family	IPR001204	Phosphate transporter|-	GO:0006817,GO:0016020,GO:0005315	phosphate ion transport|membrane|inorganic phosphate transmembrane transporter activity	core					0	-1	-1	-1	-1	-1	-1	-1	-1	0	-1	-1	0	-1	-1	-1	-1	-1	-1	-1	-1
0.54267	1.1618	1.03533	-3.1447	-0.761968	-1.1408	0.326266	-0.0169211	1.24395	0.940584	-0.18015	-0.00606067	Mp7g09180			CHLOROPHYLL A-B BINDING PROTEIN, CHLOROPLASTIC,CHLOROPHYLL A/B BINDING PROTEIN	Chlorophyll a-b binding protein		PF00504	Chlorophyll A-B binding protein	IPR001344,IPR022796,IPR023329	Chlorophyll A-B binding protein, plant and chromista|-|Chlorophyll A-B binding protein|Chlorophyll a/b binding domain superfamily	GO:0009765,GO:0016020	photosynthesis, light harvesting|membrane	accessory		down	down	down	0	0	0	-1	-1	-1	-1	0	0	0	0	0	0	0	0	0	0	0	0	-1	-1
0.216303	0.564458	0.875997	-2.47556	-0.504458	-0.602987	-0.219578	-0.595135	1.35354	0.909423	0.262099	0.215902	Mp7g08940			CHLOROPHYLL A/B BINDING PROTEIN,CHLOROPHYLL A-B BINDING PROTEIN 3, CHLOROPLASTIC	Chlorophyll a-b binding protein		PF00504	Chlorophyll A-B binding protein	IPR022796,IPR023329,IPR001344	Chlorophyll A-B binding protein|Chlorophyll a/b binding domain superfamily|Chlorophyll A-B binding protein, plant and chromista|-	GO:0009765,GO:0016020	photosynthesis, light harvesting|membrane	core		down	down	down	-1	-1	0	-1	0	-1	0	0	0	0	0	0	-1	-1	-1	0	0	0	0	-1	-1
0.184314	0.391528	1.14408	-2.51596	-0.565129	-0.719215	0.0547161	-0.265802	1.16834	0.790295	0.254178	0.0786611	Mp4g07510			OXYGEN-EVOLVING ENHANCER PROTEIN 3-1, CHLOROPLASTIC,OXYGEN-EVOLVING ENHANCER PROTEIN 3-1, CHLOROPLASTIC	Oxygen-evolving enhancer protein 3,		PF05757	Oxygen evolving enhancer protein 3 (PsbQ)	IPR008797,IPR023222	-|Oxygen-evolving enhancer protein 3|PsbQ-like domain superfamily	GO:0019898,GO:0009654,GO:0009523,GO:0005509,GO:0015979	extrinsic component of membrane|photosystem II oxygen evolving complex|photosystem II|calcium ion binding|photosynthesis	core		down	down	down	-1	-1	0	-1	-1	-1	-1	0	0	0	0	0	0	-1	-1	-1	0	0	0	-1	-1
0.154336	0.610269	1.17838	-2.5509	-0.836841	-0.602487	0.0246374	-0.229888	1.15289	0.804396	0.131161	0.16404	Mp7g13220			PHOTOSYSTEM I REACTION CENTER SUBUNIT VI-2, CHLOROPLASTIC			PF03244	Photosystem I reaction centre subunit VI	IPR004928	-|Photosystem I PsaH, reaction centre subunit VI	GO:0015979,GO:0009538,GO:0009522	photosynthesis|photosystem I reaction center|photosystem I	core		down	down	down	-1	-1	0	-1	-1	0	-1	0	0	0	0	0	0	-1	-1	0	0	0	0	-1	-1
0.0763093	0.566583	1.18295	-2.43664	-0.789188	-0.770391	-0.193843	-0.380245	1.35966	0.853192	0.37344	0.158173	Mp4g10900			CHLOROPHYLL A-B BINDING PROTEIN CP26, CHLOROPLASTIC,CHLOROPHYLL A/B BINDING PROTEIN	Chlorophyll a-b binding protein		PF00504	Chlorophyll A-B binding protein	IPR023329,IPR022796,IPR001344	-|Chlorophyll a/b binding domain superfamily|Chlorophyll A-B binding protein|Chlorophyll A-B binding protein, plant and chromista	GO:0009765,GO:0016020	photosynthesis, light harvesting|membrane	core		down	down	down	-1	-1	0	-1	0	-1	-1	0	0	0	0	0	0	-1	-1	-1	0	0	0	-1	-1
-0.107399	0.0928004	1.03494	-2.4155	-1.71964	-1.00745	0.624225	0.570088	0.616375	1.02503	1.24189	0.0446506	Mp3g11060	MpDOXC15		OXOGLUTARATE/IRON-DEPENDENT DIOXYGENASE,FLAVONOL SYNTHASE/FLAVANONE 3-HYDROXYLASE-LIKE	Clavaminate synthase-like	Iron/ascorbate family oxidoreductases; [QR]	PF14226|PF03171	non-haem dioxygenase in morphine synthesis N-terminal|2OG-Fe(II) oxygenase superfamily	IPR005123,IPR026992,IPR027443	-|Oxoglutarate/iron-dependent dioxygenase|Non-haem dioxygenase N-terminal domain|Isopenicillin N synthase-like	GO:0016491	oxidoreductase activity	core					0	0	0	0	1	0	1	1	1	1	0	1	0	1	1	-1	0	0	-1	-1	-1
0.50266	0.282072	1.51632	-2.45015	-1.55506	-0.80603	0.465557	0.525926	0.438702	0.253992	0.887314	-0.0613053	Mp6g17210			RNA PROCESSING PROTEIN LD23810P,-		Predicted splicing regulator, contains RRM, SWAP and RPR domains; N-term missing; [R]			IPR013170	-|mRNA splicing factor Cwf21 domain			accessory					0	0	0	0	0	0	0	0	0	0	0	0	0	0	0	0	0	0	0	0	1
0.489958	0.121453	0.279103	-1.56424	-0.53536	-1.37209	0.542249	0.23268	0.257323	0.820491	0.242159	0.486271	Mp5g06870	MpPOD80		PEROXIDASE,PEROXIDASE 25-RELATED	Heme-dependent peroxidases		PF00141	Peroxidase	IPR033905,IPR019793,IPR002016,IPR000823,IPR010255	Secretory peroxidase|Peroxidases heam-ligand binding site|-|Haem peroxidase|Plant peroxidase|Haem peroxidase superfamily	GO:0006979,GO:0004601,GO:0020037,GO:0042744	response to oxidative stress|peroxidase activity|heme binding|hydrogen peroxide catabolic process	accessory				down	0	0	1	0	0	-1	0	0	1	1	1	1	0	0	0	0	0	0	0	-1	-1
0.500068	0.406527	0.562758	-1.78237	-0.478272	-1.50454	0.550106	0.133337	0.381643	0.962205	0.191451	0.077089	Mp5g07230	MpPOD82		PEROXIDASE,PEROXIDASE 25-RELATED	Heme-dependent peroxidases		PF00141	Peroxidase	IPR033905,IPR010255,IPR000823,IPR019793,IPR002016	Secretory peroxidase|-|Haem peroxidase superfamily|Plant peroxidase|Peroxidases heam-ligand binding site|Haem peroxidase	GO:0020037,GO:0006979,GO:0004601,GO:0042744	heme binding|response to oxidative stress|peroxidase activity|hydrogen peroxide catabolic process	accessory			up		0	1	1	1	-1	-1	0	0	0	1	1	1	0	0	1	0	-1	0	-1	-1	-1
0.393347	0.486295	0.559854	-1.94377	-0.673051	-1.26686	0.465304	0.617384	0.145223	0.830579	0.325896	0.0597994	Mp7g10320			FANTASTIC FOUR-LIKE PROTEIN (DUF3049),FANTASTIC FOUR-LIKE PROTEIN (DUF3049)			PF11250	Fantastic Four meristem regulator	IPR021410	-|The fantastic four family			accessory		up	up	up	0	0	0	0	0	-1	0	0	0	0	0	0	0	0	0	-1	-1	-1	-1	-1	-1
0.968321	-0.19408	1.01339	-1.71315	-0.700713	-1.23344	0.797706	0.461693	-0.0590911	0.267646	0.0074065	0.38431	Mp6g17880	MpPPO47		OS04G0624500 PROTEIN,TYROSINASE FAMILY MEMBER	Di-copper centre-containing domain		PF12142|PF12143|PF00264	Polyphenol oxidase middle domain|Protein of unknown function (DUF_B2219)|Common central domain of tyrosinase	IPR002227,IPR022739,IPR022740,IPR008922	-|Tyrosinase copper-binding domain|Polyphenol oxidase, central domain|Polyphenol oxidase, C-terminal|Uncharacterised domain, di-copper centre	GO:0004097,GO:0016491	catechol oxidase activity|oxidoreductase activity	accessory					0	0	0	-1	-1	-1	-1	0	0	0	0	0	0	-1	-1	-1	0	0	0	-1	-1
0.672038	0.185144	0.834327	-2.54749	-0.773241	-1.78209	1.10717	0.24467	0.263882	1.07569	0.650376	0.0695218	Mp5g12340			TRANSALDOLASE,BNAA08G02750D PROTEIN	Aldolase	Transaldolase; [G]	PF00923	Transaldolase/Fructose-6-phosphate aldolase	IPR018225,IPR004732,IPR001585,IPR013785	Transaldolase, active site|Transaldolase type 2|-|Transaldolase/Fructose-6-phosphate aldolase|Aldolase-type TIM barrel	GO:0006098,GO:0004801,GO:0003824,GO:0005737,GO:0005975	pentose-phosphate shunt|sedoheptulose-7-phosphate:D-glyceraldehyde-3-phosphate glyceronetransferase activity|catalytic activity|cytoplasm|carbohydrate metabolic process	accessory					0	1	1	-1	0	-1	0	0	0	0	1	0	0	0	0	-1	-1	-1	-1	-1	-1
0.553215	0.519747	0.517002	-2.79951	-0.826059	-1.03195	0.736832	0.610813	0.524753	0.515942	0.465948	0.213261	Mp2g26820
0.0582986	0.390869	0.67192	-2.21144	-1.46779	-0.782868	-0.349465	-0.602116	0.705068	0.100939	1.06416	2.42242	Mp5g01170									-			core					0	0	0	0	0	0	0	0	0	0	0	0	0	0	0	0	0	0	0	0	0
0.237333	0.524928	1.08251	-1.90846	-0.944158	-0.130673	-0.666982	-0.773002	0.941944	0.947037	0.355643	0.333881	Mp7g06790			CHLOROPHYLL A-B BINDING PROTEIN 2.1, CHLOROPLASTIC-RELATED,CHLOROPHYLL A/B BINDING PROTEIN	Chlorophyll a-b binding protein		PF00504	Chlorophyll A-B binding protein	IPR001344,IPR023329,IPR022796	-|Chlorophyll A-B binding protein, plant and chromista|Chlorophyll a/b binding domain superfamily|Chlorophyll A-B binding protein	GO:0009765,GO:0016020	photosynthesis, light harvesting|membrane	accessory				down	-1	-1	0	-1	-1	-1	-1	0	0	0	0	0	0	0	-1	0	0	0	0	-1	-1
-0.22614	0.629283	0.770435	-1.69259	-0.614009	-0.521787	-0.563347	-0.509402	0.810341	0.897545	0.96326	0.056408	Mp3g14120			OS05G0424000 PROTEIN-RELATED,AMINO ACID TRANSPORTER AVT1A		Amino acid transporters; [E]	PF01490	Transmembrane amino acid transporter protein	IPR013057	-|Amino acid transporter, transmembrane domain			core				down	-1	-1	0	-1	0	-1	0	0	-1	0	-1	0	0	-1	0	-1	-1	-1	-1	-1	0
-0.0559563	0.0678602	0.867865	-1.96216	-0.268154	-0.739321	-0.271424	-0.210277	0.671448	0.757233	0.729997	0.412884	Mp1g25120			ATP SYNTHASE SUBUNIT B', CHLOROPLASTIC,ATP SYNTHASE SUBUNIT B', CHLOROPLASTIC			PF00430	ATP synthase B/B' CF(0)	IPR002146	-|ATP synthase, F0 complex, subunit b/b', bacterial/chloroplast	GO:0015078,GO:0015986,GO:0045263	proton transmembrane transporter activity|ATP synthesis coupled proton transport|proton-transporting ATP synthase complex, coupling factor F(o)	core		down	down	down	-1	-1	0	0	0	0	0	0	0	0	0	0	0	0	0	0	0	0	0	-1	-1
0.107598	0.00743159	0.823288	-2.31515	-0.310315	-0.574726	-0.517033	-0.378513	0.874007	0.966977	0.862772	0.45367	Mp1g26500			-,CHAPERONIN-LIKE RBCX PROTEIN 2, CHLOROPLASTIC	RbcX-like		PF02341	RbcX protein	IPR038052,IPR003435	Chaperonin-like RbcX superfamily|-|Chaperonin-like RbcX	GO:0044183,GO:0110102	protein folding chaperone|ribulose bisphosphate carboxylase complex assembly	core		down	down	down	0	0	-1	0	0	0	0	0	0	0	0	0	0	0	0	0	0	0	0	-1	-1
0.257693	-0.240732	0.595555	-1.50432	-0.372799	-0.400797	-0.389484	-0.412999	0.507288	0.636487	0.867052	0.457057	Mp1g06650			DUF2996 FAMILY PROTEIN	E set domains	Protein involved in Snf1 protein kinase complex assembly; N-term missing; C-term missing; [G]	PF16561|PF11210	Glycogen recognition site of AMP-activated protein kinase|Protein of unknown function (DUF2996)	IPR032640,IPR014756,IPR013783,IPR021374	AMP-activated protein kinase, glycogen-binding domain|-|Immunoglobulin E-set|Immunoglobulin-like fold|Protein of unknown function DUF2996			core		down	down	down	0	0	0	0	0	0	0	0	0	0	0	0	0	0	0	0	0	0	0	0	-1
0.290004	-0.136139	0.503101	-1.47772	-0.383876	-0.797466	-0.448191	-0.368344	0.764773	0.531483	0.687068	0.835305	Mp1g17980			OS01G0762900 PROTEIN,OS01G0762900 PROTEIN						-			core			down	down	0	-1	0	0	0	0	0	0	0	0	0	0	0	0	0	0	0	0	0	0	0
0.0485749	-0.0744719	0.600621	-1.85133	-0.612483	-0.657865	-0.050603	-0.0501984	0.665755	0.514969	0.719818	0.747214	Mp5g14220			POTASSIUM TRANSPORTER						-			core					0	0	0	0	0	0	0	0	0	0	0	0	0	0	0	0	-1	-1	-1	0	-1
0.392284	0.199073	1.12604	-1.68182	-0.595212	-0.593143	-0.983439	-0.66985	0.488148	0.571162	0.713445	1.03331	Mp4g22880			HIGH-AFFINITY NITRATE TRANSPORTER 2.3,HIGH AFFINITY NITRATE TRANSPORTER 2.4	MFS general substrate transporter	Permease of the major facilitator superfamily; C-term missing; [G]	PF07690	Major Facilitator Superfamily	IPR011701,IPR044772,IPR036259,IPR020846	-|Major facilitator superfamily|Nitrate transporter|MFS transporter superfamily|Major facilitator superfamily domain	GO:0055085,GO:0022857	transmembrane transport|transmembrane transporter activity	core					0	1	0	-1	0	-1	0	0	0	0	0	0	1	1	1	-1	-1	-1	-1	-1	-1
0.563717	0.15391	0.851505	-1.22488	-0.204229	-1.48286	-0.723098	0.0507854	0.88755	0.567522	0.480521	0.0795515	Mp6g06680			ATP SYNTHASE DELTA CHAIN	N-terminal domain of the delta subunit of the F1F0-ATP synthase	Mitochondrial F1F0-ATP synthase, subunit OSCP/ATP5; N-term missing; [C]	PF00213	ATP synthase delta (OSCP) subunit	IPR020781,IPR000711,IPR026015	ATPase, OSCP/delta subunit, conserved site|ATPase, OSCP/delta subunit|-|F1F0 ATP synthase OSCP/delta subunit, N-terminal domain superfamily	GO:0015986,GO:0016020,GO:0046933	ATP synthesis coupled proton transport|membrane|proton-transporting ATP synthase activity, rotational mechanism	accessory		down	down	down	0	-1	-1	0	0	0	0	0	0	0	0	0	0	0	0	-1	0	0	0	-1	-1
0.205829	0.332882	0.74375	-1.00378	-0.44673	-0.588112	-0.666924	-0.549171	0.630137	0.862344	0.34824	0.131536	Mp1g29330	MpAUX1	Encodes auxin influx transporter	AUXIN INFLUX TRANSPORTER,OS05G0424000 PROTEIN-RELATED		Amino acid transporters; [E]	PF01490	Transmembrane amino acid transporter protein	IPR013057	-|Amino acid transporter, transmembrane domain			core				down	-1	0	0	0	-1	-1	-1	0	0	0	0	0	0	0	0	-1	-1	-1	-1	1	0
0.301134	0.479192	0.931576	-1.56617	-0.483863	-0.773482	-0.213597	-0.336767	0.728019	0.756763	0.361908	-0.184711	Mp1g02610			PROTEIN STAY-GREEN 1, CHLOROPLASTIC,PROTEIN STAY-GREEN 1, CHLOROPLASTIC-RELATED			PF12638	Staygreen protein	IPR024438	-|Staygreen protein			accessory		down	down	down	0	0	0	-1	-1	-1	-1	0	0	0	0	0	0	0	0	-1	0	0	0	-1	-1
0.910674	0.819441	0.49047	-1.67826	-0.903834	-0.667932	-0.592398	-0.158155	0.721687	0.562238	0.526645	-0.0305721	Mp6g06740	MpGUN4		TETRAPYRROLE-BINDING PROTEIN, CHLOROPLASTIC	GUN4-like		PF05419	GUN4-like	IPR008629,IPR037215	-|GUN4-like|GUN4-like superfamily			core		down	down	down	0	-1	0	0	0	0	0	0	0	0	0	0	0	0	0	0	0	0	0	0	-1
0.578102	0.332526	0.284402	-1.47595	-1.05041	-0.278536	-0.62439	-0.292365	0.701503	0.826915	0.731996	0.266202	Mp4g07870			MYOSIN-G HEAVY CHAIN-LIKE PROTEIN						-			core			down	down	-1	-1	0	0	0	0	0	0	0	0	0	0	-1	-1	-1	-1	0	0	0	0	-1
0.663444	0.540106	0.208183	-1.11904	-0.873462	-0.309836	-0.488721	-0.316326	0.488993	0.533201	0.551255	0.1222	Mp5g15920			FERREDOXIN C 1, CHLOROPLASTIC,FERREDOXIN	2Fe-2S ferredoxin-like		PF00111	2Fe-2S iron-sulfur cluster binding domain	IPR036010,IPR010241,IPR001041,IPR012675	2Fe-2S ferredoxin-like superfamily|Ferredoxin [2Fe-2S], plant|2Fe-2S ferredoxin-type iron-sulfur binding domain|-|Beta-grasp domain superfamily	GO:0051536,GO:0009055,GO:0051537,GO:0022900	iron-sulfur cluster binding|electron transfer activity|2 iron, 2 sulfur cluster binding|electron transport chain	core			down	down	0	-1	0	0	0	0	0	0	0	0	0	0	0	0	0	0	0	0	0	0	-1
1.08969	0.14678	0.123342	-1.42158	-0.520771	-0.714167	-0.717074	-0.0593804	0.813842	0.449479	0.945279	-0.135447	Mp8g15640			TUBBY-LIKE F-BOX PROTEIN 9,TUBBY-RELATED	Tubby C-terminal domain-like	Tub family proteins; N-term missing; [R]	PF01167	Tub family	IPR000007,IPR025659	Tubby, C-terminal|-|Tubby-like, C-terminal			core			down	down	0	0	0	0	0	0	0	0	0	0	0	0	0	0	0	0	0	0	0	0	-1
0.899356	0.334072	0.463758	-1.47132	-0.820068	-0.888913	-0.442088	0.270645	0.512489	0.558552	0.812327	-0.228809	Mp2g06190									-			accessory				down	0	0	0	0	0	0	0	0	0	0	0	0	0	0	0	-1	0	0	0	0	0
0.53252	0.489746	0.596985	-0.980472	-0.965616	-0.703383	-0.55321	-0.625225	0.677759	0.917236	0.57945	0.0342097	Mp5g20690			DIVINYL CHLOROPHYLLIDE A 8-VINYL-REDUCTASE, CHLOROPLASTIC	NAD(P)-binding Rossmann-fold domains	Predicted dehydrogenase; [G]	PF13460	NAD(P)H-binding	IPR016040,IPR044201,IPR036291	-|NAD(P)-binding domain|Divinyl reductase-like|NAD(P)-binding domain superfamily	GO:0016491	oxidoreductase activity	core		down	down	down	0	0	0	0	0	0	0	0	0	0	0	0	0	0	0	0	0	0	0	0	-1
0.331257	0.423377	0.503104	-0.9204	-1.17126	-0.694432	-0.512126	-0.394009	0.731895	0.644808	0.745577	0.312207	Mp2g09760	MpChromo1		SIGNAL RECOGNITION PARTICLE 43 KDA PROTEIN, CHLOROPLASTIC,HOMEOBOX PROTEIN WARIAI	Chromo domain-like,Ankyrin repeat	Ankyrin repeat and DHHC-type Zn-finger domain containing proteins; C-term missing; [R],Heterochromatin-associated protein HP1 and related CHROMO domain proteins; C-term missing; [B]	PF00385|PF12796	Chromo (CHRromatin Organisation MOdifier) domain|Ankyrin repeats (3 copies)	IPR002110,IPR016197,IPR023780,IPR000953,IPR020683,IPR036770,IPR030300	Ankyrin repeat|Chromo-like domain superfamily|-|Chromo domain|Chromo/chromo shadow domain|Ankyrin repeat-containing domain|Ankyrin repeat-containing domain superfamily|Signal recognition particle 43kDa protein	GO:0009507,GO:0009416,GO:0045038,GO:0080085,GO:0005515	chloroplast|response to light stimulus|protein import into chloroplast thylakoid membrane|signal recognition particle, chloroplast targeting|protein binding	core				down	0	0	0	0	0	0	0	0	0	0	0	0	0	0	0	0	0	0	0	0	-1
0.286379	0.140952	0.501897	-1.21345	-0.704626	-0.5879	-0.817781	-0.335502	0.702129	0.931308	0.825741	0.270853	Mp8g16820			HYDROLASE ALPHA/BETA FOLD FAMILY,ALPHA/BETA-HYDROLASES SUPERFAMILY PROTEIN	alpha/beta-Hydrolases	Soluble epoxide hydrolase; [I]	PF12146	Serine aminopeptidase, S33	IPR029058,IPR000073,IPR022742,IPR000639	-|Alpha/Beta hydrolase fold|Alpha/beta hydrolase fold-1|Serine aminopeptidase, S33|Epoxide hydrolase-like	GO:0003824	catalytic activity	accessory		down	down	down	0	0	0	0	0	0	0	0	0	0	0	0	0	0	0	0	0	0	0	0	-1
0.533276	0.286699	0.388707	-1.19576	-0.94639	-0.495588	-0.965054	-0.543946	0.707111	0.918077	0.916159	0.396706	Mp4g20120			PROTEIN MAINTENANCE OF PSII UNDER HIGH LIGHT 1,PROTEIN MAINTENANCE OF PSII UNDER HIGH LIGHT 1					IPR038936	-|Protein maintenance of PSII under high light 1	GO:0061635,GO:0009535	regulation of protein complex stability|chloroplast thylakoid membrane	accessory		down	down	down	0	0	0	0	0	0	0	0	0	0	0	0	1	0	0	0	0	0	0	0	-1
0.376402	0.250771	0.518294	-1.43687	-0.568385	-1.0974	-0.490734	-0.152383	0.596756	0.823724	0.821594	0.358237	Mp7g16020			SERINE/THREONINE-PROTEIN KINASE STN8, CHLOROPLASTIC-RELATED,SERINE/THREONINE-PROTEIN KINASE STN8, CHLOROPLASTIC	Protein kinase-like (PK-like)	Protein kinase PCTAIRE and related kinases; [R]	PF00069	Protein kinase domain	IPR000719,IPR011009,IPR017441,IPR008271,IPR044803	-|Protein kinase domain|Protein kinase-like domain superfamily|Protein kinase, ATP binding site|Serine/threonine-protein kinase, active site|Serine/threonine-protein kinase STT7-like	GO:0005524,GO:0006468,GO:0004672	ATP binding|protein phosphorylation|protein kinase activity	accessory			down	down	0	0	0	0	0	0	0	0	0	0	0	0	0	0	0	0	0	0	0	0	-1
0.517981	0.240677	0.423391	-1.57979	-0.615654	-0.760227	-0.311121	-0.0670618	0.351198	0.754901	0.637024	0.408679	Mp3g04790			THIOREDOXIN X, CHLOROPLASTIC,GEO12009P1	Thioredoxin-like	Thioredoxin; [O]	PF00085	Thioredoxin	IPR013766,IPR036249,IPR017937,IPR005746	Thioredoxin domain|-|Thioredoxin-like superfamily|Thioredoxin, conserved site|Thioredoxin	GO:0015035,GO:0006662	protein disulfide oxidoreductase activity|glycerol ether metabolic process	accessory					0	0	0	0	0	0	0	0	0	0	0	0	0	0	0	0	0	0	0	0	0
0.325543	0.194128	0.693844	-1.66683	-0.824286	-0.517454	-0.21553	0.00539679	0.32009	0.845741	0.58206	0.257293	Mp3g17150	MpPPR_29	Pentatricopeptide repeat proteins	PENTATRICOPEPTIDE REPEAT-CONTAINING PROTEIN MRL1, CHLOROPLASTIC		Uncharacterized conserved protein; N-term missing; C-term missing; [S]	PF17177|PF12854|PF01535|PF13041	Pentacotripeptide-repeat region of PRORP|PPR repeat|PPR repeat family	IPR011990,IPR002885,IPR033443	Tetratricopeptide-like helical domain superfamily|-|Pentatricopeptide repeat|Pentacotripeptide-repeat region of PRORP	GO:0005515	protein binding	core		down	down	down	0	-1	0	0	0	0	0	0	0	0	0	0	0	0	0	-1	0	0	0	0	-1
0.620393	0.13995	0.569605	-1.62567	-1.11921	-0.847308	-0.688532	-0.187331	0.410798	1.07112	1.26675	0.389438	Mp2g20740			THIOREDOXIN F2, CHLOROPLASTIC,THIOREDOXIN	Thioredoxin-like	Thioredoxin; [O]	PF00085	Thioredoxin	IPR036249,IPR017937,IPR013766	-|Thioredoxin-like superfamily|Thioredoxin, conserved site|Thioredoxin domain			core		down	down	down	0	0	0	0	0	0	0	0	0	0	0	0	0	0	0	0	0	0	0	0	-1
0.540314	0.359975	0.766519	-2.10513	-0.943356	-1.05408	-0.33556	-0.0969728	0.687303	0.964909	0.942571	0.273506	Mp2g24300			PTERIN-4-ALPHA-CARBINOLAMINE DEHYDRATASE, CHLOROPLASTIC-RELATED,PTERIN-4-ALPHA-CARBINOLAMINE DEHYDRATASE	PCD-like	Pterin carbinolamine dehydratase PCBD/dimerization cofactor of HNF1; [K]	PF01329	Pterin 4 alpha carbinolamine dehydratase	IPR001533,IPR036428	-|Pterin 4 alpha carbinolamine dehydratase|Pterin 4 alpha carbinolamine dehydratase superfamily	GO:0008124,GO:0006729	4-alpha-hydroxytetrahydrobiopterin dehydratase activity|tetrahydrobiopterin biosynthetic process	core		down	down	down	-1	-1	0	0	0	0	0	0	0	0	0	0	0	0	0	0	0	0	0	-1	-1
0.533912	0.423735	0.656608	-1.75778	-1.06125	-0.644634	-0.459732	-0.320509	0.692656	0.752523	0.708184	0.476296	Mp1g15110			YCF3-INTERACTING PROTEIN 1, CHLOROPLASTIC,YCF3-INTERACTING PROTEIN 1, CHLOROPLASTIC					IPR040340	-|Chloroplast enhancing stress tolerance protein	GO:0048564,GO:0009535,GO:0080183	photosystem I assembly|chloroplast thylakoid membrane|response to photooxidative stress	core			down	down	0	-1	0	0	0	0	0	0	0	0	0	0	0	0	0	0	0	0	0	0	-1
-0.208037	0.248089	0.873556	-1.98368	-1.0755	-0.859726	0.0805182	0.0694272	0.602007	0.886064	0.851351	0.515927	Mp2g19370			GLYCERALDEHYDE-3-PHOSPHATE DEHYDROGENASE 2,GLYCERALDEHYDE-3-PHOSPHATE DEHYDROGENASE GAPB, CHLOROPLASTIC	Glyceraldehyde-3-phosphate dehydrogenase-like, C-terminal domain,NAD(P)-binding Rossmann-fold domains	Glyceraldehyde 3-phosphate dehydrogenase; [G]	PF02800|PF00044|PF02672	Glyceraldehyde 3-phosphate dehydrogenase, C-terminal domain|Glyceraldehyde 3-phosphate dehydrogenase, NAD binding domain|CP12 domain	IPR020831,IPR006424,IPR020830,IPR020828,IPR020829,IPR036291,IPR003823	Glyceraldehyde/Erythrose phosphate dehydrogenase family|-|Glyceraldehyde-3-phosphate dehydrogenase, type I|Glyceraldehyde 3-phosphate dehydrogenase, active site|Glyceraldehyde 3-phosphate dehydrogenase, NAD(P) binding domain|Glyceraldehyde 3-phosphate dehydrogenase, catalytic domain|NAD(P)-binding domain superfamily|Domain of unknown function CP12	GO:0016620,GO:0006006,GO:0051287,GO:0050661	oxidoreductase activity, acting on the aldehyde or oxo group of donors, NAD or NADP as acceptor|glucose metabolic process|NAD binding|NADP binding	accessory		down	down	down	-1	-1	0	0	0	0	0	0	0	0	0	0	0	-1	-1	-1	0	0	0	-1	-1
0.149426	0.297794	0.885008	-1.76547	-1.25009	-0.690392	0.0172304	0.128748	0.363386	0.775249	0.581713	0.507407	Mp1g26710			PEROXISOMAL BIOGENESIS FACTOR 11,PEROXISOMAL MEMBRANE PROTEIN 11B		Peroxisomal biogenesis protein (peroxin); [U]	PF05648	Peroxisomal biogenesis factor 11 (PEX11)	IPR008733	Peroxisomal biogenesis factor 11|-	GO:0016559,GO:0005779	peroxisome fission|integral component of peroxisomal membrane	core			down	down	-1	-1	-1	0	0	0	0	0	0	0	0	0	-1	-1	-1	0	0	0	0	0	0
0.158611	0.34653	0.60341	-1.41101	-1.24139	-0.842422	0.0226804	0.109317	0.401294	0.658777	0.66288	0.531324	Mp5g07180			MITOCHONDRIAL RIBOSOME-ASSOCIATED GTPASE 2,DEVELOPMENTALLY REGULATED GTP-BINDING PROTEIN-RELATED	Obg GTP-binding protein C-terminal domain,P-loop containing nucleoside triphosphate hydrolases,Obg GTP-binding protein N-terminal domain	Predicted GTP-binding protein (ODN superfamily); [R]	PF09269|PF01926|PF01018	Domain of unknown function (DUF1967)|50S ribosome-binding GTPase|GTP1/OBG	IPR006074,IPR015349,IPR036346,IPR006073,IPR006169,IPR031167,IPR036726,IPR014100,IPR027417	-|GTP1/OBG, conserved site|GTP-binding protein OBG, C-terminal|GTP-binding protein OBG, C-terminal domain superfamily|GTP binding domain|GTP1/OBG domain|OBG-type guanine nucleotide-binding (G) domain|GTP1/OBG domain superfamily|GTP-binding protein Obg/Cgt	GO:0000166,GO:0000287,GO:0003924,GO:0005525	nucleotide binding|magnesium ion binding|GTPase activity|GTP binding	core			down	down	0	-1	0	0	0	0	0	0	0	0	0	0	0	0	0	0	0	0	0	0	-1
0.07381	0.0220427	0.393024	-1.5341	-1.38008	-0.636342	0.151908	0.0973929	0.480558	0.918268	1.08657	0.326939	Mp4g19540	MpGT47.12		EXOSTOSIN HEPARAN SULFATE GLYCOSYLTRANSFERASE -RELATED,FAMILY PROTEIN, PUTATIVE, EXPRESSED-RELATED		Acetylglucosaminyltransferase EXT1/exostosin 1; [GMW],Teneurin-1 and related extracellular matrix proteins, contain EGF-like repeats; N-term missing; C-term missing; [TW]	PF03016	Exostosin family	IPR040911,IPR004263,IPR000742	Exostosin, GT47 domain|-|Exostosin-like|EGF-like domain	GO:0006486,GO:0016757	protein glycosylation|transferase activity, transferring glycosyl groups	accessory					0	0	0	0	0	0	0	0	0	0	0	0	0	0	0	0	0	0	0	0	0
0.253084	-0.0842869	0.899263	-1.56456	-1.66493	-0.504489	-0.169572	-0.0354558	0.681576	0.765983	0.909827	0.513563	Mp6g03200						PF11282	Protein of unknown function (DUF3082)	IPR021434	-|Protein of unknown function DUF3082			accessory		down	down	down	-1	-1	0	0	0	0	0	0	0	0	0	0	-1	-1	-1	0	0	0	0	-1	-1
0.605861	0.290956	0.514782	-1.82863	-0.563129	-0.58053	0.167232	0.027779	0.424661	0.234895	0.336046	0.370081	Mp3g02700	MpCYP734-like		CYTOCHROME P450 FAMILY MEMBER,CYTOCHROME P450 734A1	Cytochrome P450	Cytochrome P450 CYP4/CYP19/CYP26 subfamilies; [QI]	PF00067	Cytochrome P450	IPR001128,IPR002403,IPR036396	-|Cytochrome P450|Cytochrome P450, E-class, group IV|Cytochrome P450 superfamily	GO:0005506,GO:0016705,GO:0020037,GO:0004497	iron ion binding|oxidoreductase activity, acting on paired donors, with incorporation or reduction of molecular oxygen|heme binding|monooxygenase activity	core					1	1	0	0	0	0	0	0	0	0	0	0	1	1	1	0	0	0	0	0	0
0.617373	0.070964	0.158076	-1.84301	-0.125375	-0.787621	0.107921	-0.222146	0.510357	0.26737	0.74189	0.504202	Mp2g03660			-,PROTEIN LURP-ONE-RELATED 13	Tubby C-terminal domain-like		PF04525	LURP-one-related	IPR007612,IPR025659,IPR038595	LURP-one-related|-|Tubby-like, C-terminal|LURP-one-related superfamily			accessory					0	1	0	0	0	-1	0	0	0	0	0	0	0	0	0	0	-1	0	-1	-1	-1
0.537149	-0.276858	1.01245	-2.18356	-0.781843	-1.04836	0.735208	-0.525517	0.755358	0.824295	0.930812	0.020873	Mp5g14500	MpPOD108		PEROXIDASE 25-RELATED,PEROXIDASE	Heme-dependent peroxidases		PF00141	Peroxidase	IPR010255,IPR019793,IPR002016,IPR033905,IPR019794,IPR000823	Haem peroxidase superfamily|Peroxidases heam-ligand binding site|Haem peroxidase|-|Secretory peroxidase|Peroxidase, active site|Plant peroxidase	GO:0006979,GO:0004601,GO:0020037,GO:0042744	response to oxidative stress|peroxidase activity|heme binding|hydrogen peroxide catabolic process	core			up		0	1	1	1	1	-1	1	1	1	0	1	1	0	1	0	0	1	1	0	-1	-1
0.480415	-0.0771993	1.09982	-1.91556	-0.848948	-0.933978	0.284556	-0.19366	0.476789	0.498508	0.383869	0.745395	Mp4g15260			OS12G0133100 PROTEIN,MAJOR FACILITATOR SUPERFAMILY DOMAIN-CONTAINING PROTEIN 10	MFS general substrate transporter	Permease of the major facilitator superfamily; [R]	PF07690	Major Facilitator Superfamily	IPR011701,IPR020846,IPR036259	-|Major facilitator superfamily|Major facilitator superfamily domain|MFS transporter superfamily	GO:0055085,GO:0022857	transmembrane transport|transmembrane transporter activity	core					0	0	0	0	-1	-1	-1	0	0	0	0	1	0	0	0	0	-1	-1	-1	-1	-1
0.452685	8.58646e-05	1.08113	-1.28496	-0.899524	-0.534358	0.0345139	-0.331128	0.598833	0.434977	-0.0308378	0.478589	Mp3g11950									-			accessory					0	1	1	0	0	0	0	0	0	0	0	0	0	0	0	0	0	0	0	0	0
0.224003	0.292646	0.730387	-1.86895	-0.652939	-0.816844	-0.169442	-0.172183	0.810775	0.832118	0.429088	0.361338	Mp2g15250			FERREDOXIN,FERREDOXIN-1, CHLOROPLASTIC	2Fe-2S ferredoxin-like		PF00111	2Fe-2S iron-sulfur cluster binding domain	IPR001041,IPR006058,IPR036010,IPR012675,IPR010241	2Fe-2S ferredoxin-type iron-sulfur binding domain|-|2Fe-2S ferredoxin, iron-sulphur binding site|2Fe-2S ferredoxin-like superfamily|Beta-grasp domain superfamily|Ferredoxin [2Fe-2S], plant	GO:0051536,GO:0009055,GO:0051537,GO:0022900	iron-sulfur cluster binding|electron transfer activity|2 iron, 2 sulfur cluster binding|electron transport chain	accessory		down	down	down	0	0	0	0	0	0	0	0	0	0	0	0	0	0	0	-1	0	0	-1	0	-1
0.0154497	0.284103	1.04229	-2.30301	-0.673204	-0.5982	0.0310588	-0.114484	1.01906	0.612407	0.362273	0.322254	Mp6g15300			OXYGEN-EVOLVING ENHANCER PROTEIN 1-2, CHLOROPLASTIC	OMPA-like		PF01716	Manganese-stabilising protein / photosystem II polypeptide	IPR002628,IPR011250	Photosystem II PsbO, manganese-stabilising|-|Outer membrane protein/outer membrane enzyme PagP, beta-barrel	GO:0042549,GO:0010207,GO:0010242,GO:0009654	photosystem II stabilization|photosystem II assembly|oxygen evolving activity|photosystem II oxygen evolving complex	accessory			down	down	-1	-1	0	-1	0	0	0	0	0	0	0	0	0	0	0	0	0	0	0	-1	-1
0.0645535	0.230283	0.969295	-2.06582	-0.470792	-0.508962	-0.0828811	-0.0180052	0.674506	0.621308	0.351019	0.235497	Mp3g07850			MITOCHONDRIAL RIBOSOMAL PROTEIN L24,50S RIBOSOMAL PROTEIN L24, CHLOROPLASTIC	Translation proteins SH3-like domain	Mitochondrial/chloroplast ribosomal protein L24; C-term missing; [J]	PF17136	Ribosomal proteins 50S L24/mitochondrial 39S L24	IPR008991,IPR041988,IPR014722,IPR003256,IPR005824,IPR005825	-|Translation protein SH3-like domain superfamily|Ribosomal protein L26/L24, KOW domain|Ribosomal protein L2, domain 2|Ribosomal protein L24|KOW|Ribosomal protein L24/L26, conserved site	GO:0003723,GO:0003735,GO:0005840,GO:0006412	RNA binding|structural constituent of ribosome|ribosome|translation	core			down	down	0	0	0	0	0	0	0	0	0	0	0	0	0	0	0	0	0	0	0	0	0
0.0518731	0.815055	0.878418	-2.02105	-1.0279	-0.548788	-0.0525934	-0.354069	0.864442	0.767728	0.222809	0.404071	Mp6g06040	MpACOS17		ACYL-COA SYNTHETASE,ACYL-COA SYNTHETASE FAMILY MEMBER 2, MITOCHONDRIAL	Acetyl-CoA synthetase-like	Acyl-CoA synthetase; [I]	PF00501|PF13193	AMP-binding enzyme|AMP-binding enzyme C-terminal domain	IPR042099,IPR000873,IPR020845,IPR025110	ANL, N-terminal domain|AMP-dependent synthetase/ligase|-|AMP-binding, conserved site|AMP-binding enzyme, C-terminal domain			accessory		down	down	down	-1	-1	0	0	0	0	0	0	0	0	0	0	-1	-1	-1	0	0	0	0	-1	-1
-0.056602	0.1053	0.813141	-1.83635	-1.13384	-0.234622	-0.120219	-0.138156	0.758179	0.938158	0.4138	0.49121	Mp3g06770			STRESS ENHANCED PROTEIN 1, CHLOROPLASTIC,UPF0041 BRAIN PROTEIN 44-RELATED	Chlorophyll a-b binding protein				IPR023329	-|Chlorophyll a/b binding domain superfamily			accessory			down	down	0	0	0	0	0	0	0	0	0	0	0	0	0	0	0	0	0	0	0	0	-1
-0.0257786	0.100121	0.990635	-1.94019	-1.09743	-0.577429	0.129599	-0.0116419	0.655102	0.746305	0.457103	0.573594	Mp2g07880			CYTOCHROME B-C1 COMPLEX SUBUNIT RIESKE, MITOCHONDRIAL,CYTOCHROME B6-F COMPLEX IRON-SULFUR SUBUNIT	ISP domain	Ubiquinol cytochrome c reductase, subunit RIP1; [C]	PF00355	Rieske [2Fe-2S] domain	IPR036922,IPR017941,IPR005805,IPR014349	Rieske [2Fe-2S] iron-sulphur domain superfamily|-|Rieske [2Fe-2S] iron-sulphur domain|Rieske iron-sulphur protein, C-terminal|Rieske iron-sulphur protein	GO:0045158,GO:0051537,GO:0016020	electron transporter, transferring electrons within cytochrome b6/f complex of photosystem II activity|2 iron, 2 sulfur cluster binding|membrane	core			down	down	0	0	0	0	0	0	0	0	0	0	0	0	0	0	0	0	0	0	0	0	-1
-0.0954246	0.108724	0.560986	-1.90446	-0.785032	-0.139442	0.0599076	-0.311246	0.561849	0.884357	-0.0241252	1.08391	Mp2g18600	MpExpansin11		EXPANSIN-A15	Barwin-like endoglucanases,PHL pollen allergen		PF01357|PF03330	Expansin C-terminal domain|Lytic transglycolase	IPR007117,IPR007112,IPR036908,IPR036749,IPR007118,IPR002963,IPR009009	Expansin, cellulose-binding-like domain|Expansin/pollen allergen, DPBB domain|RlpA-like domain superfamily|Expansin, cellulose-binding-like domain superfamily|-|Expansin/Lol pI|Expansin|RlpA-like protein, double-psi beta-barrel domain	GO:0005576,GO:0009664	extracellular region|plant-type cell wall organization	core					0	1	1	1	0	-1	0	0	1	0	1	1	0	1	1	0	0	0	-1	-1	-1
-0.0834302	-0.494082	0.889669	-1.87337	-1.20618	-0.101644	0.28877	0.0788332	0.664671	0.382255	0.662564	0.791949	Mp4g02730			UBIQUITIN,UBIQUITIN 13	Ubiquitin-like	Ubiquitin and ubiquitin-like proteins; [OR]	PF00240	Ubiquitin family	IPR019954,IPR029071,IPR019956,IPR000626	Ubiquitin conserved site|Ubiquitin-like domain superfamily|-|Ubiquitin domain|Ubiquitin-like domain	GO:0005515	protein binding	accessory				up	0	0	0	0	0	0	0	0	0	0	0	0	0	0	0	-1	-1	-1	0	0	-1
0.214273	0.397543	0.664688	-1.14156	-0.901859	-0.415072	-0.398309	-0.274549	0.51188	0.636143	0.50881	0.198013	Mp4g08590			TRIGGER FACTOR CHAPERONE AND PEPTIDYL-PROLYL CIS/TRANS ISOMERASE,TRIGGER FACTOR-LIKE PROTEIN TIG, CHLOROPLASTIC	Triger factor/SurA peptide-binding domain-like,Trigger factor ribosome-binding domain		PF05697|PF05698	Bacterial trigger factor protein (TF)|Bacterial trigger factor protein (TF) C-terminus	IPR005215,IPR027304,IPR036611,IPR008881,IPR008880,IPR037041	-|Trigger factor|Trigger factor/SurA domain superfamily|Trigger factor ribosome-binding domain superfamily|Trigger factor, ribosome-binding, bacterial|Trigger factor, C-terminal|Trigger factor, C-terminal domain superfamily	GO:0006457,GO:0015031	protein folding|protein transport	core		down	down	down	-1	-1	0	-1	0	0	0	0	0	0	0	0	-1	-1	-1	0	0	0	0	0	0
-0.0604421	0.399122	0.731079	-1.44288	-0.65468	-0.475674	-0.217162	-0.0933011	0.722679	0.501979	0.451681	0.137599	Mp6g17300			PEPTIDYL-PROLYL CIS-TRANS ISOMERASE CYP26-2, CHLOROPLASTIC	Cyclophilin-like	Peptidyl-prolyl cis-trans isomerase; [O]	PF00160	Cyclophilin type peptidyl-prolyl cis-trans isomerase/CLD	IPR002130,IPR029000,IPR044185	Cyclophilin-type peptidyl-prolyl cis-trans isomerase domain|Cyclophilin-like domain superfamily|Peptidyl-prolyl cis-trans isomerase CYP26-2-like	GO:0003755,GO:0000413	peptidyl-prolyl cis-trans isomerase activity|protein peptidyl-prolyl isomerization	core			down	down	-1	0	0	0	0	0	0	0	0	0	0	0	0	0	0	0	0	0	0	-1	-1
-0.0581902	0.147389	0.487734	-1.29598	-0.858886	-0.0102554	-0.244821	-0.173965	0.710026	0.510656	0.482404	0.303893	Mp1g27590			PSBP DOMAIN-CONTAINING PROTEIN 1, CHLOROPLASTIC,-	Mog1p/PsbP-like		PF01789	PsbP	IPR002683,IPR016123	PsbP, C-terminal|Mog1/PsbP, alpha/beta/alpha sandwich|-	GO:0019898,GO:0009654,GO:0009523,GO:0005509,GO:0015979	extrinsic component of membrane|photosystem II oxygen evolving complex|photosystem II|calcium ion binding|photosynthesis	accessory			down	down	0	0	0	0	0	0	0	0	0	0	0	0	0	0	0	0	0	0	0	0	-1
-0.0559185	0.26321	0.718893	-1.36523	-0.962309	-0.134659	-0.300609	-0.0511859	0.615894	0.622502	0.408	0.241408	Mp4g21580			MITOCHONDRIAL 28S RIBOSOMAL PROTEIN S21,PROTEIN S21 FAMILY PROTEIN, PUTATIVE-RELATED			PF01165	Ribosomal protein S21	IPR001911,IPR038380	-|Ribosomal protein S21|Ribosomal protein S21 superfamily	GO:0003735,GO:0005840,GO:0006412	structural constituent of ribosome|ribosome|translation	core			down	down	0	0	0	0	0	0	0	0	0	0	0	0	0	0	0	0	0	0	0	0	-1
0.0393838	0.254127	0.761901	-1.2508	-1.26542	-0.386512	-0.0673794	-0.0596159	0.485622	0.665949	0.441422	0.381333	Mp2g04730	MpFBA3		FRUCTOSE-BISPHOSPHATE ALDOLASE,FRUCTOSE-BISPHOSPHATE ALDOLASE	Aldolase	Fructose-biphosphate aldolase; [G]	PF00274	Fructose-bisphosphate aldolase class-I	IPR013785,IPR029768,IPR000741	Aldolase-type TIM barrel|Fructose-bisphosphate aldolase class-I active site|-|Fructose-bisphosphate aldolase, class-I	GO:0004332,GO:0003824,GO:0006096	fructose-bisphosphate aldolase activity|catalytic activity|glycolytic process	core				down	0	0	0	0	0	0	0	0	0	0	0	0	0	0	0	0	0	0	0	0	0
0.0325883	0.252703	0.712077	-1.161	-1.44658	-0.191744	-0.15763	-0.0224029	0.465062	0.645212	0.525941	0.345776	Mp3g07030			RIBOSOMAL PROTEIN L13,50S RIBOSOMAL PROTEIN L13, CHLOROPLASTIC-LIKE	Ribosomal protein L13	Mitochondrial/chloroplast ribosomal protein L13; [J]	PF00572	Ribosomal protein L13	IPR005822,IPR036899,IPR023563,IPR005823	Ribosomal protein L13|Ribosomal protein L13 superfamily|-|Ribosomal protein L13, conserved site|Ribosomal protein L13, bacterial-type	GO:0003735,GO:0005840,GO:0006412	structural constituent of ribosome|ribosome|translation	core				down	0	0	0	0	0	0	0	0	0	0	0	0	0	0	0	-1	0	0	0	-1	-1
-0.101619	0.109698	0.790172	-1.42796	-1.33631	-0.277098	-0.114778	-0.071587	0.605807	0.672446	0.818131	0.3331	Mp4g06870			-,EXPRESSED PROTEIN	FtsH protease domain-like				IPR037219	-|Peptidase M41-like	GO:0005524,GO:0004176,GO:0004222,GO:0006508	ATP binding|ATP-dependent peptidase activity|metalloendopeptidase activity|proteolysis	core		down	down	down	0	0	0	0	0	0	0	0	0	0	0	0	0	0	0	0	0	0	0	-1	-1
-0.183454	0.0199223	0.621883	-1.10239	-1.26611	-0.391082	-0.0577284	0.0196044	0.675587	0.586738	0.776022	0.301017	Mp6g20860			-,PROTEIN CURVATURE THYLAKOID 1C, CHLOROPLASTIC			PF14159	CAAD domains of cyanobacterial aminoacyl-tRNA synthetase	IPR025564,IPR033344	-|Cyanobacterial aminoacyl-tRNA synthetase, CAAD domain|Protein CURVATURE THYLAKOID 1	GO:0009579	thylakoid	core		down	down	down	0	-1	0	0	0	0	0	0	0	0	0	0	0	0	0	-1	0	0	0	-1	-1
0.0150446	0.0493262	0.663587	-1.1878	-1.17562	-0.324257	-0.0284059	0.152635	0.407079	0.501105	0.620119	0.307187	Mp1g01210			(S)-2-HYDROXY-ACID OXIDASE GLO1,S -2-HYDROXY-ACID OXIDASE-RELATED	FMN-linked oxidoreductases	Glycolate oxidase; [C]	PF01070	FMN-dependent dehydrogenase	IPR012133,IPR013785,IPR037396,IPR000262,IPR008259	Alpha-hydroxy acid dehydrogenase, FMN-dependent|-|Aldolase-type TIM barrel|FMN hydroxy acid dehydrogenase domain|FMN-dependent dehydrogenase|FMN-dependent alpha-hydroxy acid dehydrogenase, active site	GO:0003824,GO:0016491,GO:0010181	catalytic activity|oxidoreductase activity|FMN binding	accessory		down	down	down	-1	-1	-1	0	0	0	0	0	0	0	0	0	0	-1	0	-1	0	-1	-1	0	0
-0.00732208	-0.0424238	0.681217	-1.26898	-1.10226	-0.3252	-0.084377	-0.120817	0.967911	0.527878	0.584745	0.189628	Mp6g15980			RHODANESE/CELL CYCLE CONTROL PHOSPHATASE SUPERFAMILY PROTEIN,RHODANESE/CELL CYCLE CONTROL PHOSPHATASE SUPERFAMILY PROTEIN	Rhodanese/Cell cycle control phosphatase		PF00581	Rhodanese-like domain	IPR001763,IPR044690,IPR036873	-|Rhodanese-like domain|Calcium sensing receptor, plant|Rhodanese-like domain superfamily	GO:0071277,GO:0090333,GO:0009704	cellular response to calcium ion|regulation of stomatal closure|de-etiolation	core			down	down	-1	-1	-1	-1	0	0	0	0	0	0	0	0	-1	-1	-1	0	0	0	0	-1	-1
0.0226973	-0.0728789	0.731277	-0.918129	-1.01025	-0.472013	-0.198843	-0.00792717	0.698149	0.48724	0.526598	0.214083	Mp4g12760	MpPTH2		PHOSPHATE TRANSPORTER,PHOSPHATE TRANSPORTER		Na+/Pi symporter; [P]	PF01384	Phosphate transporter family	IPR001204	-|Phosphate transporter	GO:0006817,GO:0016020,GO:0005315	phosphate ion transport|membrane|inorganic phosphate transmembrane transporter activity	core		down	down	down	-1	-1	0	0	0	0	0	0	0	0	0	0	-1	-1	-1	-1	0	-1	-1	-1	-1
-0.0960978	-0.105799	0.444009	-0.903348	-0.913596	-0.316672	-0.165526	-0.0384368	0.415995	0.346298	0.693403	0.639771	Mp3g08790			ATP-DEPENDENT ZINC METALLOPROTEASE FTSH 1, CHLOROPLASTIC-RELATED,METALLOPROTEASE M41 FTSH	FtsH protease domain-like,P-loop containing nucleoside triphosphate hydrolases	AAA+-type ATPase containing the peptidase M41 domain; N-term missing; [O]	PF17862|PF00004|PF01434	AAA+ lid domain|ATPase family associated with various cellular activities (AAA)|Peptidase family M41	IPR041569,IPR003959,IPR037219,IPR027417,IPR005936,IPR003593,IPR000642,IPR003960	AAA ATPase, AAA+ lid domain|-|ATPase, AAA-type, core|Peptidase M41-like|P-loop containing nucleoside triphosphate hydrolase|Peptidase, FtsH|AAA+ ATPase domain|Peptidase M41|ATPase, AAA-type, conserved site	GO:0016020,GO:0004176,GO:0004222,GO:0016887,GO:0005524,GO:0006508	membrane|ATP-dependent peptidase activity|metalloendopeptidase activity|ATPase activity|ATP binding|proteolysis	core					1	0	0	0	0	0	0	0	0	0	0	0	1	0	0	0	0	0	0	0	-1
0.0269558	0.0956963	0.429999	-1.06529	-1.1235	-0.451866	-0.139919	0.0137011	0.562156	0.445303	0.786793	0.419975	Mp2g02840			TETRATRICOPEPTIDE REPEAT PROTEIN 5,TETRATRICOPEPTIDE REPEAT (TPR)-LIKE SUPERFAMILY PROTEIN	TPR-like		PF13432|PF13428	Tetratricopeptide repeat	IPR013026,IPR019734,IPR011990	Tetratricopeptide repeat-containing domain|-|Tetratricopeptide repeat|Tetratricopeptide-like helical domain superfamily	GO:0005515	protein binding	accessory			down	down	-1	-1	0	0	0	0	0	0	0	0	0	0	-1	-1	-1	0	0	0	0	-1	0
-0.0492501	0.0231223	0.342694	-1.20145	-0.891689	-0.403638	-0.115092	-0.0562649	0.526517	0.65156	0.716065	0.457422	Mp6g13660			MITOCHONDRIAL GLYCINE TRANSPORTER,MITOCHONDRIAL GLYCINE TRANSPORTER	Mitochondrial carrier	Predicted mitochondrial carrier protein; [C]	PF00153	Mitochondrial carrier protein	IPR018108,IPR002067,IPR023395	Mitochondrial substrate/solute carrier|Mitochondrial carrier protein|Mitochondrial carrier domain superfamily|-	GO:0055085	transmembrane transport	core			down	down	0	0	0	0	0	0	0	0	0	0	0	0	0	0	0	-1	0	0	0	0	-1
0.00583336	0.140531	0.566542	-1.0428	-1.19033	-0.467459	-0.179777	-0.109174	0.412008	0.638252	0.548349	0.678026	Mp4g16870			ACYL-COA N-ACYLTRANSFERASES (NAT) SUPERFAMILY PROTEIN,N-ALPHA-ACETYLTRANSFERASE	Acyl-CoA N-acyltransferases (Nat)	Acetyltransferase (GNAT) domain-containing protein; N-term missing; [R]	PF00583	Acetyltransferase (GNAT) family	IPR016181,IPR000182	Acyl-CoA N-acyltransferase|-|GNAT domain	GO:0008080	N-acetyltransferase activity	core				down	0	0	0	0	0	0	0	0	0	0	0	0	0	0	0	0	0	0	0	0	-1
0.0330509	0.150272	0.367333	-0.94909	-1.14508	-0.391189	-0.19956	-0.127702	0.434266	0.795258	0.610082	0.422361	Mp6g19830			CHLOROPHYLL SYNTHASE		Para-hydroxybenzoate-polyprenyl transferase; [H]	PF01040	UbiA prenyltransferase family	IPR006372,IPR000537,IPR011799	-|Bacteriochlorophyll/chlorophyll synthetase|UbiA prenyltransferase family|Chlorophyll synthase, ChlG	GO:0016021,GO:0015995,GO:0016765,GO:0046408	integral component of membrane|chlorophyll biosynthetic process|transferase activity, transferring alkyl or aryl (other than methyl) groups|chlorophyll synthetase activity	core				down	0	0	0	0	0	0	0	0	0	0	0	0	0	0	0	0	0	0	0	0	-1
0.143917	0.341519	0.322062	-1.27078	-0.93473	-0.547598	-0.340903	-0.189241	0.442522	0.645636	0.652663	0.734931	Mp1g16100			ALPHA-AMYLASE,OS01G0856900 PROTEIN	Starch-binding domain-like		PF00686	Starch binding domain	IPR013784,IPR002044,IPR013783	-|Carbohydrate-binding-like fold|Carbohydrate binding module family 20|Immunoglobulin-like fold	GO:0030246,GO:2001070	carbohydrate binding|starch binding	core			down	down	1	1	0	0	1	0	1	0	0	0	0	0	1	1	1	0	0	0	0	0	0
-0.120837	0.215703	0.529684	-1.04587	-0.808442	-0.260116	-0.158356	-0.00614493	0.431614	0.630527	0.43493	0.157308	Mp1g03320			50S RIBOSOMAL PROTEIN L3-1, CHLOROPLASTIC,50S RIBOSOMAL PROTEIN L3	Translation proteins	Mitochondrial/chloroplast ribosomal protein L3; [J]	PF00297	Ribosomal protein L3	IPR009000,IPR019926,IPR019927,IPR000597	-|Translation protein, beta-barrel domain superfamily|Ribosomal protein L3, conserved site|Ribosomal protein L3, bacterial/organelle-type|Ribosomal protein L3	GO:0003735,GO:0005840,GO:0006412	structural constituent of ribosome|ribosome|translation	core				down	0	0	0	0	0	0	0	0	0	0	0	0	0	0	0	0	0	0	0	0	-1
-0.107491	0.247795	0.567446	-1.01481	-0.988319	-0.175401	-0.100185	-0.0229599	0.410474	0.7107	0.325778	0.146976	Mp4g07210			MITOCHONDRIAL 28S RIBOSOMAL PROTEIN S6,30S RIBOSOMAL PROTEIN S6 ALPHA, CHLOROPLASTIC	Ribosomal protein S6		PF01250	Ribosomal protein S6	IPR000529,IPR035980,IPR014717	Ribosomal protein S6|Ribosomal protein S6 superfamily|Translation elongation factor EF1B/ribosomal protein S6|-	GO:0019843,GO:0003735,GO:0005840,GO:0006412	rRNA binding|structural constituent of ribosome|ribosome|translation	core				down	0	-1	0	0	0	0	0	0	0	0	0	0	0	0	0	-1	0	0	0	0	-1
-0.0663644	0.177194	0.488453	-0.844471	-0.868141	-0.296503	0.0173934	-0.0792521	0.320873	0.521918	0.306017	0.322883	Mp1g15830			SECY/SEC61-ALPHA FAMILY MEMBER,PREPROTEIN TRANSLOCASE SUBUNIT SCY1, CHLOROPLASTIC	Preprotein translocase SecY subunit		PF00344	SecY translocase	IPR002208,IPR023201,IPR030659	-|SecY/SEC61-alpha family|SecY domain superfamily|SecY conserved site	GO:0016020,GO:0015031	membrane|protein transport	core			down		0	-1	0	0	0	0	0	0	0	0	0	0	-1	-1	-1	-1	0	0	0	0	0
-0.0322581	0.276796	0.543908	-1.02218	-0.799644	-0.118978	-0.148951	-0.144438	0.243165	0.504402	0.279141	0.419034	Mp6g03360			PROTEIN TIC 20-II, CHLOROPLASTIC,PROTEIN TIC 20-II, CHLOROPLASTIC			PF16166	Chloroplast import apparatus Tic20-like	IPR005691	-|Chloroplast protein import component Tic20			core				down	0	-1	0	0	0	0	0	0	0	0	0	0	0	0	0	0	0	0	0	-1	-1
0.0293687	0.380711	0.464693	-1.0015	-0.649082	-0.290307	-0.186833	-0.119401	0.31859	0.58615	0.310637	0.156968	Mp1g24710			TYROSINE--TRNA LIGASE, CYTOPLASMIC,TRNA-AMINOACYLATION COFACTOR ARC1 FAMILY MEMBER	Nucleic acid-binding proteins	tRNA-binding protein; N-term missing; [J]	PF01588	Putative tRNA binding domain	IPR012340,IPR002547	-|Nucleic acid-binding, OB-fold|tRNA-binding domain	GO:0000049	tRNA binding	core				down	0	-1	0	0	0	0	0	0	0	0	0	0	0	0	0	0	0	0	0	0	0
-0.0273927	0.271282	0.512876	-1.30386	-0.585808	-0.189781	-0.299605	-0.0381546	0.271136	0.748793	0.348824	0.291692	Mp1g18940	MpPRPL		50S RIBOSOMAL PROTEIN L4,39S RIBOSOMAL PROTEIN L4, MITOCHONDRIAL	Ribosomal protein L4	Mitochondrial/chloroplast ribosomal protein L4; [J]	PF00573	Ribosomal protein L4/L1 family	IPR023574,IPR013005,IPR002136	-|Ribosomal protein L4 domain superfamily|50S ribosomal protein uL4|Ribosomal protein L4/L1e	GO:0003735,GO:0005840,GO:0006412	structural constituent of ribosome|ribosome|translation	core			down	down	0	-1	0	0	0	0	0	0	0	0	0	0	0	0	0	-1	0	0	0	0	-1
0.00170563	0.184287	0.521648	-1.20804	-0.534186	-0.285537	-0.207425	-0.106131	0.294109	0.698382	0.47682	0.164368	Mp2g14630			-			PF03912	Psb28 protein	IPR005610,IPR038676	-|Photosystem II Psb28, class 1|Photosystem II Psb28, class 1 superfamily	GO:0009523,GO:0016020,GO:0009654,GO:0015979	photosystem II|membrane|photosystem II oxygen evolving complex|photosynthesis	accessory		down	down	down	0	0	0	0	0	0	0	0	0	0	0	0	0	0	0	0	0	0	0	-1	-1
0.0223313	0.14981	0.531518	-1.24147	-0.783115	-0.0771588	-0.00809002	-0.0114989	0.359276	0.198473	0.489482	0.370441	Mp5g08280			LD18447P,PEPTIDE CHAIN RELEASE FACTOR APG3, CHLOROPLASTIC	Release factor	Mitochondrial polypeptide chain release factor; [J]	PF00472|PF03462	RF-1 domain|PCRF domain	IPR000352,IPR005139,IPR004373	Peptide chain release factor class I|-|Peptide chain release factor|Peptide chain release factor 1	GO:0006415,GO:0003747,GO:0016149	translational termination|translation release factor activity|translation release factor activity, codon specific	accessory					0	-1	0	0	0	0	0	0	0	0	0	0	0	0	0	0	0	0	0	0	0
0.111904	0.0439999	0.397574	-1.16573	-0.866973	0.0700291	-0.301611	-0.122522	0.328133	0.553846	0.614484	0.336867	Mp8g01340			-	Aldolase		PF04481	Protein of unknown function (DUF561)	IPR007570,IPR013785	-|Uncharacterised protein family Ycf23|Aldolase-type TIM barrel	GO:0003824	catalytic activity	core			down	down	0	-1	0	0	0	0	0	0	0	0	0	0	0	0	0	0	0	0	0	0	0
0.00795273	0.240265	0.672127	-1.49035	-0.861637	-0.353112	0.493639	0.432744	0.124208	0.223025	0.142108	0.369031	Mp7g15480									-			core					0	-1	0	0	0	0	0	0	0	0	0	0	-1	0	-1	-1	0	0	0	0	0
-0.121676	-0.0803831	0.745525	-1.25004	-0.877198	-0.276628	0.328315	0.193451	0.320661	0.374114	0.237457	0.406407	Mp5g06690			ARSENITE EFFLUX TRANSPORTER			PF01758	Sodium Bile acid symporter family	IPR004706,IPR002657,IPR038770	-|Arsenical-resistance protein Acr3|Bile acid:sodium symporter/arsenical resistance protein Acr3|Sodium/solute symporter superfamily	GO:0015103,GO:0016021,GO:0015297,GO:0016020	inorganic anion transmembrane transporter activity|integral component of membrane|antiporter activity|membrane	accessory				down	0	0	0	0	0	0	0	0	0	0	0	0	0	0	0	0	0	0	0	-1	-1
0.138714	0.264944	0.763337	-1.48316	-1.05938	-0.279308	0.0234634	0.0984185	0.536984	0.450548	0.31448	0.23096	Mp1g20090	MpILR		IAA-AMINO ACID HYDROLASE ILR1-LIKE 6,PEPTIDASE M20 FAMILY MEMBER	Bacterial exopeptidase dimerisation domain,Zn-dependent exopeptidases		PF07687|PF01546	Peptidase dimerisation domain|Peptidase family M20/M25/M40	IPR017439,IPR011650,IPR044757,IPR002933,IPR036264	-|Amidohydrolase|Peptidase M20, dimerisation domain|IAA-amino acid hydrolase ILR1-like|Peptidase M20|Bacterial exopeptidase dimerisation domain	GO:0016787	hydrolase activity	core			down	down	-1	0	0	-1	0	-1	0	0	0	0	0	0	0	0	0	-1	0	0	-1	0	0
0.0129114	0.47273	0.735572	-1.34054	-1.05934	-0.347561	0.0859373	-0.0112914	0.429531	0.37834	0.263789	0.37992	Mp3g12190			METHYLTRANSFERASE-LIKE 7A-RELATED,METHYLTRANSFERASE	S-adenosyl-L-methionine-dependent methyltransferases	Predicted methyltransferase; N-term missing; C-term missing; [R]	PF08241	Methyltransferase domain	IPR029063,IPR013216	-|S-adenosyl-L-methionine-dependent methyltransferase|Methyltransferase type 11	GO:0008168	methyltransferase activity	core			down	down	0	-1	0	0	0	0	0	0	0	0	0	0	-1	-1	-1	0	0	0	0	0	0
-0.0223569	0.300725	0.637753	-1.57088	-0.618785	-0.366176	0.128612	-0.0537207	0.420945	0.510256	0.358029	0.275598	Mp1g07500			RIBOSOMAL PROTEIN L7AE FAMILY MEMBER,MITOCHONDRIAL RIBOSOMAL PROTEIN, LARGE	Ribosomal protein L1	50S ribosomal protein L1; N-term missing; [J]	PF00687	Ribosomal protein L1p/L10e family	IPR023673,IPR005878,IPR028364,IPR016095,IPR023674	-|Ribosomal protein L1, conserved site|Ribosomal protein L1, bacterial-type|Ribosomal protein L1/ribosomal biogenesis protein|Ribosomal protein L1, 3-layer alpha/beta-sandwich|Ribosomal protein L1-like	GO:0003723,GO:0003735,GO:0015934,GO:0006412	RNA binding|structural constituent of ribosome|large ribosomal subunit|translation	accessory				down	0	0	0	0	0	0	0	0	0	0	0	0	0	0	0	-1	0	0	0	0	-1
0.213705	0.23351	0.619915	-1.38735	-0.618812	-0.449779	0.0342348	0.0305484	0.487806	0.373476	0.240393	0.222353	Mp7g14090	MpSOD5		SUPEROXIDE DISMUTASE,SUPEROXIDE DISMUTASE [FE] 1, CHLOROPLASTIC	Fe,Mn superoxide dismutase (SOD), N-terminal domain,Fe,Mn superoxide dismutase (SOD), C-terminal domain	Manganese superoxide dismutase; [P]	PF00081|PF02777	Iron/manganese superoxide dismutases, alpha-hairpin domain|Iron/manganese superoxide dismutases, C-terminal domain	IPR036324,IPR019831,IPR019833,IPR036314,IPR019832,IPR001189	Manganese/iron superoxide dismutase, N-terminal domain superfamily|-|Manganese/iron superoxide dismutase, N-terminal|Manganese/iron superoxide dismutase, binding site|Manganese/iron superoxide dismutase, C-terminal domain superfamily|Manganese/iron superoxide dismutase, C-terminal|Manganese/iron superoxide dismutase	GO:0006801,GO:0046872,GO:0004784	superoxide metabolic process|metal ion binding|superoxide dismutase activity	accessory					0	0	0	0	0	0	0	0	0	0	0	0	0	0	0	0	0	0	0	-1	-1
0.1053	0.371756	0.738187	-1.69454	-0.830032	-0.448404	0.0133413	0.138919	0.489259	0.531701	0.265975	0.318539	Mp7g14220			BNAC05G40270D PROTEIN,30S RIBOSOMAL PROTEIN S10 FAMILY MEMBER	Ribosomal protein S10	40S ribosomal protein S20; [J]	PF00338	Ribosomal protein S10p/S20e	IPR018268,IPR036838,IPR027486,IPR001848	Ribosomal protein S10, conserved site|Ribosomal protein S10 domain superfamily|-|Ribosomal protein S10 domain|Ribosomal protein S10	GO:0003723,GO:0003735,GO:0005840,GO:0006412	RNA binding|structural constituent of ribosome|ribosome|translation	core			down	down	0	0	0	0	0	0	0	0	0	0	0	0	0	0	0	0	0	0	0	0	0
0.209173	0.263924	0.485195	-1.40009	-0.4503	-0.279428	-0.0112739	0.153033	-0.0082436	0.333542	0.487194	0.217271	Mp7g03590			PROTEIN TAS,OS09G0567350 PROTEIN	NAD(P)-linked oxidoreductase	Voltage-gated shaker-like K+ channel, subunit beta/KCNAB; [C]	PF00248	Aldo/keto reductase family	IPR036812,IPR020471,IPR023210	-|NADP-dependent oxidoreductase domain superfamily|Aldo-keto reductase|NADP-dependent oxidoreductase domain	GO:0047834,GO:0016491	D-threo-aldose 1-dehydrogenase activity|oxidoreductase activity	core			down	down	0	0	0	0	0	0	0	0	0	0	0	0	0	0	0	0	0	0	0	0	0
0.228093	0.0997501	0.468291	-1.36094	-0.944464	-0.0912898	0.240684	0.143336	0.185281	0.36787	0.375865	0.287519	Mp7g02800	MpPP2C_N		ALPHABET, ISOFORM E-RELATED,PROTEIN PHOSPHATASE 2C	PP2C-like	Serine/threonine protein phosphatase; [T]	PF00481	Protein phosphatase 2C	IPR001932,IPR000222,IPR036457	-|PPM-type phosphatase domain|PPM-type phosphatase, divalent cation binding|PPM-type phosphatase domain superfamily	GO:0043169,GO:0016791	cation binding|phosphatase activity	accessory					0	0	0	0	0	0	0	0	0	0	0	0	0	0	0	0	0	0	0	0	0
0.146313	0.275226	0.513438	-1.54714	-0.909657	-0.193758	0.292649	0.214683	0.0783287	0.39962	0.510719	0.219583	Mp2g02950			AFLATOXIN B1 ALDEHYDE REDUCTASE,OS07G0143000 PROTEIN	NAD(P)-linked oxidoreductase	Voltage-gated shaker-like K+ channel, subunit beta/KCNAB; [C]	PF00248	Aldo/keto reductase family	IPR018170,IPR023210,IPR036812	Aldo/keto reductase, conserved site|NADP-dependent oxidoreductase domain|NADP-dependent oxidoreductase domain superfamily|-	GO:0047834,GO:0016491	D-threo-aldose 1-dehydrogenase activity|oxidoreductase activity	accessory		down	down		0	-1	0	1	1	1	1	0	0	0	0	0	0	0	0	0	0	0	0	0	0
-0.170465	0.270317	0.690499	-1.4497	-0.778293	-0.480058	0.0608349	0.130754	0.203654	0.607434	0.61634	0.298686	Mp1g15710			OS09G0529350 PROTEIN						-			core				down	0	-1	0	0	0	0	0	0	0	0	0	0	0	0	0	0	0	0	0	0	0
-0.120285	0.0871432	0.669879	-1.51178	-0.594078	-0.355719	0.0799446	-0.11413	0.206249	0.570676	0.565256	0.516839	Mp3g02300			ACYL-COA	Acyl-CoA N-acyltransferases (Nat)		PF04339	Peptidogalycan biosysnthesis/recognition	IPR007434,IPR016181	-|Peptidogalycan biosysnthesis/recognition|Acyl-CoA N-acyltransferase			core					0	0	0	0	0	0	0	0	0	0	0	0	0	0	0	0	0	0	0	0	0
-0.0124697	0.160046	0.635785	-1.46659	-0.714819	-0.288562	-0.112715	0.0731884	0.353224	0.445882	0.47535	0.451678	Mp6g07690	MpFBA2		FRUCTOSE-BISPHOSPHATE ALDOLASE,FRUCTOSE-BISPHOSPHATE ALDOLASE	Aldolase	Fructose-biphosphate aldolase; [G]	PF00274	Fructose-bisphosphate aldolase class-I	IPR013785,IPR000741,IPR029768	-|Aldolase-type TIM barrel|Fructose-bisphosphate aldolase, class-I|Fructose-bisphosphate aldolase class-I active site	GO:0004332,GO:0003824,GO:0006096	fructose-bisphosphate aldolase activity|catalytic activity|glycolytic process	core		down	down	down	0	0	0	0	0	0	0	0	0	0	0	0	0	0	0	-1	0	0	-1	0	0
0.0393951	0.0704771	0.543412	-1.45892	-0.347776	-0.579881	0.0538788	0.0983207	0.4317	0.3706	0.467214	0.311579	Mp3g21000			50S RIBOSOMAL PROTEIN L34			PF09585	Conserved hypothetical protein (Lin0512_fam)	IPR011719,IPR037103	Conserved hypothetical protein CHP02058|Tubulin/FtsZ-like, C-terminal domain			accessory					0	0	0	0	0	0	0	0	0	0	0	0	0	0	0	0	0	0	0	-1	0
-0.0562697	0.194254	0.6248	-1.25821	-0.689559	-0.744345	0.0301206	0.0882034	0.337901	0.45044	0.507575	0.515087	Mp1g05670			SIGNAL RECOGNITION PARTICLE 54K PROTEIN SRP54,OS11G0153700 PROTEIN	P-loop containing nucleoside triphosphate hydrolases,Signal peptide-binding domain	Signal recognition particle, subunit Srp54; [U]	PF02978|PF02881|PF00448	Signal peptide binding domain|SRP54-type protein, helical bundle domain|SRP54-type protein, GTPase domain	IPR022941,IPR027417,IPR036891,IPR004780,IPR000897,IPR004125,IPR013822,IPR042101,IPR003593	Signal recognition particle, SRP54 subunit|-|P-loop containing nucleoside triphosphate hydrolase|Signal recognition particle, SRP54 subunit, M-domain superfamily|Signal recognition particle protein|Signal recognition particle, SRP54 subunit, GTPase domain|Signal recognition particle, SRP54 subunit, M-domain|Signal recognition particle SRP54, helical bundle|Signal recognition particle SRP54, N-ter…	GO:0008312,GO:0003924,GO:0006614,GO:0048500,GO:0005525	7S RNA binding|GTPase activity|SRP-dependent cotranslational protein targeting to membrane|signal recognition particle|GTP binding	core			down	down	0	0	0	0	0	0	0	0	0	0	0	0	0	0	0	0	0	0	0	0	0
0.0296432	0.425741	0.528921	-1.10866	-0.963864	-0.175992	-0.0338619	0.126464	0.185873	0.365969	0.0708825	0.548886	Mp5g04990			OS03G0633900 PROTEIN,SINGLE-STRANDED DNA-BINDING PROTEIN	Nucleic acid-binding proteins		PF00436	Single-strand binding protein family	IPR000424,IPR012340,IPR011344	-|Primosome PriB/single-strand DNA-binding|Nucleic acid-binding, OB-fold|Single-stranded DNA-binding protein	GO:0006260,GO:0003697	DNA replication|single-stranded DNA binding	core					0	0	0	0	0	0	0	0	0	0	0	0	0	0	0	0	1	1	1	-1	0
0.0928482	0.469445	0.0439824	-1.13762	-0.75095	-0.413645	0.154051	0.151141	0.249252	0.636565	-0.0399694	0.544905	Mp4g16250			FI01029P-RELATED,SPECKLE-TYPE POZ PROTEIN	POZ domain	Uncharacterized conserved protein, contains BTB/POZ domain; C-term missing; [R]	PF00651	BTB/POZ domain	IPR011333,IPR000210	-|SKP1/BTB/POZ domain superfamily|BTB/POZ domain	GO:0005515	protein binding	accessory					0	0	0	0	0	0	0	0	0	0	0	0	0	0	0	0	0	0	0	-1	-1
0.413534	0.358477	0.320334	-1.75452	-0.781127	-0.172449	0.193808	0.279817	-0.0380834	0.319488	0.52348	0.337237	Mp8g16510			THIOREDOXIN-LIKE PROTEIN AAED1, CHLOROPLASTIC,-	Thioredoxin-like	Uncharacterized conserved protein; [S]	PF13911	AhpC/TSA antioxidant enzyme	IPR036249,IPR032801	-|Thioredoxin-like superfamily|Peroxiredoxin-like 2A/B/C			accessory			down	down	0	0	0	0	1	1	1	0	0	0	0	0	0	0	0	0	0	1	1	0	0
0.288569	0.60056	0.56925	-1.84489	-0.723054	-0.287141	0.0491915	0.0538789	0.211074	0.360028	0.416143	0.306395	Mp7g05330			PEPTIDYL-PROLYL CIS-TRANS ISOMERASE CYP28, CHLOROPLASTIC	Cyclophilin-like	Cyclophilin type peptidyl-prolyl cis-trans isomerase; [O]	PF00160	Cyclophilin type peptidyl-prolyl cis-trans isomerase/CLD	IPR002130,IPR029000,IPR044178	Cyclophilin-type peptidyl-prolyl cis-trans isomerase domain|-|Cyclophilin-like domain superfamily|Peptidyl-prolyl cis-trans isomerase CYP28-like	GO:0003755,GO:0000413	peptidyl-prolyl cis-trans isomerase activity|protein peptidyl-prolyl isomerization	core			down	down	0	-1	0	0	0	0	0	0	0	0	0	0	-1	-1	-1	0	1	0	1	0	0
0.0577178	0.480937	0.577646	-1.97586	-0.399919	-0.480188	0.242085	0.203153	-0.0117641	0.511135	0.44641	0.348652	Mp1g18930			-			PF11152	Cofactor assembly of complex C subunit B, CCB2/CCB4	IPR021325,IPR044705	Cofactor assembly of complex C subunit B, CCB2/CCB4|COFACTOR ASSEMBLY OF COMPLEX C SUBUNIT B CCB4			core			down	down	0	-1	0	0	0	0	0	0	0	0	0	0	0	0	0	0	0	0	0	0	0
0.631449	-0.322285	1.09879	-2.16996	-1.94853	-0.954655	-0.0671788	-0.198091	1.07237	0.903096	1.28716	0.66783	Mp8g18730			HIGH AFFINITY NITRATE TRANSPORTER 2.4,HIGH-AFFINITY NITRATE TRANSPORTER 2.3	MFS general substrate transporter	Permease of the major facilitator superfamily; [G]	PF07690	Major Facilitator Superfamily	IPR036259,IPR011701,IPR044772	-|MFS transporter superfamily|Major facilitator superfamily|Nitrate transporter	GO:0055085,GO:0022857	transmembrane transport|transmembrane transporter activity	core			down	down	-1	-1	-1	-1	-1	0	-1	0	-1	0	-1	-1	0	0	-1	-1	-1	-1	-1	-1	-1
0.463864	0.0575409	0.780522	-2.03804	-1.37875	-0.815784	-0.452633	-0.56585	1.03081	0.914137	1.02672	0.977463	Mp8g10040			-,PSBP DOMAIN-CONTAINING PROTEIN 3, CHLOROPLASTIC	Mog1p/PsbP-like		PF01789	PsbP	IPR016123,IPR002683	-|Mog1/PsbP, alpha/beta/alpha sandwich|PsbP, C-terminal	GO:0019898,GO:0009654,GO:0009523,GO:0005509,GO:0015979	extrinsic component of membrane|photosystem II oxygen evolving complex|photosystem II|calcium ion binding|photosynthesis	core		down	down	down	0	0	0	0	0	0	0	0	0	0	0	0	0	0	0	0	0	0	0	0	-1
0.0417798	0.316915	1.3504	-2.67111	-1.38862	-0.64342	0.126629	-0.0992808	1.29833	0.832122	0.301809	0.534441	Mp5g04200			PHOTOSYSTEM I REACTION CENTER SUBUNIT II-1, CHLOROPLASTIC-RELATED	Photosystem I subunit PsaD		PF02531	PsaD	IPR003685,IPR036579	-|Photosystem I PsaD|Photosystem I, reaction centre subunit PsaD superfamily	GO:0015979,GO:0009538,GO:0009522	photosynthesis|photosystem I reaction center|photosystem I	core			down	down	-1	0	0	-1	0	0	-1	0	0	0	0	0	0	0	0	0	0	0	0	-1	-1
0.297621	0.107651	1.27554	-2.783	-1.78198	-0.516815	0.0942064	0.0502592	1.55296	0.650898	0.399231	0.65343	Mp4g02720			PLASTOCYANIN MAJOR ISOFORM, CHLOROPLASTIC-RELATED,PLASTOCYANIN	Cupredoxins		PF00127	Copper binding proteins, plastocyanin/azurin family	IPR008972,IPR002387,IPR000923,IPR001235	Cupredoxin|-|Plastocyanin|Blue (type 1) copper domain|Blue (type 1) copper protein, plastocyanin-type	GO:0005507,GO:0009055	copper ion binding|electron transfer activity	accessory			down	down	0	0	0	0	0	0	0	0	0	0	0	0	0	0	0	-1	0	0	0	-1	-1
0.319482	-0.135636	0.783133	-1.97843	-0.964988	-0.688917	-0.66487	-0.978595	1.6483	1.20724	0.948175	0.505106	Mp6g01210	MpDOXC31		OXOGLUTARATE/IRON-DEPENDENT DIOXYGENASE,GIBBERELLIN 20-OXIDASE	Clavaminate synthase-like	Iron/ascorbate family oxidoreductases; [QR]	PF14226|PF03171	non-haem dioxygenase in morphine synthesis N-terminal|2OG-Fe(II) oxygenase superfamily	IPR005123,IPR026992,IPR027443	Oxoglutarate/iron-dependent dioxygenase|-|Non-haem dioxygenase N-terminal domain|Isopenicillin N synthase-like	GO:0016491	oxidoreductase activity	core		down		down	0	-1	-1	-1	-1	0	0	0	-1	0	-1	-1	-1	-1	-1	-1	-1	-1	-1	-1	-1
0.663402	0.823176	1.08614	-2.40801	-1.12455	-1.06363	-0.694793	-0.818202	1.48093	1.41314	0.449357	0.193043	Mp1g29620			CHLOROPHYLL A-B BINDING PROTEIN 2.1, CHLOROPLASTIC-RELATED,CHLOROPHYLL A/B BINDING PROTEIN	Chlorophyll a-b binding protein		PF00504	Chlorophyll A-B binding protein	IPR022796,IPR001344,IPR023329	Chlorophyll A-B binding protein|-|Chlorophyll A-B binding protein, plant and chromista|Chlorophyll a/b binding domain superfamily	GO:0009765,GO:0016020	photosynthesis, light harvesting|membrane	accessory		down	down	down	-1	-1	0	0	0	0	0	0	0	0	0	0	0	0	0	0	0	0	0	-1	-1
0.534988	0.370779	0.501822	-1.17465	-1.29819	-0.673982	0.624262	0.775104	0.480892	-0.238472	0.00726532	0.090177	Mp3g14800			AMIDOPHOSPHORIBOSYLTRANSFERASE 2, CHLOROPLASTIC,AMIDOPHOSPHORIBOSYLTRANSFERASE	PRTase-like,N-terminal nucleophile aminohydrolases (Ntn hydrolases)	Glutamine phosphoribosylpyrophosphate amidotransferase; [F]	PF00156|PF13537	Phosphoribosyl transferase domain|Glutamine amidotransferase domain	IPR029057,IPR000836,IPR029055,IPR017932,IPR005854,IPR035584	-|Phosphoribosyltransferase-like|Phosphoribosyltransferase domain|Nucleophile aminohydrolases, N-terminal|Glutamine amidotransferase type 2 domain|Amidophosphoribosyltransferase|Amidophosphoribosyltransferase, N-terminal	GO:0009116,GO:0009113,GO:0004044	nucleoside metabolic process|purine nucleobase biosynthetic process|amidophosphoribosyltransferase activity	accessory					0	0	0	0	0	0	0	0	0	0	0	0	1	0	0	0	0	0	0	0	0
0.645376	0.551041	0.256674	-1.40719	-1.16158	-0.968012	0.750095	0.653673	0.414342	0.174474	0.217299	-0.126192	Mp8g09410												accessory			down
0.602824	0.83185	0.576521	-1.5286	-1.34505	-0.8699	0.496294	0.737638	0.434631	0.0597339	0.261096	-0.257043	Mp3g03030									-						down	down	0	0	0	-1	-1	-1	0	0	0	0	0	0	0	1	1	-1	-1	-1	-1	-1	-1
0.336292	0.705066	0.475286	-1.02215	-1.56661	-0.492059	0.529011	0.604234	-0.0390296	0.252246	0.104851	0.112859	Mp4g13380	MpSIG2	Ortholog of Arabidopsis SIG2 gene	RNA POLYMERASE SIGMA FACTOR SIGF, CHLOROPLASTIC,RNA POLYMERASE SIGMA FACTOR RPO	Sigma3 and sigma4 domains of RNA polymerase sigma factors,Sigma2 domain of RNA polymerase sigma factors		PF04545|PF04539|PF04542|PF00140	Sigma-70, region 4|Sigma-70 region 3|Sigma-70 region 2|Sigma-70 factor, region 1.2	IPR000943,IPR017848,IPR007630,IPR016262,IPR007624,IPR013325,IPR007627,IPR013324,IPR036388,IPR014284,IPR009042	RNA polymerase sigma-70|-|RNA polymerase sigma factor, RpoD-like, cyanobacteria|RNA polymerase sigma-70 region 4|RNA polymerase sigma factor, SigB/C/D/F, plastid|RNA polymerase sigma-70 region 3|RNA polymerase sigma factor, region 2|RNA polymerase sigma-70 region 2|RNA polymerase sigma factor, region 3/4-like|Winged helix-like DNA-binding domain superfamily|RNA polymerase sigma-70 like domain|RNA…	GO:0016987,GO:0003700,GO:0003677,GO:0006352,GO:0006355	sigma factor activity|DNA-binding transcription factor activity|DNA binding|DNA-templated transcription, initiation|regulation of transcription, DNA-templated	core					0	-1	0	0	0	0	0	0	0	0	0	0	0	-1	0	-1	0	0	0	1	0
0.315685	0.554461	0.78867	-1.22787	-1.24133	-0.678149	0.48861	0.513545	0.0713185	0.0999433	0.167258	0.147858	Mp1g06660	MpRLK-Pelle_RLCK-Xva		BNAA05G14800D PROTEIN,OS01G0750732 PROTEIN	Protein kinase-like (PK-like)	Serine/threonine protein kinase; [T]	PF07714	Protein tyrosine and serine/threonine kinase	IPR011009,IPR000719,IPR001245	-|Protein kinase-like domain superfamily|Protein kinase domain|Serine-threonine/tyrosine-protein kinase, catalytic domain	GO:0005524,GO:0006468,GO:0004672	ATP binding|protein phosphorylation|protein kinase activity	accessory					0	-1	0	0	0	0	0	0	0	0	0	0	0	0	0	-1	0	0	0	1	0
0.291038	0.949175	0.590124	-1.23545	-1.58861	-0.751845	0.376085	0.547745	0.363603	0.386374	0.210647	-0.138881	Mp3g24820			OS02G0815200 PROTEIN	RNA-binding domain, RBD	Nucleolar protein fibrillarin NOP77 (RRM superfamily); C-term missing; [A]	PF00076	RNA recognition motif. (a.k.a. RRM, RBD, or RNP domain)	IPR000504,IPR035979,IPR003954,IPR012677	-|RNA recognition motif domain|RNA-binding domain superfamily|RNA recognition motif domain, eukaryote|Nucleotide-binding alpha-beta plait domain superfamily	GO:0003676	nucleic acid binding	accessory		down	down		0	0	0	-1	-1	0	0	0	0	0	0	0	0	0	0	0	0	0	0	0	0
0.573318	0.908313	0.433903	-1.39743	-2.02038	-0.384911	0.484281	0.623164	0.0214939	0.482371	0.0841223	0.191751	Mp1g26190			NAD(P)-LINKED OXIDOREDUCTASE SUPERFAMILY PROTEIN			PF03703	Bacterial PH domain	IPR005182	-|Domain of unknown function DUF304			core			down	down	0	-1	-1	0	0	0	0	0	0	0	0	0	0	-1	-1	0	0	0	0	0	0
0.61145	1.05837	0.576696	-1.61623	-1.32965	-0.445069	0.416744	0.445156	0.145977	0.183027	-0.196906	0.150435	Mp7g05430	MpH2B.2		HISTONE H2B,HISTONE H2B	Histone-fold	Histone H2B; [B]	PF00125	Core histone H2A/H2B/H3/H4	IPR009072,IPR007125,IPR000558	-|Histone-fold|Histone H2A/H2B/H3|Histone H2B	GO:0000786,GO:0046982,GO:0003677	nucleosome|protein heterodimerization activity|DNA binding	core			down	down	-1	-1	0	0	0	0	0	0	0	0	0	0	-1	-1	-1	0	0	0	0	-1	1
0.626822	0.558432	0.48387	-1.5989	-1.40763	-0.421604	0.397511	0.545262	0.203429	0.167256	0.124248	0.321298	Mp3g01980			-,COPPER TRANSPORT PROTEIN ATOX1-RELATED	HMA, heavy metal-associated domain	Copper chaperone; [P]	PF00403	Heavy-metal-associated domain	IPR036163,IPR006121	-|Heavy metal-associated domain superfamily|Heavy metal-associated domain, HMA	GO:0046872	metal ion binding	accessory			down		0	-1	-1	0	0	0	0	0	0	0	0	0	0	0	0	-1	0	0	0	0	0
0.810594	0.750821	0.190996	-1.56451	-1.27448	-0.436919	0.441097	0.539397	0.0339456	0.075233	0.0997157	0.334113	Mp6g07750			METALLO-HYDROLASE/OXIDOREDUCTASE SUPERFAMILY PROTEIN,-	Metallo-hydrolase/oxidoreductase		PF13483	Beta-lactamase superfamily domain	IPR036866	-|Ribonuclease Z/Hydroxyacylglutathione hydrolase-like			core			down		0	0	0	0	0	1	1	0	0	0	0	0	0	0	0	0	0	0	0	1	1
0.920453	0.981601	0.569377	-1.56709	-1.71178	-0.975468	0.951861	0.882172	0.123364	0.161827	0.12381	-0.460121	Mp5g17270	MpNPH3		PHOTOTROPIC-RESPONSIVE NPH3 FAMILY PROTEIN,OS12G0117600 PROTEIN	POZ domain		PF00651|PF03000	BTB/POZ domain|NPH3 family	IPR000210,IPR029959,IPR011333,IPR027356,IPR043454	-|BTB/POZ domain|Root phototropism protein 3-like|SKP1/BTB/POZ domain superfamily|NPH3 domain|NPH3/RPT2-like family	GO:0005515,GO:0016567	protein binding|protein ubiquitination	accessory			down	down	0	0	-1	0	0	0	0	0	0	0	0	0	0	0	0	-1	-1	-1	0	1	0
1.16196	0.976649	-0.0202407	-1.27169	-1.71312	-0.456594	0.627671	0.654727	0.0979495	-0.074784	0.091029	-0.0735623	Mp6g21450	MpABC75		ATP-BINDING CASSETTE SUB-FAMILY B,ABC TRANSPORTER B FAMILY MEMBER 28	P-loop containing nucleoside triphosphate hydrolases,ABC transporter transmembrane region	Peptide exporter, ABC superfamily; [U]	PF00005|PF00664	ABC transporter|ABC transporter transmembrane region	IPR003593,IPR011527,IPR036640,IPR003439,IPR027417,IPR017871,IPR039421	-|AAA+ ATPase domain|ABC transporter type 1, transmembrane domain|ABC transporter type 1, transmembrane domain superfamily|ABC transporter-like|P-loop containing nucleoside triphosphate hydrolase|ABC transporter, conserved site|Type 1 protein exporter	GO:0016021,GO:0005524,GO:0055085,GO:0042626	integral component of membrane|ATP binding|transmembrane transport|ATPase-coupled transmembrane transporter activity	accessory			down		0	0	0	0	0	0	0	0	0	0	0	0	0	0	0	0	0	0	0	0	1
0.516502	0.662099	0.552887	-1.15034	-1.83172	-1.1383	0.0774959	0.736499	0.869803	0.481526	-0.0624072	0.285962	Mp1g11890			OSJNBA0013A04.12 PROTEIN,F16P17.2 PROTEIN	Ribonuclease H-like				IPR012337	Ribonuclease H-like superfamily|-			accessory			down		0	0	0	0	0	0	0	0	0	0	0	0	0	0	1	0	0	0	0	0	0
0.0946236	0.439796	0.885413	-1.54012	-1.74645	-0.73231	0.434552	0.544496	0.722563	0.493637	-0.162221	0.566023	Mp2g07270	MpRLK-Pelle_PERK-1		PROLINE-RICH RECEPTOR-LIKE PROTEIN KINASE PERK4,PROLINE-RICH RECEPTOR-LIKE PROTEIN KINASE PERK8	Protein kinase-like (PK-like)	Serine/threonine protein kinase; [T]	PF07714	Protein tyrosine and serine/threonine kinase	IPR001245,IPR000719,IPR008271,IPR017441,IPR011009	Serine-threonine/tyrosine-protein kinase, catalytic domain|-|Protein kinase domain|Serine/threonine-protein kinase, active site|Protein kinase, ATP binding site|Protein kinase-like domain superfamily	GO:0005524,GO:0006468,GO:0004672	ATP binding|protein phosphorylation|protein kinase activity	accessory					0	0	0	0	0	0	0	0	0	0	0	0	0	0	0	0	0	0	0	0	0
0.176335	0.508875	0.204972	-1.07308	-1.7243	-0.658526	0.855258	1.13863	0.357705	0.264849	-0.386038	0.335322	Mp3g22310	MpGT34.8		XYLOGLUCAN 6-XYLOSYLTRANSFERASE 2,XYLOGLUCAN 6-XYLOSYLTRANSFERASE 5-RELATED-RELATED		Subunit of Golgi mannosyltransferase complex; [GM]	PF05637	galactosyl transferase GMA12/MNN10 family	IPR008630,IPR029044	Glycosyltransferase 34|-|Nucleotide-diphospho-sugar transferases	GO:0016757,GO:0016021	transferase activity, transferring glycosyl groups|integral component of membrane	core			down	down	0	0	0	-1	0	0	0	0	0	0	0	0	1	1	1	-1	0	0	0	0	0
0.367928	-0.0739833	0.590544	-1.2299	-1.69525	-0.378733	0.475488	0.783211	0.327154	0.100849	0.302553	0.430137	Mp3g04010			EXPRESSED PROTEIN,EXPRESSED PROTEIN	Cyclophilin-like	Similar to cyclophilin-type peptidyl-prolyl cis-trans isomerase; [O]	PF00160	Cyclophilin type peptidyl-prolyl cis-trans isomerase/CLD	IPR002130,IPR029000	Cyclophilin-type peptidyl-prolyl cis-trans isomerase domain|-|Cyclophilin-like domain superfamily	GO:0003755,GO:0000413	peptidyl-prolyl cis-trans isomerase activity|protein peptidyl-prolyl isomerization	accessory					-1	-1	0	0	0	0	0	0	0	0	0	0	-1	-1	-1	0	0	0	0	0	0
1.32094	1.04653	0.517233	-1.968	-3.11869	-0.812992	0.511986	1.08922	-0.088931	0.40988	0.363216	0.729607	Mp3g04000									-			accessory					-1	0	1	1	0	0	0	0	0	0	0	0	-1	-1	0	1	1	1	1	0	1
1.01356	1.03209	0.804581	-1.78311	-2.16241	-1.17963	1.24719	0.377784	-0.31908	0.423024	0.329773	0.21623	Mp3g19630									-			accessory				down	0	-1	-1	-1	0	0	0	0	0	0	-1	0	0	-1	0	0	0	0	-1	0	1
0.742128	0.914812	0.539622	-2.01257	-1.42047	-0.733939	1.11684	0.714719	0.196209	0.164385	-0.340206	0.118475	Mp3g02190			TUBBY-RELATED,TUBBY-LIKE F-BOX PROTEIN 9	Tubby C-terminal domain-like	Tub family proteins; [R]	PF01167	Tub family	IPR000007,IPR025659	Tubby, C-terminal|-|Tubby-like, C-terminal			core			down	down	0	0	0	0	0	0	0	0	0	0	0	0	0	0	0	0	0	0	0	1	1
0.833376	1.19797	0.770976	-2.5579	-1.89904	-0.689953	0.847169	0.905734	0.126308	0.286775	-0.0753077	0.253893	Mp6g01750			OS08G0114100 PROTEIN,BETA-CAROTENE ISOMERASE D27			PF13225	Domain of unknown function (DUF4033)	IPR025114,IPR038938	Beta-carotene isomerase D27-like, C-terminal|-|Beta-carotene isomerase D27-like	GO:0005506	iron ion binding	accessory			down		0	-1	-1	0	0	0	0	0	0	0	0	0	0	-1	-1	-1	0	0	0	-1	0
0.845283	1.26468	0.79629	-2.30499	-1.87474	-0.773225	1.29135	0.903004	-0.127338	-0.276327	-0.154625	0.410648	Mp3g16590			LEUCINE RICH REPEAT KINASE 2	L domain-like	Serine/threonine phosphatase 2C containing leucine-rich repeats, similar to SCN circadian oscillatory protein (SCOP); C-term missing; [T]	PF08263|PF13855	Leucine rich repeat N-terminal domain|Leucine rich repeat	IPR032675,IPR013210,IPR001611	Leucine-rich repeat domain superfamily|Leucine-rich repeat-containing N-terminal, plant-type|-|Leucine-rich repeat	GO:0005515	protein binding	accessory			down	down	0	-1	-1	-1	0	0	0	0	0	0	0	0	0	0	0	-1	-1	-1	-1	1	-1
1.04241	1.01375	0.478162	-1.97605	-1.53784	-0.775146	0.527597	0.515205	0.328136	0.26746	0.10855	0.00775036	Mp4g01710			OLIGOPEPTIDE TRANSPORTER YGL114W-RELATED			PF03169	OPT oligopeptide transporter protein	IPR004813	Oligopeptide transporter, OPT superfamily|-	GO:0055085	transmembrane transport	core			down	down	-1	0	0	0	0	0	0	0	0	0	0	0	0	0	-1	0	0	0	0	-1	0
0.937313	0.721509	0.372871	-2.3652	-1.74428	-0.463386	0.832192	0.656079	0.373884	0.0866475	0.351472	0.2409	Mp1g01450			HEMOGLOBINASE FAMILY MEMBER,VACUOLAR-PROCESSING ENZYME GAMMA-ISOZYME		Asparaginyl peptidases; [O]	PF01650	Peptidase C13 family	IPR001096,IPR043577	Peptidase C13, legumain|-|Asparaginyl endopeptidase	GO:0008233,GO:0004197,GO:0006508,GO:0051603	peptidase activity|cysteine-type endopeptidase activity|proteolysis|proteolysis involved in cellular protein catabolic process	core			down		0	-1	0	0	-1	0	-1	-1	-1	-1	0	-1	-1	-1	-1	-1	-1	-1	-1	-1	0
1.16513	1	0.242781	-1.92457	-2.28663	-0.542801	0.85719	0.800705	0.487933	0.0284019	0.0142762	0.157585	Mp2g21060									-			core			down		0	-1	-1	-1	-1	0	-1	0	-1	0	-1	-1	0	-1	-1	-1	-1	-1	-1	1	1
0.831176	0.00137898	0.607784	-1.07558	-1.68283	-0.736812	-0.235354	-0.185066	0.908505	0.146243	0.635219	0.785341	Mp2g10860			NADH-CYTOCHROME B5 REDUCTASE,NITRATE REDUCTASE	Riboflavin synthase domain-like,Cytochrome b5-like heme/steroid binding domain,Oxidoreductase molybdopterin-binding domain,E set domains,Ferredoxin reductase-like, C-terminal NADP-linked domain	Sulfite oxidase, molybdopterin-binding component; [C],NADH-cytochrome b-5 reductase; [HC],Cytochrome b5; C-term missing; [C]	PF03404|PF00970|PF00175|PF00173|PF00174	Mo-co oxidoreductase dimerisation domain|Oxidoreductase FAD-binding domain|Oxidoreductase NAD-binding domain|Cytochrome b5-like Heme/Steroid binding domain|Oxidoreductase molybdopterin binding domain	IPR036374,IPR001834,IPR001199,IPR014756,IPR005066,IPR039261,IPR008333,IPR036400,IPR017938,IPR022407,IPR001433,IPR017927,IPR001709,IPR018506,IPR000572,IPR008335	Oxidoreductase, molybdopterin-binding domain superfamily|NADH:cytochrome b5 reductase-like|-|Cytochrome b5-like heme/steroid binding domain|Immunoglobulin E-set|Moybdenum cofactor oxidoreductase, dimerisation|Ferredoxin-NADP reductase (FNR), nucleotide-binding domain|Flavoprotein pyridine nucleotide cytochrome reductase-like, FAD-binding domain|Cytochrome b5-like heme/steroid binding domain super…	GO:0043546,GO:0020037,GO:0016491,GO:0030151	molybdopterin cofactor binding|heme binding|oxidoreductase activity|molybdenum ion binding	core			down		-1	-1	-1	-1	0	-1	-1	0	-1	0	-1	-1	0	0	0	-1	-1	-1	-1	-1	-1
0.30707	0.556097	0.66722	-1.36589	-1.35624	-0.873467	0.0125234	-0.0472015	0.879124	0.597896	0.455827	0.167042	Mp1g20230			PEPTIDYL-PROLYL CIS-TRANS ISOMERASE CYP38, CHLOROPLASTIC,PEPTIDYL-PROLYL CIS-TRANS ISOMERASE CYP38, CHLOROPLASTIC	Cyclophilin-like,Oxygen-evolving enhancer protein 3,	Cyclophilin type peptidyl-prolyl cis-trans isomerase; C-term missing; [O]	PF00160	Cyclophilin type peptidyl-prolyl cis-trans isomerase/CLD	IPR023222,IPR029000,IPR002130,IPR044665	PsbQ-like domain superfamily|-|Cyclophilin-like domain superfamily|Cyclophilin-type peptidyl-prolyl cis-trans isomerase domain|Cyclophilin-type peptidyl-prolyl cis-trans isomerase, E. coli cyclophilin A-like	GO:0003755,GO:0000413	peptidyl-prolyl cis-trans isomerase activity|protein peptidyl-prolyl isomerization	core			down	down	0	-1	0	-1	0	0	0	0	0	0	0	0	0	0	0	0	0	0	0	0	0
0.549816	0.372125	0.92425	-1.47245	-1.28477	-0.725977	-0.213798	-0.20779	1.06524	0.307488	0.507428	0.178428	Mp5g11910				Cyclin-like				IPR036915	-|Cyclin-like superfamily			core			down	down	0	0	0	0	0	0	0	0	0	0	0	0	0	0	0	0	0	0	0	-1	0
0.469247	0.408413	0.225854	-0.870883	-1.41691	-0.732612	-0.05831	-0.0817835	0.745928	0.481487	0.742096	0.0874751	Mp4g17940			OS08G0162600 PROTEIN,PHOSPHOGLUCAN PHOSPHATASE LSF1, CHLOROPLASTIC	Rubredoxin-like,PDZ domain-like				IPR024934,IPR036034,IPR001478	-|Rubredoxin-like domain|PDZ superfamily|PDZ domain	GO:0005506,GO:0005515	iron ion binding|protein binding	core				down	0	0	0	0	1	1	1	0	0	0	0	0	0	0	0	0	0	0	0	-1	0
0.311245	0.274128	0.38987	-1.28619	-1.47111	-0.499983	-0.233126	0.0437346	0.771918	0.605485	0.722328	0.371705	Mp4g15480			-			PF12046	Cofactor assembly of complex C subunit B	IPR021919	-|Cofactor assembly of complex C subunit B, CCB1			core			down	down	1	0	0	0	0	0	0	0	0	0	0	0	1	1	0	0	0	0	0	0	0
0.0753106	0.347322	0.427416	-1.18266	-1.34702	-0.735136	-0.241032	0.0157787	0.495436	0.824548	0.905957	0.41408	Mp3g22710			FRUCTOSE-1,6-BISPHOSPHATASE-RELATED,SEDOHEPTULOSE-1,7-BISPHOSPHATASE, CHLOROPLASTIC	Carbohydrate phosphatase	Fructose-1,6-bisphosphatase; [G]	PF00316|PF18913	Fructose-1-6-bisphosphatase, N-terminal domain|Fructose-1-6-bisphosphatase, C-terminal domain	IPR023079,IPR020548,IPR000146,IPR033391,IPR044015	Sedoheptulose-1,7-bisphosphatase|-|Fructose-1,6-bisphosphatase, active site|Fructose-1,6-bisphosphatase class 1|Fructose-1-6-bisphosphatase class I, N-terminal|Fructose-1-6-bisphosphatase class 1, C-terminal	GO:0016791,GO:0005975,GO:0042578	phosphatase activity|carbohydrate metabolic process|phosphoric ester hydrolase activity	core		down	down	down	0	0	0	0	0	0	0	0	0	0	0	0	1	0	0	0	0	0	0	0	-1
0.602416	0.402109	0.354823	-1.33379	-1.23774	-0.696416	-0.179064	-0.0765553	0.428652	0.556813	0.63935	0.539409	Mp8g01560			CHAPERONE-ACTIVITY OF BC1 COMPLEX CABC1 -RELATED,CADMIUM-TRANSPORTING ATPASE-RELATED	Protein kinase-like (PK-like)	Predicted unusual protein kinase; [R]	PF01636|PF03109	Phosphotransferase enzyme family|ABC1 family	IPR000719,IPR002575,IPR004147,IPR011009	Protein kinase domain|-|Aminoglycoside phosphotransferase|UbiB domain|Protein kinase-like domain superfamily	GO:0005524,GO:0006468,GO:0004672	ATP binding|protein phosphorylation|protein kinase activity	core			down	down	0	0	0	0	0	0	0	0	0	0	0	0	0	0	0	0	0	0	0	0	0
0.602728	0.196385	0.429575	-1.31528	-1.18199	-0.65311	-0.272482	-0.0766034	0.59455	0.541121	0.826629	0.308477	Mp3g08490			THIOREDOXIN-LIKE PROTEIN 1,THIOREDOXIN-LIKE PROTEIN 1	Thioredoxin-like	Thioredoxin; [O]	PF00085	Thioredoxin	IPR036249,IPR013766,IPR017937	Thioredoxin-like superfamily|Thioredoxin domain|Thioredoxin, conserved site|-			core			down		0	0	0	0	0	0	0	0	0	0	0	0	0	0	0	-1	0	0	0	0	-1
0.459457	0.21618	0.578353	-1.21218	-1.69445	-0.513663	-0.552755	-0.3052	0.688571	0.897404	0.909957	0.528323	Mp5g15200			F19K23.17 PROTEIN						-			core			down	down	0	-1	0	0	0	0	0	0	0	0	0	0	0	-1	-1	0	0	0	0	-1	-1
0.8009	0.247009	0.326181	-1.42194	-1.62608	-0.490645	-0.382035	-0.105259	0.592598	0.676928	1.09509	0.28725	Mp4g06610			TRIOKINASE/FMN CYCLASE,DIHYDROXYACETONE KINASE	DhaL-like,DAK1/DegV-like	Dihydroxyacetone kinase/glycerone kinase; [G]	PF02733|PF02734	Dak1 domain|DAK2 domain	IPR036117,IPR004006,IPR012734,IPR004007	DhaL domain superfamily|DhaK domain|-|Dihydroxyacetone kinase|DhaL domain	GO:0005524,GO:0004371,GO:0006071	ATP binding|glycerone kinase activity|glycerol metabolic process	core			down	down	-1	-1	0	0	0	0	0	0	0	0	0	0	-1	-1	0	0	0	0	0	0	-1
0.207991	0.065679	0.557935	-0.626885	-2.07414	-0.127293	-0.325363	-0.298459	0.416769	0.526154	0.881867	0.795746	Mp4g19160	MpACOS12		ACYL-ACTIVATING ENZYME 16, CHLOROPLASTIC-RELATED	Acetyl-CoA synthetase-like	Long-chain acyl-CoA synthetases (AMP-forming); [I]	PF00501	AMP-binding enzyme	IPR020845,IPR000873,IPR042099	AMP-binding, conserved site|-|AMP-dependent synthetase/ligase|ANL, N-terminal domain			core					0	0	0	0	0	0	0	0	0	0	0	0	0	0	0	0	0	0	0	0	-1
0.289356	-0.00685521	0.351361	-1.01669	-1.89868	-0.145181	-0.417161	-0.162915	0.421262	0.700336	0.970151	0.915022	Mp3g13950									-			core					1	0	0	0	0	0	0	0	0	0	0	0	0	0	0	0	0	0	0	0	-1
0.40243	0.0298873	0.344289	-0.803272	-1.92394	-0.60262	-0.100782	0.0885317	0.802179	0.376807	0.723222	0.663268	Mp8g15930			ATP7, ISOFORM B	Calcium ATPase, transmembrane domain M,HMA, heavy metal-associated domain,HAD-like,Calcium ATPase, transduction domain A	Cation transport ATPase; [P]	PF00122|PF00702|PF00403	E1-E2 ATPase|haloacid dehalogenase-like hydrolase|Heavy-metal-associated domain	IPR006121,IPR001757,IPR023299,IPR044492,IPR036412,IPR027256,IPR018303,IPR023214,IPR008250,IPR036163,IPR023298	-|Heavy metal-associated domain, HMA|P-type ATPase|P-type ATPase, cytoplasmic domain N|P-type ATPase, haloacid dehalogenase domain|HAD-like superfamily|P-type ATPase, subfamily IB|P-type ATPase, phosphorylation site|HAD superfamily|P-type ATPase, A domain	GO:0019829,GO:0046872,GO:0006812,GO:0000166,GO:0016887,GO:0016021,GO:0005524	ATPase-coupled cation transmembrane transporter activity|metal ion binding|cation transport|nucleotide binding|ATPase activity|integral component of membrane|ATP binding	core					0	0	0	0	0	0	0	0	0	0	0	0	0	0	0	0	0	0	0	0	0
0.0585044	-0.146446	0.246487	-0.945584	-1.53051	-0.436662	-0.0416648	-0.0474889	0.691019	0.72831	0.818943	0.605089	Mp5g02960			OS02G0610700 PROTEIN,OS02G0610700 PROTEIN						-			core		down	down	down	1	1	0	0	0	0	0	0	0	0	0	0	1	1	1	0	0	0	0	0	0
0.0730911	0.221453	0.51428	-0.558892	-1.8661	-0.1789	-0.130253	0.0222125	0.196124	0.506477	0.613603	0.586903	Mp1g04260			GLUTAMATE--TRNA LIGASE,GLUTAMATE--TRNA LIGASE, MITOCHONDRIAL-RELATED	Nucleotidylyl transferase,An anticodon-binding domain of class I aminoacyl-tRNA synthetases	Glutamyl-tRNA synthetase (mitochondrial); [J]	PF00749	tRNA synthetases class I (E and Q), catalytic domain	IPR001412,IPR008925,IPR020058,IPR020751,IPR000924,IPR033910,IPR014729,IPR004527	Aminoacyl-tRNA synthetase, class I, conserved site|Aminoacyl-tRNA synthetase, class I, anticodon-binding|-|Glutamyl/glutaminyl-tRNA synthetase, class Ib, catalytic domain|Aminoacyl-tRNA synthetase, class I, anticodon-binding domain, subdomain 2|Glutamyl/glutaminyl-tRNA synthetase|Glutamyl-tRNA synthetase|Rossmann-like alpha/beta/alpha sandwich fold|Glutamate-tRNA ligase, bacterial/mitochondrial	GO:0006418,GO:0043039,GO:0004818,GO:0000049,GO:0000166,GO:0008270,GO:0006424,GO:0005524,GO:0004812	tRNA aminoacylation for protein translation|tRNA aminoacylation|glutamate-tRNA ligase activity|tRNA binding|nucleotide binding|zinc ion binding|glutamyl-tRNA aminoacylation|ATP binding|aminoacyl-tRNA ligase activity	core				down	0	0	0	0	0	0	0	0	0	0	0	0	0	0	0	0	0	0	0	0	0
-0.135861	0.153142	0.827146	-0.905984	-2.00837	-0.231497	-0.00374748	-0.0265483	0.635527	0.670476	0.64437	0.381347	Mp1g03630			BNAA10G03220D PROTEIN,60S/50S RIBOSOMAL PROTEIN L6/L9	Ribosomal protein L6	Mitochondrial/chloroplast ribosomal protein L6; [J]	PF00347	Ribosomal protein L6	IPR019906,IPR036789,IPR000702,IPR020040,IPR002358	-|Ribosomal protein L6, bacterial-type|Ribosomal protein L6, alpha-beta domain superfamily|Ribosomal protein L6|Ribosomal protein L6, alpha-beta domain|Ribosomal protein L6, conserved site	GO:0019843,GO:0003735,GO:0005840,GO:0006412	rRNA binding|structural constituent of ribosome|ribosome|translation	accessory				down	0	0	0	0	0	0	0	0	0	0	0	0	0	0	0	-1	0	0	0	-1	-1
0.249829	0.112375	0.63988	-1.47617	-1.30457	-0.263414	0.268978	0.249736	0.529696	0.132021	0.273592	0.588047	Mp8g17400			OS08G0239000 PROTEIN,OS08G0239000 PROTEIN		Uncharacterized conserved protein BCN92; [A]	PF05347	Complex 1 protein (LYR family)	IPR008011	Complex 1 LYR protein|-			core					0	-1	0	0	0	0	0	0	0	0	0	0	0	0	0	0	0	0	0	0	0
0.338203	0.304808	0.494187	-1.07679	-1.23513	-0.343421	0.333979	0.282617	0.408683	0.0797065	0.0751327	0.338023	Mp7g15760	MpMHK1		MITOGEN-ACTIVATED PROTEIN KINASE,CYCLIN-DEPENDENT KINASE F-4	Protein kinase-like (PK-like)	Cdk activating kinase (CAK)/RNA polymerase II transcription initiation/nucleotide excision repair factor TFIIH/TFIIK, kinase subunit CDK7; [DKL]	PF00069	Protein kinase domain	IPR000719,IPR008271,IPR017441,IPR011009	Protein kinase domain|-|Serine/threonine-protein kinase, active site|Protein kinase, ATP binding site|Protein kinase-like domain superfamily	GO:0005524,GO:0006468,GO:0004672	ATP binding|protein phosphorylation|protein kinase activity	core					0	0	0	0	0	0	0	0	0	0	0	0	0	0	0	0	0	0	0	0	0
0.431716	0.261931	0.421643	-1.06449	-1.2114	-0.242337	-0.000331896	0.238143	0.483451	0.126042	0.161115	0.394526	Mp7g14210	MpCIK1		OS01G0253100 PROTEIN,PROTEIN NSP-INTERACTING KINASE 2-LIKE ISOFORM X1	L domain-like,Protein kinase-like (PK-like)	Casein kinase (serine/threonine/tyrosine protein kinase); [T],Serine/threonine phosphatase 2C containing leucine-rich repeats, similar to SCN circadian oscillatory protein (SCOP); C-term missing; [T]	PF00069|PF13855|PF08263	Protein kinase domain|Leucine rich repeat|Leucine rich repeat N-terminal domain	IPR003591,IPR000719,IPR017441,IPR001611,IPR008271,IPR011009,IPR013210,IPR032675	-|Leucine-rich repeat, typical subtype|Protein kinase domain|Protein kinase, ATP binding site|Leucine-rich repeat|Serine/threonine-protein kinase, active site|Protein kinase-like domain superfamily|Leucine-rich repeat-containing N-terminal, plant-type|Leu	GO:0005524,GO:0006468,GO:0005515,GO:0004672	ATP binding|protein phosphorylation|protein binding|protein kinase activity	core				down	-1	-1	0	0	-1	-1	0	0	0	0	0	0	-1	-1	0	0	0	0	0	0	0
0.483946	0.173364	0.545723	-1.11698	-1.4082	-0.216089	0.164009	0.0344332	0.591172	0.218736	0.210134	0.319749	Mp2g26670			-,NON-SPECIFIC SERINE/THREONINE PROTEIN KINASE	Protein kinase-like (PK-like)	Serine/threonine protein kinase; [T]	PF00069|PF03822	Protein kinase domain|NAF domain	IPR000719,IPR008271,IPR018451,IPR011009,IPR004041,IPR017441	Protein kinase domain|Serine/threonine-protein kinase, active site|-|NAF/FISL domain|Protein kinase-like domain superfamily|NAF domain|Protein kinase, ATP binding site	GO:0007165,GO:0005524,GO:0006468,GO:0004672	signal transduction|ATP binding|protein phosphorylation|protein kinase activity	core					0	-1	0	0	0	0	-1	0	0	0	0	0	-1	-1	-1	0	0	0	0	0	0
0.481515	0.51417	0.372995	-1.4563	-1.30241	-0.213808	-0.0568882	0.0189237	0.208711	0.368907	0.49215	0.572042	Mp5g21150			PHYTOL KINASE 1, CHLOROPLASTIC,FARNESOL KINASE, CHLOROPLASTIC		Predicted ER membrane protein; N-term missing; [S]			IPR039606	-|Phytol/farnesol kinase	GO:0016301	kinase activity	core			down	down	-1	-1	0	0	0	0	0	0	0	0	0	0	-1	-1	-1	0	0	0	0	0	0
0.252758	0.348882	0.335029	-1.12398	-1.24079	-0.239985	0.187158	0.117917	0.201097	0.241962	0.607877	0.312074	Mp6g01050			MEDIATOR OF RNA POLYMERASE II TRANSCRIPTION SUBUNIT 7	Mediator hinge subcomplex-like	Transcriptional coactivator; C-term missing; [K]	PF05983	MED7 protein	IPR009244,IPR037212	-|Mediator complex, subunit Med7|Mediator complex, subunit Med7/Med21-like	GO:0003712,GO:0016592,GO:0006357	transcription coregulator activity|mediator complex|regulation of transcription by RNA polymerase II	accessory					0	0	0	0	0	0	0	0	0	0	0	0	0	0	0	0	0	0	0	0	0
0.340588	0.525597	0.409023	-1.28327	-1.34609	-0.28152	0.00152048	0.197824	0.394323	0.404545	0.389632	0.247825	Mp1g05570			FERREDOXIN-THIOREDOXIN REDUCTASE, VARIABLE CHAIN	Electron transport accessory proteins		PF02941	Ferredoxin thioredoxin reductase variable alpha chain	IPR004207,IPR008990,IPR044166	-|Ferredoxin thioredoxin reductase, alpha chain|Electron transport accessory-like domain superfamily|Ferredoxin-thioredoxin reductase, variable chain	GO:0015979	photosynthesis	core			down	down	0	0	0	0	0	0	0	0	0	0	0	0	0	0	0	0	0	0	0	0	0
0.446829	0.396649	0.37115	-1.1082	-1.4898	-0.134856	0.216661	0.193044	0.160621	0.25775	0.275351	0.414801	Mp6g12900			EMB|CAB76036.1,STRUCTURE-SPECIFIC ENDONUCLEASE SUBUNIT SLX1	GIY-YIG endonuclease	GIY-YIG type nuclease; C-term missing; [R]	PF01541	GIY-YIG catalytic domain	IPR000305,IPR035901	-|GIY-YIG endonuclease|GIY-YIG endonuclease superfamily			core					0	0	0	0	0	0	0	0	0	0	0	0	0	0	0	0	0	0	0	0	0
0.309622	0.41871	0.776737	-1.07585	-1.61651	-0.60702	0.249063	0.203726	0.48951	0.407854	0.282923	0.161243	Mp1g18280									-			accessory			down	down	0	0	0	0	0	0	0	0	0	0	0	0	0	-1	-1	0	0	0	0	0	0
0.302063	0.400671	0.744496	-1.45747	-1.84436	-0.230431	0.316403	0.228275	0.86846	0.170736	0.356899	0.144258	Mp7g05590									-			core				down	-1	-1	0	-1	0	-1	0	0	0	0	0	0	0	0	0	-1	-1	0	-1	-1	-1
-0.134065	0.0496791	0.653864	-1.14555	-1.45457	-0.317645	0.107923	0.270933	0.848401	0.236367	0.382109	0.502548	Mp3g18960			-			PF13301	Protein of unknown function (DUF4079)	IPR025067	-|Protein of unknown function DUF4079			core					1	0	0	1	1	1	1	0	0	0	0	0	0	1	1	0	0	0	0	0	0
0.179533	0.363613	0.559659	-1.40206	-1.79432	-0.282752	0.0553293	-0.0235316	0.638915	0.486991	0.593848	0.624774	Mp1g07060			RIESKE (2FE-2S) DOMAIN-CONTAINING PROTEIN,RIESKE (2FE-2S) DOMAIN-CONTAINING PROTEIN	Chlorophyll a-b binding protein,ISP domain		PF13806	Rieske-like [2Fe-2S] domain	IPR036922,IPR017941,IPR012748	-|Rieske [2Fe-2S] iron-sulphur domain superfamily|Rieske [2Fe-2S] iron-sulphur domain|Rieske-like [2Fe-2S] domain, NirD-type	GO:0051537,GO:0008942	2 iron, 2 sulfur cluster binding|nitrite reductase [NAD(P)H] activity	core			down		0	0	0	0	0	0	0	0	0	0	0	0	0	0	0	-1	-1	-1	-1	0	0
0.118725	0.13287	0.678308	-1.31299	-1.52718	-0.415171	-0.0124453	-0.00616946	0.747005	0.483159	0.63091	0.482983	Mp1g19850			OS01G0363500 PROTEIN						-			core			down	down	0	-1	-1	0	0	0	0	0	0	0	0	0	-1	-1	-1	-1	0	-1	0	0	-1
0.0324103	0.4549	0.432545	-1.26648	-1.69224	-0.218133	-0.0798878	0.0864881	0.840043	0.419511	0.691528	0.299314	Mp1g27420			CARBOXYMETHYLENEBUTENOLIDASE HOMOLOG ISOFORM X1,CARBOXYMETHYLENEBUTENOLIDASE-RELATED	alpha/beta-Hydrolases	Predicted hydrolase related to dienelactone hydrolase; [R]	PF01738	Dienelactone hydrolase family	IPR029058,IPR002925	-|Alpha/Beta hydrolase fold|Dienelactone hydrolase	GO:0016787	hydrolase activity	core		down	down	down	0	0	0	0	0	0	0	0	0	0	0	0	0	0	0	0	0	0	0	0	0
-0.0146346	0.209906	1.04911	-2.10488	-1.92833	-0.405673	0.18502	0.287922	0.629223	0.740947	0.695527	0.655862	Mp6g12290			PEPTIDYL-PROLYL CIS-TRANS ISOMERASE FKBP16-4, CHLOROPLASTIC,FKBP-TYPE PEPTIDYL-PROLYL CIS-TRANS ISOMERASE FKPA	FKBP-like	FKBP-type peptidyl-prolyl cis-trans isomerase; [O]	PF00254	FKBP-type peptidyl-prolyl cis-trans isomerase	IPR001179	-|FKBP-type peptidyl-prolyl cis-trans isomerase domain	GO:0003755	peptidyl-prolyl cis-trans isomerase activity	core			down	down	-1	-1	0	-1	0	0	-1	0	-1	0	0	0	-1	-1	-1	-1	0	0	0	-1	-1
0.214138	0.205882	0.849102	-1.77033	-2.22361	-0.187866	0.156421	0.1988	0.567718	0.513992	0.724874	0.750871	Mp2g04400			C2 CALCIUM/LIPID-BINDING ENDONUCLEASE/EXONUCLEASE/PHOSPHATASE-RELATED,EXTENDED SYNAPTOTAGMIN-RELATED	C2 domain (Calcium/lipid-binding domain, CaLB)	Predicted Ca2+-dependent phospholipid-binding protein; [R]	PF00168	C2 domain	IPR031468,IPR035892,IPR000008	-|Synaptotagmin-like mitochondrial-lipid-binding domain|C2 domain superfamily|C2 domain	GO:0008289	lipid binding	accessory			down	down	-1	-1	0	0	0	0	0	0	0	0	0	0	-1	-1	-1	0	0	0	0	-1	-1
0.129041	0.249122	0.928752	-1.87873	-2.06597	-0.261657	0.163261	0.11709	0.43118	0.718677	0.735125	0.734103	Mp1g21010			SERINE--PYRUVATE AMINOTRANSFERASE,AMINOTRANSFERASE CLASS V	PLP-dependent transferases	Alanine-glyoxylate aminotransferase AGT1; [R]	PF00266	Aminotransferase class-V	IPR020578,IPR000192,IPR015422,IPR015424,IPR015421,IPR024169	Aminotransferase class-V, pyridoxal-phosphate binding site|Aminotransferase class V domain|Pyridoxal phosphate-dependent transferase, small domain|Pyridoxal phosphate-dependent transferase|Pyridoxal phosphate-dependent transferase, major domain|-|Serine-pyruvate aminotransferase/2-aminoethylphosphonate-pyruvate transaminase	GO:0003824	catalytic activity	accessory			down	down	0	-1	0	0	0	0	0	0	0	0	0	0	0	0	0	-1	-1	-1	-1	0	0
0.195892	0.816816	0.670719	-1.79806	-2.32851	-0.296742	0.168498	0.131696	0.991109	0.464464	0.571198	0.412921	Mp8g05340									-			accessory			down		0	0	0	-1	-1	-1	-1	-1	-1	-1	0	-1	0	-1	-1	0	-1	-1	0	-1	-1
0.585282	0.814928	0.549978	-1.58717	-1.82659	-0.259059	0.182753	0.278448	0.424312	0.191712	0.209604	0.435803	Mp6g07000			GLYCINE-RICH PROTEIN,GLYCINE-RICH PROTEIN						-			core					0	-1	0	0	0	0	0	0	0	0	0	0	0	0	0	0	0	0	0	0	0
0.524967	0.763347	0.426372	-1.25237	-2.06893	-0.539741	-0.081338	0.0887975	0.779698	0.509504	0.368083	0.481613	Mp3g12160			RHODANESE-LIKE DOMAIN-CONTAINING PROTEIN 14, CHLOROPLASTIC,RHODANESE-LIKE DOMAIN-CONTAINING PROTEIN 14, CHLOROPLASTIC-RELATED	Rhodanese/Cell cycle control phosphatase	Rhodanese-related sulfurtransferase; [P]	PF00581	Rhodanese-like domain	IPR036873,IPR001763,IPR043186	-|Rhodanese-like domain superfamily|Rhodanese-like domain|Rhodanese-like domain-containing protein 14			core				down	0	0	0	0	0	0	0	0	0	0	0	0	0	0	0	0	0	0	0	0	0
0.19156	0.249157	0.569326	-1.04419	-2.32262	-0.489149	0.262281	0.276428	0.582079	0.335014	0.848046	0.542061	Mp2g07530			YALI0C07656P,LYSINE-TRNA LIGASE			PF14234	Domain of unknown function (DUF4336)	IPR025638	Protein of unknown function DUF4336|-			core			down	down	0	-1	-1	0	0	0	0	0	0	0	0	0	0	0	0	0	0	0	0	0	0
0.543114	0.12987	0.165945	-0.72932	-2.38547	-0.718536	0.737717	0.271375	0.759536	0.39878	0.466521	0.360464	Mp2g22660	MpGH16.13		XYLOGLUCAN ENDOTRANSGLUCOSYLASE/HYDROLASE PROTEIN 5-RELATED,XYLOGLUCAN ENDOTRANSGLUCOSYLASE/HYDROLASE PROTEIN 8-RELATED	Concanavalin A-like lectins/glucanases		PF00722|PF06955	Glycosyl hydrolases family 16|Xyloglucan endo-transglycosylase (XET) C-terminus	IPR016455,IPR044791,IPR000757,IPR013320,IPR008263,IPR010713	Xyloglucan endotransglucosylase/hydrolase|-|Beta-glucanase/XTH|Glycoside hydrolase family 16|Concanavalin A-like lectin/glucanase domain superfamily|Glycoside hydrolase, family 16, active site|Xyloglucan endo-transglycosylase, C-terminal	GO:0048046,GO:0006073,GO:0005975,GO:0016762,GO:0010411,GO:0005618,GO:0042546,GO:0004553	apoplast|cellular glucan metabolic process|carbohydrate metabolic process|xyloglucan:xyloglucosyl transferase activity|xyloglucan metabolic process|cell wall|cell wall biogenesis|hydrolase activity, hydrolyzing O-glycosyl compounds	core					0	1	1	0	-1	-1	0	0	0	0	0	0	0	0	0	-1	-1	0	-1	-1	-1
0.562867	0.474445	0.446919	-0.945562	-1.80295	-0.636221	-0.00151767	0.179114	0.212296	0.672923	0.627961	0.209728	Mp5g22990			KINASE-RELATED,P-LOOP CONTAINING NUCLEOSIDE TRIPHOSPHATE HYDROLASES SUPERFAMILY PROTEIN	P-loop containing nucleoside triphosphate hydrolases		PF00004	ATPase family associated with various cellular activities (AAA)	IPR003593,IPR034081,IPR003959,IPR027417	-|AAA+ ATPase domain|AAA domain-containing protein, R3H domain|ATPase, AAA-type, core|P-loop containing nucleoside triphosphate hydrolase	GO:0005524,GO:0016887	ATP binding|ATPase activity	core			down	down	0	-1	0	0	0	0	0	0	0	0	0	0	0	-1	-1	0	0	0	0	0	0
0.470452	0.548861	0.528516	-0.757305	-2.20525	-0.748658	0.0708251	0.000899476	0.488612	0.680086	0.619602	0.303361	Mp3g14220			IMP-SPECIFIC 5'-NUCLEOTIDASE 1	HAD-like		PF06437	IMP-specific 5'-nucleotidase	IPR009453,IPR036412	-|IMP-specific 5-nucleotidase|HAD-like superfamily	GO:0006190,GO:0009117,GO:0000287,GO:0050483	inosine salvage|nucleotide metabolic process|magnesium ion binding|IMP 5'-nucleotidase activity	core			down		0	-1	0	0	0	0	0	0	0	0	0	0	0	0	0	0	0	0	0	0	0
0.303296	0.340596	0.333261	-0.723717	-1.97753	-0.313378	0.0995889	0.169661	0.471912	0.516903	0.546583	0.232823	Mp5g20740			THIOREDOXIN-LIKE 3-2, CHLOROPLASTIC,THIOREDOXIN-LIKE 3-2, CHLOROPLASTIC	Thioredoxin-like	Thioredoxin; [O]	PF00085	Thioredoxin	IPR013766,IPR044253,IPR036249	Thioredoxin domain|Thioredoxin-like 3-1/3-2|-|Thioredoxin-like superfamily	GO:0009570	chloroplast stroma	accessory					0	-1	0	0	0	0	0	0	0	0	0	0	0	0	0	0	0	0	0	0	0
0.631705	0.396201	0.596765	-1.69859	-2.27965	-0.120522	0.602674	0.245873	0.358045	0.220573	0.604474	0.442453	Mp8g09430			BETA LACTAMASE DOMAIN,HYDROXYACYLGLUTATHIONE HYDROLASE 2, CHLOROPLASTIC-RELATED	Metallo-hydrolase/oxidoreductase	Glyoxylase; [R]	PF16123|PF00753	Hydroxyacylglutathione hydrolase C-terminus|Metallo-beta-lactamase superfamily	IPR035680,IPR036866,IPR017782,IPR032282,IPR001279	-|Hydroxyacylglutathione hydrolase, MBL domain|Ribonuclease Z/Hydroxyacylglutathione hydrolase-like|Hydroxyacylglutathione hydrolase|Hydroxyacylglutathione hydrolase, C-terminal domain|Metallo-beta-lactamase	GO:0019243,GO:0004416	methylglyoxal catabolic process to D-lactate via S-lactoyl-glutathione|hydroxyacylglutathione hydrolase activity	accessory					0	-1	0	0	0	0	0	0	0	0	0	0	-1	-1	-1	0	0	0	0	0	0
1.1061	0.798529	0.186442	-1.27678	-2.40694	-0.550679	0.577647	0.399445	0.599715	0.0743501	0.086965	0.405207	Mp2g04640									-			core	down		down		0	0	0	0	-1	0	0	0	0	0	0	0	0	0	0	0	0	0	0	0	0
0.60757	0.707161	0.640612	-1.12412	-2.5908	-0.464465	0.416925	0.426344	0.685729	-0.0196127	0.347972	0.366681	Mp1g19860			OXIDOREDUCTASE HTATIP2,OXIDOREDUCTASE HTATIP2	NAD(P)-binding Rossmann-fold domains	Serine/threonine kinase TIP30/CC3; [T]	PF13460	NAD(P)H-binding	IPR016040,IPR036291	-|NAD(P)-binding domain|NAD(P)-binding domain superfamily			core			down		0	-1	0	0	0	0	0	0	0	0	0	0	0	0	0	0	0	0	0	0	0
0.271758	0.391603	0.234228	-0.671335	-1.35107	-0.100551	-0.0502966	-0.0116008	0.115824	0.536474	0.148001	0.486968	Mp1g02220			ARGININE/SERINE-RICH-LIKE SPLICING FACTOR						-			super_accessory					0	0	0	0	0	0	0	0	0	0	0	0	0	0	0	0	0	0	0	0	0
0.217383	0.229183	0.679782	-1.05539	-1.5102	-0.397912	0.100522	-0.0284636	0.349938	0.407551	0.512149	0.495463	Mp1g19910			PLASTID DIVISION PROTEIN PDV2,PLASTID DIVISION PROTEIN PDV2					IPR038939	-|Plastid division protein PDV1/PDV2	GO:0010020	chloroplast fission	accessory					0	0	0	0	0	0	0	0	0	0	0	0	0	0	0	0	0	0	0	0	0
0.162233	0.0780104	0.527825	-0.892469	-1.69386	-0.121299	0.135225	0.0819388	0.329754	0.365349	0.463895	0.563401	Mp4g06600	MpCAT2		CATALASE,CATALASE	Heme-dependent catalase-like	Catalase; [P]	PF00199|PF06628	Catalase|Catalase-related immune-responsive	IPR024711,IPR020835,IPR018028,IPR011614,IPR024708,IPR010582,IPR002226	-|Catalase, mono-functional, haem-containing, clades 1 and 3|Catalase superfamily|Catalase, mono-functional, haem-containing|Catalase core domain|Catalase active site|Catalase immune-responsive domain|Catalase haem-binding site	GO:0006979,GO:0004096,GO:0020037	response to oxidative stress|catalase activity|heme binding	core					0	0	0	0	0	0	0	0	0	0	0	0	0	0	0	-1	0	-1	-1	0	-1
0.209718	0.310118	0.546828	-0.492209	-1.55558	-0.589104	0.307131	-0.035347	0.259537	0.340206	0.218036	0.480669	Mp8g01790	MpPPR_60	Pentatricopeptide repeat proteins	OS09G0411600 PROTEIN,REPEAT-CONTAINING PROTEIN, PUTATIVE-RELATED	TPR-like		PF01535|PF13041	PPR repeat|PPR repeat family	IPR002885,IPR011990	Pentatricopeptide repeat|Tetratricopeptide-like helical domain superfamily|-	GO:0005515	protein binding	core					0	0	0	0	0	0	0	0	0	0	0	0	0	0	0	1	1	1	1	0	0
0.0351943	0.416792	0.219138	-0.595847	-1.70693	-0.532992	0.382073	0.435115	0.106108	0.733781	0.0627152	0.444856	Mp7g03790			UNCHARACTERIZED,SAGA-ASSOCIATED FACTOR 29		Histone acetyltransferase SAGA associated factor SGF29; [R]	PF07039	SGF29 tudor-like domain	IPR010750,IPR037802	-|SGF29 tudor-like domain|SAGA-associated factor 29	GO:0000124	SAGA complex	core					0	0	0	0	0	0	0	0	0	0	0	0	0	0	0	0	0	0	0	0	0
0.189091	0.433059	0.250736	-0.380111	-1.6211	-0.470559	-0.116886	-0.0190817	0.155669	1.03918	0.37965	0.160352	Mp2g06670			OS02G0116800 PROTEIN			PF03763	Remorin, C-terminal region	IPR005516	-|Remorin, C-terminal			core				down	-1	-1	0	-1	-1	0	-1	0	0	0	0	0	-1	-1	-1	-1	0	0	0	0	0
0.542279	0.909749	0.482742	-1.20847	-1.31731	-0.260365	-0.210492	-0.130339	0.360096	0.616244	0.090851	0.125013	Mp6g15630			GLUTAREDOXIN FAMILY MEMBER,-					IPR004480	Monothiol glutaredoxin-related|-			core			down	down	-1	-1	0	0	0	0	0	0	0	0	0	0	0	-1	0	0	0	0	0	0	0
0.483087	0.52852	0.326147	-0.983017	-1.35649	-0.3813	0.330746	0.271335	0.354208	0.171579	0.173414	0.0817705	Mp3g08660			-,TETRATRICOPEPTIDE REPEAT PROTEIN 6	TPR-like	O-linked N-acetylglucosamine transferase OGT; N-term missing; C-term missing; [GOT]	PF13432|PF00515	Tetratricopeptide repeat	IPR011990,IPR019734,IPR001440,IPR013026	-|Tetratricopeptide-like helical domain superfamily|Tetratricopeptide repeat|Tetratricopeptide repeat 1|Tetratricopeptide repeat-containing domain	GO:0005515	protein binding	core			down		-1	-1	0	0	0	0	0	0	0	0	0	0	-1	-1	-1	0	0	0	0	0	0
0.349826	0.518889	0.345824	-0.670706	-1.47885	-0.458668	0.22322	0.288954	0.103586	0.378236	0.337876	0.0618147	Mp3g00530			OS02G0168900 PROTEIN			PF08615	Ribonuclease H2 non-catalytic subunit (Ylr154p-like)	IPR013924	Ribonuclease H2, subunit C|-	GO:0032299,GO:0006401	ribonuclease H2 complex|RNA catabolic process	core					-1	-1	0	0	0	0	0	0	0	0	0	0	0	-1	-1	0	0	0	0	-1	0
0.522217	0.573418	0.405385	-0.929825	-1.24419	-0.734567	0.127982	0.212303	0.292249	0.293281	0.460269	0.021484	Mp2g08730			OXA1,INNER MEMBRANE PROTEIN ALBINO3, CHLOROPLASTIC		Inner membrane protein translocase involved in respiratory chain assembly; C-term missing; [OU]	PF02096	60Kd inner membrane protein	IPR001708,IPR028055	-|Membrane insertase YidC/ALB3/OXA1/COX18|Membrane insertase YidC/Oxa1, C-terminal	GO:0032977,GO:0016021	membrane insertase activity|integral component of membrane	core			down		0	0	0	0	0	0	0	0	0	0	0	0	0	0	0	0	0	0	0	0	0
0.323755	0.594194	0.566418	-1.13877	-0.930602	-0.537312	0.0957534	0.176973	0.395399	0.273357	0.323111	-0.142278	Mp1g03870			ELONGATION FACTOR TU-RELATED,ELONGATION FACTOR TU, CHLOROPLASTIC	Translation proteins,P-loop containing nucleoside triphosphate hydrolases,EF-Tu/eEF-1alpha/eIF2-gamma C-terminal domain	Mitochondrial translation elongation factor Tu; [J]	PF03143|PF03144|PF00009	Elongation factor Tu C-terminal domain|Elongation factor Tu domain 2|Elongation factor Tu GTP binding domain	IPR004160,IPR009000,IPR004541,IPR041709,IPR004161,IPR033720,IPR031157,IPR000795,IPR009001,IPR027417,IPR005225	-|Translation elongation factor EFTu/EF1A, C-terminal|Translation protein, beta-barrel domain superfamily|Translation elongation factor EFTu/EF1A, bacterial/organelle|Elongation factor Tu (EF-Tu), GTP-binding domain|Translation elongation factor EFTu-like	GO:0006414,GO:0003746,GO:0003924,GO:0005525	translational elongation|translation elongation factor activity|GTPase activity|GTP binding	core		down	down	down	0	-1	0	0	0	0	0	0	0	0	0	0	0	0	0	0	0	0	0	0	0
0.833291	0.502401	0.347738	-2.10235	-1.87875	-0.0580843	0.325513	0.541536	-0.320817	0.658553	0.775594	0.375367	Mp8g17780			VACUOLAR CATION/PROTON EXCHANGER 2,VACUOLAR CALCIUM ION TRANSPORTER		Ca2+/H+ antiporter VCX1 and related proteins; [P]	PF01699	Sodium/calcium exchanger protein	IPR004798,IPR004837,IPR004713	-|Calcium/proton exchanger CAX-like|Sodium/calcium exchanger membrane region|Calcium/proton exchanger	GO:0006816,GO:0015369,GO:0006812,GO:0055085,GO:0008324,GO:0016021	calcium ion transport|calcium:proton antiporter activity|cation transport|transmembrane transport|cation transmembrane transporter activity|integral component of membrane	core			down		-1	-1	-1	-1	-1	0	-1	0	-1	0	-1	-1	0	-1	-1	-1	-1	-1	-1	-1	-1
0.854883	0.22942	0.191852	-2.47832	-1.12392	-0.262285	0.217188	0.20521	-0.0483604	0.571533	0.992058	0.650743	Mp4g06630															down
0.622946	0.179554	0.585119	-2.09411	-1.41853	-0.032291	0.165784	0.34497	-0.442009	0.355203	0.532216	1.20115	Mp4g22700			HIGH AFFINITY NITRATE TRANSPORTER 2.4,HIGH-AFFINITY NITRATE TRANSPORTER 2.3	MFS general substrate transporter	Permease of the major facilitator superfamily; [G]	PF07690	Major Facilitator Superfamily	IPR036259,IPR011701,IPR044772,IPR020846	-|MFS transporter superfamily|Major facilitator superfamily|Nitrate transporter|Major facilitator superfamily domain	GO:0055085,GO:0022857	transmembrane transport|transmembrane transporter activity	accessory					1	0	0	-1	1	0	0	0	0	-1	0	-1	1	0	0	-1	0	-1	0	0	0
-0.0698969	0.663565	-0.0347281	-2.21801	-0.986313	-0.26929	-0.0677292	0.555136	0.171666	0.337712	1.4237	0.494184	Mp3g10250									-			accessory					0	0	0	0	-1	0	-1	-1	-1	0	0	0	0	-1	0	-1	-1	0	0	-1	-1
0.211711	0.0679907	0.435337	-2.33607	-0.867865	-0.346362	0.439934	0.319507	0.658133	0.248195	0.849259	0.320228	Mp2g09350									-			core			down	down	-1	0	0	-1	0	-1	-1	0	0	0	0	0	0	0	0	-1	0	0	0	-1	-1
0.585445	0.485314	0.625889	-2.46691	-1.20483	-0.541245	0.455037	0.336619	0.448008	0.428379	0.17895	0.669347	Mp8g17690			V-TYPE PROTON ATPASE SUBUNIT G1,VACUOLAR ATP SYNTHASE SUBUNIT G		Vacuolar H+-ATPase V1 sector, subunit G; [C]	PF03179	Vacuolar (H+)-ATPase G subunit	IPR005124	-|Vacuolar (H+)-ATPase G subunit	GO:0042626,GO:1902600,GO:0016471	ATPase-coupled transmembrane transporter activity|proton transmembrane transport|vacuolar proton-transporting V-type ATPase complex	core					0	0	1	0	0	0	0	0	0	0	0	0	0	0	0	0	0	0	0	0	0
0.447876	0.351934	0.788718	-2.2607	-1.33505	-0.503635	0.295527	0.188992	0.483194	0.369374	0.462508	0.711261	Mp2g08650															down	down
0.000625761	0.133746	1.03773	-2.59763	-0.985618	-0.251982	0.174866	0.196249	0.491068	0.651769	0.468139	0.681042	Mp1g14530			EXPRESSED PROTEIN						-			core			down	down	0	0	0	0	0	0	0	0	0	0	0	0	0	0	0	0	0	0	0	0	0
0.180558	0.257248	0.888504	-2.38478	-1.45506	-0.326264	0.189826	0.195456	0.454404	0.736609	0.59203	0.671468	Mp4g15110			S-ADENOSYL-L-METHIONINE-DEPENDENT METHYLTRANSFERASES SUPERFAMILY PROTEIN,OSJNBB0011N17.9 PROTEIN	S-adenosyl-L-methionine-dependent methyltransferases	SAM-dependent methyltransferases; N-term missing; C-term missing; [IR]	PF08241	Methyltransferase domain	IPR013216,IPR029063	Methyltransferase type 11|-|S-adenosyl-L-methionine-dependent methyltransferase	GO:0008168	methyltransferase activity	core			down	down	0	-1	0	0	0	0	0	0	0	0	0	0	0	0	0	0	0	0	0	-1	-1
0.0229897	0.364315	0.734885	-2.15639	-1.38668	-0.209232	0.469584	0.246855	0.522083	0.346031	0.442882	0.602679	Mp6g09330									-			core			down	down	0	0	0	0	0	0	0	0	0	0	0	0	0	0	0	0	0	0	0	0	0
0.173923	0.112445	0.53548	-1.7506	-1.38414	0.0409902	0.0879834	0.15716	0.332613	0.617548	0.469557	0.607039	Mp2g09770			NAD(P)H-QUINONE OXIDOREDUCTASE SUBUNIT U, CHLOROPLASTIC	Chaperone J-domain	Molecular chaperone (DnaJ superfamily); C-term missing; [O]	PF00226	DnaJ domain	IPR001623,IPR036869,IPR044199	DnaJ domain|-|Chaperone J-domain superfamily|NAD(P)H-quinone oxidoreductase subunit U, chloroplastic	GO:0010598,GO:0009535	NAD(P)H dehydrogenase complex (plastoquinone)|chloroplast thylakoid membrane	core				down	0	-1	0	0	0	0	0	0	0	0	0	0	0	0	0	0	0	0	0	-1	-1
-0.0988135	0.307694	0.858581	-1.87289	-1.21988	-0.251677	0.145399	0.183423	0.391078	0.688897	0.463603	0.404583	Mp1g04500			PROTEIN DISULFIDE-ISOMERASE LQY1, CHLOROPLASTIC,PLASTID TRANSCRIPTIONALLY ACTIVE PROTEIN	DnaJ/Hsp40 cysteine-rich domain		PF17302	Family of unknown function (DUF5351)	IPR035272,IPR036410	-|Protein of unknown function DUF5351|Heat shock protein DnaJ, cysteine-rich domain superfamily			core			down	down	0	-1	-1	-1	0	0	0	0	0	0	0	0	0	0	0	-1	0	0	0	-1	-1
0.0507098	0.429118	0.559991	-1.65936	-1.29648	-0.119498	0.190122	0.303772	0.351321	0.5512	0.521212	0.117894	Mp6g02370			RHODANESE-LIKE DOMAIN,RHODANESE-LIKE DOMAIN-CONTAINING PROTEIN 14, CHLOROPLASTIC-RELATED	Rhodanese/Cell cycle control phosphatase	Rhodanese-related sulfurtransferase; [P]	PF00581	Rhodanese-like domain	IPR036873,IPR043186,IPR001763	Rhodanese-like domain superfamily|-|Rhodanese-like domain-containing protein 14|Rhodanese-like domain			core		down	down	down	-1	-1	-1	0	0	0	0	0	0	0	0	0	0	0	-1	0	0	0	0	-1	-1
0.0395969	0.479246	0.654261	-1.71677	-1.48862	-0.0545795	0.204482	0.13586	0.419841	0.378527	0.503879	0.444281	Mp3g15860			8-AMINO-7-OXONONANOATE SYNTHASE,8-AMINO-7-OXONONANOATE SYNTHASE						-			core			down	down	0	-1	0	0	0	0	0	0	0	0	0	0	0	0	0	0	0	0	0	-1	0
0.227375	0.382615	0.638106	-1.41609	-1.51629	-0.18933	0.183435	0.287708	0.489958	0.277438	0.501437	0.133644	Mp7g06620			RIBOSOME-RELEASING FACTOR 2, MITOCHONDRIAL,TRANSLATION ELONGATION FACTOR G-RELATED	Translation proteins,P-loop containing nucleoside triphosphate hydrolases,Ribosomal protein S5 domain 2-like,EF-G C-terminal domain-like	Mitochondrial elongation factor; [J]	PF03764|PF00679|PF03144|PF14492|PF00009	Elongation factor G, domain IV|Elongation factor G C-terminus|Elongation factor Tu domain 2|Elongation Factor G, domain III|Elongation factor Tu GTP binding domain	IPR005517,IPR031157,IPR000795,IPR004540,IPR035647,IPR014721,IPR000640,IPR020568,IPR035649,IPR027417,IPR005225,IPR004161,IPR009000,IPR009022,IPR041095	Translation elongation factor EFG/EF2, domain IV|Tr-type G domain, conserved site|Translational (tr)-type GTP-binding domain|Translation elongation factor EFG/EF2|EF-G domain III/V-like|Ribosomal protein S5 domain 2-type fold, subgroup|-|Elongation factor EFG, domain V-like|Ribosomal protein S5 domain 2-type fold|EFG, domain V|P-loop containing nucleoside triphosphate hydrolase|Small GTP-binding …	GO:0009507,GO:0005525,GO:0003924,GO:0003746,GO:0006414	chloroplast|GTP binding|GTPase activity|translation elongation factor activity|translational elongation	core		down	down	down	0	0	0	0	0	0	0	0	0	0	0	0	0	0	0	0	0	0	0	0	0
0.209727	0.514835	0.576578	-1.43104	-1.28432	-0.208314	0.21306	0.226985	0.362308	0.337552	0.219725	0.262906	Mp1g16780			OS03G0176600 PROTEIN						-			core			down	down	-1	-1	0	0	0	0	0	0	0	0	0	0	0	0	0	0	0	0	0	-1	0
0.122229	0.451403	0.747931	-1.36576	-1.51631	-0.136196	0.105975	0.148052	0.351394	0.461945	0.329813	0.299522	Mp7g11890			NAD(P)H-QUINONE OXIDOREDUCTASE SUBUNIT L, CHLOROPLASTIC			PF10716	NADH dehydrogenase transmembrane subunit	IPR019654	NAD(P)H-quinone oxidoreductase subunit L|-	GO:0016655	oxidoreductase activity, acting on NAD(P)H, quinone or similar compound as acceptor	core			down	down	0	-1	0	0	0	0	0	0	0	0	0	0	0	0	0	0	1	0	0	-1	-1
0.162076	0.463375	0.67991	-1.63405	-1.5561	-0.678933	0.386667	0.207679	0.418214	0.408907	0.634113	0.508133	Mp6g17290			OS06G0731300 PROTEIN						-			accessory			down	down	0	0	0	0	0	0	0	0	0	0	0	0	0	0	0	0	0	0	0	0	0
0.101869	0.368733	0.653586	-1.74085	-1.69878	-0.383093	0.325814	0.322675	0.530231	0.501273	0.500473	0.518065	Mp1g14720			OS04G0578200 PROTEIN,-	NTF2-like		PF10184	Uncharacterized conserved protein (DUF2358)	IPR032710,IPR018790	-|NTF2-like domain superfamily|Protein of unknown function DUF2358			core		down	down	down	0	0	0	0	0	0	0	0	0	0	0	0	0	0	0	0	0	0	0	0	0
0.323417	0.377581	0.639069	-2.10558	-1.19812	-0.592161	0.288157	0.107045	0.47839	0.745624	0.665631	0.270946	Mp5g13990			RUBREDOXIN	Rubredoxin-like		PF00301	Rubredoxin	IPR024935,IPR024934,IPR018527	-|Rubredoxin domain|Rubredoxin-like domain|Rubredoxin, iron-binding site	GO:0005506,GO:0046872	iron ion binding|metal ion binding	core			down	down	0	-1	0	0	0	0	0	0	0	0	0	0	0	0	0	0	0	0	0	0	0
0.343741	0.458768	0.641488	-1.6518	-1.32084	-0.593282	0.219918	0.268822	0.367224	0.654937	0.37494	0.236085	Mp4g08900			RUBREDOXIN-LIKE SUPERFAMILY PROTEIN	Rubredoxin-like				IPR024934	-|Rubredoxin-like domain	GO:0005506	iron ion binding	super_accessory					0	-1	0	0	0	0	0	0	0	0	0	0	0	0	0	-1	0	0	0	-1	-1
0.336496	0.579827	0.7639	-1.98818	-1.32	-0.278381	0.286741	0.10215	0.209014	0.571481	0.470132	0.266819	Mp2g17450			NF-KAPPA-B INHIBITOR-LIKE PROTEIN-RELATED,NF-KAPPA-B INHIBITOR-LIKE PROTEIN						-			core			down	down	-1	-1	-1	0	0	0	0	0	0	0	0	0	0	0	0	0	0	0	0	-1	0
0.212904	0.261551	0.712933	-1.88037	-1.06163	-0.240775	0.302316	0.31467	0.231646	0.399427	0.607061	0.140269	Mp7g00090			SOLUTE CARRIER FAMILY 10 MEMBER 7,SODIUM/METABOLITE COTRANSPORTER BASS4, CHLOROPLASTIC-RELATED		Predicted Na+-dependent cotransporter; [R]	PF13593	SBF-like CPA transporter family (DUF4137)	IPR038770,IPR016833	-|Sodium/solute symporter superfamily|Putative sodium bile acid cotransporter			accessory			down	down	0	-1	-1	0	0	0	0	0	0	0	0	0	0	0	0	-1	0	-1	-1	0	0
0.361401	0.318987	0.667176	-1.89558	-0.891748	-0.511265	0.313485	0.289072	0.336396	0.46406	0.249777	0.298238	Mp1g10990			THYLAKOID LUMENAL 17.4 KDA PROTEIN, CHLOROPLASTIC,THYLAKOID LUMENAL 17.4 KDA PROTEIN, CHLOROPLASTIC	Pentapeptide repeat-like		PF13599	Pentapeptide repeats (9 copies)	IPR001646,IPR044195	Pentapeptide repeat|-|Pentapeptide repeat containing protein TL17-like			accessory			down	down	0	-1	-1	-1	0	0	0	0	0	0	0	0	0	0	0	0	0	0	0	0	0
0.27969	0.444196	0.638294	-1.91384	-1.07566	-0.815792	0.52566	0.48334	0.18406	0.393476	0.453732	0.402842	Mp3g01120			NAD(P)H-QUINONE OXIDOREDUCTASE SUBUNIT T, CHLOROPLASTIC	Chaperone J-domain	Molecular chaperone (DnaJ superfamily); C-term missing; [O]	PF00226	DnaJ domain	IPR001623,IPR036869,IPR044618	DnaJ domain|Chaperone J-domain superfamily|-|NAD(P)H-quinone oxidoreductase subunit T-like			core			down	down	0	0	0	0	0	0	0	0	0	0	0	0	0	0	0	0	1	0	1	0	0
0.319669	0.708541	0.535383	-1.96107	-1.32137	-0.626442	0.29398	0.508999	0.750844	0.301895	0.421986	0.0675929	Mp1g25270			STRESS UP-REGULATED NOD 19 PROTEIN,STRESS UP-REGULATED NOD 19 PROTEIN			PF07712	Stress up-regulated Nod 19	IPR011692	-|Stress up-regulated Nod 19			core			down	down	0	0	0	-1	-1	0	0	0	-1	0	0	0	0	0	0	-1	-1	0	-1	-1	-1
0.319759	0.693375	0.530119	-1.93636	-1.35242	-0.421228	0.299283	0.378062	0.48099	0.608974	0.0122888	0.387164	Mp1g26360			PROTEIN LOW PSII ACCUMULATION 2, CHLOROPLASTIC					IPR038789	-|Protein LOW PSII ACCUMULATION 2 like			accessory			down	down	-1	-1	0	0	0	0	0	0	0	0	0	0	-1	-1	-1	0	0	0	0	0	-1
0.637601	0.549575	0.566671	-2.11838	-1.02881	-0.589053	0.426242	0.388051	0.529961	0.277597	0.101395	0.259151	Mp2g13930			AQUAPORIN PIP1-1,AQUAPORIN OR AQUAGLYCEROPORIN RELATED	Aquaporin-like	Aquaporin (major intrinsic protein family); [G]	PF00230	Major intrinsic protein	IPR034294,IPR000425,IPR023271,IPR022357	-|Aquaporin transporter|Major intrinsic protein|Aquaporin-like|Major intrinsic protein, conserved site	GO:0055085,GO:0016020,GO:0015267	transmembrane transport|membrane|channel activity	core			down	down	0	-1	-1	-1	-1	0	0	0	0	0	0	0	0	-1	-1	-1	-1	-1	0	0	0
0.190586	-0.275746	0.00530483	-0.353066	-2.1344	-1.44948	0.139361	0.950583	0.724045	0.636329	1.2445	0.321987	Mp7g08800			PROTEIN TORNADO 1	P-loop containing nucleoside triphosphate hydrolases,RNI-like				IPR027417,IPR032675	-|P-loop containing nucleoside triphosphate hydrolase|Leucine-rich repeat domain superfamily			accessory					0	0	0	0	0	0	-1	0	0	0	0	0	0	0	0	0	0	0	0	0	0
0.697106	0.0802084	0.0972992	-1.01996	-3.3449	-0.683165	-0.225391	0.097426	1.07925	0.960425	1.15392	1.10779	Mp4g03850			5'-NUCLEOTIDASE DOMAIN-CONTAINING,HAD-SUPERFAMILY HYDROLASE, SUBFAMILY IG, 5'-NUCLEOTIDASE,5'-NUCLEOTIDASE DOMAIN-CONTAINING,HAD-SUPERFAMILY HYDROLASE, SUBFAMILY IG, 5'-NUCLEOTIDASE	HAD-like,HAD-like	IMP-GMP specific 5'-nucleotidase; [F],IMP-GMP specific 5'-nucleotidase; [F]	PF05761	5' nucleotidase family	IPR008380,IPR023214,IPR036412	HAD-superfamily hydrolase, subfamily IG, 5'-nucleotidase|HAD superfamily|HAD-like superfamily|-			core			down	down	0	0	0	0	0	0	0	0	0	0	0	0	0	0	0	0	0	0	0	0	-1
-0.229211	0.356983	0.126694	-0.813364	-2.79034	-0.0843187	0.524223	0.372796	-0.102479	0.950912	0.487097	1.20101	Mp1g03750									-			core		up		up	0	-1	-1	-1	-1	-1	-1	-1	-1	-1	-1	-1	-1	-1	-1	-1	-1	-1	-1	0	0
0.518071	0.55902	-0.169082	-0.671453	-0.39132	-1.75109	-0.22564	0.139132	0.141019	1.04923	0.888748	-0.0866284	Mp4g01440			2-AMINO-3-CARBOXYLMUCONATE-6-SEMIALDEHYDE DECARBOXYLASE	Metallo-dependent hydrolases		PF04909	Amidohydrolase	IPR032465,IPR006680,IPR032466	-|2-amino-3-carboxymuconate-6-semialdehyde decarboxylase|Amidohydrolase-related|Metal-dependent hydrolase	GO:0016787,GO:0016831	hydrolase activity|carboxy-lyase activity	core		down	down	down	0	-1	0	0	0	0	0	0	0	0	0	0	0	0	0	0	0	0	0	0	0
0.640419	0.726868	-0.0613451	-1.49515	-0.199203	-1.90704	-0.0528229	0.211073	0.497864	0.934963	0.152229	0.552148	Mp2g04630	MpNPF2		PROTEIN NRT1/ PTR FAMILY 6.3-LIKE,OLIGOPEPTIDE TRANSPORTER-RELATED	MFS general substrate transporter	H+/oligopeptide symporter; [E]	PF00854	POT family	IPR036259,IPR000109,IPR018456,IPR044739	-|MFS transporter superfamily|Proton-dependent oligopeptide transporter family|PTR2 family proton/oligopeptide symporter, conserved site|NRT1/PTR family	GO:0055085,GO:0016020,GO:0006857,GO:0022857	transmembrane transport|membrane|oligopeptide transport|transmembrane transporter activity	accessory			down	down	-1	0	0	0	0	-1	0	0	0	0	0	0	0	0	0	0	0	0	0	-1	-1
0.512681	0.860622	0.348841	-1.59872	-0.23425	-1.57325	-0.100868	-0.259186	0.308909	1.06734	0.698527	-0.0306492	Mp6g15740			CADMIUM TOLERANT 3			PF12734	Cysteine-rich TM module stress tolerance	IPR028144	-|Cysteine-rich transmembrane CYSTM domain			accessory					0	0	1	0	0	-1	0	0	0	0	0	0	0	0	0	-1	-1	-1	-1	-1	-1
-0.0583618	0.886804	0.397358	-1.42389	-0.36236	-2.19131	0.332446	0.0355729	0.0894335	0.899377	0.509163	0.885765	Mp2g20570	MpPOD17		PEROXIDASE,PEROXIDASE 25-RELATED	Heme-dependent peroxidases		PF00141	Peroxidase	IPR019794,IPR033905,IPR002016,IPR019793,IPR000823,IPR010255	-|Peroxidase, active site|Secretory peroxidase|Haem peroxidase|Peroxidases heam-ligand binding site|Plant peroxidase|Haem peroxidase superfamily	GO:0006979,GO:0004601,GO:0020037,GO:0042744	response to oxidative stress|peroxidase activity|heme binding|hydrogen peroxide catabolic process	accessory					0	0	0	-1	-1	-1	-1	-1	-1	-1	0	0	0	0	0	-1	-1	-1	-1	-1	0
0.000145239	0.0587819	0.749474	-1.29501	-0.276438	-1.2745	0.40256	0.524494	-0.268765	0.597725	0.85095	-0.0694221	Mp8g12680			GLYOXALASE FAMILY PROTEIN,BNAC03G13130D PROTEIN	Glyoxalase/Bleomycin resistance protein/Dihydroxybiphenyl dioxygenase	Glyoxalase; [G]	PF00903	Glyoxalase/Bleomycin resistance protein/Dioxygenase superfamily	IPR029068,IPR004360,IPR037523	Glyoxalase/Bleomycin resistance protein/Dihydroxybiphenyl dioxygenase|Glyoxalase/fosfomycin resistance/dioxygenase domain|-|Vicinal oxygen chelate (VOC) domain			core			down	down	-1	-1	-1	0	0	0	0	0	0	0	0	0	-1	0	-1	-1	-1	-1	0	-1	-1
0.341658	0.0830002	0.322572	-1.36187	-0.688902	-1.36613	0.19961	0.125101	0.392775	0.525562	0.999866	0.426753	Mp5g14510	MpPOD109		PEROXIDASE 25-RELATED,PEROXIDASE	Heme-dependent peroxidases		PF00141	Peroxidase	IPR002016,IPR019793,IPR033905,IPR000823,IPR019794,IPR010255	Haem peroxidase|-|Peroxidases heam-ligand binding site|Secretory peroxidase|Plant peroxidase|Peroxidase, active site|Haem peroxidase superfamily	GO:0006979,GO:0004601,GO:0020037,GO:0042744	response to oxidative stress|peroxidase activity|heme binding|hydrogen peroxide catabolic process	core					0	1	1	1	1	-1	1	1	1	0	1	1	0	1	0	-1	0	0	0	-1	-1
0.311213	0.126078	0.76797	-1.15572	-0.611062	-0.858351	0.373796	-0.185417	0.146373	0.274997	0.692586	0.117533	Mp4g16480			TRNA (URACIL(54)-C(5))-METHYLTRANSFERASE,RNA M5U METHYLTRANSFERASE	Nucleic acid-binding proteins,S-adenosyl-L-methionine-dependent methyltransferases	tRNA uracil-5-methyltransferase and related tRNA-modifying enzymes; [J]	PF05958	tRNA (Uracil-5-)-methyltransferase	IPR010280,IPR012340,IPR002792,IPR030391,IPR029063	(Uracil-5)-methyltransferase family|-|Nucleic acid-binding, OB-fold|TRAM domain|RNA methyltransferase TrmA, conserved site|S-adenosyl-L-methionine-dependent methyltransferase	GO:0008173,GO:0006396	RNA methyltransferase activity|RNA processing	core				down	0	-1	0	0	0	0	0	0	0	0	0	0	-1	0	0	0	0	0	0	0	0
0.21909	0.00400642	0.0820462	-1.1122	-0.158322	-1.20124	0.298479	0.0038525	0.423908	0.683961	0.489696	0.266719	Mp3g07670									-			accessory					0	0	0	0	0	-1	0	0	0	0	0	0	0	0	0	0	0	0	0	-1	-1
0.241366	-0.242621	0.225523	-0.892076	-0.18301	-1.04764	0.450864	0.0564992	0.478983	0.377212	0.199423	0.335475	Mp3g11140									-			core			down		0	1	1	0	0	0	0	0	1	0	1	1	0	0	0	0	0	0	0	-1	-1
0.0573923	-0.742403	-0.0423718	-0.619631	-0.315422	-1.04568	0.415344	0.326392	0.0792698	0.459255	0.71626	0.711598	Mp2g01330			MAP/MICROTUBULE AFFINITY-REGULATING KINASE,CALCIUM/CALMODULIN-DEPENDENT PROTEIN KINASE KINASE 1	Protein kinase-like (PK-like)	Ca2+/calmodulin-dependent protein kinase kinase beta and related serine/threonine protein kinases; C-term missing; [T]	PF00069	Protein kinase domain	IPR000719,IPR011009,IPR017441	-|Protein kinase domain|Protein kinase-like domain superfamily|Protein kinase, ATP binding site	GO:0005524,GO:0006468,GO:0004672	ATP binding|protein phosphorylation|protein kinase activity	core				down	0	0	0	0	0	0	0	0	0	0	0	0	0	0	0	0	0	0	0	-1	0
0.206727	0.202671	0.392214	-0.664898	-0.682369	-0.946771	-0.021684	0.533476	0.312585	0.633438	-0.0821645	0.116776	Mp4g08700	MpGARP2	transcription factor, GARP	MYB FAMILY TRANSCRIPTION FACTOR PHL7-LIKE,MYB-LIKE HTH TRANSCRIPTIONAL REGULATOR FAMILY PROTEIN	Homeodomain-like		PF00249	Myb-like DNA-binding domain	IPR044848,IPR006447,IPR001005,IPR017930,IPR009057	-|PHR1-like|Myb domain, plants|SANT/Myb domain|Myb domain|Homeobox-like domain superfamily	GO:0003677	DNA binding	core					0	0	0	-1	-1	-1	-1	0	0	0	0	0	0	-1	0	0	0	0	0	0	0
0.128826	-0.00710167	0.399966	-0.771078	-0.768707	-0.897909	0.271919	0.257124	0.273055	0.475945	0.235671	0.402291	Mp5g13350			UNNAMED PRODUCT	L domain-like	Serine/threonine phosphatase 2C containing leucine-rich repeats, similar to SCN circadian oscillatory protein (SCOP); C-term missing; [T]	PF13855|PF08263|PF13516|PF00560	Leucine rich repeat|Leucine rich repeat N-terminal domain|Leucine Rich repeat|Leucine Rich Repeat	IPR003591,IPR032675,IPR001611,IPR013210	Leucine-rich repeat, typical subtype|-|Leucine-rich repeat domain superfamily|Leucine-rich repeat|Leucine-rich repeat-containing N-terminal, plant-type	GO:0005515	protein binding	accessory					0	1	0	0	0	0	0	0	1	0	0	0	0	1	1	0	0	0	0	-1	-1
-0.177747	0.307496	0.892233	-1.08821	-1.01485	-0.983599	0.1214	0.596273	0.345873	0.461714	0.183864	0.355545	Mp4g14680				Acid proteases		PF13650	Aspartyl protease	IPR034122,IPR021109,IPR001969	Retropepsin-like domain, bacterial|-|Aspartic peptidase domain superfamily|Aspartic peptidase, active site	GO:0004190,GO:0006508	aspartic-type endopeptidase activity|proteolysis	core		down	down	down	-1	-1	0	0	0	0	0	0	0	0	0	0	0	0	0	0	0	0	0	-1	-1
0.464302	0.28789	0.663541	-1.64293	-0.405735	-0.994375	0.549319	0.239457	0.36735	0.226415	-0.155262	0.400024	Mp8g01410			GLUTAMINE SYNTHETASE,GLUTAMINE SYNTHETASE 2 CYTOPLASMIC	Glutamine synthetase, N-terminal domain,Glutamine synthetase/guanido kinase	Glutamine synthetase; [E]	PF03951|PF00120	Glutamine synthetase, beta-Grasp domain|Glutamine synthetase, catalytic domain	IPR027303,IPR014746,IPR027302,IPR008147,IPR036651,IPR008146	Glutamine synthetase, glycine-rich site|-|Glutamine synthetase/guanido kinase, catalytic domain|Glutamine synthetase, N-terminal conserved site|Glutamine synthetase, beta-Grasp domain|Glutamine synthetase, N-terminal domain superfamily|Glutamine synthetase, catalytic domain	GO:0006807,GO:0003824,GO:0004356,GO:0006542	nitrogen compound metabolic process|catalytic activity|glutamate-ammonia ligase activity|glutamine biosynthetic process	accessory					0	1	1	1	0	-1	-1	0	0	0	1	1	0	0	0	0	0	0	0	-1	-1
0.462239	0.325462	0.494296	-1.44756	-0.722344	-0.957011	0.542177	0.214041	0.288849	0.539947	-0.141892	0.401798	Mp6g19740	MpLEA-like54		OS05G0199100 PROTEIN,LATE EMBRYOGENESIS ABUNDANT (LEA) HYDROXYPROLINE-RICH GLYCOPROTEIN FAMILY			PF03168	Late embryogenesis abundant protein	IPR004864	-|Late embryogenesis abundant protein, LEA_2 subgroup			core				down	0	0	1	0	0	0	0	0	1	0	0	1	0	0	0	0	0	0	0	-1	-1
0.418069	0.031509	0.377642	-1.5242	-0.58966	-0.900732	0.532063	0.404056	0.379321	0.30557	0.171489	0.394871	Mp8g06300	MpNPF33		-,OLIGOPEPTIDE TRANSPORTER-RELATED	MFS general substrate transporter	H+/oligopeptide symporter; [E]	PF00854	POT family	IPR036259,IPR000109	-|MFS transporter superfamily|Proton-dependent oligopeptide transporter family	GO:0055085,GO:0016020,GO:0022857	transmembrane transport|membrane|transmembrane transporter activity	core					0	0	0	0	0	0	0	0	0	0	0	0	0	0	0	0	0	0	0	-1	0
0.401323	0.172642	0.128118	-1.32649	-0.922668	-0.583797	0.51034	0.516204	0.772172	0.154296	-0.0326175	0.210481	Mp6g19030	MpPPO14		OS04G0624500 PROTEIN,TYROSINASE FAMILY MEMBER	Di-copper centre-containing domain		PF12143|PF00264|PF12142	Protein of unknown function (DUF_B2219)|Common central domain of tyrosinase|Polyphenol oxidase middle domain	IPR022740,IPR002227,IPR008922,IPR022739	Polyphenol oxidase, C-terminal|Tyrosinase copper-binding domain|-|Uncharacterised domain, di-copper centre|Polyphenol oxidase, central domain	GO:0004097,GO:0016491	catechol oxidase activity|oxidoreductase activity	accessory					0	0	0	0	0	0	0	0	1	1	0	1	0	0	0	-1	-1	-1	-1	-1	-1
0.219766	0.180061	0.195516	-1.32016	-0.635421	-0.720489	0.572571	0.0653486	0.620748	0.352629	0.0974001	0.372036	Mp5g00240			REGUCALCIN,REGUCALCIN	Calcium-dependent phosphotriesterase	Ca2+-binding protein Regucalcin/SMP30; [PT]	PF08450	SMP-30/Gluconolactonase/LRE-like region	IPR005511,IPR013658,IPR011042	Senescence marker protein-30 (SMP-30)|-|SMP-30/Gluconolactonase/LRE-like region|Six-bladed beta-propeller, TolB-like			core					0	1	1	0	0	-1	0	0	1	0	1	1	0	0	0	0	0	0	-1	-1	0
0.279881	0.242258	0.263517	-1.62369	-0.870499	-0.584979	0.431457	0.155444	0.783968	0.489663	0.126572	0.306407	Mp6g02860			GLYCERALDEHYDE 3-PHOSPHATE DEHYDROGENASE,GLYCERALDEHYDE-3-PHOSPHATE DEHYDROGENASE-RELATED	Glyceraldehyde-3-phosphate dehydrogenase-like, C-terminal domain,NAD(P)-binding Rossmann-fold domains	Glyceraldehyde 3-phosphate dehydrogenase; [G]	PF02800|PF00044	Glyceraldehyde 3-phosphate dehydrogenase, C-terminal domain|Glyceraldehyde 3-phosphate dehydrogenase, NAD binding domain	IPR020829,IPR006424,IPR020828,IPR020831,IPR036291,IPR020830	-|Glyceraldehyde 3-phosphate dehydrogenase, catalytic domain|Glyceraldehyde-3-phosphate dehydrogenase, type I|Glyceraldehyde 3-phosphate dehydrogenase, NAD(P) binding domain|Glyceraldehyde/Erythrose phosphate dehydrogenase family|NAD(P)-binding domain sup	GO:0016620,GO:0050661,GO:0006006,GO:0051287	oxidoreductase activity, acting on the aldehyde or oxo group of donors, NAD or NADP as acceptor|NADP binding|glucose metabolic process|NAD binding	accessory					0	1	1	0	0	0	0	0	1	1	1	1	0	0	0	0	0	0	0	-1	0
0.314264	0.269988	0.713081	-1.26783	-0.911523	-0.761422	0.296383	0.355944	0.566342	0.283871	0.0296235	0.111284	Mp8g11450	MpAP2L1	transcription factor, AP2/ERF	AP2-LIKE ETHYLENE-RESPONSIVE TRANSCRIPTION FACTOR,AP2-LIKE ETHYLENE-RESPONSIVE TRANSCRIPTION FACTOR BBM	DNA-binding domain		PF00847	AP2 domain	IPR001471,IPR016177,IPR036955	AP2/ERF domain|DNA-binding domain superfamily|-|AP2/ERF domain superfamily	GO:0003700,GO:0003677,GO:0006355	DNA-binding transcription factor activity|DNA binding|regulation of transcription, DNA-templated	accessory					0	0	0	-1	0	-1	0	0	0	0	0	0	0	0	0	-1	-1	0	0	0	0
0.443938	-0.163332	0.279205	-0.82102	-0.914698	-0.533287	0.488098	0.312856	0.182192	0.425241	-0.362842	0.66365	Mp3g07690	MpHA13	Plasma membrane H+-ATPase	PLASMA MEMBRANE ATPASE,CALCIUM-TRANSPORTING ATPASE	HAD-like,Calcium ATPase, transduction domain A,Calcium ATPase, transmembrane domain M	Plasma membrane H+-transporting ATPase; [P]	PF00690|PF00122|PF00702	Cation transporter/ATPase, N-terminus|E1-E2 ATPase|haloacid dehalogenase-like hydrolase	IPR001757,IPR008250,IPR006534,IPR004014,IPR018303,IPR036412,IPR044492,IPR023298,IPR023214,IPR023299	-|P-type ATPase|P-type ATPase, A domain superfamily|P-type ATPase, subfamily IIIA|Cation-transporting P-type ATPase, N-terminal|P-type ATPase, phosphorylation site|HAD-like superfamily|P-type ATPase, haloacid dehalogenase domain|P-type ATPase, transmembra	GO:0008553,GO:0000166,GO:0016887,GO:0016021,GO:0005524,GO:0120029	proton-exporting ATPase activity, phosphorylative mechanism|nucleotide binding|ATPase activity|integral component of membrane|ATP binding|proton export across plasma membrane	accessory					0	1	1	1	0	0	0	0	1	0	1	1	0	0	0	0	0	0	-1	-1	0
-0.212044	0.125909	0.678612	-0.75392	-1.00344	-0.418558	0.354105	0.152634	0.304073	-0.0120774	0.269119	0.515592	Mp3g01790			OSJNBA0043A12.37 PROTEIN-RELATED	Homeodomain-like		PF13837	Myb/SANT-like DNA-binding domain	IPR009057,IPR044822,IPR017877	-|Homeobox-like domain superfamily|Myb/SANT-like DNA-binding domain 4|Myb-like domain			core			down		0	-1	0	0	0	0	0	0	0	0	0	0	0	0	0	0	0	0	0	0	0
-0.233114	0.138224	0.190528	-0.75274	-0.75482	-0.310565	0.0640055	0.000999922	0.358536	0.208068	0.387023	0.703853	Mp3g00970			-,OS07G0662800 PROTEIN			PF03222	Tryptophan/tyrosine permease family	IPR013059,IPR018227	-|Tryptophan/tyrosine transporter|Amino acid/polyamine transporter 2	GO:0015173,GO:0003333,GO:0005887,GO:0015801	aromatic amino acid transmembrane transporter activity|amino acid transmembrane transport|integral component of plasma membrane|aromatic amino acid transport	accessory			down		0	0	0	0	0	0	0	0	0	0	0	0	0	0	0	0	0	0	0	0	0
0.139206	-0.157321	0.171545	-1.11325	-0.8761	-0.242441	0.0744365	0.261159	0.697953	0.0162294	0.379868	0.648714	Mp6g06750			GLUTAMINE SYNTHETASE,GLUTAMINE SYNTHETASE	Glutamine synthetase/guanido kinase,Glutamine synthetase, N-terminal domain	Glutamine synthetase; [E]	PF00120|PF03951	Glutamine synthetase, catalytic domain|Glutamine synthetase, beta-Grasp domain	IPR036651,IPR008146,IPR027303,IPR008147,IPR027302,IPR014746	Glutamine synthetase, N-terminal domain superfamily|Glutamine synthetase, catalytic domain|Glutamine synthetase, glycine-rich site|-|Glutamine synthetase, beta-Grasp domain|Glutamine synthetase, N-terminal conserved site|Glutamine synthetase/guanido kinase, catalytic domain	GO:0006807,GO:0003824,GO:0004356,GO:0006542	nitrogen compound metabolic process|catalytic activity|glutamate-ammonia ligase activity|glutamine biosynthetic process	core				down	0	0	1	0	0	0	0	0	1	0	1	1	0	1	1	0	0	0	0	-1	-1
0.268767	0.0448753	0.41766	-0.843197	-0.982018	-0.295642	0.0974786	-0.021383	0.412046	0.033426	0.278956	0.589031	Mp8g18820	MpC3H34		PROTEIN SUPPRESSOR OF SABLE,ZINC FINGER CCCH DOMAIN-CONTAINING PROTEI	CCCH zinc finger	Polyadenylation factor I complex, subunit, Yth1 (CPSF subunit); C-term missing; [A]	PF18044|PF14608	CCCH-type zinc finger|RNA-binding, Nab2-type zinc finger	IPR036855,IPR041367,IPR000571	Zinc finger, CCCH-type superfamily|E3 ligase, CCCH-type zinc finger|-|Zinc finger, CCCH-type	GO:0046872	metal ion binding	core					0	0	0	0	0	0	0	0	0	0	0	0	0	0	0	0	0	0	0	0	0
0.14029	-0.0140138	0.232608	-1.00013	-0.896481	-0.205669	0.30388	0.19831	0.362513	0.209668	0.0977701	0.571254	Mp4g20210			FE(2+)/MN(2+) TRANSPORTER PCL1,VACUOLAR IRON TRANSPORTER 1.1-LIKE		Uncharacterized membrane protein; [S]	PF01988	VIT family	IPR008217	-|Ccc1 family	GO:0030026,GO:0005384	cellular manganese ion homeostasis|manganese ion transmembrane transporter activity	accessory					0	1	1	0	0	0	0	0	0	0	0	0	1	1	1	1	0	1	0	0	0
0.629388	0.510732	0.247032	-1.10745	-0.724808	-0.406347	-0.183597	-0.0634876	0.316477	0.42335	0.282909	0.0757955	Mp3g17190			T12C22.21 PROTEIN			PF11255	Protein of unknown function (DUF3054)	IPR021414	-|Protein of unknown function DUF3054			core					0	0	0	0	0	0	0	0	0	0	0	0	0	0	0	0	0	0	0	0	-1
0.420693	0.284503	0.273349	-1.26948	-0.489096	-0.43219	0.0562956	-0.142448	0.297023	0.347509	0.344662	0.309177	Mp8g13500			ALPHA/BETA-HYDROLASES SUPERFAMILY PROTEIN	alpha/beta-Hydrolases		PF07819	PGAP1-like protein	IPR012908,IPR029058	-|GPI inositol-deacylase PGAP1-like|Alpha/Beta hydrolase fold	GO:0016788	hydrolase activity, acting on ester bonds	core				down	0	0	0	0	0	0	0	0	0	0	0	0	0	0	0	0	0	0	0	0	0
0.259386	0.157172	0.162872	-1.07	-0.619105	-0.689208	-0.124513	-0.208981	0.605139	0.671277	0.517441	0.338516	Mp2g15130									-			accessory					0	0	0	0	0	0	0	0	0	0	0	0	0	0	0	0	0	0	0	-1	0
0.344402	0.274701	0.311071	-1.2853	-0.653712	-0.596112	-0.138205	-0.228397	0.57823	0.517701	0.418424	0.457192	Mp3g25390			DICARBOXYLATE TRANSPORTER 2.1, CHLOROPLASTIC,DICARBOXYLATE TRANSPORTER 1, CHLOROPLASTIC			PF00939	Sodium:sulfate symporter transmembrane region	IPR001898,IPR030676	-|Solute carrier family 13|Citrate carrier CitT-related	GO:0055085,GO:0016020,GO:0022857	transmembrane transport|membrane|transmembrane transporter activity	core					0	0	0	0	0	0	0	0	0	0	0	0	0	0	0	-1	0	0	-1	0	-1
0.391047	-0.00401049	0.236874	-0.78309	-0.500895	-0.792965	0.155956	0.170429	0.277947	0.192653	0.343323	0.312731	Mp7g03180			OS01G0730500 PROTEIN,CHAPERONE DNAJ-DOMAIN SUPERFAMILY PROTEIN	Chaperone J-domain	Molecular chaperone (DnaJ superfamily); C-term missing; [O]	PF00226|PF13370	DnaJ domain|4Fe-4S single cluster domain of Ferredoxin I	IPR001623,IPR036869	DnaJ domain|-|Chaperone J-domain superfamily			accessory					0	0	0	0	0	0	0	0	0	0	0	0	0	0	0	0	0	0	0	0	0
0.463161	-0.103207	0.189106	-1.09505	-0.503241	-0.748009	0.246546	-0.0558928	0.199206	0.421799	0.560555	0.425029	Mp1g20440			YACP-LIKE NYN DOMAIN PROTEIN			PF05991	YacP-like NYN domain	IPR010298	-|Protein of unknown function DUF901			core					0	0	0	0	0	0	0	0	0	0	0	0	0	0	0	0	0	0	0	0	0
0.543074	0.17296	0.300181	-0.897333	-0.857511	-0.702388	0.0911236	0.339885	0.225871	0.422296	0.326894	0.0349466	Mp2g03210			DYNAMIN						-			core					0	0	0	0	0	0	0	0	0	0	0	0	0	0	0	0	0	0	0	0	0
0.325416	0.126649	0.128667	-1.30689	-0.714043	-0.623754	0.0213047	0.29214	0.355583	0.505819	0.672812	0.21629	Mp4g10810			THIOREDOXIN-LIKE PROTEIN HCF164, CHLOROPLASTIC	Thioredoxin-like	Thioredoxin; [O]	PF00085	Thioredoxin	IPR044241,IPR013766,IPR036249	-|Thiol:disulfide interchange protein TxlA/HCF164|Thioredoxin domain|Thioredoxin-like superfamily			core			down		1	0	0	0	0	0	0	0	0	0	0	0	0	0	0	0	0	0	0	0	0
0.259085	0.254068	0.0604579	-0.991109	-0.978109	-0.470083	0.339251	0.119402	0.46599	0.453723	0.272732	0.214593	Mp2g15230									-			core					0	0	0	0	0	0	0	0	1	0	0	0	0	0	0	0	0	0	0	-1	-1
0.089	0.276568	0.0431532	-0.9188	-1.04694	-0.498649	0.258776	0.00961305	0.533574	0.400673	0.246272	0.606762	Mp5g06950				Duplicated hybrid motif		PF17660|PF01551	Bacterial tandem repeat domain 1|Peptidase family M23	IPR011055,IPR016047	Duplicated hybrid motif|-|Peptidase M23			core					-1	-1	0	0	0	-1	0	0	0	0	0	0	-1	-1	-1	0	0	0	0	-1	-1
0.287013	0.179841	-0.151339	-0.924891	-0.988159	-0.717288	0.029167	0.256279	0.708593	0.465214	0.354431	0.501139	Mp7g00730			ALDEHYDE OXIDASE 1-RELATED,XANTHINE DEHYDROGENASE	CO dehydrogenase flavoprotein C-terminal domain-like,FAD-binding/transporter-associated domain-like,CO dehydrogenase ISP C-domain like,CO dehydrogenase molybdoprotein N-domain-like,Molybdenum cofactor-binding domain,2Fe-2S ferredoxin-like	Xanthine dehydrogenase; [F]	PF01315|PF01799|PF02738|PF00941|PF03450|PF00111	Aldehyde oxidase and xanthine dehydrogenase, a/b hammerhead domain|[2Fe-2S] binding domain|Molybdopterin-binding domain of aldehyde dehydrogenase|FAD binding domain in molybdopterin dehydrogenase|CO dehydrogenase flavoprotein C-terminal domain|2Fe-2S iron-sulfur cluster binding domain	IPR016167,IPR036884,IPR036318,IPR016208,IPR012675,IPR000674,IPR037165,IPR002888,IPR006058,IPR008274,IPR001041,IPR036683,IPR005107,IPR002346,IPR016166,IPR036856,IPR016169,IPR036010	FAD-binding, type PCMH, subdomain 1|[2Fe-2S]-binding domain superfamily|FAD-binding, type PCMH-like superfamily|Aldehyde oxidase/xanthine dehydrogenase|Beta-grasp domain superfamily|Aldehyde oxidase/xanthine dehydrogenase, a/b hammerhead|-|Aldehyde oxidase/xanthine dehydrogenase, molybdopterin binding domain superfamily|[2Fe-2S]-binding|2Fe-2S ferredoxin, iron-sulphur binding site|Aldehyde oxidas…	GO:0051536,GO:0009055,GO:0046872,GO:0071949,GO:0051537,GO:0050660,GO:0016491,GO:0005506	iron-sulfur cluster binding|electron transfer activity|metal ion binding|FAD binding|2 iron, 2 sulfur cluster binding|flavin adenine dinucleotide binding|oxidoreductase activity|iron ion binding	accessory			down	down	1	-1	0	0	0	1	0	0	0	0	0	0	0	0	0	0	0	0	0	0	-1
0.4777	0.295249	0.0124846	-0.805955	-1.16891	-0.239275	-0.137225	0.157244	0.359907	0.396006	0.412411	0.240368	Mp2g03220			PHOTOSYNTHETIC NDH SUBUNIT OF SUBCOMPLEX B 3, CHLOROPLASTIC,FERREDOXIN/ADRENODOXIN	2Fe-2S ferredoxin-like		PF00111	2Fe-2S iron-sulfur cluster binding domain	IPR001041,IPR012675,IPR036010	-|2Fe-2S ferredoxin-type iron-sulfur binding domain|Beta-grasp domain superfamily|2Fe-2S ferredoxin-like superfamily	GO:0051536,GO:0009055	iron-sulfur cluster binding|electron transfer activity	accessory					0	0	0	0	0	0	0	0	0	0	0	0	0	0	0	0	0	0	0	0	0
0.334563	0.296076	0.403231	-0.917391	-1.13857	-0.356292	-0.312462	0.0212804	0.357858	0.487815	0.494058	0.329834	Mp2g07550			TETRATRICOPEPTIDE REPEAT DOMAIN-CONTAINING PROTEIN PYG7, CHLOROPLASTIC,TETRATRICOPEPTIDE REPEAT PROTEIN 5	TPR-like	Molecular co-chaperone STI1; N-term missing; [O]	PF00515	Tetratricopeptide repeat	IPR019734,IPR013026,IPR001440,IPR011990	-|Tetratricopeptide repeat|Tetratricopeptide repeat-containing domain|Tetratricopeptide repeat 1|Tetratricopeptide-like helical domain superfamily	GO:0005515	protein binding	core				down	0	0	0	0	0	0	0	0	0	0	0	0	0	0	0	0	1	1	0	-1	-1
0.413067	0.312667	0.219714	-0.734813	-1.07108	-0.507317	-0.145748	0.0382413	0.115882	0.333796	0.621024	0.404563	Mp4g19200			ATP-DEPENDENT ZINC METALLOPROTEASE FTSH 2, CHLOROPLASTIC,METALLOPROTEASE M41 FTSH	FtsH protease domain-like,P-loop containing nucleoside triphosphate hydrolases	AAA+-type ATPase containing the peptidase M41 domain; [O]	PF01434|PF00004|PF17862	Peptidase family M41|ATPase family associated with various cellular activities (AAA)|AAA+ lid domain	IPR027417,IPR037219,IPR003593,IPR000642,IPR003960,IPR005936,IPR003959,IPR041569	P-loop containing nucleoside triphosphate hydrolase|-|Peptidase M41-like|AAA+ ATPase domain|Peptidase M41|ATPase, AAA-type, conserved site|Peptidase, FtsH|ATPase, AAA-type, core|AAA ATPase, AAA+ lid domain	GO:0016020,GO:0004176,GO:0004222,GO:0016887,GO:0005524,GO:0006508	membrane|ATP-dependent peptidase activity|metalloendopeptidase activity|ATPase activity|ATP binding|proteolysis	core					1	0	0	0	0	0	0	0	0	0	0	0	1	0	0	0	0	0	0	0	0
0.507418	0.38745	0.250144	-1.0856	-1.19226	-0.746795	-0.174953	0.197601	0.573752	0.382595	0.360864	0.539782	Mp2g14000			OS05G0141500 PROTEIN	RING/U-box	Myosin class II heavy chain; N-term missing; C-term missing; [Z]	PF13920	Zinc finger, C3HC4 type (RING finger)	IPR013083,IPR001841	-|Zinc finger, RING/FYVE/PHD-type|Zinc finger, RING-type			core			down		0	0	0	0	0	0	0	0	0	0	0	0	0	0	0	0	0	0	0	0	0
0.289412	0.202501	0.320236	-0.408599	-0.977807	-0.879668	-0.05781	-0.00567587	0.406859	0.466516	0.431308	0.212729	Mp1g19210	MpBHLH27	transcription factor, bHLH	TRANSCRIPTION FACTOR BHLH83-RELATED,TRANSCRIPTION FACTOR BHLH FAMILY-RELATED	HLH, helix-loop-helix DNA-binding domain		PF00010	Helix-loop-helix DNA-binding domain	IPR036638,IPR011598	-|Helix-loop-helix DNA-binding domain superfamily|Myc-type, basic helix-loop-helix (bHLH) domain	GO:0046983	protein dimerization activity	core					0	0	0	0	0	0	0	0	0	0	0	0	0	0	0	-1	-1	-1	-1	0	0
0.0476485	0.174585	0.255126	-0.494483	-0.792185	-0.590812	-0.157442	0.137034	0.374359	0.397651	0.471973	0.176544	Mp5g15760			ATP7, ISOFORM B	HAD-like,Calcium ATPase, transmembrane domain M,Calcium ATPase, transduction domain A,HMA, heavy metal-associated domain	Cation transport ATPase; [P]	PF00702|PF00122|PF00403	haloacid dehalogenase-like hydrolase|E1-E2 ATPase|Heavy-metal-associated domain	IPR023214,IPR023299,IPR036412,IPR044492,IPR001757,IPR036163,IPR006121,IPR018303,IPR017969,IPR027256,IPR008250,IPR023298	-|HAD superfamily|P-type ATPase, cytoplasmic domain N|HAD-like superfamily|P-type ATPase, haloacid dehalogenase domain|P-type ATPase|Heavy metal-associated domain superfamily|Heavy metal-associated domain, HMA|P-type ATPase, phosphorylation site|Heavy-met	GO:0019829,GO:0046872,GO:0006812,GO:0000166,GO:0016887,GO:0016021,GO:0005524	ATPase-coupled cation transmembrane transporter activity|metal ion binding|cation transport|nucleotide binding|ATPase activity|integral component of membrane|ATP binding	core				down	0	0	0	0	0	0	0	0	0	0	0	0	0	0	0	0	0	0	0	0	0
0.231901	-0.0588089	0.279984	-0.794168	-0.540705	-0.811201	-0.127768	0.256287	0.738042	0.204141	0.576934	0.045363	Mp8g04910			RNA HELICASE,ATP-DEPENDENT RNA HELICASE DDX51	P-loop containing nucleoside triphosphate hydrolases	DEAD-box ATP-dependent RNA helicase; N-term missing; C-term missing; [A]			IPR014001,IPR027417	-|Helicase superfamily 1/2, ATP-binding domain|P-loop containing nucleoside triphosphate hydrolase			accessory					0	0	0	0	0	0	0	0	0	0	0	0	0	0	0	0	0	0	0	0	0
0.600868	0.160814	-0.0320066	-0.663612	-0.768836	-0.962079	0.290961	0.0265009	-0.323156	0.589206	0.545226	0.536113	Mp5g10410												super_accessory				down
0.317124	0.197224	-0.121971	-0.501878	-1.11185	-0.279095	0.422777	0.13321	-0.520245	0.326841	0.349417	0.788443	Mp2g23310								IPR000772	Ricin B, lectin domain			accessory				up	0	0	0	0	0	0	0	0	0	0	0	0	0	0	0	-1	0	0	-1	0	0
0.557982	0.657378	0.165197	-1.07418	-1.34349	-0.245755	0.543692	-0.0698041	-0.221829	0.214902	0.135654	0.680263	Mp5g02800			DNAJ DOMAIN-CONTAINING PROTEIN-RELATED,CO-CHAPERONE PROTEIN DJLA	Chaperone J-domain	Molecular chaperone (DnaJ superfamily); C-term missing; [O]	PF00226	DnaJ domain	IPR036869,IPR001623	-|Chaperone J-domain superfamily|DnaJ domain			core				up	0	-1	-1	-1	-1	0	-1	0	-1	0	-1	-1	-1	-1	-1	-1	-1	-1	-1	0	0
0.391531	0.405888	0.284963	-1.15468	-0.96427	-0.424304	0.323308	0.344294	0.220242	0.187798	0.19277	0.192457	Mp4g20580			SECRETION-REGULATING GUANINE NUCLEOTIDE EXCHANGE FACTOR	alpha/beta-Hydrolases				IPR029058	Alpha/Beta hydrolase fold|-			core					0	0	0	0	0	0	0	0	0	0	0	0	0	0	0	0	0	0	0	0	0
0.331975	0.408034	0.291559	-1.41178	-0.906139	-0.400341	0.489102	0.253791	0.00328791	0.361512	0.326433	0.252564	Mp4g00270	MpTPK2		OUTWARD RECTIFYING POTASSIUM CHANNEL PROTEIN,POTASSIUM CHANNEL, SUBFAMILY K	Voltage-gated potassium channels	Tandem pore domain K+ channel; [P]	PF07885	Ion channel	IPR013099,IPR003280	-|Potassium channel domain|Two pore domain potassium channel	GO:0005267,GO:0071805,GO:0016020	potassium channel activity|potassium ion transmembrane transport|membrane	core					0	0	0	0	0	0	0	0	0	0	0	0	0	0	0	0	0	0	0	0	0
0.0511833	-0.0419632	0.403688	-1.04499	-1.05486	-0.378129	0.563231	0.460455	0.0689045	0.252021	0.310469	0.409989	Mp1g06840			SLL1193 PROTEIN,SLL1193 PROTEIN			PF14279	HNH endonuclease	IPR003615,IPR029471	HNH nuclease|-|HNH endonuclease 5			core					0	0	0	0	0	0	0	0	0	0	0	0	0	0	-1	0	0	0	0	0	0
0.319134	0.0599181	0.556055	-0.977348	-1.14681	-0.630871	0.246266	0.343027	0.161129	0.43169	0.316856	0.320955	Mp7g18080			GAG-POL POLYPROTEIN/RETROTRANSPOSON,OS04G0600100 PROTEIN						-			super_accessory					0	0	0	0	0	0	0	0	0	0	0	0	0	0	0	0	0	0	0	0	0
0.288636	-0.053342	0.199413	-1.13329	-1.22701	-0.432672	0.27436	0.428232	0.2439	0.431881	0.337512	0.642377	Mp2g09370			SHORT-CHAIN DEHYDROGENASE/REDUCTASE,ZGC:65997	NAD(P)-binding Rossmann-fold domains	Predicted short chain-type dehydrogenase; [R]	PF00106	short chain dehydrogenase	IPR002347,IPR036291	Short-chain dehydrogenase/reductase SDR|-|NAD(P)-binding domain superfamily	GO:0016491	oxidoreductase activity	core					1	1	0	0	0	0	1	0	0	0	0	0	1	1	1	0	0	0	0	-1	0
0.152726	0.503148	0.479777	-1.27675	-1.04502	-0.567082	0.363159	0.261507	0.277363	0.263244	0.0354039	0.552526	Mp5g09820			FORMYLTETRAHYDROFOLATE DEFORMYLASE	ACT-like,Formyltransferase	5'-phosphoribosylglycinamide formyltransferase; [G]	PF00551	Formyl transferase	IPR036477,IPR002376,IPR041729,IPR044074,IPR004810,IPR002912	-|Formyl transferase, N-terminal domain superfamily|Formyl transferase, N-terminal|Formyltetrahydrofolate deformylase, C-terminal hydrolase domain|Formyltetrahydrofolate deformylase, ACT domain|Formyltetrahydrofolate deformylase|ACT domain	GO:0008864,GO:0009058,GO:0006189,GO:0016742	formyltetrahydrofolate deformylase activity|biosynthetic process|'de novo' IMP biosynthetic process|hydroxymethyl-, formyl- and related transferase activity	accessory					0	-1	0	0	0	0	0	0	0	0	0	0	0	-1	0	0	0	0	0	0	0
0.167492	0.460782	0.46844	-1.27633	-1.29819	-0.257568	0.472653	0.44274	0.253918	-0.00530002	0.101329	0.47003	Mp2g25170			RIBOSOME BIOGENESIS PROTEIN TSR3 HOMOLOG		Uncharacterized conserved protein; [S]	PF04034|PF04068	Ribosome biogenesis protein, C-terminal|Possible Fer4-like domain in RNase L inhibitor, RLI	IPR007177,IPR022968,IPR007209	16S/18S rRNA aminocarboxypropyltransferase Tsr3, C-terminal|-|16S/18S rRNA aminocarboxypropyltransferase Tsr3|RNase L inhibitor RLI-like, possible metal-binding domain	GO:0006364,GO:0016740	rRNA processing|transferase activity	core					0	-1	0	-1	0	0	0	0	0	0	0	0	-1	-1	0	-1	0	0	0	0	1
0.335269	0.354483	0.392486	-0.955104	-1.33648	-0.721125	0.447244	0.45078	0.348735	0.0644813	0.248834	0.370399	Mp6g13250			PROTEIN PALE CRESS, CHLOROPLASTIC					IPR034563	-|Protein PALE CRESS	GO:0048366,GO:0009658,GO:0010239,GO:0009536	leaf development|chloroplast organization|chloroplast mRNA processing|plastid	core					0	0	0	0	0	0	0	0	0	0	0	0	0	0	0	1	1	1	1	0	0
0.271859	0.499133	0.475384	-1.19472	-1.29136	-0.555635	0.407735	0.386057	0.27866	0.0760395	0.44023	0.206615	Mp3g02570			RIBOSOMAL RNA LARGE SUBUNIT METHYLTRANSFERASE K/L	S-adenosyl-L-methionine-dependent methyltransferases		PF01170	Putative RNA methylase family UPF0020	IPR000241,IPR029063	-|Putative RNA methylase domain|S-adenosyl-L-methionine-dependent methyltransferase			core			down	down	0	-1	0	0	0	0	0	0	0	0	0	0	0	0	0	0	0	0	0	0	0
0.44453	0.201221	-0.129335	-1.36929	-1.21801	-0.825299	0.146549	0.515114	0.309719	0.564838	0.69096	0.669008	Mp2g04010				HIT/MYND zinc finger-like		PF01753	MYND finger	IPR002893	-|Zinc finger, MYND-type			core					0	0	0	0	0	0	0	0	1	0	0	0	0	0	0	0	0	0	0	-1	-1
0.287962	0.546346	0.00660223	-1.67324	-1.51367	-0.340069	0.366122	0.507244	0.543894	0.497594	0.460521	0.310693	Mp2g14840												core				down
0.560394	-0.0370099	0.0784102	-1.844	-1.07496	-0.373175	0.834445	0.208209	0.368979	0.303565	0.14969	0.825457	Mp1g05230			2-AMINO-3-CARBOXYLMUCONATE-6-SEMIALDEHYDE DECARBOXYLASE	Metallo-dependent hydrolases	Predicted metal-dependent hydrolase of the TIM-barrel fold; [R]	PF04909	Amidohydrolase	IPR032465,IPR006680,IPR032466	2-amino-3-carboxymuconate-6-semialdehyde decarboxylase|-|Amidohydrolase-related|Metal-dependent hydrolase	GO:0016787,GO:0016831	hydrolase activity|carboxy-lyase activity	core					0	0	0	0	0	-1	0	0	0	0	0	0	0	0	0	0	0	0	-1	-1	-1
0.504031	-0.279363	-0.19607	-1.55447	-1.10511	-0.202283	0.402751	0.143016	0.509527	0.241979	0.568706	0.967293	Mp8g00280			-	P-loop containing nucleoside triphosphate hydrolases		PF01926	50S ribosome-binding GTPase	IPR027417,IPR025662,IPR006073	-|P-loop containing nucleoside triphosphate hydrolase|Sigma-54 interaction domain, ATP-binding site 1|GTP binding domain	GO:0005525	GTP binding	core					0	0	0	0	0	0	0	0	0	0	0	0	0	0	0	0	0	0	0	0	0
0.677328	0.435251	-0.185174	-1.64309	-0.968829	-0.372672	0.109887	0.396851	0.469855	0.201132	-0.0137131	0.893175	Mp7g17110				HMA, heavy metal-associated domain				IPR006121,IPR036163	Heavy metal-associated domain, HMA|-|Heavy metal-associated domain superfamily	GO:0046872	metal ion binding	accessory		up	up		1	1	0	0	1	0	0	0	0	0	0	0	0	0	0	0	-1	-1	0	1	0
0.466433	-0.0311202	-0.159118	-0.717647	-0.977433	-0.6809	0.513277	0.746701	0.147328	0.336514	0.668555	-0.312587	Mp5g15700												core
0.195152	0.633072	-0.184758	-0.535356	-0.708158	-0.934163	-0.124586	0.46591	0.112041	1.24855	0.138864	-0.306564	Mp5g22080			LD39211P,LD39211P						-			core				down	-1	0	0	-1	0	-1	0	0	0	0	0	0	0	0	0	-1	0	0	0	-1	-1
0.399267	0.772797	0.102078	-0.43037	-1.20621	-0.843987	0.185586	0.256044	0.248794	0.567531	0.272285	-0.323818	Mp6g03600	MpSK2		SHIKIMATE KINASE	P-loop containing nucleoside triphosphate hydrolases		PF01202	Shikimate kinase	IPR000623,IPR027417,IPR031322	Shikimate kinase/Threonine synthase-like 1|-|P-loop containing nucleoside triphosphate hydrolase|Shikimate kinase/gluconokinase			core		down	down	down	-1	-1	0	0	0	0	0	0	0	0	0	0	0	0	0	0	0	0	0	0	0
-0.0383071	0.781919	-0.215582	-1.69962	-0.350597	-0.46055	0.251703	0.379756	-0.214719	0.926198	0.372733	0.26707	Mp8g16790			EXPRESSED PROTEIN,UNNAMED PRODUCT			PF07386	Protein of unknown function (DUF1499)	IPR010865	-|Protein of unknown function DUF1499			core				down	0	-1	0	0	0	0	0	0	0	0	0	0	0	0	0	0	0	0	0	0	0
0.0283282	0.715406	0.0464105	-1.2115	-0.922263	-0.908834	0.138377	0.0176647	0.172095	1.09562	0.267428	0.561267	Mp3g02370	MpH2A		HISTONE H2AXA-RELATED,HISTONE H2A	Histone-fold	Histone 2A; [B]	PF16211|PF00125	C-terminus of histone H2A|Core histone H2A/H2B/H3/H4	IPR032454,IPR002119,IPR032458,IPR007125,IPR009072	Histone H2A, C-terminal domain|Histone H2A|-|Histone H2A conserved site|Histone H2A/H2B/H3|Histone-fold	GO:0000786,GO:0046982,GO:0003677	nucleosome|protein heterodimerization activity|DNA binding	core					-1	0	0	0	0	-1	0	0	0	0	0	0	0	0	0	0	0	0	0	-1	0
0.374244	0.485215	0.189675	-1.63157	-0.772116	-0.882773	0.431441	0.131061	0.164381	0.634933	0.0902294	0.78528	Mp7g01440									-			accessory					0	1	1	0	-1	-1	0	0	0	0	0	0	0	0	0	0	0	0	0	0	1
0.0299628	0.377863	0.224384	-1.56682	-0.667486	-0.678769	0.374975	0.327784	0.278609	0.587745	0.118391	0.593358	Mp5g18820	MpBHLH39	transcription factor, bHLH	TRANSCRIPTION FACTOR IBH1-LIKE 1,TRANSCRIPTION FACTOR IBH1-LIKE 1	HLH, helix-loop-helix DNA-binding domain				IPR044660,IPR011598,IPR044549,IPR036638	-|Transcription factor IBH1-like|Myc-type, basic helix-loop-helix (bHLH) domain|Transcription factor IBH1-like, bHLH domain|Helix-loop-helix DNA-binding domain superfamily	GO:0046983,GO:0006355	protein dimerization activity|regulation of transcription, DNA-templated	accessory					0	0	0	-1	-1	-1	-1	0	0	0	0	0	0	0	0	-1	-1	-1	-1	1	0
0.218157	0.509127	0.498428	-1.52427	-0.808588	-0.780518	0.0840024	-0.103045	-0.165051	0.649588	0.660761	0.761408	Mp1g12030			KINASE, PUTATIVE, EXPRESSED-RELATED,HEXOKINASE FAMILY MEMBER	Ribokinase-like	Possible pfkB family carbohydrate kinase; [G]	PF00294	pfkB family carbohydrate kinase	IPR002139,IPR011611,IPR002173,IPR029056	-|Ribokinase/fructokinase|Carbohydrate kinase PfkB|Carbohydrate/purine kinase, PfkB, conserved site|Ribokinase-like	GO:0016301,GO:0016773	kinase activity|phosphotransferase activity, alcohol group as acceptor	core					0	0	0	0	0	0	0	0	0	0	0	0	0	0	0	0	0	0	0	0	0
0.48175	0.679456	0.457138	-1.11287	-0.807532	-0.643815	0.10832	-0.0146838	0.541884	0.412267	0.091147	-0.193059	Mp6g21360			TRANSMEMBRANE PROTEIN HTP-1 RELATED,PROTEIN PAM71-HOMOLOG, CHLOROPLASTIC		Predicted membrane protein; [S]	PF01169	Uncharacterized protein family UPF0016	IPR001727	Gdt1 family|-			core			down	down	0	-1	0	0	0	0	0	0	0	0	0	0	-1	-1	0	-1	0	0	0	-1	-1
0.354511	0.673456	0.527188	-1.18122	-0.752311	-0.666161	0.190941	-0.0254301	0.306633	0.668263	0.138741	-0.234612	Mp3g17960												accessory	down	down
0.416037	0.574342	0.486177	-1.23265	-0.460985	-1.00354	0.365891	0.01956	0.241694	0.507568	0.0171928	0.0687098	Mp3g21960			RAN GTPASE-ACTIVATING PROTEIN 1	RNI-like				IPR032675	Leucine-rich repeat domain superfamily|-			core					0	1	1	0	0	-1	0	0	0	0	1	0	0	0	0	0	-1	0	0	-1	-1
0.28483	0.871036	0.00818979	-0.926707	-0.385176	-0.773509	-0.0814361	-0.191269	0.167904	0.882079	0.190954	-0.0468954	Mp2g08190			GPI-ANCHORED PROTEIN,OS07G0557700 PROTEIN			PF19160	SPARK	IPR040376,IPR043891	-|At4g28100-like|SPARK domain			core		down	down		-1	0	0	-1	0	-1	0	0	0	0	0	0	0	0	0	-1	0	0	0	0	0
0.0756614	0.423408	0.552732	-1.33122	-0.313946	-1.28962	-0.0057492	-0.0504706	0.627389	0.980984	0.223999	0.106836	Mp1g05870			N-LYSINE METHYLTRANSFERASE,N-LYSINE METHYLTRANSFERASE			PF13266	Protein of unknown function (DUF4057)	IPR025131	-|Domain of unknown function DUF4057			core		down		down	0	0	0	-1	0	-1	0	0	0	0	0	0	0	0	0	-1	-1	0	-1	0	-1
0.0502174	0.481332	0.139599	-1.95308	-0.258944	-0.908462	0.26491	0.192992	0.489685	0.989808	0.464009	0.0479314	Mp6g12240									-								0	0	0	-1	-1	-1	0	-1	0	0	0	0	0	0	0	-1	-1	-1	-1	-1	-1
0.0592721	0.412104	0.453768	-1.83573	-0.656322	-0.901538	0.24147	0.17425	0.658458	0.825372	0.130267	0.43863	Mp4g06230			METHYLESTERASE 11, CHLOROPLASTIC-RELATED,METHYLESTERASE FAMILY MEMBER	alpha/beta-Hydrolases	Predicted hydrolase/acyltransferase (alpha/beta hydrolase superfamily); [R]	PF12697	Alpha/beta hydrolase family	IPR000073,IPR029058	Alpha/beta hydrolase fold-1|-|Alpha/Beta hydrolase fold			core	down		down	down	0	0	0	0	0	0	0	0	0	0	0	0	0	0	0	0	0	0	0	0	-1
0.0652261	0.813357	0.694657	-1.48829	-0.883788	-0.974151	0.382963	0.378911	0.111191	0.880806	0.406827	-0.387709	Mp4g15080			RIBULOSE BISPHOSPHATE CARBOXYLASE SMALL CHAIN 1, CHLOROPLASTIC,RIBULOSE BISPHOSPHATE CARBOXYLASE SMALL CHAIN 1, CHLOROPLASTIC	RuBisCO, small subunit		PF00101	Ribulose bisphosphate carboxylase, small chain	IPR000894,IPR024681,IPR036385	-|Ribulose bisphosphate carboxylase small subunit, domain|Ribulose bisphosphate carboxylase, small subunit|Ribulose bisphosphate carboxylase, small subunit superfamily			accessory	down	down	down	down	0	0	0	0	0	0	0	0	0	0	0	0	0	0	0	-1	0	0	0	-1	-1
1.03318	0.720791	0.217442	-1.66223	-1.71915	-1.02054	0.578376	0.441936	0.263138	0.673051	0.509389	-0.0353738	Mp7g07710			RUS1 FAMILY PROTEIN C16ORF58,PROTEIN ROOT UVB SENSITIVE 5		Uncharacterized conserved protein; [S]	PF04884	Vitamin B6 photo-protection and homoeostasis	IPR006968	-|Root UVB sensitive family			core			down	down	0	-1	-1	0	0	0	0	0	0	0	0	0	0	0	0	-1	-1	-1	-1	0	0
0.908646	0.784985	0.19141	-1.21464	-1.59433	-0.834549	0.00506154	0.169069	0.320816	0.390655	0.64748	0.225393	Mp4g06770	MpPKC8		POLYKETIDE CYCLASE / DEHYDRASE AND LIPID TRANSPORT PROTEIN,POLYKETIDE CYCLASE / DEHYDRASE AND LIPID TRANSPORT PROTEIN	Bet v1-like		PF03364	Polyketide cyclase / dehydrase and lipid transport	IPR023393,IPR005031	-|START-like domain superfamily|Coenzyme Q-binding protein COQ10, START domain			core			down	down	0	0	0	0	0	1	0	0	0	0	0	0	0	0	0	0	0	0	0	0	0
0.872229	0.685861	-0.728794	-1.00261	-1.32036	-0.672	0.635861	0.489442	-0.506668	0.693348	0.609051	0.244633	Mp7g03090	MpPP1I6					PF07491	Protein phosphatase inhibitor	IPR011107	-|Type 1 protein phosphatase inhibitor	GO:0032515,GO:0004865	negative regulation of phosphoprotein phosphatase activity|protein serine/threonine phosphatase inhibitor activity	accessory			down	down	0	-1	0	0	0	1	0	0	0	0	0	0	-1	-1	-1	0	1	0	1	-1	0
0.523274	1.06613	-0.469046	-1.16101	-1.16726	-1.16519	0.126156	0.561143	0.00430129	1.2592	0.43656	-0.01427	Mp1g23610			MYOTROPHIN,SI:CH211-203B8.6	Ankyrin repeat	Ankyrin repeat and DHHC-type Zn-finger domain containing proteins; C-term missing; [R]	PF12796	Ankyrin repeats (3 copies)	IPR002110,IPR020683,IPR036770	Ankyrin repeat|Ankyrin repeat-containing domain|Ankyrin repeat-containing domain superfamily|-	GO:0005515	protein binding	core		down	down	down	0	-1	0	0	0	0	0	0	0	0	0	0	0	0	0	0	0	0	0	0	0
1.20033	1.14211	-0.623633	-0.816368	-1.49409	-1.26638	-0.357899	0.319975	0.622423	0.373283	0.43823	0.462017	Mp8g00920												core		down	down	down
1.38334	0.494769	0.0411643	-0.99083	-1.44499	-0.396162	0.206921	0.447744	-0.955421	0.797576	0.691942	-0.276053	Mp8g12880									-			core		up	up	up	-1	-1	-1	-1	1	0	0	1	0	0	-1	-1	-1	0	-1	0	0	0	0	0	0
0.567176	0.970045	0.880062	-1.93443	-1.44674	-1.02748	-0.118513	0.0857165	0.811904	0.688448	0.230108	0.293708	Mp3g19670	MpBBX3	transcription factor, BBX	CCT MOTIF FAMILY PROTEIN, EXPRESSED,CCT MOTIF FAMILY PROTEIN, EXPRESSED		GATA-4/5/6 transcription factors; N-term missing; [K]	PF06203|PF00643	CCT motif|B-box zinc finger	IPR010402,IPR000315	CCT domain|B-box-type zinc finger|-	GO:0005515,GO:0008270	protein binding|zinc ion binding	accessory					-1	-1	-1	-1	0	0	-1	0	-1	0	-1	-1	-1	-1	-1	-1	0	0	0	0	0
0.265501	0.655523	0.485015	-1.82988	-0.974844	-0.837291	0.309146	0.0630037	0.66659	0.803707	0.487964	-0.0944313	Mp3g13960									-			accessory		down	down	down	-1	-1	0	-1	0	0	0	0	0	0	0	0	-1	-1	-1	0	0	0	0	-1	-1
0.605675	0.851389	0.817866	-2.24198	-0.891171	-1.12152	0.251742	-0.0178207	0.92381	0.767395	0.293536	-0.238919	Mp4g09950			CDGSH IRON-SULFUR DOMAIN-CONTAINING PROTEIN 1,CDGSH IRON-SULFUR DOMAIN-CONTAINING PROTEIN 1		CDGSH-type Zn-finger containing protein; N-term missing; [R]	PF09360	Iron-binding zinc finger CDGSH type	IPR042216,IPR018967	MitoNEET, CDGSH iron-sulfur domain|-|Iron-binding zinc finger, CDGSH type	GO:0043231,GO:0051537	intracellular membrane-bounded organelle|2 iron, 2 sulfur cluster binding	core		down		down	0	0	0	0	0	0	0	0	0	0	0	0	0	0	0	0	0	0	0	-1	0
1.02583	0.65516	0.275051	-2.51269	-1.55323	-0.647907	0.188925	0.33547	0.861774	0.314666	0.693216	0.363736	Mp8g06760	MpGID1L5	putative class I carboxyesterase	ACETYL ESTERASE,ARYLACETAMIDE DEACETYLASE	alpha/beta-Hydrolases	Arylacetamide deacetylase; [V]	PF07859	alpha/beta hydrolase fold	IPR013094,IPR029058	-|Alpha/beta hydrolase fold-3|Alpha/Beta hydrolase fold	GO:0016787	hydrolase activity	core		down	down		-1	-1	-1	-1	-1	-1	-1	0	0	0	0	0	0	-1	-1	-1	-1	-1	-1	-1	-1
1.29893	0.65603	0.712915	-1.40342	-0.976983	-1.01968	0.18971	0.331526	0.752559	0.0923607	0.0652692	-0.699219	Mp5g09710	MpBHLH42	transcription factor, bHLH	TRANSCRIPTION FACTOR BHLH145	HLH, helix-loop-helix DNA-binding domain				IPR011598,IPR037546,IPR036638	Myc-type, basic helix-loop-helix (bHLH) domain|Transcription factor SAC51-like|-|Helix-loop-helix DNA-binding domain superfamily	GO:0046983	protein dimerization activity	core					0	0	0	0	0	0	0	0	0	0	0	0	0	0	0	-1	0	0	0	-1	0
1.01104	0.566083	0.225242	-1.21667	-0.86039	-0.759372	0.236827	0.40616	0.302666	0.196716	0.058695	-0.166996	Mp7g03540			PROTEIN CHUP1, CHLOROPLASTIC,PROTEIN CHUP1, CHLOROPLASTIC		Myosin class II heavy chain; N-term missing; C-term missing; [Z]			IPR040265	-|Protein CHUP1-like			core			down	down	0	-1	-1	0	0	0	0	0	0	0	0	0	0	0	0	-1	-1	-1	-1	0	0
0.726951	0.516742	0.484188	-1.80569	-1.42898	-0.530983	0.46429	0.444592	1.06327	0.219428	-0.0220515	-0.131747	Mp4g13730									-			accessory			down	down	0	0	0	-1	-1	-1	-1	0	0	0	0	0	0	0	0	-1	-1	-1	-1	-1	-1
0.647274	0.601916	0.534072	-1.50358	-2.28655	-1.55173	0.468427	0.325001	1.16031	0.923509	0.155603	0.525749	Mp1g02920			V-TYPE PROTON ATPASE SUBUNIT B1-RELATED,V-TYPE PROTON ATPASE SUBUNIT B	P-loop containing nucleoside triphosphate hydrolases	Vacuolar H+-ATPase V1 sector, subunit B; [C]	PF02874|PF00006	ATP synthase alpha/beta family, beta-barrel domain|ATP synthase alpha/beta family, nucleotide-binding domain	IPR022879,IPR004100,IPR005723,IPR020003,IPR027417,IPR000194	V-type ATP synthase regulatory subunit B/beta|ATPase, F1/V1/A1 complex, alpha/beta subunit, N-terminal domain|-|ATPase, V1 complex, subunit B|ATPase, alpha/beta subunit, nucleotide-binding domain, active site|P-loop containing nucleoside triphosphate hydrolase|ATPase, F1/V1/A1 complex, alpha/beta subunit, nucleotide-binding domain	GO:0046034,GO:0005524,GO:0033180,GO:1902600	ATP metabolic process|ATP binding|proton-transporting V-type ATPase, V1 domain|proton transmembrane transport	accessory					1	1	1	0	-1	-1	0	0	0	1	1	1	1	0	1	0	-1	0	-1	-1	-1
0.619956	0.737038	0.195775	-1.46152	-2.1978	-1.05697	0.468968	0.494499	1.1475	0.605703	0.361173	0.0856862	Mp2g25660	MpTRIHELIX12	transcription factor, Trihelix	-,TRIHELIX TRANSCRIPTION FACTOR GTL1-LIKE		Transcription factor GT-2 and related proteins, contains trihelix DNA-binding/SANT domain; C-term missing; [K]	PF13837	Myb/SANT-like DNA-binding domain	IPR044822,IPR017877	-|Myb/SANT-like DNA-binding domain 4|Myb-like domain			accessory			down		0	0	0	0	0	0	0	0	1	0	0	0	1	1	1	0	0	0	0	-1	-1
0.8994	0.762354	0.469657	-2.42899	-1.55414	-1.05555	0.708286	0.385953	1.02299	0.159588	-0.0741185	0.704573	Mp8g02960	MpIPT2		TRNA DIMETHYLALLYLTRANSFERASE,TRNA DIMETHYLALLYLTRANSFERASE 9	P-loop containing nucleoside triphosphate hydrolases	tRNA delta(2)-isopentenylpyrophosphate transferase; [J]	PF01715	IPP transferase	IPR027417,IPR018022,IPR039657	-|P-loop containing nucleoside triphosphate hydrolase|IPP transferase|Dimethylallyltransferase	GO:0008033	tRNA processing	core					1	0	0	-1	-1	0	-1	0	0	0	0	-1	0	-1	0	-1	-1	-1	-1	-1	-1
0.562758	0.361891	0.664976	-2.25241	-1.25364	-1.39801	0.996312	0.616458	0.851895	0.572522	-0.0649361	0.342184	Mp5g05430			FASCICLIN-LIKE ARABINOGALACTAN PROTEIN,FASCICLIN-LIKE ARABINOGALACTAN PROTEIN 4	FAS1 domain		PF02469	Fasciclin domain	IPR000782,IPR036378,IPR033254	-|FAS1 domain|FAS1 domain superfamily|Fasciclin-like arabinogalactan protein			core				down	0	0	0	-1	0	-1	0	0	1	1	0	0	0	0	0	-1	-1	-1	-1	-1	-1
0.571896	0.217926	0.526214	-1.3052	-0.889856	-1.90909	0.325529	0.0271688	1.04589	0.977517	0.522182	-0.110175	Mp7g01990									-			accessory					1	1	1	1	-1	-1	0	0	1	1	1	1	1	1	1	-1	-1	-1	-1	-1	-1
0.735386	0.878733	0.0522427	-1.42435	-0.649968	-1.36443	0.563715	0.317724	0.918157	0.488706	0.0496809	-0.565596	Mp6g18130			TRANSLATION FACTOR,ELONGATION FACTOR 1-ALPHA 1	Translation proteins,P-loop containing nucleoside triphosphate hydrolases,EF-Tu/eEF-1alpha/eIF2-gamma C-terminal domain	Translation elongation factor EF-1 alpha/Tu; [J]	PF03143|PF03144|PF00009	Elongation factor Tu C-terminal domain|Elongation factor Tu domain 2|Elongation factor Tu GTP binding domain	IPR004160,IPR000795,IPR027417,IPR009001,IPR004161,IPR009000,IPR031157,IPR004539	-|Translation elongation factor EFTu/EF1A, C-terminal|Translational (tr)-type GTP-binding domain|P-loop containing nucleoside triphosphate hydrolase|Translation elongation factor EF1A/initiation factor IF2gamma, C-terminal|Translation elongation factor EF	GO:0006414,GO:0003746,GO:0003924,GO:0005525	translational elongation|translation elongation factor activity|GTPase activity|GTP binding	core				down	0	0	0	0	-1	-1	-1	-1	0	0	0	0	0	-1	0	0	-1	-1	0	-1	-1
0.577342	0.803058	-0.16623	-0.950712	-0.636338	-1.1911	0.254036	0.174858	0.837914	0.418579	0.0482743	-0.169687	Mp6g17710			TRANSLATION FACTOR,ELONGATION FACTOR 1-ALPHA 1	Translation proteins,EF-Tu/eEF-1alpha/eIF2-gamma C-terminal domain,P-loop containing nucleoside triphosphate hydrolases	Translation elongation factor EF-1 alpha/Tu; [J]	PF03143|PF00009|PF03144	Elongation factor Tu C-terminal domain|Elongation factor Tu GTP binding domain|Elongation factor Tu domain 2	IPR027417,IPR000795,IPR009001,IPR009000,IPR004160,IPR004539,IPR004161,IPR031157	-|P-loop containing nucleoside triphosphate hydrolase|Translational (tr)-type GTP-binding domain|Translation elongation factor EF1A/initiation factor IF2gamma, C-terminal|Translation protein, beta-barrel domain superfamily|Translation elongation factor EF	GO:0005525,GO:0006414,GO:0003746,GO:0003924	GTP binding|translational elongation|translation elongation factor activity|GTPase activity	core				down	0	1	1	0	-1	-1	-1	-1	-1	0	0	0	0	-1	0	1	-1	0	0	-1	-1
0.937613	0.69923	-0.119639	-1.93224	-1.02049	-1.59841	1.04053	0.828371	1.00145	0.404335	0.0144633	-0.255206	Mp6g17910	MpPPO55		OS04G0624500 PROTEIN,TYROSINASE FAMILY MEMBER	Di-copper centre-containing domain		PF12142|PF12143|PF00264	Polyphenol oxidase middle domain|Protein of unknown function (DUF_B2219)|Common central domain of tyrosinase	IPR008922,IPR022739,IPR002227,IPR022740	Uncharacterised domain, di-copper centre|Polyphenol oxidase, central domain|Tyrosinase copper-binding domain|Polyphenol oxidase, C-terminal|-	GO:0004097,GO:0016491	catechol oxidase activity|oxidoreductase activity	accessory				down	0	0	0	0	0	0	0	1	1	1	0	1	0	0	0	-1	0	0	0	-1	-1
1.25347	1.13111	0.403329	-1.1974	-1.2138	-1.7647	0.677634	0.749042	0.129143	0.418615	0.20646	-0.792901	Mp6g02400	MpSAUR1	Auxin responsive protein	-,AUXIN-INDUCED PROTEIN-LIKE-RELATED			PF02519	Auxin responsive protein	IPR003676	-|Small auxin-up RNA	GO:0009733	response to auxin	core			down	down	0	-1	-1	-1	0	0	-1	0	-1	0	-1	-1	-1	-1	-1	-1	-1	-1	-1	-1	0
0.178299	0.705482	-1.25799	-0.395617	-1.65477	-1.95465	0.387257	0.0277164	1.95462	0.603541	0.986586	0.419514	Mp3g24050	MpPPO32		OS04G0624500 PROTEIN,TYROSINASE FAMILY MEMBER	Di-copper centre-containing domain		PF00264|PF12142|PF12143	Common central domain of tyrosinase|Polyphenol oxidase middle domain|Protein of unknown function (DUF_B2219)	IPR002227,IPR022739,IPR008922,IPR022740	Tyrosinase copper-binding domain|-|Polyphenol oxidase, central domain|Uncharacterised domain, di-copper centre|Polyphenol oxidase, C-terminal	GO:0004097,GO:0016491	catechol oxidase activity|oxidoreductase activity	core					0	1	1	0	-1	-1	0	-1	0	0	0	1	0	-1	0	0	-1	0	0	0	1
0.698492	0.873152	-1.79965	-1.85225	-1.12041	-1.18149	-0.208754	0.192266	1.83678	0.881258	0.728285	0.952318	Mp7g13910	MpHKT		POTASSIUM TRANSPORT PROTEIN DDB_G0292412-RELATED		Na+/K+ transporter; N-term missing; [P]	PF02386	Cation transport protein	IPR003445	-|Cation transporter	GO:0055085,GO:0006812,GO:0008324	transmembrane transport|cation transport|cation transmembrane transporter activity	core		down	down	down	0	-1	-1	-1	-1	0	-1	-1	-1	-1	0	-1	-1	-1	-1	0	0	0	0	-1	-1
0.764259	0.180834	-0.476195	-1.15602	-2.28342	-0.815708	0.751837	1.07352	1.02736	-0.123851	0.803549	0.253838	Mp1g13140			CADMIUM/ZINC-TRANSPORTING ATPASE HMA2-RELATED,CADMIUM/ZINC-TRANSPORTING ATPASE HMA2	HMA, heavy metal-associated domain,Calcium ATPase, transmembrane domain M,Calcium ATPase, transduction domain A,HAD-like	Cation transport ATPase; [P]	PF00122|PF00403|PF00702	E1-E2 ATPase|Heavy-metal-associated domain|haloacid dehalogenase-like hydrolase	IPR006121,IPR023298,IPR023299,IPR008250,IPR036163,IPR001757,IPR027256,IPR018303,IPR044492,IPR036412,IPR023214	-|Heavy metal-associated domain, HMA|P-type ATPase, transmembrane domain superfamily|P-type ATPase, cytoplasmic domain N|P-type ATPase, A domain superfamily|Heavy metal-associated domain superfamily|P-type ATPase|P-type ATPase, subfamily IB|P-type ATPase,	GO:0019829,GO:0046872,GO:0006812,GO:0000166,GO:0016887,GO:0016021,GO:0005524	ATPase-coupled cation transmembrane transporter activity|metal ion binding|cation transport|nucleotide binding|ATPase activity|integral component of membrane|ATP binding	core					-1	-1	0	0	0	0	0	0	0	0	0	0	-1	0	0	-1	0	0	0	0	0
0.847135	0.372714	-0.810218	-1.40545	-1.04033	-0.74918	0.120882	0.999192	0.679157	0.10994	1.04655	-0.170392	Mp3g12180			PERIPHERAL-TYPE BENZODIAZEPINE RECEPTOR,TRANSLOCATOR PROTEIN		Peripheral-type benzodiazepine receptor and related proteins; N-term missing; [T]	PF03073	TspO/MBR family	IPR004307,IPR038330	-|TspO/MBR-related protein|TspO/MBR-related superfamily	GO:0016021	integral component of membrane	core			down		1	0	0	1	1	1	1	1	1	1	0	1	0	1	1	0	1	1	1	-1	-1
0.280846	-0.0690343	-0.227803	-1.83928	-1.28167	-0.687025	0.159773	1.02728	1.029	0.159855	1.08674	0.361321	Mp7g07330									-			core	down		down		1	1	0	1	0	1	1	0	1	0	0	1	1	1	1	0	0	0	0	1	0
0.415279	-0.190767	-0.853027	-2.06263	-0.879196	-1.30439	0.422459	1.67217	1.40138	-0.509496	1.21996	0.668252	Mp3g02290									-			core			down		1	1	1	1	1	1	1	0	1	1	0	1	1	1	1	1	1	1	1	0	1
0.282447	0.122445	-1.08206	-1.61685	-0.579241	-0.0191573	-0.329687	-0.0211755	0.323834	0.376167	1.22507	1.31821	Mp2g07140									-			accessory				down	0	-1	-1	-1	-1	-1	-1	0	-1	0	0	0	0	0	0	-1	0	0	0	-1	-1
1.13652	0.729464	-1.26193	-1.50486	-0.612436	-0.965417	0.342584	0.796295	-0.0267704	0.231114	-0.157833	1.29327	Mp4g09290			HIGH-AFFINITY NITRATE TRANSPORTER 3.2			PF16974	High-affinity nitrate transporter accessory	IPR016605	-|High-affinity nitrate transporter	GO:0015706,GO:0010167	nitrate transport|response to nitrate	core			down	down	1	0	0	0	0	1	0	0	1	0	0	0	0	0	0	-1	0	0	0	-1	-1
-1.23811	1.01261	-0.297628	-1.91548	-1.22812	-2.63252	0.728631	0.813733	0.463692	2.21551	0.785861	1.29182	Mp2g25910														up	up	up
-0.259474	0.470488	-0.237001	-2.18596	-1.18936	-1.46195	1.6407	1.25283	-0.814296	1.12801	0.772497	0.883521	Mp8g04630			F-BOX/KELCH-REPEAT PROTEIN	F-box domain,Kelch motif		PF00646	F-box domain	IPR015915,IPR001810,IPR036047	Kelch-type beta propeller|F-box domain|-|F-box-like domain superfamily	GO:0005515	protein binding	core					1	0	-1	-1	-1	-1	-1	0	0	0	-1	0	0	0	0	-1	-1	-1	-1	0	1
-0.118803	1.03677	0.0338496	-2.03854	-1.23611	-0.339871	0.471378	0.847157	-0.733774	1.36561	0.0278854	0.684447	Mp2g08520														up	up	up
-1.20901	0.618296	-0.360931	-0.460499	-1.43391	-0.962842	0.0580184	0.495046	0.711051	2.07849	0.446982	0.0193122	Mp5g07520												accessory		up	up	up
-1.17956	0.347653	-0.658922	-0.064541	-0.628073	-0.902478	-0.0575767	0.371455	0.624538	1.13879	-0.158461	1.16717	Mp2g15510									-			core					1	0	0	0	0	0	0	0	0	0	0	0	0	0	0	0	0	0	0	0	0
0.738136	1.7401	0.443006	-1.84045	-1.38404	-1.19691	0.752239	-2.72935	1.89233	0.767567	0.265661	0.551716	Mp5g11310									-			accessory	down		down	down	0	1	0	-1	0	0	-1	0	0	0	0	0	0	0	0	0	-1	0	0	1	1
-0.210409	0.430196	1.8016	-2.74043	-3.68264	-0.708175	0.599826	0.683721	1.85627	0.549161	0.678123	0.742764	Mp1g14840			TRANSPORTER ARSB-RELATED,SILICON EFFLUX TRANSPORTER LSI2		Sodium sulfate symporter and related arsenite permeases; N-term missing; [P]	PF03600	Citrate transporter	IPR000802,IPR004680	-|Arsenical pump membrane protein, ArsB|Citrate transporter-like domain	GO:0015105,GO:0016021,GO:0055085,GO:0015700	arsenite transmembrane transporter activity|integral component of membrane|transmembrane transport|arsenite transport	core					0	0	1	0	0	0	0	0	0	0	0	1	0	0	0	0	-1	-1	-1	-1	-1
1.1742	0.55002	0.54456	-2.88885	-2.66217	-1.17738	0.482911	0.900101	1.05695	0.409458	0.815351	0.794848	Mp2g23900	MpUGT11		GLYCOSYLTRANSFERASE,GLYCOSYLTRANSFERASE	UDP-Glycosyltransferase/glycogen phosphorylase	UDP-glucuronosyl and UDP-glucosyl transferase; N-term missing; [GC]	PF00201	UDP-glucoronosyl and UDP-glucosyl transferase	IPR002213	-|UDP-glucuronosyl/UDP-glucosyltransferase	GO:0008194	UDP-glycosyltransferase activity	core			down	down	0	0	-1	0	0	0	1	0	1	1	0	0	1	1	1	-1	0	0	0	-1	-1
1.05418	0.293244	1.27055	-2.77471	-2.79433	-0.721189	-0.0205443	0.283114	0.848774	0.845889	1.18107	0.53395	Mp4g04160			IRON TRANSPORTER FTH1			PF03239	Iron permease FTR1 family	IPR004923	-|Iron permease FTR1/Fip1/EfeU	GO:0034755,GO:0005381,GO:0016020,GO:0033573	iron ion transmembrane transport|iron ion transmembrane transporter activity|membrane|high-affinity iron permease complex	core		down	down	down	-1	-1	0	-1	0	-1	0	0	0	0	0	0	0	0	0	-1	0	0	-1	-1	-1
1.73256	1.10458	1.33979	-3.48969	-2.48479	-0.953581	-0.650887	0.610352	1.50676	0.560492	0.741075	-0.0166591	Mp1g21870									-			accessory		down	down	down	0	-1	-1	0	-1	0	0	0	-1	0	0	0	-1	-1	-1	0	0	0	0	0	0
1.50637	0.635032	1.26193	-3.66881	-2.91204	-0.628007	0.0791868	0.310405	1.28344	0.924844	1.27583	-0.0681767	Mp6g08420	MpSAUR3	Auxin responsive protein	-,AUXIN-INDUCED PROTEIN-LIKE-RELATED			PF02519	Auxin responsive protein	IPR003676	Small auxin-up RNA|-	GO:0009733	response to auxin	accessory		down	down	down	-1	-1	-1	-1	-1	-1	-1	0	-1	0	-1	-1	0	-1	0	-1	-1	-1	-1	-1	-1
0.858429	1.06194	1.15184	-2.94949	-2.53302	-0.589044	0.285004	-0.0221684	2.14988	0.362912	-0.0177968	0.241512	Mp7g05890			CHLOROPHYLL A-B BINDING PROTEIN, CHLOROPLASTIC,CHLOROPHYLL A/B BINDING PROTEIN	Chlorophyll a-b binding protein		PF00504	Chlorophyll A-B binding protein	IPR022796,IPR001344,IPR023329	Chlorophyll A-B binding protein|-|Chlorophyll A-B binding protein, plant and chromista|Chlorophyll a/b binding domain superfamily	GO:0009765,GO:0016020	photosynthesis, light harvesting|membrane	accessory		down	down	down	0	-1	-1	-1	-1	-1	-1	0	-1	-1	-1	-1	0	-1	-1	-1	0	0	0	0	-1
-0.859405	-1.07986	2.34968	-4.41063	-4.41491	-0.542067	0.26939	0.0321316	1.99408	1.48117	2.99904	2.18138	Mp8g02780			CARBONIC ANHYDRASE-LIKE PROTEIN,CARBONIC ANHYDRASE	Carbonic anhydrase	Carbonic anhydrase; [R]	PF00194	Eukaryotic-type carbonic anhydrase	IPR018338,IPR001148,IPR036398,IPR041891,IPR023561	Carbonic anhydrase, alpha-class, conserved site|Alpha carbonic anhydrase domain|Alpha carbonic anhydrase domain superfamily|-|Carbonic anhydrase, prokaryotic-like|Carbonic anhydrase, alpha-class	GO:0004089,GO:0008270	carbonate dehydratase activity|zinc ion binding	accessory					-1	-1	-1	-1	-1	-1	-1	0	0	0	-1	0	-1	-1	-1	-1	-1	-1	-1	-1	-1
1.09917	-0.265831	0.209171	-3.91422	-3.23104	-0.588902	0.00371801	0.137318	0.986596	2.21381	2.82603	0.524177	Mp3g22470	MpCYP813B1		CYTOCHROME P450 FAMILY MEMBER	Cytochrome P450	Cytochrome P450 CYP4/CYP19/CYP26 subfamilies; [QI]	PF00067	Cytochrome P450	IPR017972,IPR002401,IPR001128,IPR036396	-|Cytochrome P450, conserved site|Cytochrome P450, E-class, group I|Cytochrome P450|Cytochrome P450 superfamily	GO:0005506,GO:0016705,GO:0020037	iron ion binding|oxidoreductase activity, acting on paired donors, with incorporation or reduction of molecular oxygen|heme binding	core			down	down	-1	1	0	0	0	-1	0	0	0	0	1	0	1	1	1	-1	-1	-1	-1	-1	-1
1.50635	1.70652	-2.07297	3.19856	1.91221	-0.822412	2.14084	1.86156	-4.03809	-1.8395	-1.2885	-2.26457	Mp3g22550			TYROSINE AMINOTRANSFERASE	PLP-dependent transferases	Tyrosine aminotransferase; [E]	PF00155	Aminotransferase class I and II	IPR005958,IPR015424,IPR015421,IPR015422,IPR004839	Tyrosine/nicotianamine aminotransferase|Pyridoxal phosphate-dependent transferase|-|Pyridoxal phosphate-dependent transferase, major domain|Pyridoxal phosphate-dependent transferase, small domain|Aminotransferase, class I/classII	GO:0008483,GO:0009058,GO:0006520,GO:0003824,GO:0030170	transaminase activity|biosynthetic process|cellular amino acid metabolic process|catalytic activity|pyridoxal phosphate binding	core		up	up	up	1	1	1	1	0	1	0	-1	-1	0	1	0	0	1	1	0	-1	-1	-1	1	1
0.622324	1.27487	-2.87709	2.931	3.39851	2.72238	2.09151	1.39576	-5.10392	-1.67325	-0.846489	-3.93562	Mp1g18730				alpha-D-mannose-specific plant lectins				IPR036426,IPR001480	-|Bulb-type lectin domain superfamily|Bulb-type lectin domain			core		up		up	0	1	1	1	1	1	0	1	1	0	0	0	0	1	-1	1	0	0	0	0	1
0.333752	1.17786	-2.70048	3.13122	2.19896	3.32343	1.40277	0.808509	-3.32789	-2.009	-1.50561	-2.83353	Mp1g18720				alpha-D-mannose-specific plant lectins				IPR036426,IPR001480	-|Bulb-type lectin domain superfamily|Bulb-type lectin domain			core		up		up	1	1	1	1	1	1	0	1	1	0	0	0	0	1	0	1	0	0	0	1	1
1.54486	1.76352	-2.38076	2.29414	1.45301	3.01539	1.18252	0.952592	-4.08803	-1.90036	-0.979613	-2.85728	Mp3g14970			FORMATE DEHYDROGENASE CHLOROPLASTIC/MITOCHONDRIAL,FORMATE DEHYDROGENASE 1	NAD(P)-binding Rossmann-fold domains,Formate/glycerate dehydrogenase catalytic domain-like	Glyoxylate/hydroxypyruvate reductase (D-isomer-specific 2-hydroxy acid dehydrogenase superfamily); [C]	PF00389|PF02826	D-isomer specific 2-hydroxyacid dehydrogenase, catalytic domain|D-isomer specific 2-hydroxyacid dehydrogenase, NAD binding domain	IPR006139,IPR029753,IPR036291,IPR006140,IPR029752,IPR033689	D-isomer specific 2-hydroxyacid dehydrogenase, catalytic domain|-|D-isomer specific 2-hydroxyacid dehydrogenase, NAD-binding domain conserved site|NAD(P)-binding domain superfamily|D-isomer specific 2-hydroxyacid dehydrogenase, NAD-binding domain|D-isomer specific 2-hydroxyacid dehydrogenase, NAD-binding domain conserved site 1|NAD-dependent formate dehydrogenase	GO:0016616,GO:0051287,GO:0008863	oxidoreductase activity, acting on the CH-OH group of donors, NAD or NADP as acceptor|NAD binding|formate dehydrogenase (NAD+) activity	core			up		1	1	1	1	1	1	1	1	1	1	1	1	-1	1	1	1	1	1	1	1	1
1.81494	1.7164	-0.673081	0.151074	-0.720854	0.0857199	1.61391	1.60453	-1.20056	-1.1883	-1.3573	-1.84649	Mp2g18980			L-THREONINE ALDOLASE-RELATED	PLP-dependent transferases	Threonine aldolase; [E]	PF01212	Beta-eliminating lyase	IPR023603,IPR015421,IPR015422,IPR015424,IPR001597	Threonine aldolase|Pyridoxal phosphate-dependent transferase, major domain|-|Pyridoxal phosphate-dependent transferase, small domain|Pyridoxal phosphate-dependent transferase|Aromatic amino acid beta-eliminating lyase/threonine aldolase	GO:0006520,GO:0016829,GO:0003824	cellular amino acid metabolic process|lyase activity|catalytic activity	core			up		0	1	1	0	0	0	0	0	0	0	0	0	0	0	0	-1	-1	-1	-1	1	1
0.826736	1.21095	-0.142182	-0.151734	-1.2396	1.7854	1.98214	1.65983	-1.57736	-1.47625	-1.49216	-1.38578	Mp3g01320			CONCANAVALIN A-LIKE LECTIN FAMILY PROTEIN	Concanavalin A-like lectins/glucanases		PF00139	Legume lectin domain	IPR001220,IPR013320	-|Legume lectin domain|Concanavalin A-like lectin/glucanase domain superfamily	GO:0030246	carbohydrate binding	accessory				up	1	0	-1	-1	-1	0	-1	0	-1	0	-1	-1	0	0	0	0	-1	-1	0	1	1
1.32411	0.962427	-1.54442	1.74033	-1.54442	2.01238	0.916345	-0.402396	0.186215	-1.54442	-0.561737	-1.54442	Mp7g00750												accessory		up	up
0.924246	1.15506	-1.55375	1.05149	-0.800064	4.02998	1.29801	1.03754	-4.52964	-0.523449	-0.248008	-1.84142	Mp3g24430									-			core		up		up	0	1	1	1	0	0	0	1	1	1	0	1	0	0	1	1	-1	0	-1	-1	1
0.476094	0.343329	-0.7747	1.25042	1.35319	0.831253	1.22336	1.05553	-1.20683	-2.32667	-1.19571	-1.02925	Mp6g19510			ENOYL-COA HYDRATASE-RELATED,ENOYL-COA HYDRATASE, MITOCHONDRIAL	ClpP/crotonase	Enoyl-CoA hydratase; [I]	PF00378	Enoyl-CoA hydratase/isomerase	IPR001753,IPR018376,IPR029045,IPR014748	Enoyl-CoA hydratase/isomerase|Enoyl-CoA hydratase/isomerase, conserved site|-|ClpP/crotonase-like domain superfamily|Enoyl-CoA hydratase, C-terminal	GO:0003824	catalytic activity	core			up	up	0	0	0	1	1	1	0	0	0	0	0	0	-1	0	0	0	0	0	0	1	1
0.372108	1.12755	-1.6003	2.26816	0.805572	0.46232	1.54307	1.61478	-2.03895	-1.73041	-1.76746	-1.05645	Mp1g17090			PROTEIN STAY-GREEN 1, CHLOROPLASTIC,PROTEIN STAY-GREEN 1, CHLOROPLASTIC-RELATED			PF12638	Staygreen protein	IPR024438	-|Staygreen protein			core		up		up	1	1	1	1	0	1	0	-1	0	0	0	0	0	-1	0	0	-1	-1	0	1	1
0.912668	1.03376	-0.452797	0.548118	-0.67168	0.785646	0.916132	0.726247	-0.839764	-1.3395	-1.01582	-0.603008	Mp5g12480	MpERF18	transcription factor, AP2/ERF	DNA-BINDING DOMAIN,EREBP TRANSCRIPTION FACTOR	DNA-binding domain		PF00847	AP2 domain	IPR001471,IPR016177,IPR036955,IPR044808	-|AP2/ERF domain|DNA-binding domain superfamily|AP2/ERF domain superfamily|Ethylene-responsive transcription factor	GO:0003700,GO:0003677,GO:0006355	DNA-binding transcription factor activity|DNA binding|regulation of transcription, DNA-templated	core		up		up	0	0	0	0	0	0	0	0	0	0	0	0	0	0	0	1	0	0	1	1	1
1.05634	0.922052	-0.696268	0.379536	0.33043	-0.00136984	0.40942	0.709999	-0.448651	-0.846711	-0.971324	-0.843453	Mp2g08820			F-BOX/KELCH-REPEAT PROTEIN	Galactose oxidase, central domain,F-box domain		PF00646	F-box domain	IPR001810,IPR036047,IPR015915,IPR011043	F-box domain|F-box-like domain superfamily|Kelch-type beta propeller|Galactose oxidase/kelch, beta-propeller|-	GO:0005515	protein binding	core					0	1	0	0	0	0	0	0	0	0	0	0	1	1	1	0	0	0	0	0	0
1.17372	0.990074	-0.672283	0.586031	-0.0881415	-0.172441	1.05445	1.12537	-1.19378	-1.09324	-1.0097	-0.700071	Mp3g04940			FUMARYLACETOACETASE,FUMARYLACETOACETASE	FAH,Fumarylacetoacetate hydrolase, FAH, N-terminal domain	Fumarylacetoacetase; [G]	PF09298|PF01557	Fumarylacetoacetase N-terminal|Fumarylacetoacetate (FAA) hydrolase family	IPR015377,IPR011234,IPR036663,IPR036462,IPR005959	Fumarylacetoacetase, N-terminal|Fumarylacetoacetase-like, C-terminal|-|Fumarylacetoacetase-like, C-terminal domain superfamily|Fumarylacetoacetase, N-terminal domain superfamily|Fumarylacetoacetase	GO:0009072,GO:0003824,GO:0004334	aromatic amino acid family metabolic process|catalytic activity|fumarylacetoacetase activity	accessory				up	0	0	0	0	0	0	0	0	0	0	0	0	0	0	0	0	0	0	0	1	1
1.07408	1.24281	-0.611978	0.388072	0.392554	0.961285	1.64859	0.94792	-0.756395	-2.31305	-1.92618	-1.0477	Mp1g17700									-				down		down	down	0	0	0	0	0	0	0	0	0	0	0	0	-1	-1	-1	1	1	1	1	1	1
1.11883	1.17362	-0.556546	0.970246	-0.490804	0.39733	1.66106	1.62421	-1.45487	-1.86019	-1.70049	-0.882395	Mp5g05520			2-OXOISOVALERATE DEHYDROGENASE SUBUNIT ALPHA, MITOCHONDRIAL,2-OXOISOVALERATE DEHYDROGENASE SUBUNIT ALPHA 2, MITOCHONDRIAL	Thiamin diphosphate-binding fold (THDP-binding)	Branched chain alpha-keto acid dehydrogenase complex, alpha subunit; [C]	PF00676	Dehydrogenase E1 component	IPR001017,IPR029061	-|Dehydrogenase, E1 component|Thiamin diphosphate-binding fold	GO:0016624	oxidoreductase activity, acting on the aldehyde or oxo group of donors, disulfide as acceptor	core		up	up	up	1	1	1	0	-1	1	0	-1	-1	-1	0	-1	-1	-1	-1	0	-1	-1	0	1	1
-0.272909	0.561746	-0.299727	0.75937	0.286938	0.459713	1.79715	1.51383	-1.2604	-1.3399	-1.75106	-0.45475	Mp8g12260			PROTEIN RETICULATA-RELATED 2, CHLOROPLASTIC-RELATED,PROTEIN RETICULATA-RELATED 2, CHLOROPLASTIC-RELATED			PF11891	Protein RETICULATA-related	IPR021825	-|Protein RETICULATA-related			core		up	up	up	0	1	0	0	0	0	0	0	0	0	0	0	1	1	1	0	0	0	0	1	1
0.63092	0.71778	-0.0673619	0.99092	0.728119	1.18429	0.913921	0.862215	-1.6018	-1.61575	-2.56914	-0.174116	Mp5g19880			GLYCERALDEHYDE-3-PHOSPHATE DEHYDROGENASE,GLYCERALDEHYDE 3-PHOSPHATE DEHYDROGENASE	Glyceraldehyde-3-phosphate dehydrogenase-like, C-terminal domain,NAD(P)-binding Rossmann-fold domains	Glyceraldehyde 3-phosphate dehydrogenase; [G]	PF02800|PF00044	Glyceraldehyde 3-phosphate dehydrogenase, C-terminal domain|Glyceraldehyde 3-phosphate dehydrogenase, NAD binding domain	IPR020829,IPR020830,IPR020831,IPR020828,IPR036291,IPR006424	-|Glyceraldehyde 3-phosphate dehydrogenase, catalytic domain|Glyceraldehyde 3-phosphate dehydrogenase, active site|Glyceraldehyde/Erythrose phosphate dehydrogenase family|Glyceraldehyde 3-phosphate dehydrogenase, NAD(P) binding domain|NAD(P)-binding domai	GO:0016620,GO:0006006,GO:0051287,GO:0050661	oxidoreductase activity, acting on the aldehyde or oxo group of donors, NAD or NADP as acceptor|glucose metabolic process|NAD binding|NADP binding	core		up	up	up	1	1	1	1	1	1	1	0	0	0	0	0	0	0	0	1	0	0	0	1	1
1.04792	1.26173	-0.0544415	0.183267	1.64211	1.40977	1.45348	0.867811	-1.98237	-1.62177	-2.15118	-2.05632	Mp8g12250												accessory		up		up
0.227344	0.985393	0.538426	0.834243	1.89719	1.45239	0.810383	0.703135	-1.11282	-2.81622	-2.31586	-1.2036	Mp2g21090	MpOMT13		O-METHYLTRANSFERASE,CAFFEIC ACID 3-O-METHYLTRANSFERASE 1-LIKE	""""""""""""""""Winged helix"""""""""""""""" DNA-binding domain,S-adenosyl-L-methionine-dependent methyltransferases	Hydroxyindole-O-methyltransferase and related SAM-dependent methyltransferases; [R]	PF00891|PF08100	O-methyltransferase domain|Dimerisation domain	IPR001077,IPR029063,IPR012967,IPR036388,IPR016461,IPR036390	O-methyltransferase domain|-|S-adenosyl-L-methionine-dependent methyltransferase|Plant methyltransferase dimerisation|Winged helix-like DNA-binding domain superfamily|O-methyltransferase COMT-type|Winged helix DNA-binding domain superfamily	GO:0008171,GO:0046983,GO:0008168	O-methyltransferase activity|protein dimerization activity|methyltransferase activity	core	down				1	-1	-1	0	0	-1	-1	0	0	0	0	-1	-1	-1	-1	-1	0	0	0	-1	-1
0.0111871	0.476251	-0.492692	2.5928	0.481863	-0.175816	0.0398656	0.0676736	-0.854688	-0.819274	-0.411517	-0.915656	Mp7g16060	MpABCB11		ATP-DEPENDENT PERMEASE MDL1, MITOCHONDRIAL,-	P-loop containing nucleoside triphosphate hydrolases,ABC transporter transmembrane region	Multidrug/pheromone exporter, ABC superfamily; [Q]	PF00005|PF00664	ABC transporter|ABC transporter transmembrane region	IPR027417,IPR036640,IPR017871,IPR003439,IPR011527,IPR003593	-|P-loop containing nucleoside triphosphate hydrolase|ABC transporter type 1, transmembrane domain superfamily|ABC transporter, conserved site|ABC transporter-like|ABC transporter type 1, transmembrane domain|AAA+ ATPase domain	GO:0016021,GO:0005524,GO:0055085,GO:0042626	integral component of membrane|ATP binding|transmembrane transport|ATPase-coupled transmembrane transporter activity	core					0	0	0	0	0	0	0	0	0	0	0	0	0	0	0	0	0	0	0	0	0
-0.266867	-0.258961	-0.67732	2.16761	0.254219	0.555209	-0.282741	-0.131832	-0.110311	-0.611578	-0.300364	-0.337068	Mp7g10020			CYTOCHROME C-TYPE BIOGENESIS PROTEIN CCME HOMOLOG, MITOCHONDRIAL	Heme chaperone CcmE		PF03100	CcmE	IPR004329,IPR036127	-|CcmE/CycJ protein|CcmE-like superfamily	GO:0017003,GO:0017004,GO:0020037,GO:0005886	protein-heme linkage|cytochrome complex assembly|heme binding|plasma membrane	core			up		1	1	0	1	0	1	1	0	0	0	0	0	0	1	1	1	1	1	1	0	0
0.0286233	-0.284195	-0.521379	2.28014	0.330916	0.824673	-0.155038	-0.123971	-0.528608	-0.657275	-0.793751	-0.400133	Mp4g10490			CATION/H(+) ANTIPORTER 18,CATION/H + ANTIPORTER	Adenine nucleotide alpha hydrolases-like	Predicted K+/H+-antiporter; [P]	PF00999	Sodium/hydrogen exchanger family	IPR006153,IPR038770	-|Cation/H+ exchanger|Sodium/solute symporter superfamily	GO:0055085,GO:0015299,GO:0016021,GO:0006812	transmembrane transport|solute:proton antiporter activity|integral component of membrane|cation transport	core			up	up	0	0	0	-1	-1	0	-1	0	0	0	0	0	-1	-1	-1	-1	-1	-1	-1	1	0
0.00483766	0.13737	-1.32356	2.45847	-0.0174869	0.831723	-0.0485255	0.300565	-0.315585	-0.792736	-0.73028	-0.504796	Mp8g02200									-			super_accessory				up	1	0	0	0	0	0	-1	0	0	0	0	-1	0	-1	-1	0	0	0	0	0	1
-0.572819	-0.3142	-0.353954	1.49537	0.375559	-0.030919	0.954038	1.11989	-0.706117	-0.517821	-0.636169	-0.812861	Mp1g19820			POLYAMINE OXIDASE 2,FLAVIN MONOAMINE OXIDASE	FAD-linked reductases, C-terminal domain,FAD/NAD(P)-binding domain	Amine oxidase; [Q]	PF01593	Flavin containing amine oxidoreductase	IPR002937,IPR036188,IPR001613	Amine oxidase|-|FAD/NAD(P)-binding domain superfamily|Flavin amine oxidase	GO:0016491	oxidoreductase activity	core			up	up	1	0	0	0	0	0	0	0	0	0	0	0	0	0	0	0	-1	0	-1	0	0
-0.368299	0.181627	-0.985505	1.39287	0.758569	0.635715	0.294451	0.956874	-1.02956	-0.472949	-0.468419	-0.895383	Mp4g18380			OS07G0107800 PROTEIN-RELATED	Protein kinase-like (PK-like),L domain-like	Serine/threonine protein kinase; [T],Leucine-rich repeat (LRR) protein, contains calponin homology domain; C-term missing; [Z]	PF13855|PF07714|PF12819	Leucine rich repeat|Protein tyrosine and serine/threonine kinase|Malectin-like domain	IPR011009,IPR032675,IPR001611,IPR001245,IPR000719,IPR024788,IPR017441	-|Protein kinase-like domain superfamily|Leucine-rich repeat domain superfamily|Leucine-rich repeat|Serine-threonine/tyrosine-protein kinase, catalytic domain|Protein kinase domain|Malectin-like domain|Protein kinase, ATP binding site	GO:0005524,GO:0006468,GO:0005515,GO:0004672	ATP binding|protein phosphorylation|protein binding|protein kinase activity	core			up	up	0	1	1	1	1	0	0	0	0	0	1	0	0	0	0	1	1	0	0	1	1
0.134414	0.234398	-0.385896	1.27132	0.766013	0.0398544	0.428355	0.435439	-0.779249	-0.779458	-1.07339	-0.291808	Mp1g23000			LRR RECEPTOR-LIKE SERINE/THREONINE-PROTEIN KINASE-RELATED,LEUCINE-RICH REPEAT RECEPTOR PROTEIN KINASE EMS1	RNI-like,L domain-like,Protein kinase-like (PK-like)	Serine/threonine protein kinase; N-term missing; [T],Leucine-rich repeat protein; [S]	PF00069|PF13855|PF08263	Protein kinase domain|Leucine rich repeat|Leucine rich repeat N-terminal domain	IPR000719,IPR001611,IPR032675,IPR008271,IPR017441,IPR003591,IPR013210,IPR011009	Protein kinase domain|-|Leucine-rich repeat|Leucine-rich repeat domain superfamily|Serine/threonine-protein kinase, active site|Protein kinase, ATP binding site|Leucine-rich repeat, typical subtype|Leucine-rich repeat-containing N-terminal, plant-type|Protein kinase-like domain superfamily	GO:0005524,GO:0006468,GO:0005515,GO:0004672	ATP binding|protein phosphorylation|protein binding|protein kinase activity	core		up	up	up	1	1	0	1	0	1	0	0	0	0	0	0	0	0	0	1	0	0	0	1	1
0.226404	0.415488	-0.418977	0.765308	0.894036	0.0880797	0.701104	0.40041	-0.800698	-0.803149	-1.0757	-0.392303	Mp1g14250			OS01G0762900 PROTEIN,OS01G0762900 PROTEIN						-			core			up	up	0	0	0	0	0	0	0	0	0	0	0	0	0	0	0	0	0	0	0	0	0
0.0399208	0.568841	-0.34656	1.2122	0.335362	-0.0351228	0.367332	0.324411	-0.683096	-0.543827	-0.77477	-0.46469	Mp5g18500			U BOX DOMAIN-CONTAINING	P-loop containing nucleoside triphosphate hydrolases,ARM repeat	Armadillo repeat protein VAC8 required for vacuole fusion, inheritance and cytosol-to-vacuole protein targeting; C-term missing; [U]	PF13646|PF00931	HEAT repeats|NB-ARC domain	IPR000225,IPR027417,IPR016024,IPR011989,IPR002182	-|Armadillo|P-loop containing nucleoside triphosphate hydrolase|Armadillo-type fold|Armadillo-like helical|NB-ARC	GO:0043531,GO:0005515	ADP binding|protein binding	core				up	1	0	0	0	0	0	0	0	0	0	0	0	1	1	1	0	0	0	0	1	1
-0.0276357	0.180053	-0.444535	1.16455	0.839923	-0.165781	0.522064	0.40048	-0.657601	-0.5523	-0.602357	-0.656856	Mp6g01950			UNCHARACTERIZED,OS01G0838900 PROTEIN		Predicted transposase; [L]	PF13359	DDE superfamily endonuclease	IPR027806	Harbinger transposase-derived nuclease domain|-			core					0	0	0	0	0	0	0	0	0	0	0	0	0	0	0	0	0	0	0	0	1
-0.297206	0.502574	-0.477986	1.23727	1.04022	-0.485422	0.60202	0.916457	-0.701746	-0.351034	-1.41939	-0.565758	Mp2g03850	MpGRAS4	transcription factor, GRAS	SCARECROW-LIKE PROTEIN 18,OSJNBA0084A10.13 PROTEIN-RELATED			PF03514	GRAS domain family	IPR005202,IPR030017	Transcription factor GRAS|Scarecrow-like protein 18	GO:0005634,GO:0010223	nucleus|secondary shoot formation	core		up	up	up	1	1	0	0	0	0	0	0	0	0	0	0	0	0	0	0	-1	-1	0	1	1
-0.473106	0.278629	-0.538975	1.66867	1.45552	-0.354828	0.244221	0.202413	-0.515754	-0.339179	-0.910098	-0.717511	Mp3g18830			UNCHARACTERIZED	P-loop containing nucleoside triphosphate hydrolases		PF06414	Zeta toxin	IPR027417,IPR010488,IPR044802	-|P-loop containing nucleoside triphosphate hydrolase|Zeta toxin domain|Calmodulin calcium-dependent NAD kinase NADKc-like	GO:0016301,GO:0005524	kinase activity|ATP binding	core		up	up	up	1	1	0	0	0	0	0	0	0	0	0	0	0	0	0	0	0	0	0	0	0
-0.621684	0.247611	-0.369938	1.81323	1.21123	-0.147965	0.187062	0.205508	-0.23247	-0.144579	-1.28677	-0.861237	Mp2g07980	MpHMG		3-HYDROXY-3-METHYLGLUTARYL COENZYME A REDUCTASE,3-HYDROXY-3-METHYLGLUTARYL-COENZYME A REDUCTASE	NAD-binding domain of HMG-CoA reductase,Substrate-binding domain of HMG-CoA reductase	3-hydroxy-3-methylglutaryl-CoA (HMG-CoA) reductase; [I]	PF00368	Hydroxymethylglutaryl-coenzyme A reductase	IPR002202,IPR009029,IPR023076,IPR004554,IPR009023,IPR023074,IPR023282	Hydroxymethylglutaryl-CoA reductase, class I/II|-|Hydroxymethylglutaryl-CoA reductase, class I/II, substrate-binding domain superfamily|Hydroxymethylglutaryl-CoA reductase, class I/II, conserved site|Hydroxymethylglutaryl-CoA reductase, eukaryotic/archaeal type|Hydroxymethylglutaryl-CoA reductase, class I/II, NAD/NADP-binding domain superfamily|Hydroxymethylglutaryl-CoA reductase, class I/II, cat…	GO:0016616,GO:0004420,GO:0008299,GO:0015936,GO:0005515	oxidoreductase activity, acting on the CH-OH group of donors, NAD or NADP as acceptor|hydroxymethylglutaryl-CoA reductase (NADPH) activity|isoprenoid biosynthetic process|coenzyme A metabolic process|protein binding	core			up	up	0	0	0	0	0	0	0	0	0	0	0	0	0	0	0	-1	-1	-1	-1	0	0
-0.491887	0.369017	-0.483176	2.01112	0.917012	-0.218472	0.38626	0.480333	-0.252043	-0.414776	-1.08754	-1.21585	Mp6g04200			TPR REPEAT-CONTAINING THIOREDOXIN,TPR REPEAT-CONTAINING THIOREDOXIN TTL1	TPR-like,Thioredoxin-like	Thioredoxin; [O],Molecular chaperone (DnaJ superfamily); C-term missing; [O]	PF13181|PF00515|PF00085|PF13432	Tetratricopeptide repeat|Thioredoxin	IPR011990,IPR044534,IPR019734,IPR013026,IPR036249,IPR001440,IPR013766	-|Tetratricopeptide-like helical domain superfamily|TPR repeat-containing thioredoxin TTL1-4|Tetratricopeptide repeat|Tetratricopeptide repeat-containing domain|Thioredoxin-like superfamily|Tetratricopeptide repeat 1|Thioredoxin domain	GO:0005515	protein binding	accessory				up	0	-1	-1	-1	0	0	0	0	0	0	0	0	0	0	0	-1	-1	-1	-1	-1	0
0.320177	0.20309	-0.940862	0.779109	1.19862	0.764033	0.290956	0.331015	-1.1909	-0.830463	-0.62026	-0.30451	Mp5g22120			SUPPRESSOR OF TY 4,TRANSCRIPTION ELONGATION FACTOR SPT4 HOMOLOG 2	RNA polymerase subunits	Transcription elongation factor SPT4; [K]	PF06093	Spt4/RpoE2 zinc finger	IPR009287,IPR038510,IPR022800,IPR029040	Transcription initiation Spt4|Spt4 superfamily|Spt4/RpoE2 zinc finger|RNA polymerase subunit RPABC4/transcription elongation factor Spt4|-	GO:0005634,GO:0032786,GO:0008270,GO:0006355	nucleus|positive regulation of DNA-templated transcription, elongation|zinc ion binding|regulation of transcription, DNA-templated	accessory		up		up	1	0	0	0	0	1	0	0	0	0	0	0	0	0	0	0	0	0	0	1	1
-0.29789	-0.401546	-0.841167	1.09704	1.05059	0.905834	0.294212	0.131811	-0.486938	-0.816275	-0.296122	-0.339557	Mp4g17670			ALPHA-1,3-MANNOSYL-GLYCOPROTEIN 2-BETA-N-ACETYLGLUCOSAMINYLTRANSFERASE-RELATED,PROTEIN O-LINKED-MANNOSE BETA-1,2-N-ACETYLGLUCOSAMINYLTRANSFERASE 1/ALPHA-1,3-MANNOSYL-GLYCOPROTEIN 2-BETA-N-ACETYLGLUCOSAMINYLTRANSFERASE	Nucleotide-diphospho-sugar transferases	N-acetylglucosaminyltransferase I; [G]	PF03071	GNT-I family	IPR029044,IPR004139	-|Nucleotide-diphospho-sugar transferases|Glycosyl transferase, family 13	GO:0006486,GO:0008375	protein glycosylation|acetylglucosaminyltransferase activity	accessory					0	0	0	0	0	0	0	0	0	0	0	0	0	0	0	0	0	0	0	0	0
-0.301505	0.0690193	-1.2989	0.935153	0.928169	1.07736	0.362731	0.325591	-0.499683	-0.974344	-0.361826	-0.261762	Mp1g27050			TETRATRICOPEPTIDE REPEAT PROTEIN 5,OS01G0855200 PROTEIN	TPR-like		PF14559	Tetratricopeptide repeat	IPR011990,IPR003107,IPR013026	Tetratricopeptide-like helical domain superfamily|-|HAT (Half-A-TPR) repeat|Tetratricopeptide repeat-containing domain	GO:0006396,GO:0005515	RNA processing|protein binding	core			down		1	1	1	1	1	1	1	1	1	1	1	1	1	1	1	1	1	1	1	1	1
-0.295649	-0.165709	-0.958026	2.06661	1.47807	0.675734	0.106166	0.332773	-0.776899	-0.968291	-0.922996	-0.571782	Mp1g17420			SUCCINATE/FUMARATE MITOCHONDRIAL TRANSPORTER,SUCCINATE/FUMARATE MITOCHONDRIAL TRANSPORTER-RELATED	Mitochondrial carrier	Mitochondrial tricarboxylate/dicarboxylate carrier proteins; [C]	PF00153	Mitochondrial carrier protein	IPR023395,IPR018108	-|Mitochondrial carrier domain superfamily|Mitochondrial substrate/solute carrier			accessory		up	up	up	1	1	1	1	0	1	0	0	0	0	0	0	1	1	1	0	-1	0	0	1	0
-0.120239	0.176298	-0.616974	1.58424	1.61966	0.393729	0.144516	0.225068	-0.916033	-1.10793	-0.880491	-0.501837	Mp7g07400	MpGT37.15		OS02G0275200 PROTEIN,FUCOSYLTRANSFERASE 2-RELATED			PF03254	Xyloglucan fucosyltransferase	IPR004938	Xyloglucan fucosyltransferase|-	GO:0008107,GO:0016020,GO:0042546	galactoside 2-alpha-L-fucosyltransferase activity|membrane|cell wall biogenesis	accessory		up	up	up	0	1	0	0	0	0	0	0	0	0	0	0	0	0	0	0	0	0	0	1	1
-0.334677	0.123261	-0.799792	1.66405	0.69109	0.450698	0.41609	0.323566	-0.549347	-0.771713	-0.711001	-0.502227	Mp4g23780			PROTEIN PTST HOMOLOG 3, CHLOROPLASTIC,PROTEIN PTST HOMOLOG 2, CHLOROPLASTIC	E set domains	Protein involved in Snf1 protein kinase complex assembly; N-term missing; C-term missing; [G]	PF16561	Glycogen recognition site of AMP-activated protein kinase	IPR032640,IPR014756,IPR013783	AMP-activated protein kinase, glycogen-binding domain|-|Immunoglobulin E-set|Immunoglobulin-like fold			core				up	1	1	0	0	0	0	0	0	0	0	0	0	0	0	0	1	0	0	0	1	1
-0.630556	0.0161128	-0.689759	1.51138	1.10055	0.68709	0.19569	0.192271	-0.853589	-0.236954	-0.938194	-0.35404	Mp2g19600	MpSYP13B	Ortholog of Arabidopsis SYP13 genes	SYNTAXIN,SYNTAXIN OF PLANTS 122 PROTEIN	t-snare proteins	SNARE protein Syntaxin 1 and related proteins; [U]	PF05739|PF00804	SNARE domain|Syntaxin	IPR000727,IPR006012,IPR006011,IPR010989	-|Target SNARE coiled-coil homology domain|Syntaxin/epimorphin, conserved site|Syntaxin, N-terminal domain|SNARE	GO:0016192,GO:0005484,GO:0016020,GO:0006886	vesicle-mediated transport|SNAP receptor activity|membrane|intracellular protein transport	core		up	up	up	0	1	0	0	0	0	0	0	0	0	0	0	0	0	0	0	0	0	0	0	0
-0.403561	-0.352811	-0.968389	1.07142	0.977615	0.479274	0.350405	0.495831	0.42097	-1.06469	-1.13094	0.124874	Mp4g09760			MONOOXYGENASE-LIKE	FAD-linked reductases, C-terminal domain,FAD/NAD(P)-binding domain	Kynurenine 3-monooxygenase and related flavoprotein monooxygenases; [CR]	PF01494	FAD binding domain	IPR002938,IPR036188	-|FAD-binding domain|FAD/NAD(P)-binding domain superfamily	GO:0071949	FAD binding	core			up	up	1	0	1	1	0	0	0	0	0	0	0	0	0	0	0	1	0	0	0	1	0
-0.323805	0.000218697	-0.26196	1.16008	0.604935	1.43624	0.151298	0.533591	-0.527252	-1.12898	-0.992918	-0.651451	Mp5g02000			CYSTEINE PROTEASE FAMILY C1-RELATED,CYSTEINE PROTEASE	Cysteine proteinases,Granulin repeat	Cysteine proteinase Cathepsin L; [O],Epithelin/granulin; [T]	PF00112|PF00396|PF08246	Papain family cysteine protease|Granulin|Cathepsin propeptide inhibitor domain (I29)	IPR037277,IPR039417,IPR000668,IPR025660,IPR038765,IPR000118,IPR013201,IPR000169,IPR025661	Granulin superfamily|Papain-like cysteine endopeptidase|-|Peptidase C1A, papain C-terminal|Cysteine peptidase, histidine active site|Papain-like cysteine peptidase superfamily|Granulin|Cathepsin propeptide inhibitor domain (I29)|Cysteine peptidase, cysteine active site|Cysteine peptidase, asparagine active site	GO:0008234,GO:0006508	cysteine-type peptidase activity|proteolysis	core				up	0	-1	0	0	0	0	0	0	0	0	0	0	-1	-1	-1	-1	-1	-1	-1	1	1
-0.179178	0.02924	-0.464865	0.666341	1.31886	1.5689	-0.142491	-0.0476607	-0.409486	-0.798798	-0.978585	-0.562277	Mp1g20450			CELLULASE FAMILY PROTEIN (AFU_ORTHOLOGUE AFUA_5G14560)	(Trans)glycosidases,Ricin B-like lectins		PF00150	Cellulase (glycosyl hydrolase family 5)	IPR001547,IPR035992,IPR017853	-|Glycoside hydrolase, family 5|Ricin B-like lectins|Glycoside hydrolase superfamily	GO:0071704,GO:0004553	organic substance metabolic process|hydrolase activity, hydrolyzing O-glycosyl compounds	core		up	up	up	0	0	0	0	0	0	0	0	0	0	0	0	0	-1	0	0	0	0	0	0	1
0.000294007	0.0890952	-0.0199572	1.25051	1.24237	0.589844	0.069779	0.14022	-0.151295	-0.919097	-1.36416	-0.927599	Mp7g07200			CYCLIN-DEPENDENT KINASE INHIBITOR 2C-RELATED	Ankyrin repeat	Fetal globin-inducing factor (contains ankyrin repeats); N-term missing; C-term missing; [K],Ankyrin; N-term missing; C-term missing; [M]	PF12796	Ankyrin repeats (3 copies)	IPR036770,IPR020683,IPR002110	-|Ankyrin repeat-containing domain superfamily|Ankyrin repeat-containing domain|Ankyrin repeat	GO:0005515	protein binding	accessory			up		0	0	0	0	0	0	0	0	0	0	0	0	0	-1	-1	0	0	0	0	0	1
-0.395737	0.0749417	-0.17781	1.07449	0.925997	0.681742	0.442667	0.351631	-0.41968	-0.973053	-1.15401	-0.431179	Mp4g04540			LEUCINE-RICH REPEAT-CONTAINING,PLANT INTRACELLULAR RAS-GROUP-RELATED LRR PROTEIN 4	L domain-like	Leucine-rich repeat protein; C-term missing; [S]	PF13855	Leucine rich repeat	IPR001611,IPR003591,IPR032675	Leucine-rich repeat|-|Leucine-rich repeat, typical subtype|Leucine-rich repeat domain superfamily	GO:0005515	protein binding	accessory		up		up	0	1	0	0	0	0	0	0	0	0	0	0	0	0	0	1	0	0	0	1	1
-0.266678	0.0757307	-0.115064	1.36462	1.00938	0.842091	0.498756	0.110143	-0.930933	-0.690325	-1.11253	-0.785192	Mp1g28000			F-BOX/KELCH-REPEAT PROTEIN,-	F-box domain		PF00646	F-box domain	IPR036047,IPR001810	F-box-like domain superfamily|-|F-box domain	GO:0005515	protein binding	accessory			up	up	0	0	0	0	0	0	0	0	0	0	0	0	0	-1	-1	0	-1	-1	0	0	0
0.137436	0.28924	-0.367444	1.25564	1.30628	1	0.10123	-0.0590219	-1.07157	-0.730597	-0.935904	-0.925292	Mp1g21930	MpLOX5	Lipoxygenase	LIPOXYGENASE,LIPOXYGENASE 3, CHLOROPLASTIC	Lipase/lipooxygenase domain (PLAT/LH2 domain),Lipoxigenase		PF01477|PF00305	PLAT/LH2 domain|Lipoxygenase	IPR001024,IPR000907,IPR020834,IPR020833,IPR001246,IPR036226,IPR027433,IPR013819,IPR036392,IPR042057	PLAT/LH2 domain|Lipoxygenase|Lipoxygenase, conserved site|Lipoxygenase, iron binding site|Lipoxygenase, plant|Lipoxigenase, C-terminal domain superfamily|-|Lipoxygenase, domain 3|Lipoxygenase, C-terminal|PLAT/LH2 domain superfamily|Plant lipoxygenase, PLAT/LH2 domain	GO:0016702,GO:0046872,GO:0005515,GO:0016491	oxidoreductase activity, acting on single donors with incorporation of molecular oxygen, incorporation of two atoms of oxygen|metal ion binding|protein binding|oxidoreductase activity	core				up	0	1	1	1	1	1	1	0	0	0	0	0	0	0	0	1	0	0	0	1	1
0.331956	0.0750532	-0.112123	0.947312	1.59702	0.668617	0.238534	-0.00839488	-0.764156	-0.996205	-1.05178	-0.925832	Mp4g09390									-							up	1	0	0	1	-1	0	-1	0	0	0	-1	0	-1	-1	-1	-1	-1	-1	-1	1	1
0.198173	-0.0656146	-0.431171	0.453611	1.07489	0.795967	-0.0229038	-0.0510521	-0.491113	-0.735443	-0.564587	-0.160754	Mp1g02200			BNAC07G03580D PROTEIN,INORGANIC PYROPHOSPHATASE	Inorganic pyrophosphatase	Inorganic pyrophosphatase/Nucleosome remodeling factor, subunit NURF38; [C]	PF00719	Inorganic pyrophosphatase	IPR008162,IPR036649	Inorganic pyrophosphatase|Inorganic pyrophosphatase superfamily|-	GO:0006796,GO:0000287,GO:0005737,GO:0004427	phosphate-containing compound metabolic process|magnesium ion binding|cytoplasm|inorganic diphosphatase activity	core		up	up	up	0	0	0	0	0	0	0	0	0	0	0	0	0	0	0	0	0	0	-1	0	1
0.299194	0.0536384	-0.354753	0.841845	0.641733	0.555321	0.0556232	0.257129	-0.933134	-0.736156	-0.5466	-0.133841	Mp1g06770									-			core		up		up	0	1	1	1	1	0	1	0	0	0	1	1	0	1	0	1	0	0	0	1	1
0.0473817	0.298982	-0.610049	1.13719	0.789354	0.499779	0.00458252	0.0126195	-0.663116	-0.744416	-0.492809	-0.279501	Mp4g07120			ENDONUCLEASE 4	Phospholipase C/P1 nuclease		PF02265	S1/P1 Nuclease	IPR003154,IPR008947	S1/P1 nuclease|-|Phospholipase C/P1 nuclease domain superfamily	GO:0004519,GO:0003676,GO:0016788,GO:0006308	endonuclease activity|nucleic acid binding|hydrolase activity, acting on ester bonds|DNA catabolic process	core				up	0	0	0	0	0	0	0	0	0	0	0	0	0	0	0	0	0	0	0	0	1
-0.00336819	0.125721	-0.270542	0.997343	0.911483	0.531164	0.109633	0.106357	-0.683605	-0.699689	-0.644143	-0.480354	Mp4g19010			ALPHA- 1,3 -FUCOSYLTRANSFERASE,GLYCOPROTEIN 3-ALPHA-L-FUCOSYLTRANSFERASE A-LIKE ISOFORM X1	UDP-Glycosyltransferase/glycogen phosphorylase	Fucosyltransferase; N-term missing; [GE]	PF00852	Glycosyltransferase family 10 (fucosyltransferase) C-term	IPR038577,IPR001503	-|GT10-like, C-terminal domain superfamily|Glycosyl transferase family 10	GO:0006486,GO:0008417,GO:0016020	protein glycosylation|fucosyltransferase activity|membrane	core			up	up	0	1	0	0	0	0	0	0	0	0	0	0	0	0	0	0	0	0	0	0	0
-0.179628	0.0881948	-0.399718	1.13691	0.802079	0.58169	-0.020297	0.0680913	-0.434018	-0.711542	-0.623384	-0.308374	Mp7g05900			SIGNAL PEPTIDE PEPTIDASE,SIGNAL PEPTIDE PEPTIDASE-RELATED		Uncharacterized conserved protein; [S]	PF04258	Signal peptide peptidase	IPR007369,IPR006639	-|Peptidase A22B, signal peptide peptidase|Presenilin/signal peptide peptidase	GO:0016021,GO:0004190	integral component of membrane|aspartic-type endopeptidase activity	core					0	0	0	0	0	0	0	0	0	0	0	0	0	0	0	0	0	0	0	1	1
0.282668	0.231323	-0.0548663	0.919437	0.558309	0.621025	-0.0555485	-0.40946	-0.257503	-1.14035	-0.816591	0.121558	Mp5g14240			GABA TRANSPORTER 1,OS05G0424000 PROTEIN-RELATED		Amino acid transporters; [E]	PF01490	Transmembrane amino acid transporter protein	IPR013057	-|Amino acid transporter, transmembrane domain			core					0	1	1	1	0	1	0	0	0	0	1	1	0	-1	0	1	0	0	0	0	1
-0.296547	0.000299844	0.167942	1.19042	0.952718	0.884726	-0.153074	-0.341024	-0.527355	-0.718822	-1.1682	0.00891899	Mp7g19310			ALPHA/BETA-HYDROLASES SUPERFAMILY PROTEIN,-	alpha/beta-Hydrolases	Predicted lipase; N-term missing; C-term missing; [I]	PF01764	Lipase (class 3)	IPR029058,IPR002921	-|Alpha/Beta hydrolase fold|Fungal lipase-like domain	GO:0006629	lipid metabolic process	core			up	up	0	0	0	0	0	0	0	0	0	0	0	0	-1	0	0	0	0	-1	0	0	-1
-0.543284	-0.534208	0.124126	1.0363	0.840539	0.757721	0.333377	0.120771	-0.449231	-0.747741	-0.948436	0.0100675	Mp5g10480			LEUCINE-RICH REPEAT-CONTAINING PROTEIN DDB_G0281931-RELATED	Protein kinase-like (PK-like)	Serine/threonine protein kinase; [T]	PF00069	Protein kinase domain	IPR000719,IPR008266,IPR011009	Protein kinase domain|-|Tyrosine-protein kinase, active site|Protein kinase-like domain superfamily	GO:0005524,GO:0006468,GO:0004672	ATP binding|protein phosphorylation|protein kinase activity	core				up	0	0	0	0	0	0	0	0	0	0	0	0	0	0	0	0	0	0	0	0	0
0.017068	0.0329776	-0.253696	0.690354	1.01041	-0.250667	-0.153675	0.364874	0.340647	-0.312845	-0.706308	-0.779143	Mp5g19790			SODIUM/CALCIUM EXCHANGER,NA/CA-EXCHANGE PROTEIN, ISOFORM G		Ca2+/Na+ exchanger NCX1 and related proteins; [PT]	PF01699	Sodium/calcium exchanger protein	IPR004837	-|Sodium/calcium exchanger membrane region	GO:0016021,GO:0055085	integral component of membrane|transmembrane transport	accessory					1	0	0	0	0	0	0	0	0	0	0	0	1	1	0	0	0	0	0	0	0
0.146371	0.160692	0.133132	0.64769	0.81057	-0.394466	0.154188	0.172294	0.229382	-0.684262	-0.691884	-0.683707	Mp3g10690									-			accessory				down	1	1	1	1	0	0	0	0	0	0	0	0	1	0	0	0	0	0	0	0	0
-0.19465	0.0608234	-0.217747	0.615863	1.01929	0.062887	0.227183	0.193838	-0.431452	-0.337325	-0.518807	-0.479901	Mp3g11800			RECEPTOR-LIKE PROTEIN 55,RECEPTOR-LIKE PROTEIN 44	L domain-like	Leucine-rich repeat protein; N-term missing; [S]			IPR032675	-|Leucine-rich repeat domain superfamily			core				up	0	0	0	0	0	0	0	0	0	0	0	0	0	0	0	0	0	0	0	0	0
-0.215519	0.132279	-0.268166	0.617609	1.16154	-0.161307	0.200253	0.28983	-0.0604537	-0.38327	-0.868686	-0.444111	Mp3g11160									-			accessory			up	up	0	0	0	0	0	0	0	0	0	0	0	0	0	0	0	0	0	0	0	-1	-1
-0.0149967	-0.112329	-0.367379	0.598447	1.2788	0.103353	-0.12154	-0.00261824	-0.0864982	-0.22593	-0.515924	-0.533386	Mp6g01720	MpASF1		HISTONE CHAPERONE ASF1B-RELATED,ANTI-SILENCING PROTEIN 1	ASF1-like	Histone chaperone involved in gene silencing; C-term missing; [KB]	PF04729	ASF1 like histone chaperone	IPR006818,IPR036747	Histone chaperone ASF1-like|-|Histone chaperone ASF1-like superfamily	GO:0005634,GO:0006333	nucleus|chromatin assembly or disassembly	accessory					0	0	0	0	0	0	0	0	0	0	0	0	0	0	0	0	0	0	0	0	0
0.0432561	-0.138745	-0.0941573	0.510605	1.16524	0.0582523	-0.0244522	-0.237227	0.0122216	-0.350125	-0.441681	-0.503186	Mp7g07120			ESTERASE-LIKE ISOFORM X1,ZINC FINGER FYVE DOMAIN CONTAINING PROTEIN			PF00657	GDSL-like Lipase/Acylhydrolase	IPR001087,IPR036514,IPR035669	-|GDSL lipase/esterase|SGNH hydrolase superfamily|GDSL lipase/esterase-like, plant	GO:0016788	hydrolase activity, acting on ester bonds	core					0	0	0	0	0	0	0	0	0	0	0	0	0	0	0	0	0	0	0	0	0
-0.0729055	-0.205151	-0.0875996	0.60697	1.33069	0.459043	-0.137061	-0.16539	-0.4395	-0.479678	-0.701904	-0.107509	Mp1g17800									-			super_accessory					0	0	0	0	0	0	-1	0	0	0	0	0	0	0	0	0	-1	-1	-1	0	0
-0.358314	-0.102361	-0.00253414	0.670685	1.00495	0.423649	0.157465	-0.0812722	-0.440703	-0.614464	-0.487292	-0.169805	Mp3g00570			THYMIDINE KINASE B,THYMIDINE KINASE	P-loop containing nucleoside triphosphate hydrolases,Glucocorticoid receptor-like (DNA-binding domain)	Thymidine kinase; [F]	PF00265	Thymidine kinase	IPR001267,IPR020633,IPR027417	Thymidine kinase|-|Thymidine kinase, conserved site|P-loop containing nucleoside triphosphate hydrolase	GO:0005524,GO:0004797	ATP binding|thymidine kinase activity	core			up	up	0	0	0	0	0	0	0	0	0	0	0	0	0	0	0	0	0	0	0	1	1
-0.326655	-0.298184	0.000876127	0.627116	1.12529	0.393866	0.125586	-0.0798332	-0.615699	-0.22019	-0.345878	-0.386297	Mp2g11310									-			core					0	0	0	0	0	0	0	0	0	0	0	0	0	0	0	0	0	0	0	0	0
-0.0436658	0.0598164	-0.196165	0.669902	1.24195	0.350079	-0.141519	0.122155	-0.320191	-0.478079	-0.492745	-0.771533	Mp3g00010	MpWRKY1	transcription factor, WRKY	WRKY TRANSCRIPTION FACTOR 21-RELATED,WRKY TRANSCRIPTION FACTOR 7-RELATED	WRKY DNA-binding domain		PF10533|PF03106	Plant zinc cluster domain|WRKY DNA -binding domain	IPR044810,IPR036576,IPR003657,IPR018872	WRKY transcription factor, plant|WRKY domain superfamily|WRKY domain|Zn-cluster domain|-	GO:0043565,GO:0003700,GO:0006355	sequence-specific DNA binding|DNA-binding transcription factor activity|regulation of transcription, DNA-templated	core			up	up	0	1	0	0	0	0	0	0	0	0	0	0	0	0	0	0	0	0	0	0	0
-0.137865	-0.0725019	-0.293067	0.772622	1.3115	0.313556	0.0825268	0.028002	-0.361227	-0.625693	-0.471597	-0.546258	Mp1g28380			GLUTATHIONE SYNTHETASE	PreATP-grasp domain,Glutathione synthetase ATP-binding domain-like	Glutathione synthetase; [Q]	PF03917|PF03199	Eukaryotic glutathione synthase, ATP binding domain|Eukaryotic glutathione synthase	IPR005615,IPR014049,IPR014042,IPR037013,IPR004887,IPR014709,IPR016185	Glutathione synthase|Glutathione synthase, N-terminal, eukaryotic|Glutathione synthase, alpha-helical|-|Glutathione synthase, substrate-binding domain superfamily|Glutathione synthase, substrate-binding domain|Glutathione synthase, C-terminal, eukaryotic|Pre-ATP-grasp domain superfamily	GO:0004363,GO:0005524,GO:0016874,GO:0006750	glutathione synthase activity|ATP binding|ligase activity|glutathione biosynthetic process	core					0	1	0	0	0	0	0	0	0	0	0	0	0	0	0	0	0	0	0	1	1
-0.0930935	-0.0945412	-0.272444	0.888372	1.04703	0.470407	-0.140772	-0.105692	-0.485593	-0.292014	-0.462382	-0.459281	Mp5g09290	MpDNMT3b	C-5 cytosine-specific DNA methylase	DNA CYTOSINE-5- -METHYLTRANSFERASE 3-RELATED,DNA (CYTOSINE-5)-METHYLTRANSFERASE DRM1	S-adenosyl-L-methionine-dependent methyltransferases		PF11926|PF00145	Domain of unknown function (DUF3444)|C-5 cytosine-specific DNA methylase	IPR024593,IPR029063,IPR001525,IPR018117	Domain of unknown function DUF3444|-|S-adenosyl-L-methionine-dependent methyltransferase|C-5 cytosine methyltransferase|DNA methylase, C-5 cytosine-specific, active site	GO:0008168	methyltransferase activity	core			up		0	0	0	0	0	0	0	0	0	0	0	0	0	0	0	0	0	0	0	-1	0
-0.0714272	0.0879501	-0.243134	0.882289	0.871508	0.559374	-0.0412631	-0.0412533	-0.372534	-0.311111	-0.656235	-0.664163	Mp3g01780			PLAC8 FAMILY PROTEIN,PLAC8 FAMILY PROTEIN-RELATED		Wiskott Aldrich syndrome proteins; N-term missing; C-term missing; [Z]				-			accessory		up	up	up	0	0	0	0	0	0	0	0	0	0	0	0	-1	-1	-1	0	0	0	0	0	0
-0.231042	0.00700454	-0.328935	1.1346	1.24511	0.449473	-0.0183839	-0.100759	-0.45126	-0.461038	-0.664156	-0.580614	Mp4g12690			PROTEIN, PUTATIVE-RELATED,PROTEIN, PUTATIVE-RELATED						-			core			up	up	0	0	0	0	0	0	0	0	0	0	0	0	0	0	0	0	0	0	0	0	0
-0.325051	-0.247339	0.0468786	0.834889	1.20976	0.359921	0.302496	0.130353	-0.43738	-0.616879	-0.844229	-0.413422	Mp3g19560			ZINC FINGER HIT DOMAIN CONTAINING PROTEIN 2 PROTEIN FON -RELATED	HIT/MYND zinc finger-like	Predicted Zn-finger protein; [S]	PF04438	HIT zinc finger	IPR007529,IPR039646	Zinc finger, HIT-type|-|Zinc finger HIT domain-containing protein 2			core					0	0	0	0	0	0	0	0	0	0	0	0	0	0	0	0	0	0	0	0	0
0.190383	-0.266132	-0.191983	0.841028	1.12111	0.0304297	0.304096	0.143073	-0.578649	-0.504351	-0.590866	-0.498138	Mp6g09420			PEROXISOMAL SARCOSINE OXIDASE,PEROXISOMAL SARCOSINE OXIDASE	FAD-linked reductases, C-terminal domain,FAD/NAD(P)-binding domain	FAD-dependent oxidoreductase; [R]	PF01266	FAD dependent oxidoreductase	IPR006076,IPR036188	-|FAD dependent oxidoreductase|FAD/NAD(P)-binding domain superfamily	GO:0016491	oxidoreductase activity	core		up	up	up	0	0	0	0	0	0	0	0	0	0	0	0	0	0	0	0	0	0	0	0	0
0.334012	0.353076	0.131981	0.46445	1.20477	0.393861	-0.40711	-0.0278461	-0.541301	-0.609777	-0.71757	-0.578547	Mp2g11870			DTW DOMAIN-CONTAINING PROTEIN 2,UNCHARACTERIZED		Uncharacterized conserved protein, contains DTW domain; [S]	PF03942	DTW domain	IPR005636,IPR039262	DTW|DTW domain-containing protein DTWD2/YfiP|-			core			up	up	0	-1	0	0	0	0	0	0	0	0	0	0	-1	-1	-1	0	0	0	0	0	1
0.156447	0.11003	0.0965568	0.690758	1.13646	0.599637	0.156813	-0.0266955	-0.245782	-1.10921	-0.563486	-1.00153	Mp8g09900	MpPOD168		PEROXIDASE,PEROXIDASE 25-RELATED	Heme-dependent peroxidases		PF00141	Peroxidase	IPR002016,IPR033905,IPR010255,IPR019793,IPR000823	-|Haem peroxidase|Secretory peroxidase|Haem peroxidase superfamily|Peroxidases heam-ligand binding site|Plant peroxidase	GO:0006979,GO:0004601,GO:0020037,GO:0042744	response to oxidative stress|peroxidase activity|heme binding|hydrogen peroxide catabolic process	core			up		-1	1	1	1	0	1	0	0	-1	0	0	0	0	-1	-1	0	0	-1	0	-1	-1
0.110863	-0.376588	0.328415	1.31064	0.397043	0.584269	-0.120262	0.0335546	-0.504789	-0.6491	-0.160465	-0.953583	Mp7g13490			LEUCINE-RICH REPEAT-CONTAINING PROTEIN DDB_G0281931-RELATED	L domain-like,RNI-like	Leucine-rich repeat protein; [S],Serine/threonine phosphatase 2C containing leucine-rich repeats, similar to SCN circadian oscillatory protein (SCOP); C-term missing; [T]	PF00560|PF13855|PF08263	Leucine Rich Repeat|Leucine rich repeat|Leucine rich repeat N-terminal domain	IPR001611,IPR032675,IPR003591,IPR013210	-|Leucine-rich repeat|Leucine-rich repeat domain superfamily|Leucine-rich repeat, typical subtype|Leucine-rich repeat-containing N-terminal, plant-type	GO:0005515	protein binding	accessory			up	up	-1	0	0	0	0	0	0	0	0	0	0	0	-1	-1	-1	0	0	0	0	-1	0
0.188979	-0.601153	0.207172	0.664513	0.622595	0.524306	0.214146	0.109944	0.0526461	-1.10141	-0.252857	-0.628884	Mp3g06460			F-BOX/KELCH-REPEAT PROTEIN	F-box domain,Kelch motif		PF00646	F-box domain	IPR001810,IPR036047,IPR015915	F-box domain|F-box-like domain superfamily|-|Kelch-type beta propeller	GO:0005515	protein binding	core					0	0	0	0	0	0	0	0	0	0	0	0	0	0	0	0	0	0	0	0	1
-0.563408	-0.564568	0.00955754	1.19645	0.607974	0.498044	-0.0170194	0.0271197	-0.0736372	-0.156633	-0.739267	-0.224611	Mp8g01540			RING-TYPE E3 UBIQUITIN TRANSFERASE,RING-TYPE E3 UBIQUITIN TRANSFERASE	ARM repeat,RING/U-box	Chaperone-dependent E3 ubiquitin protein ligase (contains TPR repeats); N-term missing; [O],Armadillo repeat protein VAC8 required for vacuole fusion, inheritance and cytosol-to-vacuole protein targeting; C-term missing; [U]	PF00514|PF04564	Armadillo/beta-catenin-like repeat|U-box domain	IPR016024,IPR000225,IPR011989,IPR003613,IPR013083	Armadillo-type fold|-|Armadillo|Armadillo-like helical|U box domain|Zinc finger, RING/FYVE/PHD-type	GO:0004842,GO:0005515,GO:0016567	ubiquitin-protein transferase activity|protein binding|protein ubiquitination	core			up	up	0	0	0	0	0	0	0	0	0	0	0	0	0	0	0	0	0	0	0	0	0
-0.617217	0.0193032	0.207286	1.31362	0.716875	0.42812	0.0475071	0.101778	-0.423366	-0.355595	-0.904597	-0.533714	Mp1g00210	MpRLK-Pelle_SD-2b		OS07G0415500 PROTEIN	Plant lectins/antimicrobial peptides,Protein kinase-like (PK-like)	Casein kinase (serine/threonine/tyrosine protein kinase); [T]	PF00187|PF00069	Chitin recognition protein|Protein kinase domain	IPR011009,IPR001002,IPR018371,IPR036861,IPR008271,IPR000719,IPR017441	Protein kinase-like domain superfamily|-|Chitin-binding, type 1|Chitin-binding, type 1, conserved site|Endochitinase-like superfamily|Serine/threonine-protein kinase, active site|Protein kinase domain|Protein kinase, ATP binding site	GO:0005524,GO:0006468,GO:0008061,GO:0004672	ATP binding|protein phosphorylation|chitin binding|protein kinase activity	accessory			up	up	0	0	0	0	0	0	0	0	0	0	0	0	0	-1	0	-1	0	0	0	0	0
-0.34792	-0.433928	-0.0173451	1.33271	0.551249	0.201935	0.241611	0.104229	-0.0829979	-0.716463	-0.53491	-0.298171	Mp2g26180			LEUCINE-RICH REPEAT-CONTAINING PROTEIN DDB_G0281931-RELATED	L domain-like,Protein kinase-like (PK-like)	Serine/threonine protein kinase/TGF-beta stimulated factor; [KIT],Serine/threonine phosphatase 2C containing leucine-rich repeats, similar to SCN circadian oscillatory protein (SCOP); C-term missing; [T]	PF07714	Protein tyrosine and serine/threonine kinase	IPR001611,IPR000719,IPR032675,IPR001245,IPR003591,IPR008271,IPR011009	-|Leucine-rich repeat|Protein kinase domain|Leucine-rich repeat domain superfamily|Serine-threonine/tyrosine-protein kinase, catalytic domain|Leucine-rich repeat, typical subtype|Serine/threonine-protein kinase, active site|Protein kinase-like domain supe	GO:0005524,GO:0006468,GO:0005515,GO:0004672	ATP binding|protein phosphorylation|protein binding|protein kinase activity	accessory				up	0	0	0	0	0	0	0	0	0	0	0	0	0	0	0	0	0	0	0	0	0
-0.422271	-0.0316383	-0.29762	1.26779	0.404807	0.0468022	0.206991	0.299603	0.0244849	-0.487403	-0.578677	-0.432865	Mp3g07380			INOSITOL 5-PHOSPHATASE,TYPE I INOSITOL POLYPHOSPHATE 5-PHOSPHATASE 12	DNase I-like,WD40 repeat-like	Inositol polyphosphate 5-phosphatase and related proteins; [U],Inositol polyphosphate 5-phosphatase, type I; N-term missing; [I]	PF03372	Endonuclease/Exonuclease/phosphatase family	IPR036322,IPR005135,IPR036691,IPR000300,IPR015943	-|WD40-repeat-containing domain superfamily|Endonuclease/exonuclease/phosphatase|Endonuclease/exonuclease/phosphatase superfamily|Inositol polyphosphate-related phosphatase|WD40/YVTN repeat-like-containing domain superfamily	GO:0005515,GO:0046856	protein binding|phosphatidylinositol dephosphorylation	core					0	0	0	0	0	0	0	0	0	0	0	0	0	0	0	0	0	0	0	0	1
-0.118729	-0.0173643	-0.130431	1.02627	0.284751	0.0802045	-0.0071741	0.539474	0.0495759	-0.326658	-0.630423	-0.749492	Mp1g12600									-			accessory			up	up	0	1	0	0	0	0	0	0	0	0	0	0	1	1	0	0	0	0	0	0	0
-0.333096	0.211357	0.0676351	1.32127	0.224564	0.174119	0.245618	0.168668	-0.0483084	-0.401963	-0.949203	-0.680659	Mp7g00270	MpNOX1		RESPIRATORY BURST OXIDASE HOMOLOG PROTEIN F,NADPH OXIDASE	Riboflavin synthase domain-like,Ferredoxin reductase-like, C-terminal NADP-linked domain,EF-hand	Ferric reductase, NADH/NADPH oxidase and related proteins; [PQ]	PF08414|PF08022|PF08030|PF01794	Respiratory burst NADPH oxidase|FAD-binding domain|Ferric reductase NAD binding domain|Ferric reductase like transmembrane component	IPR000778,IPR017938,IPR013623,IPR013112,IPR011992,IPR002048,IPR013121,IPR017927,IPR039261,IPR013130	-|Cytochrome b245, heavy chain|Riboflavin synthase-like beta-barrel|NADPH oxidase Respiratory burst|FAD-binding 8|EF-hand domain pair|EF-hand domain|Ferric reductase, NAD binding domain|FAD-binding domain, ferredoxin reductase-type|Ferredoxin-NADP reducta	GO:0016020,GO:0004601,GO:0016491,GO:0050664,GO:0005509	membrane|peroxidase activity|oxidoreductase activity|oxidoreductase activity, acting on NAD(P)H, oxygen as acceptor|calcium ion binding	core			up	up	0	0	0	0	0	0	0	0	0	0	0	0	0	0	0	0	0	0	0	0	0
-0.374071	-0.266382	-0.369257	1.17479	0.830314	0.583808	0.19303	0.263638	-0.583343	-0.462532	-0.376839	-0.613158	Mp3g20350			DYNAMIN-LIKE PROTEIN 1E,DYNAMIN		Vacuolar sorting protein VPS1, dynamin, and related proteins; C-term missing; [UR]	PF00350	Dynamin family	IPR030381,IPR022812	-|Dynamin-type guanine nucleotide-binding (G) domain|Dynamin superfamily	GO:0005525	GTP binding	core		up	up	up	0	0	0	0	0	0	0	0	0	0	0	0	-1	0	-1	0	0	0	0	0	0
-0.0997792	-0.0878305	-0.235107	1.3401	0.464093	0.60278	-0.0812863	-0.00521861	-0.705693	-0.369415	-0.365125	-0.457513	Mp4g08800			-,PROTEIN LURP-ONE-RELATED 13	Tubby C-terminal domain-like		PF04525	LURP-one-related	IPR038595,IPR007612,IPR025659	LURP-one-related superfamily|-|LURP-one-related|Tubby-like, C-terminal			core		up	up	up	0	0	0	0	1	1	0	0	0	0	0	0	0	0	0	0	0	0	0	0	0
-0.193268	-0.0433585	-0.326546	1.22217	0.396635	0.361572	-0.0451205	0.18764	-0.469317	-0.248488	-0.241068	-0.600853	Mp4g19790	MpLDPS1		BTB/POZ DOMAIN PROTEIN,OSJNBA0011J08.25 PROTEIN-RELATED					IPR038920	-|BTB/POZ domain-containing protein			accessory			up		0	1	0	0	0	0	0	0	0	0	0	0	0	0	0	0	0	0	0	0	0
-0.198792	-0.124076	-0.676857	1.15822	0.880576	0.82528	-0.126646	-0.230853	-0.313995	-0.364975	-0.282986	-0.544899	Mp2g18380			MITOCHONDRIAL PYRUVATE CARRIER,UPF0041 BRAIN PROTEIN 44-RELATED		Uncharacterized conserved protein; [S]	PF03650	Mitochondrial pyruvate carriers	IPR005336	Mitochondrial pyruvate carrier|-	GO:0006850,GO:0005743	mitochondrial pyruvate transmembrane transport|mitochondrial inner membrane	accessory			up	up	0	0	0	0	0	0	0	0	0	0	0	0	0	0	0	0	0	0	0	0	0
-0.149721	-0.117547	-0.548807	1.2846	0.826313	0.717583	-0.34273	0.028699	-0.268228	-0.577853	-0.206519	-0.645788	Mp8g13740			PROTEIN BICAUDAL C HOMOLOG 1-A-LIKE,SCP160	SAM/Pointed domain	RNA-binding protein Bicaudal-C; N-term missing; [A]	PF07647	SAM domain (Sterile alpha motif)	IPR001660,IPR013761	Sterile alpha motif domain|-|Sterile alpha motif/pointed domain superfamily	GO:0005515	protein binding	core					0	0	0	0	0	0	0	0	0	0	0	0	0	0	0	0	0	0	0	0	0
-0.140102	-0.293372	-0.617703	1.22388	0.794	0.566911	0.188971	-0.192919	-0.132333	-0.572816	-0.250765	-0.573749	Mp4g18300									-			core					-1	0	0	0	0	0	0	0	0	0	0	0	0	0	0	0	0	0	0	0	0
-0.536088	-0.03072	-0.192983	1.28301	0.608118	0.259726	-0.00870302	-0.060266	-0.416208	-0.465895	-0.430495	-0.00949891	Mp8g10640	MpWRKY2	transcription factor, WRKY	WRKY TRANSCRIPTION FACTOR PROTEIN 1-RELATED,WRKY TRANSCRIPTION FACTOR SUSIBA2-LIKE ISOFORM X1	WRKY DNA-binding domain		PF03106	WRKY DNA -binding domain	IPR044810,IPR036576,IPR003657	-|WRKY transcription factor, plant|WRKY domain superfamily|WRKY domain	GO:0043565,GO:0003700,GO:0006355	sequence-specific DNA binding|DNA-binding transcription factor activity|regulation of transcription, DNA-templated	accessory				up	1	1	0	0	0	0	0	0	0	0	0	0	0	0	0	0	0	0	0	1	0
-0.430912	-0.237905	-0.402382	1.49762	0.546366	0.358168	-0.127997	-0.173248	-0.397779	-0.297663	-0.255253	-0.079017	Mp4g10430			OS11G0148400 PROTEIN						-			core					0	0	0	0	0	0	0	0	0	0	0	0	0	0	0	0	0	0	0	0	0
-0.440173	-0.0219576	-0.740613	1.28213	0.609887	0.353347	-0.175508	-0.0195491	-0.0634693	-0.444103	-0.223897	-0.116098	Mp8g15940	MpLEA-like62		LATE EMBRYOGENESIS ABUNDANT (LEA) HYDROXYPROLINE-RICH GLYCOPROTEIN FAMILY,EXPRESSED PROTEIN	LEA14-like		PF03168	Late embryogenesis abundant protein	IPR004864	-|Late embryogenesis abundant protein, LEA_2 subgroup			core					1	0	0	0	1	1	1	0	1	0	0	0	1	1	1	0	0	0	0	1	0
-0.358769	-0.22589	-0.221059	1.04295	0.714605	0.580341	-0.138437	-0.20817	-0.178897	-0.373363	-0.339342	-0.293964	Mp6g16090			GUANINE NUCLEOTIDE-BINDING PROTEIN BETA G PROTEIN BETA,GUANINE NUCLEOTIDE-BINDING PROTEIN, BETA SUBUNIT-RELATED	WD40 repeat-like	G-protein beta subunit; [R]	PF00400	WD domain, G-beta repeat	IPR001680,IPR019775,IPR017986,IPR001632,IPR016346,IPR015943,IPR020472,IPR036322	WD40 repeat|WD40 repeat, conserved site|-|WD40-repeat-containing domain|G-protein, beta subunit|Guanine nucleotide-binding protein, beta subunit|WD40/YVTN repeat-like-containing domain superfamily|G-protein beta WD-40 repeat|WD40-repeat-containing domain superfamily	GO:0007165,GO:0005515	signal transduction|protein binding	core			up		0	0	0	0	0	0	0	0	0	0	0	0	0	0	0	0	0	0	0	0	0
-0.180145	-0.199068	-0.392969	0.929326	0.947394	0.47303	-0.30992	-0.216526	-0.0859783	-0.395387	-0.230916	-0.338841	Mp2g20190			TRANSLATION ELONGATION FACTOR-RELATED,-	Ribosomal protein S5 domain 2-like,P-loop containing nucleoside triphosphate hydrolases,EF-G C-terminal domain-like,Translation proteins	Elongation factor 2; [J]	PF03764|PF03144|PF00009|PF00679|PF14492	Elongation factor G, domain IV|Elongation factor Tu domain 2|Elongation factor Tu GTP binding domain|Elongation factor G C-terminus|Elongation Factor G, domain III	IPR031157,IPR005517,IPR009000,IPR035647,IPR027417,IPR005225,IPR004161,IPR020568,IPR000795,IPR000640,IPR014721,IPR041095	Tr-type G domain, conserved site|-|Translation elongation factor EFG/EF2, domain IV|Translation protein, beta-barrel domain superfamily|EF-G domain III/V-like|P-loop containing nucleoside triphosphate hydrolase|Small GTP-binding protein domain|Translation elongation factor EFTu-like, domain 2|Ribosomal protein S5 domain 2-type fold|Translational (tr)-type GTP-binding domain|Elongation factor EFG,…	GO:0003924,GO:0005525	GTPase activity|GTP binding	core					0	0	0	0	0	0	0	0	0	0	0	0	0	0	0	0	0	0	0	0	0
-0.284099	-0.212846	-0.3167	0.739377	0.876809	0.612244	-0.151233	-0.141988	-0.220307	-0.37254	-0.24967	-0.279045	Mp2g25790			TATA-BOX-BINDING PROTEIN 1,TATA-BOX BINDING PROTEIN	TATA-box binding protein-like	TATA-box binding protein (TBP), component of TFIID and TFIIIB; [K]	PF00352	Transcription factor TFIID (or TATA-binding protein, TBP)	IPR012295,IPR000814,IPR030491,IPR033710	TBP domain superfamily|TATA-box binding protein|-|TATA-box binding protein, conserved site|TATA-box binding protein, eukaryotic	GO:0006352,GO:0003677	DNA-templated transcription, initiation|DNA binding	accessory					0	0	0	0	0	0	0	0	0	0	0	0	0	0	0	0	0	0	0	0	0
-0.110491	-0.43861	-0.247452	1.11607	0.907986	0.292187	0.0816986	-0.21761	-0.149779	-0.473081	-0.402554	-0.358366	Mp7g10610			ASPARTYL PROTEASE FAMILY PROTEIN 2,OS07G0603500 PROTEIN-RELATED	Acid proteases	Aspartyl protease; [O]	PF14541|PF14543	Xylanase inhibitor C-terminal|Xylanase inhibitor N-terminal	IPR021109,IPR001461,IPR033121,IPR032799,IPR032861,IPR001969,IPR034161	Aspartic peptidase domain superfamily|-|Aspartic peptidase A1 family|Peptidase family A1 domain|Xylanase inhibitor, C-terminal|Xylanase inhibitor, N-terminal|Aspartic peptidase, active site|Pepsin-like domain, plant	GO:0004190,GO:0006508	aspartic-type endopeptidase activity|proteolysis	core					0	0	0	0	0	0	0	0	0	0	0	0	0	0	0	0	0	0	0	0	0
-0.34194	-0.350971	-0.146476	1.18573	0.872533	0.244925	0.00820606	-0.196656	-0.0790246	-0.377991	-0.235246	-0.58309	Mp3g19540			OLEOYL-ACYL CARRIER PROTEIN THIOESTERASE 1, CHLOROPLASTIC,OLEOYL-ACYL CARRIER PROTEIN THIOESTERASE 1, CHLOROPLASTIC	Thioesterase/thiol ester dehydrase-isomerase		PF01643	Acyl-ACP thioesterase	IPR029069,IPR002864	HotDog domain superfamily|-|Acyl-ACP thioesterase	GO:0016790,GO:0006633	thiolester hydrolase activity|fatty acid biosynthetic process	core					0	0	0	0	0	0	0	0	0	0	0	0	0	0	0	0	0	0	0	0	0
-0.0786032	-0.275186	-0.108168	1.10477	0.684084	0.166443	-0.18145	-0.119948	0.0101137	-0.487524	-0.513674	-0.200854	Mp3g22830	MpMAPKKK8		MAP KINASE KINASE KINASE SSK2-RELATED-RELATED,OS02G0769800 PROTEIN	Protein kinase-like (PK-like)	Cdk activating kinase (CAK)/RNA polymerase II transcription initiation/nucleotide excision repair factor TFIIH/TFIIK, kinase subunit CDK7; [DKL]	PF00069	Protein kinase domain	IPR000719,IPR017441,IPR011009,IPR008271	Protein kinase domain|-|Protein kinase, ATP binding site|Protein kinase-like domain superfamily|Serine/threonine-protein kinase, active site	GO:0005524,GO:0006468,GO:0004672	ATP binding|protein phosphorylation|protein kinase activity	core					0	0	0	0	0	0	0	0	0	0	0	0	0	0	0	0	0	0	0	0	0
-0.165578	-0.15959	-0.0702445	0.84533	0.989228	0.148176	0.054135	-0.0738785	-0.259213	-0.430622	-0.56182	-0.315923	Mp1g17720			TYROSINE KINASE DOMAIN PROTEIN,OS07G0107800 PROTEIN-RELATED	Protein kinase-like (PK-like),L domain-like	Serine/threonine protein kinase; [T],Ras suppressor protein (contains leucine-rich repeats); N-term missing; C-term missing; [T]	PF12819|PF07714	Malectin-like domain|Protein tyrosine and serine/threonine kinase	IPR024788,IPR001245,IPR032675,IPR008271,IPR000719,IPR011009,IPR001611	-|Malectin-like domain|Serine-threonine/tyrosine-protein kinase, catalytic domain|Leucine-rich repeat domain superfamily|Serine/threonine-protein kinase, active site|Protein kinase domain|Protein kinase-like domain superfamily|Leucine-rich repeat	GO:0005524,GO:0006468,GO:0005515,GO:0004672	ATP binding|protein phosphorylation|protein binding|protein kinase activity	core					0	0	0	0	0	0	0	0	0	0	0	0	0	0	0	0	0	0	0	0	0
-0.03661	-0.0378943	-0.196649	0.963401	0.827423	0.318481	0.0563853	-0.0314204	-0.446694	-0.614663	-0.392926	-0.408833	Mp7g12910			SHORT-CHAIN DEHYDROGENASE/REDUCTASE,BNAA08G02470D PROTEIN	NAD(P)-binding Rossmann-fold domains,GroES-like	15-hydroxyprostaglandin dehydrogenase and related dehydrogenases; [IR],Predicted quinone oxidoreductase; [CR]	PF00107|PF00106|PF08240	Zinc-binding dehydrogenase|short chain dehydrogenase|Alcohol dehydrogenase GroES-like domain	IPR002347,IPR011032,IPR013149,IPR036291,IPR020843,IPR002364,IPR020904,IPR013154	Short-chain dehydrogenase/reductase SDR|-|GroES-like superfamily|Alcohol dehydrogenase, C-terminal|NAD(P)-binding domain superfamily|Polyketide synthase, enoylreductase domain|Quinone oxidoreductase/zeta-crystallin, conserved site|Short-chain dehydrogenase/reductase, conserved site|Alcohol dehydrogenase, N-terminal	GO:0008270,GO:0016491	zinc ion binding|oxidoreductase activity	core			up	up	0	0	0	0	0	0	0	0	0	0	0	0	-1	-1	-1	0	0	0	0	0	0
0.00392019	-0.0295769	-0.299033	0.913574	0.792584	0.395544	-0.0822245	0.0197446	-0.656083	-0.295014	-0.541035	-0.222401	Mp3g17900			RHO GTPASE-ACTIVATING PROTEIN 1,RHO GTPASE-ACTIVATING PROTEIN 68F	CRAL/TRIO domain	CDC42 Rho GTPase-activating protein; C-term missing; [TZ]	PF13716	Divergent CRAL/TRIO domain	IPR001251,IPR036865	-|CRAL-TRIO lipid binding domain|CRAL-TRIO lipid binding domain superfamily			core					0	0	0	0	0	0	0	0	0	0	0	0	0	0	0	0	0	0	0	0	0
-0.266994	-0.0253181	-0.0792055	0.869232	0.860844	0.582441	-0.117193	-0.0840578	-0.579968	-0.460302	-0.517064	-0.182416	Mp8g14820			ADENYLYL-SULFATE KINASE 1, CHLOROPLASTIC,BIFUNCTIONAL 3'-PHOSPHOADENOSINE 5'-PHOSPHOSULFATE SYNTHASE	P-loop containing nucleoside triphosphate hydrolases	Adenosine 5'-phosphosulfate kinase; [P]	PF01583	Adenylylsulphate kinase	IPR002891,IPR027417	-|Adenylyl-sulfate kinase|P-loop containing nucleoside triphosphate hydrolase	GO:0000103,GO:0005524,GO:0004020	sulfate assimilation|ATP binding|adenylylsulfate kinase activity	accessory				up	0	0	0	0	0	0	0	0	0	0	0	0	0	0	0	0	0	0	0	0	1
-0.0976248	0.016196	-0.0170808	1.24727	0.677504	0.159506	-0.147485	-0.273241	-0.523401	-0.282921	-0.453787	-0.304934	Mp1g22120			GATA ZINC FINGER PROTEIN,GATA ZINC FINGER PROTEIN-RELATED	CoA-dependent acyltransferases				IPR023213	-|Chloramphenicol acetyltransferase-like domain superfamily			core					0	-1	0	-1	0	0	0	0	0	0	0	0	-1	-1	-1	0	0	0	0	0	0
-0.357624	-0.102744	-0.246859	1.10821	0.899958	0.307102	-0.152854	-0.36263	-0.316452	-0.269015	-0.524031	0.0169437	Mp5g12280			ZINC/IRON TRANSPORTER,OS05G0316100 PROTEIN		Zinc transporter and related ZIP domain-containing proteins; [P]	PF02535	ZIP Zinc transporter	IPR003689	-|Zinc/iron permease	GO:0055085,GO:0016020,GO:0030001,GO:0046873	transmembrane transport|membrane|metal ion transport|metal ion transmembrane transporter activity	core					0	0	0	0	0	0	0	0	0	0	0	0	0	0	0	0	0	0	0	0	0
0.0762412	-0.0714623	-0.368672	1.09361	0.818614	0.0350913	-0.136423	-0.0881003	-0.34472	-0.383302	-0.298834	-0.332043	Mp1g10540			ENDOPLASMIC RETICULUM-GOLGI INTERMEDIATE COMPARTMENT PROTEIN,ENDOPLASMIC RETICULUM VESICLE TRANSPORTER		COPII vesicle protein; [U]	PF13850|PF07970	Endoplasmic Reticulum-Golgi Intermediate Compartment (ERGIC)|Endoplasmic reticulum vesicle transporter	IPR039542,IPR012936	-|Endoplasmic reticulum vesicle transporter, N-terminal|Endoplasmic reticulum vesicle transporter, C-terminal			core			up	up	0	0	0	0	0	0	0	0	0	0	0	0	0	0	0	0	0	0	0	0	0
0.0490028	-0.292995	-0.258571	1.02098	0.699123	0.374902	-0.14018	-0.16378	-0.247648	-0.385488	-0.270246	-0.385105	Mp8g00690			OUTER ENVELOPE PROTEIN 61,FKBP-TYPE PEPTIDYL-PROLYL CIS-TRANS ISOMERASE FKPA	TPR-like	FKBP-type peptidyl-prolyl cis-trans isomerase; N-term missing; [O]	PF07719	Tetratricopeptide repeat	IPR019734,IPR011990,IPR013105,IPR013026	Tetratricopeptide repeat|-|Tetratricopeptide-like helical domain superfamily|Tetratricopeptide repeat 2|Tetratricopeptide repeat-containing domain	GO:0005515	protein binding	core					0	0	0	0	0	0	0	0	0	0	0	0	0	0	0	0	0	0	0	0	0
0.0639386	-0.279469	-0.335843	1.0672	1.01966	0.139495	-0.29153	-0.2158	-0.22644	-0.544816	-0.0397752	-0.356626	Mp6g09850									-			core					0	0	1	0	0	0	0	0	0	0	0	0	0	0	0	1	0	0	0	0	0
0.0436502	-0.0620267	-0.457886	0.878649	1.03299	0.327644	-0.424355	-0.240515	-0.234365	-0.311571	-0.152407	-0.399809	Mp1g09020	MpH2A.Z		HISTONE H2A,HISTONE H2A	Histone-fold	Histone 2A; [B]	PF16211|PF00125	C-terminus of histone H2A|Core histone H2A/H2B/H3/H4	IPR002119,IPR032458,IPR032454,IPR009072,IPR007125	Histone H2A|Histone H2A conserved site|Histone H2A, C-terminal domain|-|Histone-fold|Histone H2A/H2B/H3	GO:0000786,GO:0046982,GO:0003677	nucleosome|protein heterodimerization activity|DNA binding	core					0	0	0	0	0	0	0	0	0	0	0	0	0	0	0	0	0	0	0	0	0
0.0454049	-0.136057	-0.795416	1.19245	0.649816	0.460696	-0.195259	-0.0895043	-0.296652	-0.436852	-0.103939	-0.294687	Mp5g11550			POLY [ADP-RIBOSE] POLYMERASE,GANGLIOSIDE INDUCED DIFFERENTIATION ASSOCIATED PROTEIN 2-RELATED	Macro domain-like	Hismacro and SEC14 domain-containing proteins; [BK]	PF01661	Macro domain	IPR043472,IPR002589	-|Macro domain-like|Macro domain			core			up	up	0	0	0	0	1	0	0	0	0	0	0	0	0	0	0	0	0	0	0	0	0
-0.14292	-0.0668477	-0.506	0.844309	0.823629	0.454901	-0.280417	0.137445	-0.238749	-0.60008	-0.102729	-0.322542	Mp3g15010			SERINE/THREONINE-PROTEIN PHOSPHATASE 2A ACTIVATOR,SERINE/THREONINE-PROTEIN PHOSPHATASE 2A REGULATORY SUBUNIT B	PTPA-like	Phosphotyrosyl phosphatase activator; [DT]	PF03095	Phosphotyrosyl phosphate activator (PTPA) protein	IPR037218,IPR004327,IPR043170	-|PTPA superfamily|Phosphotyrosyl phosphatase activator, PTPA|Phosphotyrosyl phosphatase activator, C-terminal lid domain	GO:0019211	phosphatase activator activity	core					0	0	0	0	0	0	0	0	0	0	0	0	0	0	0	0	0	0	0	0	0
0.155955	-0.125895	-0.448579	1.06855	0.877574	-0.0156714	0.152708	0.103818	-0.21532	-0.802375	-0.183177	-0.567589	Mp4g06640			EUKARYOTIC PEPTIDE CHAIN RELEASE FACTOR SUBUNIT 1-3-LIKE,PEPTIDE CHAIN RELEASE FACTOR SUBUNIT 1	L30e-like,Translational machinery components,N-terminal domain of eukaryotic peptide chain release factor subunit 1, ERF1	Peptide chain release factor 1 (eRF1); [J]	PF03463|PF03465|PF03464	eRF1 domain 1|eRF1 domain 3|eRF1 domain 2	IPR024049,IPR005140,IPR005142,IPR029064,IPR042226,IPR005141,IPR004403	eRF1, domain 1|-|eRF1 domain 1/Pelota-like|eRF1 domain 3|50S ribosomal protein L30e-like|eRF1, domain 2 superfamily|eRF1 domain 2|Peptide chain release factor eRF1/aRF1	GO:0006415,GO:0003747	translational termination|translation release factor activity	core			up		1	0	0	0	1	1	1	0	0	0	0	0	0	0	0	0	0	0	0	1	0
-0.187362	-0.107524	-0.427548	1.3487	0.885886	-0.137989	0.0938229	-0.0571395	-0.267574	-0.435161	-0.461092	-0.247019	Mp4g16960			OPTIC ATROPHY 3 PROTEIN,OPTIC ATROPHY 3 PROTEIN OPA3		Predicted coiled-coil protein; C-term missing; [R]	PF07047	Optic atrophy 3 protein (OPA3)	IPR010754	-|Optic atrophy 3-like			core			up	up	0	1	0	0	0	0	0	0	0	0	0	0	0	0	0	0	0	0	0	0	0
-0.166388	-0.232108	-0.331572	1.12201	0.958481	-0.00435792	-0.0105213	0.118847	-0.369256	-0.521532	-0.539922	-0.0236757	Mp3g09390			MITOCHONDRIAL IMPORT INNER MEMBRANE TRANSLOCASE SUBUNIT PAM16 LIKE 1,MITOCHONDRIA ASSOCIATED GRANULOCYTE MACROPHAGE CSF SIGNALING MOLECULE		Uncharacterized conserved protein; [S]	PF03656	Pam16	IPR036869,IPR005341	-|Chaperone J-domain superfamily|Mitochondrial import inner membrane translocase subunit Tim16	GO:0030150,GO:0005744	protein import into mitochondrial matrix|TIM23 mitochondrial import inner membrane translocase complex	accessory					1	0	0	0	0	0	0	0	0	0	0	0	0	0	0	0	0	0	0	0	0
-0.498238	0.198979	-0.431985	1.24641	0.554258	0.587817	-0.0467294	0.113694	-0.666783	0.0715064	-0.583724	-0.54521	Mp5g11410			PROTEINASE INHIBITOR I4, SERPIN (DUF716)-RELATED,-			PF04819	Family of unknown function (DUF716)	IPR006904	-|Protein of unknown function DUF716			core					0	0	0	0	0	0	0	0	0	0	0	0	0	0	0	0	0	0	0	1	0
-0.402807	0.0725738	-0.596755	1.35862	0.744236	0.404964	-0.111373	0.0095896	-0.235668	-0.024046	-0.718337	-0.500998	Mp3g13700			-,SOLUTE CARRIER FAMILY 35		Glucose-6-phosphate/phosphate and phosphoenolpyruvate/phosphate antiporter; [GE]	PF03151	Triose-phosphate Transporter family	IPR004853	-|Sugar phosphate transporter domain			core			up	up	0	0	0	0	0	0	0	0	0	0	0	0	0	0	0	0	0	0	0	0	0
-0.267307	-0.422417	-0.625843	1.29835	0.896053	0.326171	0.095743	0.479928	-0.348236	-0.135415	-0.310619	-0.986413	Mp6g03270			TRANSMEMBRANE PROTEIN-LIKE PROTEIN,FIVE-SPAN TRANSMEMBRANE PROTEIN M83			PF12036	Protein of unknown function (DUF3522)	IPR021910	-|NGX6/PGAP6/MYMK	GO:0016021	integral component of membrane	accessory		up	up	up	0	0	0	0	1	0	0	0	0	0	0	0	0	0	0	0	0	0	0	0	0
0.00156244	-0.214917	0.106799	0.878811	0.791598	0.455773	-0.201306	-0.0909771	-0.432208	-0.551855	-0.120813	-0.622468	Mp5g01850			MEDIATOR OF RNA POLYMERASE II TRANSCRIPTION SUBUNIT 22		Surfeit family protein 5; [R]	PF06179	Surfeit locus protein 5 subunit 22 of Mediator complex	IPR009332	Mediator of RNA polymerase II transcription subunit 22	GO:0003712,GO:0016592,GO:0006357	transcription coregulator activity|mediator complex|regulation of transcription by RNA polymerase II	accessory					0	0	0	0	0	0	0	0	0	0	0	0	0	0	0	0	0	0	0	0	0
0.0281427	-0.134491	-0.0192964	0.600441	0.855889	0.468829	0.155429	-0.129344	-0.441272	-0.325679	-0.364774	-0.693874	Mp1g09690			CARBOXYPEPTIDASE D,PROTEASE M14 CARBOXYPEPTIDASE	Zn-dependent exopeptidases,Carboxypeptidase regulatory domain-like	Zinc carboxypeptidase; [R]	PF00246	Zinc carboxypeptidase	IPR000834,IPR015567,IPR008969	-|Peptidase M14, carboxypeptidase A|Peptidase M14B, caboxypeptidase D|Carboxypeptidase-like, regulatory domain superfamily	GO:0006518,GO:0006508,GO:0008270,GO:0004181	peptide metabolic process|proteolysis|zinc ion binding|metallocarboxypeptidase activity	core					0	0	0	0	0	0	0	0	0	0	0	0	0	0	0	0	0	0	0	1	1
0.25072	-0.000284309	-0.259256	0.825864	0.812799	0.58375	-0.0362261	0.0378639	-0.607448	-0.57418	-0.388124	-0.645477	Mp1g01340			OS05G0510400 PROTEIN-RELATED,OS01G0193500 PROTEIN	F-box domain,RNI-like				IPR044809,IPR036047,IPR032675	-|F-box protein AUF1-like|F-box-like domain superfamily|Leucine-rich repeat domain superfamily	GO:0005515	protein binding	core			up		0	0	0	0	1	0	0	0	0	0	0	0	0	0	0	0	0	0	0	1	0
-0.281574	0.282213	-0.362793	1.07774	0.783243	0.504235	0.249054	-0.038373	-0.73271	-0.504873	0.038742	-1.01491	Mp3g23080			GAMMA-BUTYROBETAINE HYDROXYLASE-RELATED,TAUD/TFDA-LIKE DOMAIN-CONTAINING PROTEIN-RELATED	Clavaminate synthase-like		PF02668	Taurine catabolism dioxygenase TauD, TfdA family	IPR003819,IPR042098	-|TauD/TfdA-like domain|Taurine dioxygenase TauD-like superfamily	GO:0016491	oxidoreductase activity	accessory		up	up	up	0	-1	-1	0	0	1	0	-1	-1	0	-1	0	-1	-1	-1	0	0	0	0	0	1
0.380179	0.181489	-0.785057	1.37845	0.302304	0.403603	0.0596877	0.255375	-0.504613	-0.787289	-0.60431	-0.279814	Mp1g23260	MpPKS/CHS-like1		LONG-CHAIN-ALCOHOL OXIDASE	FAD/NAD(P)-binding domain		PF00732|PF05199	GMC oxidoreductase	IPR000172,IPR036188,IPR007867,IPR012400	Glucose-methanol-choline oxidoreductase, N-terminal|-|FAD/NAD(P)-binding domain superfamily|Glucose-methanol-choline oxidoreductase, C-terminal|Long-chain-alcohol oxidase	GO:0046577,GO:0016614,GO:0050660	long-chain-alcohol oxidase activity|oxidoreductase activity, acting on CH-OH group of donors|flavin adenine dinucleotide binding	core		up		up	0	0	0	0	0	0	0	0	0	0	0	0	0	0	0	0	0	0	0	0	1
0.321281	0.25254	-0.365242	0.986792	0.587997	0.109709	0.170291	0.28188	-0.497378	-0.717426	-0.470163	-0.660282	Mp2g22100	MpGT37.8		OS02G0275200 PROTEIN,FUCOSYLTRANSFERASE 2-RELATED			PF03254	Xyloglucan fucosyltransferase	IPR004938	-|Xyloglucan fucosyltransferase	GO:0008107,GO:0016020,GO:0042546	galactoside 2-alpha-L-fucosyltransferase activity|membrane|cell wall biogenesis	core		up		up	0	0	0	0	0	0	0	0	0	0	0	0	0	0	0	0	0	-1	0	0	1
0.268833	0.446857	-0.179049	1.03067	0.447009	-0.110568	0.111137	0.158436	-0.417649	-0.539648	-0.492602	-0.723426	Mp5g09470	MpCYP822B1		CYTOCHROME P450 98A9,CYTOCHROME P450 98A9	Cytochrome P450	Cytochrome P450 CYP2 subfamily; [Q]	PF00067	Cytochrome P450	IPR036396,IPR001128,IPR002401,IPR017972	-|Cytochrome P450 superfamily|Cytochrome P450|Cytochrome P450, E-class, group I|Cytochrome P450, conserved site	GO:0005506,GO:0016705,GO:0020037	iron ion binding|oxidoreductase activity, acting on paired donors, with incorporation or reduction of molecular oxygen|heme binding	core		up	up	up	0	0	1	1	1	0	0	0	0	0	0	0	0	0	0	0	0	-1	0	0	1
0.140854	0.503437	-0.122947	1.10696	0.200219	0.185176	0.0903297	0.0211141	-0.20775	-0.640031	-0.755275	-0.522082	Mp6g13470			AQUAPORIN SIP1-1,AQUAPORIN SIP1-1	Aquaporin-like	Aquaporin (major intrinsic protein family); N-term missing; [G]	PF00230	Major intrinsic protein	IPR044222,IPR023271,IPR000425	-|Aquaporin SIP1-1/2-like|Aquaporin-like|Major intrinsic protein	GO:0055085,GO:0015250,GO:0016020,GO:0015267	transmembrane transport|water channel activity|membrane|channel activity	accessory					0	0	0	0	0	0	0	0	0	0	0	0	0	0	0	0	0	0	0	0	0
0.454323	0.378416	-0.139253	1.16912	0.42209	0.621527	-0.09274	-0.045658	-0.42441	-0.632558	-0.857573	-0.853288	Mp6g12950			FE(2+)/MN(2+) TRANSPORTER PCL1,MEMBRANE PROTEIN OF ER BODY-LIKE PROTEIN					IPR008217	-|Ccc1 family	GO:0030026,GO:0005384	cellular manganese ion homeostasis|manganese ion transmembrane transporter activity	core					0	0	0	0	0	0	0	0	0	0	0	0	0	0	0	0	0	0	0	0	0
0.395391	0.448484	-0.357368	1.21048	0.791737	0.618205	-0.110571	-0.080723	-0.777203	-0.638465	-0.562792	-0.937176	Mp2g11860			RING-H2 FINGER PROTEIN ATL51-RELATED,RING-H2 FINGER PROTEIN ATL54	RING/U-box	Predicted E3 ubiquitin ligase; N-term missing; [O]	PF13639	Ring finger domain	IPR013083,IPR001841,IPR044675	-|Zinc finger, RING/FYVE/PHD-type|Zinc finger, RING-type|E3 ubiquitin-protein ligase RING1-like			core			up	up	0	0	0	0	0	0	0	0	0	0	0	0	0	-1	0	0	0	0	0	0	0
0.026982	0.0307381	-0.463878	1.15261	0.733791	0.9919	-0.0253501	0.045787	-0.459656	-0.611644	-0.795534	-0.62575	Mp2g21190				Bet v1-like		PF00407	Pathogenesis-related protein Bet v 1 family	IPR023393,IPR000916	START-like domain superfamily|-|Bet v I/Major latex protein	GO:0006952	defense response	core		up	up	up	0	1	0	0	0	0	0	0	0	0	0	0	0	0	0	0	0	0	0	0	0
-0.11689	-0.0106129	-0.077662	1.05753	0.895396	0.851919	-0.0679019	-0.0638973	-0.501001	-0.678895	-0.66004	-0.627949	Mp2g11890			CANCER-RELATED NUCLEOSIDE-TRIPHOSPHATASE	P-loop containing nucleoside triphosphate hydrolases		PF03266	NTPase	IPR027417,IPR004948	-|P-loop containing nucleoside triphosphate hydrolase|Nucleoside-triphosphatase, THEP1 type	GO:0017111	nucleoside-triphosphatase activity	accessory			up	up	0	1	0	0	0	0	0	0	0	0	0	0	0	0	0	0	0	0	0	1	0
-0.526476	0.0612504	-0.298676	1.37704	0.230505	0.503179	0.250782	0.410785	-0.639661	-0.17158	-0.746636	-0.45051	Mp4g12490	MpMADS1	MIKC-type MADS-box protein1	SERUM RESPONSE FACTOR HOMOLOG,AGAMOUS-LIKE MADS-BOX PROTEIN AGL65 ISOFORM X1	SRF-like	MADS box transcription factor; [K]	PF00319	SRF-type transcription factor (DNA-binding and dimerisation domain)	IPR002487,IPR002100,IPR036879,IPR033896	Transcription factor, K-box|Transcription factor, MADS-box|Transcription factor, MADS-box superfamily|-|MADS MEF2-like	GO:0003700,GO:0005634,GO:0046983,GO:0003677,GO:0000977,GO:0006355,GO:0045944	DNA-binding transcription factor activity|nucleus|protein dimerization activity|DNA binding|RNA polymerase II transcription regulatory region sequence-specific DNA binding|regulation of transcription, DNA-templated|positive regulation of transcription by RNA polymerase II	accessory			up	up	0	0	0	0	0	0	0	0	0	0	0	0	0	0	0	0	0	0	0	1	1
-0.22538	-0.0862171	-0.154013	1.27605	0.0758162	1.09022	0.376135	0.287539	-1.05741	-0.31552	-0.825991	-0.441224	Mp4g03670				alpha-D-mannose-specific plant lectins				IPR036426,IPR001480	-|Bulb-type lectin domain superfamily|Bulb-type lectin domain			accessory		up	up	up	1	1	1	1	1	1	0	0	0	0	0	0	0	0	0	1	0	0	0	1	1
-0.000659187	0.00233752	-0.0718826	0.907539	0.206959	0.482048	0.683949	0.355151	-0.512188	-0.934282	-0.722306	-0.396666	Mp5g00540	MpABC53		OS08G0398300 PROTEIN,ATP-BINDING CASSETTE TRANSPORTER SUBFAMILY A ABCA	P-loop containing nucleoside triphosphate hydrolases	Lipid exporter ABCA1 and related proteins, ABC superfamily; [IR]	PF00005|PF12698	ABC transporter|ABC-2 family transporter protein	IPR003439,IPR027417,IPR003593,IPR026082,IPR017871	-|ABC transporter-like|P-loop containing nucleoside triphosphate hydrolase|AAA+ ATPase domain|ABC transporter A|ABC transporter, conserved site	GO:0016021,GO:0005524,GO:0055085,GO:0042626	integral component of membrane|ATP binding|transmembrane transport|ATPase-coupled transmembrane transporter activity	core		up	up	up	1	1	1	1	0	1	0	0	0	0	0	0	0	0	0	0	0	0	0	1	1
-0.0386287	-0.103491	-0.162615	1.15922	0.124342	0.325597	0.275074	0.425551	-0.561081	-0.544164	-0.40401	-0.495795	Mp1g00320	MpACOS14		ACYL-ACTIVATING ENZYME,ACYL-ACTIVATING ENZYME 2-RELATED	Acetyl-CoA synthetase-like	Acyl-CoA synthetase; [I]	PF00501|PF13193	AMP-binding enzyme|AMP-binding enzyme C-terminal domain	IPR020845,IPR000873,IPR025110,IPR042099	-|AMP-binding, conserved site|AMP-dependent synthetase/ligase|AMP-binding enzyme, C-terminal domain|ANL, N-terminal domain			accessory				up	-1	-1	0	0	0	0	0	0	0	0	0	0	-1	-1	-1	0	0	0	0	0	0
0.0127217	-0.0360186	-0.31915	1.31055	0.234594	0.359304	-0.160279	-0.0470687	-0.252549	-0.412938	-0.354958	-0.334208	Mp5g19260			PEROXISOMAL FATTY ACID BETA-OXIDATION MULTIFUNCTIONAL PROTEIN AIM1,3-HYDROXYACYL-COA DEHYROGENASE	6-phosphogluconate dehydrogenase C-terminal domain-like,NAD(P)-binding Rossmann-fold domains,ClpP/crotonase	Hydroxyacyl-CoA dehydrogenase/enoyl-CoA hydratase; [I],Enoyl-CoA hydratase; C-term missing; [I]	PF00725|PF00378|PF02737	3-hydroxyacyl-CoA dehydrogenase, C-terminal domain|Enoyl-CoA hydratase/isomerase|3-hydroxyacyl-CoA dehydrogenase, NAD binding domain	IPR008927,IPR029045,IPR006108,IPR036291,IPR033346,IPR001753,IPR006176	6-phosphogluconate dehydrogenase-like, C-terminal domain superfamily|ClpP/crotonase-like domain superfamily|-|3-hydroxyacyl-CoA dehydrogenase, C-terminal|NAD(P)-binding domain superfamily|Peroxisomal fatty acid beta-oxidation multifunctional protein AIM1-like|Enoyl-CoA hydratase/isomerase|3-hydroxyacyl-CoA dehydrogenase, NAD binding	GO:0016616,GO:0005777,GO:0070403,GO:0006631,GO:0003824,GO:0016491,GO:0006635	oxidoreductase activity, acting on the CH-OH group of donors, NAD or NADP as acceptor|peroxisome|NAD+ binding|fatty acid metabolic process|catalytic activity|oxidoreductase activity|fatty acid beta-oxidation	core					0	0	0	0	0	0	0	0	0	0	0	0	-1	-1	-1	0	0	0	0	0	0
-0.0794221	0.0779178	-0.352378	1.2595	0.231861	0.328098	0.194928	0.133054	-0.345509	-0.559386	-0.544736	-0.343929	Mp3g01680	MpRLK-Pelle_RLCK-IV		CALMODULIN-BINDING RECEPTOR-LIKE CYTOPLASMIC KINASE 2,RECEPTOR-LIKE PROTEIN 55	Protein kinase-like (PK-like)	Serine/threonine protein kinase; [T]	PF07714	Protein tyrosine and serine/threonine kinase	IPR001245,IPR017441,IPR011009,IPR000719,IPR008271	-|Serine-threonine/tyrosine-protein kinase, catalytic domain|Protein kinase, ATP binding site|Protein kinase-like domain superfamily|Protein kinase domain|Serine/threonine-protein kinase, active site	GO:0005524,GO:0006468,GO:0004672	ATP binding|protein phosphorylation|protein kinase activity	core				up	0	0	0	0	0	0	0	0	0	0	0	0	0	0	0	0	0	0	0	0	0
-0.236224	-0.223898	-0.241888	1.35683	0.220352	0.307495	0.0879659	0.217156	-0.152461	-0.426999	-0.618777	-0.289557	Mp4g02480	MpRLK-Pelle_LysM1		-,CHITIN ELICITOR RECEPTOR KINASE 1-RELATED	Protein kinase-like (PK-like),LysM domain	Serine/threonine protein kinase; [T]	PF01476|PF00069	LysM domain|Protein kinase domain	IPR036779,IPR000719,IPR008271,IPR011009,IPR018392,IPR044812,IPR017441	-|LysM domain superfamily|Protein kinase domain|Serine/threonine-protein kinase, active site|Protein kinase-like domain superfamily|LysM domain|LysM domain receptor kinase CERK1/LYK3-like|Protein kinase, ATP binding site	GO:0005524,GO:0006468,GO:0004672	ATP binding|protein phosphorylation|protein kinase activity	core					0	0	0	0	0	0	0	0	0	0	0	0	0	0	0	0	0	0	0	1	0
-0.187468	-0.185232	-0.232542	1.16867	0.129281	0.641122	0.093659	0.0611054	-0.29349	-0.587292	-0.450641	-0.157176	Mp2g06120			C2 DOMAIN-CONTAINING,16 KDA PHLOEM PROTEIN 2	C2 domain (Calcium/lipid-binding domain, CaLB)	Predicted Ca2+-dependent phospholipid-binding protein; C-term missing; [R],Vesicle coat complex COPII, subunit SEC31; N-term missing; [U]	PF00168	C2 domain	IPR000008,IPR035892	-|C2 domain|C2 domain superfamily			core		up	up	up	0	0	0	0	0	0	0	0	0	0	0	0	0	0	0	0	0	0	0	0	0
0.107263	-0.154247	-0.294974	1.23144	0.140205	0.674795	-0.0729354	0.0222576	-0.406638	-0.53861	-0.439592	-0.268961	Mp6g10660			CHITIN DEACETYLASE 1-RELATED,GLYCOSYL TRANSFERASE-RELATED	Glycoside hydrolase/deacetylase		PF01522	Polysaccharide deacetylase	IPR002509,IPR011330	NodB homology domain|-|Glycoside hydrolase/deacetylase, beta/alpha-barrel	GO:0003824,GO:0005975,GO:0016810	catalytic activity|carbohydrate metabolic process|hydrolase activity, acting on carbon-nitrogen (but not peptide) bonds	accessory					0	0	0	0	0	0	0	0	0	0	0	0	-1	-1	-1	0	0	-1	0	0	0
-0.175296	-0.18283	0.0657147	1.04896	-0.0277502	0.895286	-0.122435	-0.0151965	-0.197086	-0.483496	-0.288439	-0.517431	Mp3g09590	MpC2H2-20		-,OS06G0166200 PROTEIN	Periplasmic binding protein-like I				IPR028082,IPR013087	Periplasmic binding protein-like I|-|Zinc finger C2H2-type			core					0	0	0	0	0	0	0	0	0	0	0	0	0	0	0	0	0	0	0	0	0
-0.0684987	-0.0435546	-0.20623	1.34179	0.016894	0.679272	-0.0614356	-0.0212286	-0.0543476	-0.484919	-0.31604	-0.781702	Mp4g07630			BNAA09G39960D PROTEIN,DNAJ-LIKE-2, ISOFORM A-RELATED	Chaperone J-domain,HSP40/DnaJ peptide-binding domain	Molecular chaperone (DnaJ superfamily); [O]	PF00226|PF01556	DnaJ domain|DnaJ C terminal domain	IPR001623,IPR044713,IPR008971,IPR036869,IPR018253,IPR002939	-|DnaJ domain|DnaJ homolog subfamily A member 1/2-like|HSP40/DnaJ peptide-binding|Chaperone J-domain superfamily|DnaJ domain, conserved site|Chaperone DnaJ, C-terminal	GO:0006457,GO:0030544,GO:0051082	protein folding|Hsp70 protein binding|unfolded protein binding	core			up		0	0	0	0	0	0	0	0	0	0	0	0	0	0	0	1	1	1	0	0	0
-0.120207	-0.223148	-0.254871	1.24166	0.0586344	0.758376	-0.0864893	-0.152337	0.0488807	-0.578201	-0.346349	-0.345949	Mp8g09380			ABC TRANSPORTER PERMEASE PROTEIN-RELATED,PROTEIN TRIGALACTOSYLDIACYLGLYCEROL 1, CHLOROPLASTIC			PF02405	Permease MlaE	IPR003453,IPR030802	-|ABC transport permease subunit MlaE, Proteobacteria|ABC transporter permease MalE	GO:0043190	ATP-binding cassette (ABC) transporter complex	core					0	-1	-1	0	0	0	0	0	0	0	0	0	0	0	0	-1	0	0	0	0	-1
0.201467	-0.495866	-0.58154	1.23934	0.344511	0.636145	0.2533	-0.235666	-0.460136	-0.612653	-0.14493	-0.143969	Mp6g07760			PROTEIN TRANSPORT SEC1A,VESICLE PROTEIN SORTING-ASSOCIATED	Sec1/munc18-like (SM) proteins	Vesicle trafficking protein Sec1; [U]	PF00995	Sec1 family	IPR036045,IPR001619,IPR043154,IPR027482,IPR043127	-|Sec1-like superfamily|Sec1-like protein|Sec1-like, domain 1|Sec1-like, domain 2|Sec1-like, domain 3a	GO:0016192	vesicle-mediated transport	core		up	up	up	0	1	1	0	0	0	0	0	0	0	0	0	0	0	0	0	0	0	0	0	0
-0.0874923	-0.0806083	-0.716835	0.898545	0.407882	0.930735	0.279611	-0.016691	-0.422658	-0.41265	-0.448041	-0.331797	Mp3g22750			WDSAM1 PROTEIN	RING/U-box,ARM repeat	Chaperone-dependent E3 ubiquitin protein ligase (contains TPR repeats); N-term missing; [O]	PF04564	U-box domain	IPR003613,IPR011989,IPR013083,IPR016024	-|U box domain|Armadillo-like helical|Zinc finger, RING/FYVE/PHD-type|Armadillo-type fold	GO:0004842,GO:0016567	ubiquitin-protein transferase activity|protein ubiquitination	core		up		up	1	0	0	1	0	0	0	0	0	0	0	0	0	0	0	0	0	0	0	0	0
0.0475754	-0.0812495	-0.612278	0.725184	0.649419	0.759969	0.0139711	0.0581276	-0.439325	-0.749855	-0.207495	-0.164043	Mp6g10210	MpC2H2-4	transcription factor, C2H2-ZnF	TRANSCRIPTION FACTOR C2H2 FAMILY-RELATED,ZINC FINGER PROTEIN-RELATED					IPR013087	Zinc finger C2H2-type|-			accessory					0	0	0	0	0	0	0	0	0	0	0	0	0	0	0	0	0	0	0	0	0
0.581291	0.288662	0.200196	0.679004	-0.340339	1.07126	-0.0472653	0.166745	-0.610862	-0.509014	-0.583814	-0.895859	Mp4g07710			LEUCINE-RICH REPEAT PROTEIN KINASE FAMILY PROTEIN,OS07G0107800 PROTEIN-RELATED	Protein kinase-like (PK-like),L domain-like	Serine/threonine protein kinase; [T]	PF00069|PF12819	Protein kinase domain|Malectin-like domain	IPR032675,IPR008271,IPR000719,IPR024788,IPR011009	-|Leucine-rich repeat domain superfamily|Serine/threonine-protein kinase, active site|Protein kinase domain|Malectin-like domain|Protein kinase-like domain superfamily	GO:0005524,GO:0006468,GO:0004672	ATP binding|protein phosphorylation|protein kinase activity	core			up	up	0	0	0	0	0	0	0	0	0	0	0	0	0	0	0	0	0	0	0	1	0
0.0133473	0.402743	-0.138254	1.15591	0.303927	0.668557	0.156843	-0.0370546	-1.05895	-0.17849	-0.467575	-0.821005	Mp1g28950			TRICHOTHECENE 3-O-ACETYLTRANSFERASE,SHIKIMATE O-HYDROXYCINNAMOYLTRANSFERASE			PF02458	Transferase family	IPR023213,IPR003480	Chloramphenicol acetyltransferase-like domain superfamily|-|Transferase	GO:0016747	transferase activity, transferring acyl groups other than amino-acyl groups	core		up	up	up	0	0	0	0	0	0	0	0	0	0	0	0	0	0	0	0	-1	-1	-1	0	0
0.272802	0.301276	0.00496437	1.19091	-0.152933	1.13121	-0.169944	-0.200515	-0.86303	-0.330458	-0.266154	-0.91812	Mp4g05240						PF06140	Interferon-induced 6-16 family	IPR038213,IPR009311	-|IFI6/IFI27-like domain superfamily|Interferon alpha-inducible protein IFI6/IFI27-like	GO:0016021	integral component of membrane	accessory		up	up		0	0	0	1	1	1	0	0	0	0	0	0	0	0	0	0	0	0	0	1	1
-0.21052	-0.506554	-0.0323278	0.446065	0.349403	1.76257	-0.0985999	-0.206664	-0.569088	-0.366561	-0.19613	-0.371593	Mp4g17690												super_accessory		up	up	up
-0.294727	0.0646102	-0.294587	0.585309	0.388364	1.67948	-0.0227207	0.169364	-0.693241	-0.499553	-0.433321	-0.648976	Mp8g05420			LEUCINE-RICH REPEAT-CONTAINING PROTEIN DDB_G0281931-RELATED	RNI-like,Protein kinase-like (PK-like),L domain-like	Serine/threonine protein kinase; N-term missing; [T],Leucine-rich repeat protein; [S]	PF08263|PF00560|PF00069|PF13855	Leucine rich repeat N-terminal domain|Leucine Rich Repeat|Protein kinase domain|Leucine rich repeat	IPR013210,IPR001611,IPR000719,IPR032675,IPR008271,IPR017441,IPR003591,IPR011009	-|Leucine-rich repeat-containing N-terminal, plant-type|Leucine-rich repeat|Protein kinase domain|Leucine-rich repeat domain superfamily|Serine/threonine-protein kinase, active site|Protein kinase, ATP binding site|Leucine-rich repeat, typical subtype|Pro	GO:0005524,GO:0006468,GO:0005515,GO:0004672	ATP binding|protein phosphorylation|protein binding|protein kinase activity	core		up	up	up	0	1	1	1	0	0	0	0	0	0	0	0	0	-1	-1	1	0	0	0	0	0
-0.0462518	-0.449015	-0.0457984	0.10688	0.616744	1.02044	0.420451	0.0248866	-0.178352	-0.81103	-0.398554	-0.260402	Mp2g26170			LEUCINE-RICH REPEAT-CONTAINING PROTEIN DDB_G0281931-RELATED	L domain-like,Protein kinase-like (PK-like)	Fibroblast/platelet-derived growth factor receptor and related receptor tyrosine kinases; [T],Leucine-rich repeat protein; [S]	PF07714|PF00560	Protein tyrosine and serine/threonine kinase|Leucine Rich Repeat	IPR000719,IPR001245,IPR032675,IPR001611,IPR011009,IPR003591,IPR008271	-|Protein kinase domain|Serine-threonine/tyrosine-protein kinase, catalytic domain|Leucine-rich repeat domain superfamily|Leucine-rich repeat|Protein kinase-like domain superfamily|Leucine-rich repeat, typical subtype|Serine/threonine-protein kinase, acti	GO:0005524,GO:0006468,GO:0005515,GO:0004672	ATP binding|protein phosphorylation|protein binding|protein kinase activity	accessory					0	0	0	0	0	0	0	0	0	0	0	0	-1	-1	-1	0	0	0	0	0	1
0.156589	0.0762031	0.0689747	0.121887	0.579662	0.93742	-0.121648	0.0458842	-0.293711	-0.804466	-0.408804	-0.357992	Mp8g15380			VACUOLAR PROTEIN 8	ARM repeat		PF00514	Armadillo/beta-catenin-like repeat	IPR000225,IPR016024,IPR011989	Armadillo|-|Armadillo-type fold|Armadillo-like helical	GO:0005515	protein binding	accessory			up		0	1	1	1	1	0	0	0	0	0	0	0	0	0	0	1	0	0	0	1	1
0.248844	-0.528842	0.0959915	0.335266	0.622247	1.18133	-0.0733317	-0.0341878	-0.591641	-0.863402	-0.031509	-0.360766	Mp5g15790			-	alpha/beta-Hydrolases	Uncharacterized conserved protein; N-term missing; [S]			IPR029058	Alpha/Beta hydrolase fold|-			accessory		up	up	up	0	0	1	1	1	0	0	1	0	0	0	0	0	0	0	1	0	0	0	1	0
0.0954283	-0.10485	-0.186508	0.453585	0.90336	0.696947	0.305397	0.0350287	-0.370055	-0.804252	-0.410992	-0.613089	Mp5g07780			CYCLIC NUCLEOTIDE-GATED ION CHANNEL 15-RELATED-RELATED,CYCLIC NUCLEOTIDE-GATED ION CHANNEL 20, CHLOROPLASTIC-RELATED	cAMP-binding domain-like,Voltage-gated potassium channels	K+-channel ERG and related proteins, contain PAS/PAC sensor domain; C-term missing; [PT]	PF00520	Ion transport protein	IPR000595,IPR018490,IPR005821,IPR000048,IPR014710	-|Cyclic nucleotide-binding domain|Cyclic nucleotide-binding-like|Ion transport domain|IQ motif, EF-hand binding site|RmlC-like jelly roll fold	GO:0006811,GO:0016020,GO:0005216,GO:0055085,GO:0005515	ion transport|membrane|ion channel activity|transmembrane transport|protein binding	core					0	0	0	0	0	0	0	0	0	0	0	0	0	0	0	0	0	0	0	0	1
-0.173284	-0.0573213	-0.00385999	0.445087	0.526691	0.910271	0.429686	0.154141	-0.478166	-0.760633	-0.218396	-0.774217	Mp5g09280	MpNPF26		PROTEIN NRT1/ PTR FAMILY 8.3,OLIGOPEPTIDE TRANSPORTER-RELATED	MFS general substrate transporter	H+/oligopeptide symporter; [E]	PF00854	POT family	IPR000109,IPR036259	-|Proton-dependent oligopeptide transporter family|MFS transporter superfamily	GO:0055085,GO:0016020,GO:0022857	transmembrane transport|membrane|transmembrane transporter activity	core			up	up	0	-1	0	1	1	1	0	0	0	0	0	0	0	0	0	0	0	0	0	-1	0
-0.486772	-0.378778	-0.0100363	0.894407	0.685447	0.638174	0.191939	0.107528	-0.30683	-0.762085	-0.299033	-0.27396	Mp4g18660	MpHAT11		PROTEIN ANTI-SILENCING 1,PROTEIN ANTI-SILENCING 1			PF01426	BAH domain	IPR001025,IPR043151	-|Bromo adjacent homology (BAH) domain|Bromo adjacent homology (BAH) domain superfamily	GO:0003682	chromatin binding	core					0	0	0	0	0	0	0	0	0	0	0	0	0	0	0	0	0	0	0	0	1
-0.463926	-0.118037	-0.122228	0.558569	0.715228	0.674186	0.439274	0.363303	-0.524992	-0.527434	-0.624295	-0.369647	Mp2g19080			OS02G0793800 PROTEIN,ATP-DEPENDENT DNA HELICASE						-			core					0	0	0	0	0	0	0	0	0	0	0	0	1	0	1	-1	-1	-1	-1	1	0
-0.421145	-0.205873	0.0405342	0.899393	0.853739	0.849499	0.0322618	-0.22752	-0.574422	-0.252974	-0.4223	-0.571192	Mp4g18220	MpCYP822B2		CYTOCHROME P450, FAMILY 76, SUBFAMILY C, POLYPEPTIDE 5-RELATED	Cytochrome P450	Cytochrome P450 CYP2 subfamily; [Q]	PF00067	Cytochrome P450	IPR036396,IPR002401,IPR017972,IPR001128	-|Cytochrome P450 superfamily|Cytochrome P450, E-class, group I|Cytochrome P450, conserved site|Cytochrome P450	GO:0005506,GO:0016705,GO:0020037	iron ion binding|oxidoreductase activity, acting on paired donors, with incorporation or reduction of molecular oxygen|heme binding	core		up	up	up	0	0	1	0	0	0	0	0	0	0	0	0	0	0	-1	0	0	0	-1	1	0
-0.449593	-0.0993525	-0.186286	0.675294	0.748189	0.645	-0.0313453	0.086669	-0.212254	-0.254619	-0.481283	-0.44042	Mp8g03740			VACUOLAR PROTEIN SORTING 26 RELATED,VACUOLAR PROTEIN SORTING-ASSOCIATED PROTEIN 26C		Uncharacterized conserved protein with similarity to embryogenesis protein H beta 58 and VPS26; [R]	PF03643	Vacuolar protein sorting-associated protein 26	IPR014752,IPR028934	-|Arrestin-like, C-terminal|Vacuolar protein sorting protein 26 related	GO:0006886	intracellular protein transport	accessory					0	0	0	0	0	0	0	0	0	0	0	0	0	0	0	0	0	0	0	0	0
-0.245297	-0.151637	0.0606568	0.379946	0.994884	0.911116	-0.228884	-0.21495	-0.225192	-0.366827	-0.607481	-0.306335	Mp5g01540			MLO-LIKE PROTEIN 1			PF03094	Mlo family	IPR004326	-|Mlo-related protein	GO:0016021,GO:0006952	integral component of membrane|defense response	core		up	up		0	1	1	0	0	0	0	0	0	0	0	0	0	-1	-1	0	0	0	0	-1	0
-0.177842	-0.265885	-0.398066	1.0012	0.749829	1.12523	-0.136515	-0.22353	-0.322141	-0.470189	-0.488659	-0.393439	Mp3g16880			VESICLE-ASSOCIATED MEMBRANE PROTEIN-ASSOCIATED PROTEIN,VESICLE-ASSOCIATED PROTEIN 4-2	PapD-like	VAMP-associated protein involved in inositol metabolism; [U]	PF00635	MSP (Major sperm protein) domain	IPR008962,IPR013783,IPR000535,IPR016763	-|PapD-like superfamily|Immunoglobulin-like fold|Major sperm protein (MSP) domain|Vesicle-associated membrane-protein-associated protein	GO:0005789	endoplasmic reticulum membrane	core			up		0	0	0	0	0	0	0	0	0	0	0	0	0	0	0	0	0	0	0	0	0
-0.318772	-0.232942	-0.148368	1.01395	0.562918	0.968767	-0.0536083	-0.0732693	-0.338922	-0.48364	-0.460931	-0.435184	Mp3g02440			CALCIUM-DEPENDENT PROTEIN KINASE 2,SERINE/THREONINE-PROTEIN KINASE	EF-hand,Protein kinase-like (PK-like)	Ca2+/calmodulin-dependent protein kinase, EF-Hand protein superfamily; [T],Calmodulin and related proteins (EF-Hand superfamily); [T]	PF00069|PF13499	Protein kinase domain|EF-hand domain pair	IPR002048,IPR000719,IPR011009,IPR011992,IPR018247,IPR008271,IPR017441	EF-hand domain|Protein kinase domain|Protein kinase-like domain superfamily|-|EF-hand domain pair|EF-Hand 1, calcium-binding site|Serine/threonine-protein kinase, active site|Protein kinase, ATP binding site	GO:0005524,GO:0006468,GO:0005509,GO:0004672	ATP binding|protein phosphorylation|calcium ion binding|protein kinase activity	core			up	up	0	0	0	0	0	0	0	0	0	0	0	0	0	0	0	0	0	0	0	0	0
-0.162561	-0.325487	-0.3056	0.853011	0.916754	0.941771	-0.245227	-0.125749	-0.424705	-0.208961	-0.463841	-0.449404	Mp6g12110			EIF-2-ALPHA KINASE ACTIVATOR GCN1,TRANSLATIONAL ACTIVATOR GCN1-RELATED	ARM repeat	Protein containing adaptin N-terminal region; [J]	PF02985|PF13513	HEAT repeat|HEAT-like repeat	IPR033173,IPR011989,IPR016024,IPR021133,IPR004155,IPR034085,IPR000357	Translational activator Gcn1|Armadillo-like helical|Armadillo-type fold|HEAT, type 2|PBS lyase HEAT-like repeat|-|TOG domain|HEAT repeat	GO:0019887,GO:0019901,GO:0006417,GO:0033674,GO:0043022,GO:0005515	protein kinase regulator activity|protein kinase binding|regulation of translation|positive regulation of kinase activity|ribosome binding|protein binding	core					0	0	0	0	0	0	0	0	0	0	0	0	0	0	0	0	0	0	0	0	0
-0.119495	-0.0720114	-0.430064	0.719641	0.753497	0.867981	-0.238814	-0.0938729	-0.447969	-0.336675	-0.192109	-0.410109	Mp5g15870			PHOSPHATIDYLINOSITOL SYNTHASE,CDP-DIACYLGLYCEROL--INOSITOL 3-PHOSPHATIDYLTRANSFERASE		Phosphatidylinositol synthase; [I]	PF01066	CDP-alcohol phosphatidyltransferase	IPR014387,IPR043130,IPR000462	-|CDP-diacylglycerol-inositol 3-phosphatidyltransferase, eukaryote|CDP-alcohol phosphotransferase, transmembrane domain|CDP-alcohol phosphatidyltransferase	GO:0008654,GO:0016020,GO:0016780	phospholipid biosynthetic process|membrane|phosphotransferase activity, for other substituted phosphate groups	accessory					0	0	0	0	0	0	0	0	0	0	0	0	0	0	0	0	0	0	0	0	0
-0.0556915	-0.251192	-0.325632	0.523534	2.1085	0.570455	-0.235141	-0.19371	-0.705832	-0.357306	-0.56369	-0.514289	Mp3g22520			TAIL FIBER						-			accessory		up	up	up	0	1	0	0	0	0	0	0	0	0	0	0	0	0	0	0	0	0	0	0	0
0.022982	-0.355836	-0.594383	0.42645	2.30401	0.772073	-0.223498	-0.62288	-0.519538	-0.121864	-0.433721	-0.653799	Mp8g02590												super_accessory			up	up
0.118508	-0.663907	-0.0565085	0.396879	2.01761	1.19608	0.0235361	-0.421802	-0.965633	-0.273523	-0.765721	-0.605521	Mp6g19130			RING ZINC FINGER PROTEIN-RELATED,EMB|CAB89405.1-RELATED	RING/U-box	Predicted E3 ubiquitin ligase; N-term missing; C-term missing; [O]	PF13639	Ring finger domain	IPR013083,IPR001841	Zinc finger, RING/FYVE/PHD-type|-|Zinc finger, RING-type			accessory		up	up	up	0	1	1	1	1	1	1	1	1	1	1	1	0	0	0	0	1	1	0	0	0
0.159959	-0.31583	-1.07606	0.284403	1.42243	1.10846	-0.100258	-0.256963	-0.625259	-0.245029	-0.110654	-0.245204	Mp3g19690									-			super_accessory				up	0	0	0	0	0	0	0	0	0	0	0	1	0	0	0	0	0	-1	0	0	0
0.111254	-0.206336	-0.660524	0.191472	1.36784	1.50542	-0.0392141	0.0283875	-0.729324	-0.522923	-0.179327	-0.866723	Mp4g04650									-			accessory		up	up	up	1	1	1	1	1	0	0	1	0	0	1	0	0	0	0	0	0	0	0	1	0
-0.115049	-0.473126	-0.128083	0.438895	1.44384	1.11802	0.0736066	-0.334056	-0.577529	-0.732165	-0.380053	-0.334295	Mp2g13900			MAGNESIUM-DEPENDENT PHOSPHATASE 1 MDP1,MAGNESIUM-DEPENDENT PHOSPHATASE 1	HAD-like	Magnesium-dependent phosphatase; [R]	PF12689	Acid Phosphatase	IPR010036,IPR036412,IPR023214,IPR010033,IPR035679	Magnesium-dependent phosphatase-1, eukaryotic/archaeal-type|HAD-like superfamily|-|HAD superfamily|HAD-superfamily phosphatase, subfamily IIIC|Magnesium-dependent phosphatase-1, eukaryotic-type	GO:0016791	phosphatase activity	accessory			up		0	0	0	0	0	0	0	0	0	0	0	0	0	0	0	0	0	0	0	0	0
-0.343216	-0.819707	-0.453637	0.495703	1.29548	1.35497	-0.0206771	-0.214724	-0.291389	-0.384952	-0.19496	-0.422885	Mp2g24410	MpGH19.2		CHITINASE-RELATED,BASIC ENDOCHITINASE B	Plant lectins/antimicrobial peptides,Lysozyme-like	Predicted chitinase; [R]	PF00187|PF00182	Chitin recognition protein|Chitinase class I	IPR001002,IPR000726,IPR023346,IPR016283,IPR036861,IPR018371	-|Chitin-binding, type 1|Glycoside hydrolase, family 19, catalytic|Lysozyme-like domain superfamily|Glycoside hydrolase, family 19|Endochitinase-like superfamily|Chitin-binding, type 1, conserved site	GO:0006032,GO:0008061,GO:0005975,GO:0016998,GO:0004568	chitin catabolic process|chitin binding|carbohydrate metabolic process|cell wall macromolecule catabolic process|chitinase activity	accessory		up	up	up	0	0	0	0	0	0	0	1	0	0	0	0	0	0	0	-1	-1	-1	-1	0	-1
0.0284428	-0.665002	-0.407716	0.639268	1.42923	1.46001	-0.226152	-0.302892	-0.720782	-0.453361	-0.216732	-0.564319	Mp4g15320			-	alpha/beta-Hydrolases	Uncharacterized conserved protein; N-term missing; [S]			IPR029058	Alpha/Beta hydrolase fold|-			accessory		up	up		0	0	1	1	1	0	0	1	0	0	0	0	0	0	0	0	0	0	0	-1	0
0.482812	-0.162537	-0.141769	-0.0122326	1.45075	1.52925	0.203899	-0.544021	-0.596451	-0.851611	-0.818517	-0.539569	Mp7g07560									-			accessory			up		0	0	0	0	0	0	0	0	0	0	0	0	0	0	0	0	0	0	0	0	0
-0.0273808	0.371297	-0.640362	0.548868	1.44525	-0.0623858	0.0881795	0.414873	-0.19066	-0.1972	-1.10301	-0.647471	Mp1g03950	MpGATA2	transcription factor, GATA	GATA TRANSCRIPTION FACTOR 9,GATA TRANSCRIPTION FACTOR	Glucocorticoid receptor-like (DNA-binding domain)	GATA-4/5/6 transcription factors; C-term missing; [K]	PF00320	GATA zinc finger	IPR000679,IPR013088,IPR016679	-|Zinc finger, GATA-type|Zinc finger, NHR/GATA-type|Transcription factor, GATA, plant	GO:0045893,GO:0005634,GO:0043565,GO:0003677,GO:0008270,GO:0006355	positive regulation of transcription, DNA-templated|nucleus|sequence-specific DNA binding|DNA binding|zinc ion binding|regulation of transcription, DNA-templated	core					0	0	0	0	0	0	0	0	0	0	0	0	0	0	0	0	0	0	0	0	0
0.0853788	0.146615	-0.432706	0.833628	1.03752	0.329264	0.0997712	0.235901	-0.595048	-0.338794	-0.677406	-0.724129	Mp3g11650	MpGT34.7		ALPHA-1,6-MANNOSYLTRANSFERASE MNN11-RELATED,ALPHA-1,6-MANNOSYLTRANSFERASE MNN11-RELATED	Nucleotide-diphospho-sugar transferases	Subunit of Golgi mannosyltransferase complex; N-term missing; [GM]	PF05637	galactosyl transferase GMA12/MNN10 family	IPR029044,IPR008630	-|Nucleotide-diphospho-sugar transferases|Glycosyltransferase 34	GO:0016757,GO:0016021	transferase activity, transferring glycosyl groups|integral component of membrane	core		up	up	up	0	0	0	0	0	0	0	0	0	0	0	0	0	0	0	0	0	0	0	0	0
-0.007949	0.39701	-0.418058	0.944472	0.842903	0.0338597	-0.0435746	0.342922	-0.466544	-0.25124	-0.661638	-0.712163	Mp1g03830			DNA-3-METHYLADENINE GLYCOSYLASE	DNA-glycosylase	3-methyladenine DNA glycosidase; [L]	PF00730	HhH-GPD superfamily base excision DNA repair protein	IPR003265,IPR011257	HhH-GPD domain|DNA glycosylase|-	GO:0006281,GO:0003824,GO:0006284	DNA repair|catalytic activity|base-excision repair	core					0	1	0	0	0	0	0	0	0	0	0	0	0	0	0	0	0	0	0	0	1
0.234558	0.0508596	-0.319719	0.359098	1.00406	0.258897	0.296693	0.219426	-0.546172	-0.344538	-0.402375	-0.810785	Mp2g20100			ARAC-FAMILY TRANSCRIPTIONAL REGULATOR,THIJ/PFPI FAMILY PROTEIN (AFU_ORTHOLOGUE AFUA_5G14240)	Class I glutamine amidotransferase-like	Putative transcriptional regulator DJ-1; C-term missing; [RV]	PF01965	DJ-1/PfpI family	IPR002818,IPR029062	DJ-1/PfpI|-|Class I glutamine amidotransferase-like			core		up	up	up	0	0	0	0	0	0	-1	0	0	0	0	0	0	-1	-1	-1	-1	-1	-1	0	0
0.136419	0.264374	-0.115577	0.112067	1.27614	0.135431	0.715861	0.304022	-0.620375	-0.709501	-0.757219	-0.741644	Mp2g16110			17.3 KDA CLASS I HEAT SHOCK PROTEIN-LIKE,HEAT-SHOCK PROTEIN 20 FAMILY MEMBER	HSP20-like chaperones	Molecular chaperone (small heat-shock protein Hsp26/Hsp42); N-term missing; [O]	PF00011	Hsp20/alpha crystallin family	IPR008978,IPR002068,IPR031107	HSP20-like chaperone|Alpha crystallin/Hsp20 domain|-|Small heat shock protein HSP20			core			up	up	0	1	0	0	0	0	0	0	0	0	0	0	0	0	0	0	0	0	0	1	0
0.180857	0.667269	-0.753529	0.11338	1.34428	0.64728	0.0433925	0.0492194	-0.688919	-0.268921	-0.676704	-0.65761	Mp4g15130			-	TRAP-like		PF01987	Mitochondrial biogenesis AIM24	IPR016031,IPR036983,IPR002838	Tryptophan RNA-binding attenuator protein-like domain superfamily|Mitochondrial biogenesis AIM24 superfamily|-|Mitochondrial biogenesis protein AIM24			core			up	up	1	0	0	0	1	0	0	1	0	0	0	0	0	0	0	0	0	0	0	0	1
0.00939927	0.199955	-0.471479	0.811093	2.2298	-0.130665	0.408564	-0.0408163	-0.450414	-0.149583	-1.08869	-1.32716	Mp1g08850									-			core					0	0	0	0	0	0	0	0	0	0	0	0	0	0	0	0	0	0	0	0	0
0.433425	0.484252	-0.493396	1.37533	1.12432	-0.0320164	0.236145	0.116474	-0.593082	-0.993499	-0.807036	-0.850919	Mp2g04040	MpCYP759B1		CYTOCHROME P450 703A2-RELATED-RELATED	Cytochrome P450	Cytochrome P450 CYP2 subfamily; [Q]	PF00067	Cytochrome P450	IPR002401,IPR001128,IPR036396	Cytochrome P450, E-class, group I|-|Cytochrome P450|Cytochrome P450 superfamily	GO:0005506,GO:0016705,GO:0020037	iron ion binding|oxidoreductase activity, acting on paired donors, with incorporation or reduction of molecular oxygen|heme binding	core			up	up	1	1	1	1	1	0	0	0	0	0	0	0	0	0	0	1	1	0	1	0	1
0.0848571	0.456948	-0.410245	1.061	1.48804	0.260835	0.116812	-0.0659609	-0.756024	-0.608154	-0.857859	-0.77025	Mp3g22530	MpIDS1		FARNESYL-PYROPHOSPHATE SYNTHETASE,FARNESYL PYROPHOSPHATE SYNTHASE	Terpenoid synthases	Polyprenyl synthetase; [H]	PF00348	Polyprenyl synthetase	IPR008949,IPR000092,IPR039702,IPR033749	Isoprenoid synthase domain superfamily|Polyprenyl synthetase|-|Farnesyl pyrophosphate synthase-like|Polyprenyl synthetase, conserved site	GO:0008299,GO:0016765	isoprenoid biosynthetic process|transferase activity, transferring alkyl or aryl (other than methyl) groups	core				up	0	0	0	0	0	0	0	0	0	0	0	0	0	0	0	0	0	0	0	0	0
0.197676	0.526659	-0.347967	0.996644	1.42657	-0.15855	0.103325	0.134135	-0.670436	-0.613479	-0.871094	-0.723484	Mp7g06240			LEUCINE-RICH REPEAT RECEPTOR-LIKE PROTEIN KINASE PXC1,KINASE-LIKE PROTEIN TMKL1-RELATED	Protein kinase-like (PK-like),L domain-like	Serine/threonine protein kinase; [T],Serine/threonine phosphatase 2C containing leucine-rich repeats, similar to SCN circadian oscillatory protein (SCOP); C-term missing; [T]	PF00069	Protein kinase domain	IPR000719,IPR032675,IPR011009	-|Protein kinase domain|Leucine-rich repeat domain superfamily|Protein kinase-like domain superfamily	GO:0005524,GO:0006468,GO:0004672	ATP binding|protein phosphorylation|protein kinase activity	core		up	up	up	0	0	0	0	0	0	0	0	0	0	0	0	0	0	0	0	0	0	0	0	0
0.319907	0.174572	-0.0529106	1.01434	1.43433	-0.467235	0.15869	-0.0207352	0.0212385	-1.06127	-0.784355	-0.736579	Mp4g05810	MpPOD41		PEROXIDASE,PEROXIDASE 25-RELATED	Heme-dependent peroxidases		PF00141	Peroxidase	IPR033905,IPR010255,IPR002016,IPR000823	Secretory peroxidase|-|Haem peroxidase superfamily|Haem peroxidase|Plant peroxidase	GO:0006979,GO:0004601,GO:0020037,GO:0042744	response to oxidative stress|peroxidase activity|heme binding|hydrogen peroxide catabolic process	core					0	0	1	0	0	0	0	0	0	0	1	1	0	0	-1	0	0	0	0	-1	1
0.290964	0.176382	-0.0305124	0.443907	1.72489	-0.0211079	0.567819	0.400791	-0.602837	-1.02219	-1.51937	-0.408741	Mp4g04630			OS08G0107100 PROTEIN-RELATED						-			core		up	up	up	0	1	1	0	0	0	0	0	0	0	0	0	0	0	0	0	0	0	0	1	1
[truncated: 1,062 more rows]
[truncated: 4 more columns]
