# Supplementary material for: Plant–fungi interactions in Marchantia polymorpha are associated with horizontal gene transfer and terpene metabolism
Source: Proc Natl Acad Sci U S A. 2026 Feb 4;123(6):e2532723123. doi: 10.1073/pnas.2532723123 (PMC12890914; doi:10.1073/pnas.2532723123)
Supplement: Supplementary file 4 — Dataset S03 (XLSX) [file pnas.2532723123.sd03.xlsx]

## Sheet: table_legend
CA_gene	Gene name in CA accession
TAK1_gene	Gene name in Tak-1 accession
colnym_Tak-1_T3	differential expression in Tak-1 at 3dpi with C. nymphaeae
colnym_CA_T3	differential expression in CA at 3dpi with C. nymphaeae
colnym_CA_T6	differential expression in CA at 3dpi with C. nymphaeae
hit_GWAS	phenotype that this gene is associated with, according to the GWAS of the response to C. nymphaeae
GEA_biovar	bioclim variable that this gene is associated with, according to the GEA on bioclim variables from Beaulieu et al. 2025
pangenome	pangenomic compartment of the gene from Beaulieu et al. 2025
scRNA_cluster	cluster of single cell RNAseq from Wen Tan et al. 2023
Phypal_1dpi	differential expression in Tak-1 under P. palmivora infection at 1 dpi, from Carella et al. 2019
Phypal_2dpi	differential expression in Tak-1 under P. palmivora infection at 2 dpi, from Carella et al. 2019
Phypal_3dpi	differential expression in Tak-1 under P. palmivora infection at 3 dpi, from Carella et al. 2019
Phypal_4dpi	differential expression in Tak-1 under P. palmivora infection at 4 dpi, from Carella et al. 2019
Psesyr_1dpi	differential expression in Tak-1 under P. syringae infection at 1 dpi, from Grenz et al. 2024
M	mannitol abiotic stress, from Tan et al. 2023
S	salt abiotic stress, from Tan et al. 2023
N	nitrogen deficiency abiotic stress, from Tan et al. 2023
L	light abiotic stress, from Tan et al. 2023
C	cold abiotic stress, from Tan et al. 2023
D	dark abiotic stress, from Tan et al. 2023
H	heat abiotic stress, from Tan et al. 2023
HS	heat & salt abiotic stress, from Tan et al. 2023
HM	heat & mannitol abiotic stress, from Tan et al. 2023
HN	heat & nitrogen deficiency abiotic stress, from Tan et al. 2023
CS	cold & salt abiotic stress, from Tan et al. 2023
CM	cold & mannitol abiotic stress, from Tan et al. 2023
CN	cold & nitrogen deficiency abiotic stress, from Tan et al. 2023
SM	salt & mannitol abiotic stress, from Tan et al. 2023
ML	mannitol & light abiotic stress, from Tan et al. 2023
NL	nitrogen deficiency & light abiotic stress, from Tan et al. 2023
MN	mannitol & nitrogen deficiency abiotic stress, from Tan et al. 2023
SD	salt & dark abiotic stress, from Tan et al. 2023
MD	mannitol & dark abiotic stress, from Tan et al. 2023
ND	nitrogen deficiency & dark abiotic stress, from Tan et al. 2023
HD	heat & dark abiotic stress, from Tan et al. 2023
CD	cold & dark abiotic stress, from Tan et al. 2023
CL	cold & light abiotic stress, from Tan et al. 2023
LS	light & salt abiotic stress, from Tan et al. 2023
SN	salt & nitrogen deficiency abiotic stress, from Tan et al. 2023
gene_symbol	gene name from M. polymorpha studies
MPGENES	annotation from M. polymorpha studies
PANTHER	PANTHER functional annotation
SUPERFAMILY	SUPERFAMILY functional annotation
KOG	KOG functional annotation
Pfam_id	Pfam identifier
Pfam_desc	Pfam functional annotation
IPR	IPR identifier
IPR_desc	IPR functional annotation
GO_id	GO identifier
GO_desc	GO functionnal annotation
annot_func_Pfam_CA	Pfam functional annotation CA gene
annot_func_SUPERFAMILY_CA	SUPERFAMILY functional annotation CA gene
annot_func_PANTHER_CA	PANTHER functional annotation CA gene

## Sheet: table_all_genes_CA_TAK1_RNAseq_
CA_gene	TAK1_gene	colnym_Tak-1_T3	colnym_CA_T3	colnym_CA_T6	hit_GWAS	GEA_biovar	pangenome	scRNA_cluster	Phypal_1dpi	Phypal_2dpi	Phypal_3dpi	Phypal_4dpi	Psesyr_1dpi	M	S	N	L	C	D	H	HS	HM	HN	CS	CM	CN	SM	ML	NL	MN	SD	MD	ND	HD	CD	CL	LS	SN	gene_symbol	MPGENES	PANTHER	SUPERFAMILY	KOG	Pfam_id	Pfam_desc	IPR	IPR_desc	GO_id	GO_desc
MarpolrudCA_g20728	Mp4g16860	ns	ns	ns	area_cnm|area_ni|NA|NA|NA	BIO12	core				down			0	-1	-1	0	0	-1	0	0	0	0	-1	-1	-1	-1	-1	-1	-1	-1	-1	-1	0	-1	0	-1	-1	MpUGT19		GLYCOSYLTRANSFERASE,OS07G0510400 PROTEIN	UDP-Glycosyltransferase/glycogen phosphorylase	UDP-glucuronosyl and UDP-glucosyl transferase; N-term missing; C-term missing; [GC]	PF00201	UDP-glucoronosyl and UDP-glucosyl transferase	IPR002213,IPR035595	UDP-glucuronosyl/UDP-glucosyltransferase|-|UDP-glycosyltransferase family, conserved site	GO:0008194	UDP-glycosyltransferase activity
MarpolrudCA_g20729	Mp4g16850	ns	ns	ns	area_cnm|area_ni|NA|NA|NA	BIO12	core							0	0	0	0	-1	0	0	0	0	0	-1	0	-1	0	0	0	0	0	0	0	-1	-1	0	0	0	MpUGT18		UDP-GLYCOSYLTRANSFERASE 72B1,UDP-GLYCOSYLTRANSFERASE 72B1	UDP-Glycosyltransferase/glycogen phosphorylase	UDP-glucuronosyl and UDP-glucosyl transferase; N-term missing; C-term missing; [GC]	PF00201	UDP-glucoronosyl and UDP-glucosyl transferase	IPR002213	-|UDP-glucuronosyl/UDP-glucosyltransferase	GO:0008194	UDP-glycosyltransferase activity
MarpolrudCA_g3255	Mp4g07030	ns	ns	ns	area_cnm|area_ni|NA|NA|NA		core							0	0	0	0	0	0	0	0	0	0	0	0	0	0	0	0	0	0	0	0	0	0	0	0	0			GDSL-LIKE LIPASE/ACYLHYDROLASE,ISOAMYL ACETATE-HYDROLYZING ESTERASE 1	SGNH hydrolase	Isoamyl acetate-hydrolyzing esterase; [I]	PF13472	GDSL-like Lipase/Acylhydrolase family	IPR013830,IPR036514	-|SGNH hydrolase-type esterase domain|SGNH hydrolase superfamily
MarpolrudCA_g3256	Mp4g07040	ns	ns	ns	area_cnm|area_ni|NA|NA|NA		core							0	0	0	0	0	0	0	0	0	0	0	0	0	0	0	0	0	0	0	0	0	0	0	0	0			GDSL-LIKE LIPASE/ACYLHYDROLASE,ISOAMYL ACETATE-HYDROLYZING ESTERASE 1	SGNH hydrolase	Isoamyl acetate-hydrolyzing esterase; [I]	PF13472	GDSL-like Lipase/Acylhydrolase family	IPR036514,IPR013830	SGNH hydrolase superfamily|SGNH hydrolase-type esterase domain|-
MarpolrudCA_g2475	Mp5g16750	ns	ns	ns	area_cnm|NA|NA|NA|NA		accessory							0	0	0	0	0	0	0	0	0	0	0	1	0	0	0	0	0	0	0	0	-1	0	0	0	0			ADP,ATP CARRIER PROTEIN 1-RELATED-RELATED,ADP,ATP CARRIER PROTEIN 1, MITOCHONDRIAL-RELATED	Mitochondrial carrier	Mitochondrial ADP/ATP carrier proteins; [C]	PF00153	Mitochondrial carrier protein	IPR018108,IPR002113,IPR023395,IPR002067	Mitochondrial substrate/solute carrier|ADP/ATP carrier protein, eukaryotic type|-|Mitochondrial carrier domain superfamily|Mitochondrial carrier protein	GO:0140021,GO:0005471,GO:1990544,GO:0055085,GO:0005743	mitochondrial ADP transmembrane transport|ATP:ADP antiporter activity|mitochondrial ATP transmembrane transport|transmembrane transport|mitochondrial inner membrane
MarpolrudCA_g2477	Mp5g16770	up	ns	up	area_cnm|NA|NA|NA|NA		core		up	up	up	up	up	0	1	1	1	0	0	0	0	0	1	0	0	1	0	0	1	0	-1	-1	0	-1	0	1	1	0			OS01G0193500 PROTEIN,OS05G0510400 PROTEIN-RELATED	F-box domain,RNI-like				IPR044809,IPR032675,IPR036047	F-box protein AUF1-like|-|Leucine-rich repeat domain superfamily|F-box-like domain superfamily	GO:0005515	protein binding
MarpolrudCA_g3204	Mp4g06560	ns	ns	ns	area_cnm|NA|NA|NA|NA		core	Air pore cells		down	down	down	down	0	0	-1	0	0	-1	-1	-1	-1	-1	-1	0	-1	0	0	-1	0	-1	-1	-1	-1	-1	-1	-1	0	MpExpansin32		EXPANSIN-A15	Barwin-like endoglucanases,PHL pollen allergen		PF03330|PF01357	Lytic transglycolase|Expansin C-terminal domain	IPR036908,IPR036749,IPR007112,IPR007118,IPR009009,IPR007117,IPR002963	-|RlpA-like domain superfamily|Expansin, cellulose-binding-like domain superfamily|Expansin/pollen allergen, DPBB domain|Expansin/Lol pI|RlpA-like protein, double-psi beta-barrel domain|Expansin, cellulose-binding-like domain|Expansin	GO:0005576,GO:0009664	extracellular region|plant-type cell wall organization
MarpolrudCA_g11632	Mp3g24340	ns	ns	ns	area_cnm|NA|NA|NA|NA		core							0	0	0	0	0	0	0	0	0	0	0	-1	0	0	0	0	0	1	0	0	1	0	0	0	0				Nucleotide cyclase				IPR029787,IPR001054	-|Nucleotide cyclase|Adenylyl cyclase class-3/4/guanylyl cyclase	GO:0035556,GO:0009190	intracellular signal transduction|cyclic nucleotide biosynthetic process
MarpolrudCA_g11633	Mp3g24330	ns	ns	ns	area_cnm|NA|NA|NA|NA		core							0	0	0	0	0	0	1	1	1	1	-1	0	0	-1	0	0	0	1	1	1	1	0	0	0	0			TESTICULAR SOLUBLE ADENYLYL CYCLASE,ADENYLATE CYCLASE TYPE 10	P-loop containing nucleoside triphosphate hydrolases,Nucleotide cyclase,CheY-like,TPR-like	Sensory transduction histidine kinase; N-term missing; [T]	PF00072|PF00211	Response regulator receiver domain|Adenylate and Guanylate cyclase catalytic domain	IPR011990,IPR001054,IPR001789,IPR029787,IPR027417,IPR011006	Tetratricopeptide-like helical domain superfamily|-|Adenylyl cyclase class-3/4/guanylyl cyclase|Signal transduction response regulator, receiver domain|Nucleotide cyclase|P-loop containing nucleoside triphosphate hydrolase|CheY-like superfamily	GO:0000160,GO:0035556,GO:0005515,GO:0009190	phosphorelay signal transduction system|intracellular signal transduction|protein binding|cyclic nucleotide biosynthetic process
MarpolrudCA_g11636	Mp3g24320				area_cnm|NA|NA|NA|NA		accessory																																MpTRIHELIX36	transcription factor, Trihelix	TRIHELIX TRANSCRIPTION FACTOR GTL1-LIKE,-		Transcription factor GT-2 and related proteins, contains trihelix DNA-binding/SANT domain; C-term missing; [K]	PF13837	Myb/SANT-like DNA-binding domain	IPR044822,IPR017877	-|Myb/SANT-like DNA-binding domain 4|Myb-like domain
	Mp4g06550	ns			area_cnm|NA|NA|NA|NA		accessory			down		down		0	0	0	-1	0	-1	-1	0	0	-1	0	0	0	1	0	0	0	-1	-1	-1	-1	-1	0	-1	0						PF17615	Family of unknown function		-
MarpolrudCA_g3261	Mp4g07110	ns	ns	ns	NA|area_ni|NA|NA|NA		core							0	0	0	0	0	0	0	0	0	0	0	0	0	0	0	0	0	0	0	0	0	0	0	0	0			BNAC04G15860D PROTEIN,SAND PROTEIN-RELATED		Uncharacterized conserved protein Sand; N-term missing; [S]	PF19037|PF19038|PF19036	Second Longin domain of FUZ, MON1 and HPS1|Third Longin domain of FUZ, MON1 and HPS1|First Longin domain of FUZ, MON1 and HPS1	IPR004353,IPR043971,IPR043970,IPR043972	Vacuolar fusion protein Mon1|-|FUZ/MON1/HPS1, second Longin domain|FUZ/MON1/HPS1, third Longin domain|FUZ/MON1/HPS1, first Longin domain	GO:0016192,GO:0006623	vesicle-mediated transport|protein targeting to vacuole
MarpolrudCA_g6805	Mp6g04500	ns	ns	ns	NA|area_ni|NA|NA|NA		core	Rhizoids						0	0	0	0	0	0	0	0	0	0	0	0	0	0	0	0	0	0	0	0	-1	0	0	0	0			50S RIBOSOMAL PROTEIN L21	L21p-like	Mitochondrial/chloroplast ribosomal L21 protein; [J]	PF00829	Ribosomal prokaryotic L21 protein	IPR028909,IPR036164,IPR018258,IPR001787	Ribosomal protein L21-like|L21-like superfamily|Ribosomal protein L21, conserved site|Ribosomal protein L21	GO:0003723,GO:0003735,GO:0005840,GO:0006412	RNA binding|structural constituent of ribosome|ribosome|translation
MarpolrudCA_g7056	Mp6g01800				NA|area_ni|NA|NA|NA		accessory							0	0	0	0	0	-1	-1	-1	0	-1	0	0	0	0	0	0	0	-1	-1	-1	-1	-1	0	-1	0			IFI3P			PF14033	Protein of unknown function (DUF4246)	IPR025340	Protein of unknown function DUF4246|-
MarpolrudCA_g7058	Mp6g01780	ns	ns	ns	NA|area_ni|NA|NA|NA		core			down	down	down	down	0	0	0	-1	0	0	-1	-1	-1	-1	0	0	-1	0	-1	-1	0	-1	-1	-1	-1	-1	-1	0	0	MpPMT.5		SAM-DEPENDENT METHYLTRANSFERASE,PROTEIN, PUTATIVE, EXPRESSED-RELATED	S-adenosyl-L-methionine-dependent methyltransferases		PF03141	Putative S-adenosyl-L-methionine-dependent methyltransferase	IPR029063,IPR004159	-|S-adenosyl-L-methionine-dependent methyltransferase|Putative S-adenosyl-L-methionine-dependent methyltransferase	GO:0008168	methyltransferase activity
	Mp4g07090	ns			NA|area_ni|NA|NA|NA		super_accessory
MarpolrudCA_g1465	Mp1g00650	ns	ns	ns	NA|NA|brunis_area|brunis_perc|NA		accessory							0	0	0	0	0	0	0	0	0	0	0	0	0	0	0	0	0	0	0	0	0	0	0	0	0			THIOREDOXIN-LIKE 3-3	Thioredoxin-like	Thioredoxin; [O]	PF00085	Thioredoxin	IPR013766,IPR044193,IPR036249	Thioredoxin domain|-|Thioredoxin-like 3-3|Thioredoxin-like superfamily
MarpolrudCA_g1466	Mp1g00640	ns	ns	ns	NA|NA|brunis_area|brunis_perc|NA		core							0	0	0	0	0	0	0	0	0	0	0	1	0	0	0	0	0	0	0	0	0	0	0	0	0			TRNA (GUANINE(26)-N(2))-DIMETHYLTRANSFERASE 1-RELATED,N 2 ,N 2 -DIMETHYLGUANOSINE TRNA METHYLTRANSFERASE	S-adenosyl-L-methionine-dependent methyltransferases	tRNA methyltransferase; [J]	PF02005	N2,N2-dimethylguanosine tRNA methyltransferase	IPR002905,IPR042296,IPR029063	tRNA methyltransferase, Trm1|-|tRNA methyltransferase, Trm1, C-terminal|S-adenosyl-L-methionine-dependent methyltransferase	GO:0003723,GO:0008033,GO:0004809	RNA binding|tRNA processing|tRNA (guanine-N2-)-methyltransferase activity
MarpolrudCA_g1467	Mp1g00630	ns	ns	ns	NA|NA|brunis_area|brunis_perc|NA		accessory							0	0	0	0	0	0	1	1	1	1	0	0	0	0	0	0	0	0	0	0	0	1	0	0	0			HEPATOCELLULAR CARCINOMA-ASSOCIATED ANTIGEN,PROTEIN-LYSINE N-METHYLTRANSFERASE EEF2KMT	S-adenosyl-L-methionine-dependent methyltransferases	Uncharacterized conserved protein; C-term missing; [S]	PF10294	Lysine methyltransferase	IPR019410,IPR029063	Lysine methyltransferase|-|S-adenosyl-L-methionine-dependent methyltransferase
MarpolrudCA_g6787	Mp6g04630				NA|NA|brunis_area|brunis_perc|NA		accessory		up	up	up			0	-1	0	0	0	-1	0	-1	-1	0	0	0	0	0	0	-1	0	-1	-1	-1	-1	-1	1	0	-1				Terpenoid synthases		PF06330	Trichodiene synthase (TRI5)	IPR008949,IPR024652	Isoprenoid synthase domain superfamily|Trichodiene synthase	GO:0016838	carbon-oxygen lyase activity, acting on phosphates
MarpolrudCA_g6790	Mp6g04605	ns	ns	ns	NA|NA|brunis_area|brunis_perc|NA		accessory																																			Terpenoid synthases		PF06330	Trichodiene synthase (TRI5)	IPR008949,IPR024652	Isoprenoid synthase domain superfamily|Trichodiene synthase	GO:0016838	carbon-oxygen lyase activity, acting on phosphates
MarpolrudCA_g6791	Mp6g04580	ns			NA|NA|brunis_area|brunis_perc|NA		accessory							0	0	0	0	0	0	0	0	0	0	0	0	0	0	0	0	0	0	0	0	0	0	0	0	0				Terpenoid synthases		PF06330	Trichodiene synthase (TRI5)	IPR024652,IPR008949	Trichodiene synthase|Isoprenoid synthase domain superfamily	GO:0016838	carbon-oxygen lyase activity, acting on phosphates
MarpolrudCA_g6796	Mp6g04570	ns			NA|NA|brunis_area|brunis_perc|NA		accessory							0	0	0	-1	0	-1	0	0	0	0	0	0	0	0	0	0	0	-1	-1	-1	-1	-1	-1	0	0			UNCHARACTERIZED	PriA/YqbF domain,GINS helical bundle-like	Uncharacterized conserved protein; [S]	PF05916	GINS complex protein	IPR036224,IPR038437,IPR010492,IPR021151	-|GINS, helical bundle-like domain superfamily|GINS complex, subunit Psf3 superfamily|GINS complex, subunit Psf3|GINS subunit, domain A
MarpolrudCA_g20884	Mp2g20720	ns	ns	ns	NA|NA|brunis_area|brunis_perc|NA		core							0	0	0	0	0	0	0	0	0	0	0	0	0	0	0	0	0	0	0	0	0	0	0	0	0	MpRLK-Pelle_RLCK-XII-1		SERINE/THREONINE-PROTEIN KINASE BSK5,SERINE/THREONINE-PROTEIN KINASE BSK5	TPR-like,Protein kinase-like (PK-like)	Serine/threonine protein kinase; [T],Molecular co-chaperone STI1; C-term missing; [O]	PF00069	Protein kinase domain	IPR000719,IPR011009,IPR011990	Protein kinase domain|-|Protein kinase-like domain superfamily|Tetratricopeptide-like helical domain superfamily	GO:0005524,GO:0006468,GO:0005515,GO:0004672	ATP binding|protein phosphorylation|protein binding|protein kinase activity
MarpolrudCA_g20886	Mp2g20730	ns	ns	ns	NA|NA|brunis_area|brunis_perc|NA		core					down		0	0	0	0	0	0	0	0	0	0	0	0	0	0	0	0	0	0	0	0	0	0	0	0	0			VALYL-TRNA SYNTHETASES,VALYL-TRNA SYNTHETASE, ISOFORM C	tRNA-binding arm,Nucleotidylyl transferase,ValRS/IleRS/LeuRS editing domain,Anticodon-binding domain of a subclass of class I aminoacyl-tRNA synthetases	Valyl-tRNA synthetase; [J]	PF00133|PF10458|PF08264	tRNA synthetases class I (I, L, M and V)|Valyl tRNA synthetase tRNA binding arm|Anticodon-binding domain of tRNA ligase	IPR009008,IPR037118,IPR002303,IPR009080,IPR002300,IPR019499,IPR001412,IPR014729,IPR010978,IPR013155,IPR033705	Valyl/Leucyl/Isoleucyl-tRNA synthetase, editing domain|Valyl-tRNA synthetase, tRNA-binding arm superfamily|Valine-tRNA ligase|-|Aminoacyl-tRNA synthetase, class Ia, anticodon-binding|Aminoacyl-tRNA synthetase, class Ia|Valyl-tRNA synthetase, tRNA-binding arm|Aminoacyl-tRNA synthetase, class I, conserved site|Rossmann-like alpha/beta/alpha sandwich fold|Class I and II aminoacyl-tRNA synthetase, tR…	GO:0006418,GO:0006438,GO:0002161,GO:0000166,GO:0005737,GO:0004832,GO:0005524,GO:0004812	tRNA aminoacylation for protein translation|valyl-tRNA aminoacylation|aminoacyl-tRNA editing activity|nucleotide binding|cytoplasm|valine-tRNA ligase activity|ATP binding|aminoacyl-tRNA ligase activity
	Mp6g04600	ns			NA|NA|brunis_area|brunis_perc|NA		accessory				down			-1	-1	0	-1	0	-1	-1	-1	-1	-1	-1	-1	0	-1	-1	-1	-1	-1	-1	-1	-1	-1	0	-1	-1				Terpenoid synthases		PF06330	Trichodiene synthase (TRI5)	IPR008949,IPR024652	Isoprenoid synthase domain superfamily|Trichodiene synthase	GO:0016838	carbon-oxygen lyase activity, acting on phosphates
	Mp6g04610	ns			NA|NA|brunis_area|brunis_perc|NA		accessory							-1	-1	0	-1	0	-1	-1	-1	-1	-1	-1	-1	0	-1	-1	-1	-1	-1	-1	-1	-1	-1	0	-1	-1				Terpenoid synthases		PF06330	Trichodiene synthase (TRI5)	IPR008949,IPR024652	Isoprenoid synthase domain superfamily|Trichodiene synthase	GO:0016838	carbon-oxygen lyase activity, acting on phosphates
MarpolrudCA_g2304	Mp5g15200	down	ns	ns	NA|NA|brunis_area|NA|NA		core				down	down	down	0	0	0	0	0	-1	0	0	0	0	-1	-1	-1	0	0	0	0	-1	-1	-1	-1	-1	0	0	0			F19K23.17 PROTEIN						-
MarpolrudCA_g9740	Mp8g05270				NA|NA|brunis_area|NA|NA		core							0	0	1	0	0	0	1	1	1	1	0	-1	1	0	0	1	0	-1	0	0	0	0	0	1	1	MpLDPS2		OSJNBA0011J08.25 PROTEIN-RELATED,1,8-CINEOLE SYNTHASE					IPR038920	-|BTB/POZ domain-containing protein
MarpolrudCA_g1994	Mp5g12100	ns			NA|NA|NA|brunis_perc|NA		accessory							0	-1	0	0	0	-1	-1	-1	0	-1	-1	0	0	-1	0	-1	0	-1	-1	-1	-1	-1	0	-1	0			OS08G0469000 PROTEIN,OS07G0603500 PROTEIN-RELATED	Acid proteases	Aspartyl protease; [O]	PF14541|PF14543	Xylanase inhibitor C-terminal|Xylanase inhibitor N-terminal	IPR032799,IPR032861,IPR001969,IPR021109,IPR001461,IPR033121	-|Xylanase inhibitor, C-terminal|Xylanase inhibitor, N-terminal|Aspartic peptidase, active site|Aspartic peptidase domain superfamily|Aspartic peptidase A1 family|Peptidase family A1 domain	GO:0004190,GO:0006508	aspartic-type endopeptidase activity|proteolysis
MarpolrudCA_g1995	Mp5g12110	ns	ns	ns	NA|NA|NA|brunis_perc|NA		accessory					down		0	0	0	0	0	-1	0	0	0	0	0	0	0	1	0	0	0	-1	-1	-1	-1	-1	0	0	0	MpPOD93		PEROXIDASE,PEROXIDASE 25-RELATED	Heme-dependent peroxidases		PF00141	Peroxidase	IPR033905,IPR000823,IPR002016,IPR010255,IPR019793	Secretory peroxidase|-|Plant peroxidase|Haem peroxidase|Haem peroxidase superfamily|Peroxidases heam-ligand binding site	GO:0020037,GO:0006979,GO:0004601,GO:0042744	heme binding|response to oxidative stress|peroxidase activity|hydrogen peroxide catabolic process
MarpolrudCA_g1996	Mp5g12120	ns	ns	ns	NA|NA|NA|brunis_perc|NA		accessory							-1	-1	1	-1	0	-1	-1	-1	-1	-1	-1	-1	1	-1	-1	1	0	-1	-1	-1	-1	-1	0	-1	1	MpPOD94		PEROXIDASE 25-RELATED,PEROXIDASE	Heme-dependent peroxidases		PF00141	Peroxidase	IPR033905,IPR019793,IPR002016,IPR000823,IPR010255	-|Secretory peroxidase|Peroxidases heam-ligand binding site|Haem peroxidase|Plant peroxidase|Haem peroxidase superfamily	GO:0020037,GO:0006979,GO:0004601,GO:0042744	heme binding|response to oxidative stress|peroxidase activity|hydrogen peroxide catabolic process
MarpolrudCA_g1997	Mp5g12130		ns	ns	NA|NA|NA|brunis_perc|NA		accessory																																MpPOD95		PEROXIDASE 72,PEROXIDASE 72-RELATED	Heme-dependent peroxidases		PF00141	Peroxidase	IPR019793,IPR010255,IPR002016,IPR000823,IPR033905	Peroxidases heam-ligand binding site|-|Haem peroxidase superfamily|Haem peroxidase|Plant peroxidase|Secretory peroxidase	GO:0006979,GO:0004601,GO:0020037,GO:0042744	response to oxidative stress|peroxidase activity|heme binding|hydrogen peroxide catabolic process
MarpolrudCA_g14527	Mp2g25210	ns	ns	ns	NA|NA|NA|brunis_perc|NA		core	Undefined cells				down	down	0	0	-1	-1	0	0	-1	-1	-1	-1	-1	-1	-1	-1	-1	-1	-1	0	0	0	0	0	0	-1	-1									-
MarpolrudCA_g14528	Mp2g25230	ns	ns	ns	NA|NA|NA|brunis_perc|NA		accessory				down		down	0	0	0	-1	0	0	-1	-1	-1	-1	0	0	0	0	-1	0	0	-1	0	0	-1	-1	-1	-1	0			COPPER TRANSPORT PROTEIN ATOX1-RELATED,-	HMA, heavy metal-associated domain	Copper chaperone; [P]	PF00403	Heavy-metal-associated domain	IPR006121,IPR036163	Heavy metal-associated domain, HMA|-|Heavy metal-associated domain superfamily	GO:0046872	metal ion binding
MarpolrudCA_g20887	Mp2g20740	down	ns	ns	NA|NA|NA|brunis_perc|NA		core	Undefined cells		down	down	down	down	0	0	0	0	0	-1	0	0	0	0	0	0	0	0	0	0	0	-1	-1	-1	-1	0	0	0	0			THIOREDOXIN F2, CHLOROPLASTIC,THIOREDOXIN	Thioredoxin-like	Thioredoxin; [O]	PF00085	Thioredoxin	IPR036249,IPR017937,IPR013766	-|Thioredoxin-like superfamily|Thioredoxin, conserved site|Thioredoxin domain
	Mp2g25220	ns			NA|NA|NA|brunis_perc|NA		accessory							0	0	-1	0	-1	1	0	0	0	-1	-1	-1	-1	0	0	0	0	1	1	1	1	0	0	0	0									-
MarpolrudCA_g7669	Mp8g13650	ns	ns	ns	NA|NA|NA|NA|diff_area_ni_cnm	precip_BIO_PC3|temp_BIO_PC3|BIO3	core				down			0	-1	0	0	1	0	0	-1	-1	-1	1	1	1	-1	0	0	0	0	0	0	-1	0	0	-1	0			F-BOX/KELCH-REPEAT PROTEIN	F-box domain		PF00646	F-box domain	IPR001810,IPR036047	F-box domain|-|F-box-like domain superfamily	GO:0005515	protein binding
MarpolrudCA_g7670	Mp8g13660				NA|NA|NA|NA|diff_area_ni_cnm	precip_BIO_PC3|temp_BIO_PC3|BIO3	core							0	0	0	1	0	1	0	0	0	0	0	0	0	0	0	0	0	0	1	0	0	0	0	0	0									-
MarpolrudCA_g3742	Mp4g11570	ns	ns	ns	NA|NA|NA|NA|diff_area_ni_cnm		accessory					down	down	0	0	0	0	-1	-1	-1	-1	-1	-1	-1	-1	-1	0	0	0	0	-1	-1	-1	-1	-1	-1	0	0			-,UNNAMED PRODUCT	NTF2-like		PF10184	Uncharacterized conserved protein (DUF2358)	IPR018790,IPR032710	-|Protein of unknown function DUF2358|NTF2-like domain superfamily
MarpolrudCA_g3744	Mp4g11580	ns	ns	ns	NA|NA|NA|NA|diff_area_ni_cnm		accessory							0	0	0	0	0	0	0	0	0	0	0	0	0	0	0	0	0	0	0	0	0	0	0	0	0			BNAA09G56240D PROTEIN,RIBONUCLEIC ACID BINDING PROTEIN S1	RNA-binding domain, RBD	Cyclophilin-type peptidyl-prolyl cis-trans isomerase; C-term missing; [O]	PF00076	RNA recognition motif. (a.k.a. RRM, RBD, or RNP domain)	IPR000504,IPR034201,IPR012677,IPR035979	-|RNA recognition motif domain|RNPS1, RNA recognition motif|Nucleotide-binding alpha-beta plait domain superfamily|RNA-binding domain superfamily	GO:0003676	nucleic acid binding
MarpolrudCA_g3745	Mp4g11590				NA|NA|NA|NA|diff_area_ni_cnm		accessory
MarpolrudCA_g7673	Mp8g13670	ns	ns	ns	NA|NA|NA|NA|diff_area_ni_cnm		core				up		up	0	0	1	0	0	0	0	0	0	1	0	0	1	0	0	1	0	0	0	0	0	0	0	0	1			CORE-2/I-BRANCHING BETA-1,6-N-ACETYLGLUCOSAMINYLTRANSFERASE FAMILY PROTEIN,CORE-2/I-BRANCHING BETA-1,6-N-ACETYLGLUCOSAMINYLTRANSFERASE FAMILY PROTEIN-RELATED			PF02485	Core-2/I-Branching enzyme	IPR044174,IPR003406	-|Glycosyltransferase BC10-like|Glycosyl transferase, family 14	GO:0016757,GO:0016020	transferase activity, transferring glycosyl groups|membrane
MarpolrudCA_g7675	Mp8g13680				NA|NA|NA|NA|diff_area_ni_cnm		core							0	0	0	0	0	0	0	0	1	0	0	0	0	0	0	0	0	0	0	0	0	0	0	0	0			HISTONE-LYSINE N-METHYLTRANSFERASE SETMAR,HISTONE-LYSINE N-METHYLTRANSFERASE, H3 LYSINE-9 SPECIFIC SUVH6	PUA domain-like		PF02182	SAD/SRA domain	IPR003105,IPR036987,IPR015947	SRA-YDG|-|SRA-YDG superfamily|PUA-like superfamily
MarpolrudCA_g7676	Mp8g13690				NA|NA|NA|NA|diff_area_ni_cnm		core																																		PROTEIN SAWADEE HOMEODOMAIN HOMOLOG 2,PROTEIN SAWADEE HOMEODOMAIN HOMOLOG 2			PF16719	SAWADEE domain	IPR039276,IPR032001	-|Protein SAWADEE HOMEODOMAIN HOMOLOG 1/2|SAWADEE domain	GO:0003682	chromatin binding
MarpolrudCA_g7677	Mp8g13720	ns	ns	ns	NA|NA|NA|NA|diff_area_ni_cnm		core							0	0	0	0	0	0	0	0	0	0	-1	0	-1	0	-1	0	0	0	0	0	0	0	-1	-1	0			PROTEIN FLUORESCENT IN BLUE LIGHT, CHLOROPLASTIC,PROTEIN FLUORESCENT IN BLUE LIGHT, CHLOROPLASTIC	TPR-like		PF13176	Tetratricopeptide repeat	IPR011990,IPR044243,IPR019734,IPR013026	-|Tetratricopeptide-like helical domain superfamily|Protein FLUORESCENT IN BLUE LIGHT|Tetratricopeptide repeat|Tetratricopeptide repeat-containing domain	GO:0015995,GO:0033014,GO:0005515	chlorophyll biosynthetic process|tetrapyrrole biosynthetic process|protein binding
MarpolrudCA_g7678	Mp8g13740	up	ns	ns	NA|NA|NA|NA|diff_area_ni_cnm		core							0	0	0	0	0	0	0	0	0	0	0	0	0	0	0	0	0	0	0	0	1	0	0	0	0			PROTEIN BICAUDAL C HOMOLOG 1-A-LIKE,SCP160	SAM/Pointed domain	RNA-binding protein Bicaudal-C; N-term missing; [A]	PF07647	SAM domain (Sterile alpha motif)	IPR001660,IPR013761	Sterile alpha motif domain|-|Sterile alpha motif/pointed domain superfamily	GO:0005515	protein binding
MarpolrudCA_g7961	Mp8g15900	ns	ns	ns	NA|NA|NA|NA|diff_area_ni_cnm		accessory							-1	0	0	0	-1	1	0	0	0	0	-1	-1	-1	-1	-1	0	-1	0	0	0	1	0	0	0	0									-
MarpolrudCA_g15305	Mp7g00920	ns	ns	ns	NA|NA|NA|NA|diff_area_ni_cnm		core	Undefined cells;Cells surrounding the notch;Undefined cells;Air pore cells	down		down		down	0	0	0	-1	0	-1	-1	-1	-1	-1	0	0	0	0	0	0	0	-1	-1	-1	-1	-1	0	0	0	MpGPAT6c		ANCIENT UBIQUITOUS PROTEIN,GLYCEROL-3-PHOSPHATE ACYLTRANSFERASE RAM2	Glycerol-3-phosphate (1)-acyltransferase,HAD-like		PF01553|PF12710	Acyltransferase|haloacid dehalogenase-like hydrolase	IPR036412,IPR002123,IPR023214	-|HAD-like superfamily|Phospholipid/glycerol acyltransferase|HAD superfamily	GO:0016746	transferase activity, transferring acyl groups
MarpolrudCA_g15307	Mp7g00930	ns	ns	ns	NA|NA|NA|NA|diff_area_ni_cnm		core							0	0	0	0	0	0	0	0	0	0	0	0	0	0	0	0	0	0	0	0	0	0	0	0	0			2-OXOGLUTARATE (2OG) AND FE(II)-DEPENDENT OXYGENASE SUPERFAMILY PROTEIN-RELATED,2-OXOGLUTARATE AND IRON-DEPENDENT OXYGENASE DOMAIN-CONTAINING PROTEIN 2		Lysyl hydroxylase; [O]			IPR006620,IPR005123	-|Prolyl 4-hydroxylase, alpha subunit|Oxoglutarate/iron-dependent dioxygenase	GO:0005506,GO:0016705,GO:0016491,GO:0031418	iron ion binding|oxidoreductase activity, acting on paired donors, with incorporation or reduction of molecular oxygen|oxidoreductase activity|L-ascorbic acid binding
MarpolrudCA_g7959	Mp8g15890	ns			NA|NA|NA|NA|diff_area_ni_cnm		accessory				up	up		0	0	0	0	-1	0	0	0	0	0	-1	-1	-1	-1	-1	0	0	0	0	0	0	0	0	0	0									-
MarpolrudCA_g11448	Mp3g22520	up	ns	ns		all_BIO_PC1|prec_month_PC2|vapr_month_PC2|BIO5|BIO8|BIO10	accessory	Gemma cells;Oil body cells		up	up	up	up	0	0	0	0	0	0	0	0	0	0	0	0	1	0	0	0	0	0	0	0	0	0	0	0	0			TAIL FIBER						-
MarpolrudCA_g11449	Mp3g22530	up	ns	ns		all_BIO_PC1|prec_month_PC2|vapr_month_PC2|BIO5|BIO8|BIO10	core	Oil body cells				up		0	0	0	0	0	0	0	0	0	0	0	0	0	0	0	0	0	0	0	0	0	0	0	0	0	MpIDS1		FARNESYL-PYROPHOSPHATE SYNTHETASE,FARNESYL PYROPHOSPHATE SYNTHASE	Terpenoid synthases	Polyprenyl synthetase; [H]	PF00348	Polyprenyl synthetase	IPR008949,IPR000092,IPR039702,IPR033749	Isoprenoid synthase domain superfamily|Polyprenyl synthetase|-|Farnesyl pyrophosphate synthase-like|Polyprenyl synthetase, conserved site	GO:0008299,GO:0016765	isoprenoid biosynthetic process|transferase activity, transferring alkyl or aryl (other than methyl) groups
MarpolrudCA_g11450	Mp3g22540	ns	ns	ns		all_BIO_PC1|prec_month_PC2|vapr_month_PC2|BIO5|BIO8|BIO10	accessory					up		0	0	0	0	0	0	0	1	1	0	0	0	0	1	0	0	0	0	0	0	0	-1	0	0	0				RNA-binding domain, RBD		PF00076	RNA recognition motif. (a.k.a. RRM, RBD, or RNP domain)	IPR035979,IPR012677,IPR000504	-|RNA-binding domain superfamily|Nucleotide-binding alpha-beta plait domain superfamily|RNA recognition motif domain	GO:0003676	nucleic acid binding
MarpolrudCA_g12676	Mp3g04170	ns	ns	ns		all_BIO_PC1|precip_BIO_PC1|prec_month_PC1|BIO12|BIO13|BIO16	core							0	0	0	0	0	0	0	0	0	0	0	0	0	0	0	0	0	0	0	0	0	0	0	0	0			MEDIATOR OF RNA POLYMERASE II TRANSCRIPTION SUBUNIT 25,MEDIATOR OF RNA POLYMERASE II TRANSCRIPTION SUBUNIT 25			PF11265	Mediator complex subunit 25 von Willebrand factor type A	IPR021419	-|Mediator complex, subunit Med25, von Willebrand factor type A
MarpolrudCA_g12677	Mp3g04180	up	ns	up		all_BIO_PC1|precip_BIO_PC1|prec_month_PC1|BIO12|BIO13|BIO16	core						up	0	0	0	1	0	0	1	1	1	1	0	0	0	0	1	1	0	0	0	0	1	0	1	1	0			HEAT-SHOCK PROTEIN 20 FAMILY MEMBER,18.0 KDA CLASS II HEAT SHOCK PROTEIN	HSP20-like chaperones	Molecular chaperone (small heat-shock protein Hsp26/Hsp42); N-term missing; [O]	PF00011	Hsp20/alpha crystallin family	IPR008978,IPR002068,IPR031107	HSP20-like chaperone|Alpha crystallin/Hsp20 domain|-|Small heat shock protein HSP20
MarpolrudCA_g13757	Mp6g19410	ns	ns	ns		all_BIO_PC1|srad_month_PC1	core							0	0	0	0	0	0	0	0	0	0	0	0	0	0	0	0	0	0	0	0	0	0	0	0	0			HAUS AUGMIN-LIKE COMPLEX SUBUNIT 2			PF15003	HAUS augmin-like complex subunit 2	IPR028346	HAUS augmin-like complex subunit 2|-	GO:0031023,GO:0051225	microtubule organizing center organization|spindle assembly
MarpolrudCA_g2025	Mp5g12360					all_BIO_PC2	super_accessory							0	-1	-1	0	-1	0	0	0	0	0	-1	0	0	0	0	0	0	0	0	0	1	0	-1	0	0									-
MarpolrudCA_g2026	Mp5g12370					all_BIO_PC2	accessory																																		-						-
MarpolrudCA_g2027	Mp5g12390	ns	ns	ns		all_BIO_PC2	core							0	0	0	0	-1	0	0	0	-1	0	-1	-1	-1	0	0	0	0	0	0	0	0	-1	-1	0	0			WAT1-RELATED PROTEIN,WAT1-RELATED PROTEIN	Multidrug resistance efflux transporter EmrE		PF00892	EamA-like transporter family	IPR030184,IPR000620	-|WAT1-related protein|EamA domain	GO:0016021,GO:0016020,GO:0022857	integral component of membrane|membrane|transmembrane transporter activity
MarpolrudCA_g4094	Mp7g16260	up	up	ns		all_BIO_PC2|BIO4|BIO7	core			up	up	up	up	0	0	1	0	0	0	0	0	0	0	0	0	1	0	0	0	0	-1	-1	0	0	0	1	0	0	MpABCG27		ATP-BINDING CASSETTE TRANSPORTER,ATP-BINDING CASSETTE TRANSPORTER	P-loop containing nucleoside triphosphate hydrolases	Pleiotropic drug resistance proteins (PDR1-15), ABC superfamily; [Q]	PF00005|PF01061	ABC transporter|ABC-2 type transporter	IPR003439,IPR013525,IPR027417,IPR003593	-|ABC transporter-like|ABC-2 type transporter|P-loop containing nucleoside triphosphate hydrolase|AAA+ ATPase domain	GO:0005524,GO:0016020	ATP binding|membrane
MarpolrudCA_g4096	Mp7g16250	up	ns	ns		all_BIO_PC2|BIO4|BIO7	accessory				up			0	0	0	0	0	0	0	0	0	0	0	0	1	0	0	0	0	-1	-1	0	-1	-1	1	0	0	MpRLK-Pelle_SD-2b6		OS07G0415500 PROTEIN	Protein kinase-like (PK-like),Plant lectins/antimicrobial peptides	Serine/threonine protein kinase; [T]	PF00187|PF00069	Chitin recognition protein|Protein kinase domain	IPR000719,IPR001002,IPR036861,IPR018371,IPR011009,IPR017441,IPR008271	Protein kinase domain|Chitin-binding, type 1|Endochitinase-like superfamily|-|Chitin-binding, type 1, conserved site|Protein kinase-like domain superfamily|Protein kinase, ATP binding site|Serine/threonine-protein kinase, active site	GO:0005524,GO:0006468,GO:0008061,GO:0004672	ATP binding|protein phosphorylation|chitin binding|protein kinase activity
MarpolrudCA_g4097	Mp7g16240	ns	ns	ns		all_BIO_PC2|BIO4|BIO7	core							0	0	0	0	0	0	1	1	1	1	0	0	0	0	0	0	0	0	0	0	0	0	0	0	0			HEPATOCELLULAR CARCINOMA-ASSOCIATED ANTIGEN,-	S-adenosyl-L-methionine-dependent methyltransferases	Putative N2,N2-dimethylguanosine tRNA methyltransferase; N-term missing; C-term missing; [A]	PF10294	Lysine methyltransferase	IPR029063,IPR019410	-|S-adenosyl-L-methionine-dependent methyltransferase|Lysine methyltransferase
MarpolrudCA_g5984	Mp3g10230	ns	ns	ns		all_BIO_PC3	core			up	up	up		0	0	0	-1	0	0	-1	-1	-1	-1	0	0	0	0	-1	0	0	-1	-1	0	-1	0	0	0	0			FLOTILLIN-LIKE PROTEIN 6 ISOFORM X1,FLOTILLIN-RELATED	Band 7/SPFH domain	Flotillins; [UZ]	PF01145	SPFH domain / Band 7 family	IPR027705,IPR036013,IPR001107	Flotillin family|Band 7/SPFH domain superfamily|-|Band 7 domain
MarpolrudCA_g5986	Mp3g10210	ns	ns	ns		all_BIO_PC3	super_accessory				down			-1	-1	-1	-1	-1	0	-1	-1	-1	-1	-1	-1	-1	-1	-1	-1	-1	0	0	0	0	0	-1	-1	-1			DNA POLYMERASE EPSILON CATALYTIC SUBUNIT A,DNA POLYMERASE EPSILON CATALYTIC SUBUNIT A						-
	Mp3g10220	ns				all_BIO_PC3					down	down
MarpolrudCA_g13225	Mp2g17960	ns				all_BIO_PC3|BIO19	core						up	0	0	0	0	0	1	0	0	0	0	0	0	0	0	0	0	0	1	1	1	0	1	0	0	0	MpRLK-Pelle_RKF3a		OS01G0253100 PROTEIN,LRR RECEPTOR-LIKE SERINE/THREONINE-PROTEIN KINASE RKF3-RELATED	Protein kinase-like (PK-like)	Serine/threonine protein kinase; [D]	PF19160|PF00069	SPARK|Protein kinase domain	IPR008271,IPR043891,IPR000719,IPR017441,IPR011009	-|Serine/threonine-protein kinase, active site|SPARK domain|Protein kinase domain|Protein kinase, ATP binding site|Protein kinase-like domain superfamily	GO:0005524,GO:0006468,GO:0004672	ATP binding|protein phosphorylation|protein kinase activity
MarpolrudCA_g13226	Mp2g17960	ns	ns	ns		all_BIO_PC3|BIO19	core						up	0	0	0	0	0	1	0	0	0	0	0	0	0	0	0	0	0	1	1	1	0	1	0	0	0	MpRLK-Pelle_RKF3a		OS01G0253100 PROTEIN,LRR RECEPTOR-LIKE SERINE/THREONINE-PROTEIN KINASE RKF3-RELATED	Protein kinase-like (PK-like)	Serine/threonine protein kinase; [D]	PF19160|PF00069	SPARK|Protein kinase domain	IPR008271,IPR043891,IPR000719,IPR017441,IPR011009	-|Serine/threonine-protein kinase, active site|SPARK domain|Protein kinase domain|Protein kinase, ATP binding site|Protein kinase-like domain superfamily	GO:0005524,GO:0006468,GO:0004672	ATP binding|protein phosphorylation|protein kinase activity
MarpolrudCA_g13227	Mp2g17950	ns	ns	ns		all_BIO_PC3|BIO19	core							0	0	0	0	0	0	0	0	0	0	0	0	0	0	0	0	0	0	0	0	0	0	0	0	0			ACYL-COA-BINDING DOMAIN-CONTAINING PROTEIN 2,ACYL-COA-BINDING DOMAIN-CONTAINING PROTEIN 6	Acyl-CoA binding protein,Ankyrin repeat	Acyl-CoA-binding protein; [I],Myotrophin and similar proteins; [K]	PF12796|PF00887	Ankyrin repeats (3 copies)|Acyl CoA binding protein	IPR014352,IPR000582,IPR020683,IPR036770,IPR002110,IPR035984	-|FERM/acyl-CoA-binding protein superfamily|Acyl-CoA-binding protein, ACBP|Ankyrin repeat-containing domain|Ankyrin repeat-containing domain superfamily|Ankyrin repeat|Acyl-CoA binding protein superfamily	GO:0000062,GO:0005515	fatty-acyl-CoA binding|protein binding
MarpolrudCA_g13228	Mp2g17940	ns	ns	ns		all_BIO_PC3|BIO19	accessory							0	0	0	0	-1	0	0	0	0	0	-1	-1	-1	0	0	0	0	0	0	0	0	0	-1	0	0			ACTIN PROTEIN 2/3 COMPLEX SUBUNIT-LIKE PROTEIN			PF14816	Family of unknown function, FAM178	IPR044276	Coiled-coil SMC6 And NSE5 INteracting (CANIN) domain|-
MarpolrudCA_g10022	Mp8g08130	ns	ns	ns		all_BIO_PC4	core							0	0	0	0	0	0	0	0	0	0	0	0	0	0	0	0	0	0	0	0	0	0	0	0	0			MITOCHONDRIAL DIVISION PROTEIN 1-RELATED,MITOCHONDRIAL DIVISION PROTEIN 1-RELATED	WD40 repeat-like	Angio-associated migratory cell protein (contains WD40 repeats); [S]	PF00400	WD domain, G-beta repeat	IPR001680,IPR019775,IPR036322,IPR017986,IPR015943	WD40 repeat|WD40 repeat, conserved site|WD40-repeat-containing domain superfamily|WD40-repeat-containing domain|-|WD40/YVTN repeat-like-containing domain superfamily	GO:0005515	protein binding
MarpolrudCA_g10023	Mp8g08150					all_BIO_PC4	accessory							0	0	0	0	0	0	0	0	0	1	0	0	0	0	0	0	0	0	0	0	0	0	0	0	0									-
MarpolrudCA_g10024	Mp8g08160	ns	ns	ns		all_BIO_PC4	core							0	0	0	0	0	1	0	0	0	0	0	0	0	0	0	0	0	1	1	1	0	0	0	0	0			EPOXIDE HYDROLASE,ALPHA/BETA-HYDROLASES SUPERFAMILY PROTEIN	alpha/beta-Hydrolases	Soluble epoxide hydrolase; [I]	PF00561	alpha/beta hydrolase fold	IPR029058,IPR000073	Alpha/Beta hydrolase fold|-|Alpha/beta hydrolase fold-1
MarpolrudCA_g10025	Mp8g08160	ns	ns	ns		all_BIO_PC4	core							0	0	0	0	0	1	0	0	0	0	0	0	0	0	0	0	0	1	1	1	0	0	0	0	0			EPOXIDE HYDROLASE,ALPHA/BETA-HYDROLASES SUPERFAMILY PROTEIN	alpha/beta-Hydrolases	Soluble epoxide hydrolase; [I]	PF00561	alpha/beta hydrolase fold	IPR029058,IPR000073	Alpha/Beta hydrolase fold|-|Alpha/beta hydrolase fold-1
MarpolrudCA_g10026	Mp8g08180	ns	ns	ns		all_BIO_PC4	core							0	0	0	0	0	0	0	0	0	0	0	0	0	0	0	0	0	0	0	0	0	0	0	0	0			ACT DOMAIN-CONTAINING PROTEIN ACR4-RELATED,ACT DOMAIN-CONTAINING PROTEIN ACR3	ACT-like		PF01842	ACT domain	IPR002912,IPR040217	-|ACT domain|ACT domain-containing protein ACR1-12
MarpolrudCA_g10028	Mp8g08190	ns	ns	ns		all_BIO_PC4	core	Undefined cells;Undefined cells;Air pore cells					down	0	0	0	0	0	0	0	0	0	0	0	0	0	0	0	0	0	0	0	0	0	1	0	0	0		transcription factor, HD,Zinc finger class homeodomain	ZINC-FINGER HOMEODOMAIN PROTEIN 2,ZINC-FINGER HOMEODOMAIN PROTEIN 4	Homeodomain-like		PF04770	ZF-HD protein dimerisation region	IPR006456,IPR009057,IPR006455	ZF-HD homeobox protein, Cys/His-rich dimerisation domain|-|Homeobox-like domain superfamily|Homeodomain, ZF-HD class
MarpolrudCA_g10032	Mp8g08200	ns	ns	ns		all_BIO_PC4								0	0	0	0	0	0	0	0	0	0	0	0	0	0	0	0	0	0	0	0	0	0	0	0	0			ADP-RIBOSYLATION FACTOR GTPASE ACTIVATING PROTEIN 3, ISOFORM H-RELATED,ADP-RIBOSYLATION FACTOR GTPASE-ACTIVATING PROTEIN AGD9-RELATED	ArfGap/RecO-like zinc finger	Predicted GTPase-activating protein; [T]	PF01412	Putative GTPase activating protein for Arf	IPR001164,IPR038508,IPR037278	-|Arf GTPase activating protein|ArfGAP domain superfamily|ARFGAP/RecO-like zinc finger	GO:0005096	GTPase activator activity
MarpolrudCA_g10033	Mp8g08220	ns	ns	ns		all_BIO_PC4	accessory							0	0	0	0	0	0	0	0	0	0	0	0	0	0	0	0	0	0	0	0	0	0	0	0	0			OS05G0540200 PROTEIN					IPR037759	-|Uncharacterized protein At4g29660-like
MarpolrudCA_g10034	Mp8g08230	ns	ns	ns		all_BIO_PC4	core						up	0	0	0	0	0	0	0	0	0	0	0	0	0	0	0	0	0	0	0	0	1	0	0	0	0			VACUOLAR PROTEIN SORTING VPS41,VPS8 SUBUNIT OF CORVET COMPLEX	WD40 repeat-like	Vacuolar assembly/sorting protein VPS8; C-term missing; [U],Vacuolar assembly/sorting protein VPS41; N-term missing; [U]	PF12816	Golgi CORVET complex core vacuolar protein 8	IPR017986,IPR015943,IPR001680,IPR001841,IPR036322,IPR025941	WD40-repeat-containing domain|-|WD40/YVTN repeat-like-containing domain superfamily|WD40 repeat|Zinc finger, RING-type|WD40-repeat-containing domain superfamily|Vacuolar protein sorting-associated protein 8, central domain	GO:0005515	protein binding
MarpolrudCA_g10035	Mp8g08240	ns	ns	ns		all_BIO_PC4	core	Cells surrounding the notch				down		0	0	0	-1	0	-1	0	0	0	0	0	0	0	0	0	0	0	-1	-1	-1	-1	0	0	0	0			TRANSDUCIN/WD40 REPEAT-LIKE SUPERFAMILY PROTEIN	Quinoprotein alcohol dehydrogenase-like				IPR011047,IPR015943	Quinoprotein alcohol dehydrogenase-like superfamily|-|WD40/YVTN repeat-like-containing domain superfamily
MarpolrudCA_g10036	Mp8g08250	ns	ns	ns		all_BIO_PC4	core							0	0	0	0	0	-1	0	0	0	0	0	0	0	0	0	0	0	-1	0	-1	0	-1	0	-1	0	MpMAPKKK22		MAP KINASE KINASE KINASE-LIKE PROTEIN,SERINE/THREONINE-PROTEIN KINASE TNNI3K-RELATED	ENTH/VHS domain,Protein kinase-like (PK-like)	Tyrosine kinase specific for activated (GTP-bound) p21cdc42Hs; [T],Actin-binding protein SLA2/Huntingtin-interacting protein Hip1; C-term missing; [Z]	PF07651|PF07714	ANTH domain|Protein tyrosine and serine/threonine kinase	IPR011417,IPR017441,IPR001245,IPR013809,IPR008271,IPR011009,IPR008942,IPR000719	AP180 N-terminal homology (ANTH) domain|-|Protein kinase, ATP binding site|Serine-threonine/tyrosine-protein kinase, catalytic domain|ENTH domain|Serine/threonine-protein kinase, active site|Protein kinase-like domain superfamily|ENTH/VHS|Protein kinase domain	GO:0005524,GO:0006468,GO:0005543,GO:0004672	ATP binding|protein phosphorylation|phospholipid binding|protein kinase activity
MarpolrudCA_g10037	Mp8g08270	ns	ns	ns		all_BIO_PC4	core			down		down		0	0	0	-1	0	-1	-1	-1	-1	-1	0	0	0	0	0	0	0	-1	-1	-1	-1	-1	-1	0	0			PROTEIN TRICHOME BIREFRINGENCE-LIKE 25,PROTEIN TRICHOME BIREFRINGENCE-LIKE 9-RELATED			PF14416|PF13839	PMR5 N terminal Domain|GDSL/SGNH-like Acyl-Esterase family found in Pmr5 and Cas1p	IPR029962,IPR025846,IPR026057	-|Trichome birefringence-like family|PMR5 N-terminal domain|PC-Esterase
MarpolrudCA_g10041	Mp8g08290					all_BIO_PC4	accessory																																		MEIOTIC NUCLEAR DIVISION PROTEIN 1 HOMOLOG		Protein involved in meiotic recombination/predicted coiled-coil protein; C-term missing; [DR]	PF03962	Mnd1 HTH domain	IPR040453	-|Mnd1, HTH domain
MarpolrudCA_g10042	Mp8g08300					all_BIO_PC4	core							0	0	0	0	0	0	0	0	0	0	0	0	0	0	0	0	0	0	0	0	0	0	0	0	0									-
MarpolrudCA_g10043	Mp8g08310	ns	ns	ns		all_BIO_PC4	core							0	0	0	0	-1	0	-1	-1	-1	-1	-1	-1	-1	0	0	0	0	0	0	0	0	-1	0	0	0			D-TAGATOSE-1,6-BISPHOSPHATE ALDOLASE SUBUNIT						-
MarpolrudCA_g10047	Mp8g08320	up	ns	up		all_BIO_PC4	accessory			up	up	up	up	0	0	0	0	-1	-1	0	0	0	0	-1	-1	1	0	1	0	0	0	0	-1	0	0	1	1	0									-
MarpolrudCA_g10048	Mp8g08330	ns	ns	ns		all_BIO_PC4	core							0	0	0	0	0	0	0	0	0	0	0	0	0	0	0	0	0	0	0	0	0	0	0	0	0			GTPASE, IMAP FAMILY MEMBER-RELATED,TRANSLOCASE OF CHLOROPLAST 120, CHLOROPLASTIC-RELATED	P-loop containing nucleoside triphosphate hydrolases		PF11886|PF04548	Translocase of chloroplast 159/132, membrane anchor domain|AIG1 family	IPR027417,IPR024283,IPR006703,IPR005690	-|P-loop containing nucleoside triphosphate hydrolase|Translocase of chloroplast 159/132, membrane anchor domain|AIG1-type guanine nucleotide-binding (G) domain|Translocase of chloroplast Toc86/159	GO:0045036,GO:0009707,GO:0003924,GO:0005525	protein targeting to chloroplast|chloroplast outer membrane|GTPase activity|GTP binding
MarpolrudCA_g19866	Mp4g23150	ns	ns	ns		all_BIO_PC4|srad_month_PC2	accessory			up	up	up	down	0	1	0	0	-1	1	0	-1	-1	0	-1	-1	0	0	-1	0	0	0	0	1	-1	1	-1	1	0									-
MarpolrudCA_g19867	Mp4g23140	ns	ns	ns		all_BIO_PC4|srad_month_PC2	core						down	-1	0	-1	0	-1	0	-1	-1	-1	-1	-1	-1	-1	-1	-1	-1	-1	0	0	0	0	0	0	-1	-1			PHOSPHATIDYLCHOLINE TRANSFER PROTEIN,POLYKETIDE CYCLASE/DEHYDRASE AND LIPID TRANSPORT SUPERFAMILY PROTEIN	Bet v1-like	START domain-containing proteins involved in steroidogenesis/phosphatidylcholine transfer; [I]	PF01852	START domain	IPR023393,IPR002913	-|START-like domain superfamily|START domain	GO:0008289	lipid binding
MarpolrudCA_g19869	Mp4g23130	ns	ns	ns		all_BIO_PC4|srad_month_PC2	core							0	0	0	0	-1	0	0	0	0	0	-1	-1	0	0	0	0	0	0	0	0	1	0	0	0	0			FINGER (CCCH TYPE) PROTEIN, PUTATIVE-RELATED,-	RING/U-box,WD40 repeat-like,Protein kinase-like (PK-like)	Cdc4 and related F-box and WD-40 proteins; N-term missing; [R],MAPKKK (MAP kinase kinase kinase) SSK2 and related serine/threonine protein kinases; N-term missing; [T]	PF13445|PF00400|PF00069	RING-type zinc-finger|WD domain, G-beta repeat|Protein kinase domain	IPR001680,IPR011009,IPR036322,IPR000719,IPR001841,IPR027370,IPR020472,IPR013083,IPR044715,IPR015943,IPR017986,IPR017907	-|WD40 repeat|Protein kinase-like domain superfamily|WD40-repeat-containing domain superfamily|Protein kinase domain|Zinc finger, RING-type|RING-type zinc-finger, LisH dimerisation motif|G-protein beta WD-40 repeat|Zinc finger, RING/FYVE/PHD-type|WD repea	GO:0005524,GO:0006468,GO:0005515,GO:0004672	ATP binding|protein phosphorylation|protein binding|protein kinase activity
MarpolrudCA_g20305	Mp4g23160					all_BIO_PC4|srad_month_PC2	accessory							0	0	0	0	0	0	0	0	0	0	0	0	0	0	0	0	0	0	0	0	0	0	0	0	0			F-BOX/KELCH-REPEAT PLANT PROTEIN,F-BOX/KELCH-REPEAT PROTEIN	F-box domain		PF00646	F-box domain	IPR036047,IPR001810	-|F-box-like domain superfamily|F-box domain	GO:0005515	protein binding
MarpolrudCA_g9372	Mp5g03800	ns	ns	ns		altitude	core							0	0	0	0	1	0	0	0	0	0	1	1	1	0	0	0	0	0	0	0	0	1	1	0	0			VESICLE PROTEIN SORTING-ASSOCIATED,VACUOLAR PROTEIN SORTING-ASSOCIATED PROTEIN 45	Sec1/munc18-like (SM) proteins	Vacuolar sorting protein VPS45/Stt10 (Sec1 family); [U]	PF00995	Sec1 family	IPR001619,IPR027482,IPR043154,IPR036045,IPR043127	Sec1-like protein|-|Sec1-like, domain 2|Sec1-like, domain 1|Sec1-like superfamily|Sec1-like, domain 3a	GO:0016192	vesicle-mediated transport
MarpolrudCA_g9373	Mp5g03790	ns	ns	ns		altitude	core	Cells surrounding the notch						0	0	0	-1	0	-1	0	0	1	0	0	0	0	0	0	0	0	-1	-1	-1	0	-1	-1	0	0			DEOXYURIDINE 5'-TRIPHOSPHATE NUCLEOTIDOHYDROLASE,DEOXYURIDINE 5'-TRIPHOSPHATE NUCLEOTIDOHYDROLASE	dUTPase-like	dUTPase; [F]	PF00692	dUTPase	IPR008181,IPR036157,IPR033704,IPR029054	-|Deoxyuridine triphosphate nucleotidohydrolase|dUTPase-like superfamily|dUTPase, trimeric|dUTPase-like	GO:0006226,GO:0046081,GO:0000287,GO:0004170	dUMP biosynthetic process|dUTP catabolic process|magnesium ion binding|dUTP diphosphatase activity
MarpolrudCA_g17492	Mp2g09190	ns	ns	ns		altitude	core							0	0	0	0	0	0	0	0	0	0	0	0	0	0	0	0	0	0	0	0	0	0	0	0	0			SH3 DOMAIN-CONTAINING PROTEIN	ARM repeat,SH3-domain				IPR001452,IPR036028,IPR016024	-|SH3 domain|SH3-like domain superfamily|Armadillo-type fold	GO:0005515	protein binding
MarpolrudCA_g17495	Mp2g09200	ns	ns	ns		altitude	core					up		-1	-1	0	-1	-1	1	-1	-1	-1	-1	-1	-1	0	-1	-1	0	-1	1	1	1	1	1	0	-1	0			OS08G0179900 PROTEIN						-
	Mp1g24240	ns				altitude	accessory							0	0	0	-1	0	0	0	0	0	-1	0	0	0	0	0	0	0	-1	-1	-1	0	0	0	0	0									-
	Mp1g24250	ns				altitude	core
	Mp3g23120	ns				altitude|all_BIO_PC4	accessory							0	0	0	0	0	0	0	0	0	0	0	0	0	0	0	0	0	0	0	0	0	0	0	0	0			ION CHANNEL POLLUX-RELATED,ION CHANNEL CASTOR-RELATED					IPR044849	-|Ion channel CASTOR/POLLUX/SYM8-like
MarpolrudCA_g11504	Mp3g23100	up	ns	ns		altitude|all_BIO_PC4|srad_month_PC1	core				up	up		0	0	1	0	1	0	0	0	0	0	1	0	1	0	0	1	0	0	0	0	0	0	1	1	0	MpADT2		PREPHENATE DEHYDRATASE P PROTEIN,PREPHENATE DEHYDRATASE, ACT DOMAIN PROTEIN-RELATED	Periplasmic binding protein-like II,ACT-like	Prephenate dehydratase; [E]	PF00800	Prephenate dehydratase	IPR002912,IPR001086,IPR018528	-|ACT domain|Prephenate dehydratase|Prephenate dehydratase, conserved site	GO:0004664,GO:0009094	prephenate dehydratase activity|L-phenylalanine biosynthetic process
MarpolrudCA_g11505	Mp3g23110	ns	ns	ns		altitude|all_BIO_PC4|srad_month_PC1	accessory							0	0	0	0	0	-1	0	0	0	0	0	0	0	0	0	0	0	0	-1	-1	-1	-1	0	0	0			-,POST-ILLUMINATION CHLOROPHYLL FLUORESCENCE INCREASE						-
	Mp3g20000	ns				BIO1	accessory							0	0	0	0	0	-1	0	0	0	0	0	0	0	0	0	0	0	-1	-1	-1	0	-1	0	0	0			UNNAMED PRODUCT	L domain-like,RNI-like	Leucine-rich repeat protein; [S],Serine/threonine phosphatase 2C containing leucine-rich repeats, similar to SCN circadian oscillatory protein (SCOP); C-term missing; [T]	PF08263	Leucine rich repeat N-terminal domain	IPR032675,IPR003591,IPR013210	Leucine-rich repeat domain superfamily|-|Leucine-rich repeat, typical subtype|Leucine-rich repeat-containing N-terminal, plant-type
MarpolrudCA_g11604	Mp3g24230	ns	ns	ns		BIO10	core							0	0	1	-1	0	-1	-1	0	0	0	0	0	0	0	0	0	0	-1	-1	-1	-1	-1	0	0	0			VACUOLAR PROTEIN 8	ARM repeat,RING/U-box	Armadillo repeat protein VAC8 required for vacuole fusion, inheritance and cytosol-to-vacuole protein targeting; [U]			IPR000225,IPR011989,IPR016024	Armadillo|Armadillo-like helical|Armadillo-type fold|-	GO:0005515	protein binding
MarpolrudCA_g11605	Mp3g24240	ns	ns	ns		BIO10	core	Undefined cells;Undefined cells			up			0	0	1	0	0	0	0	0	0	0	0	0	1	0	0	0	0	0	0	0	0	0	0	0	0			APOPTOSIS-INDUCING FACTOR 1,APOPTOSIS-INDUCING FACTOR HOMOLOG A-RELATED	FAD/NAD(P)-binding domain	NADH-dehydrogenase (ubiquinone); [C]	PF07992	Pyridine nucleotide-disulphide oxidoreductase	IPR023753,IPR036188	-|FAD/NAD(P)-binding domain|FAD/NAD(P)-binding domain superfamily	GO:0016491	oxidoreductase activity
MarpolrudCA_g5	Mp1g14150	ns	ns	ns		BIO11	core			down	down	down	down	0	0	0	-1	0	-1	-1	-1	-1	-1	0	0	0	0	-1	-1	0	-1	-1	-1	-1	-1	-1	-1	0	MpCYP78-like1		CYTOCHROME P450 78A7,CYTOCHROME P450 78A7-RELATED	Cytochrome P450	Cytochrome P450 CYP2 subfamily; [Q]	PF00067	Cytochrome P450	IPR036396,IPR002401,IPR001128,IPR017972	Cytochrome P450 superfamily|-|Cytochrome P450, E-class, group I|Cytochrome P450|Cytochrome P450, conserved site	GO:0005506,GO:0016705,GO:0020037	iron ion binding|oxidoreductase activity, acting on paired donors, with incorporation or reduction of molecular oxygen|heme binding
MarpolrudCA_g6	Mp1g14140	ns				BIO11	core							0	0	0	0	1	0	1	1	1	1	1	1	1	0	0	0	0	0	0	0	0	1	1	0	0	MpExpansin1		EXPANSIN,EXPANSIN-A15	Barwin-like endoglucanases,PHL pollen allergen		PF01357|PF03330	Expansin C-terminal domain|Lytic transglycolase	IPR007117,IPR036908,IPR036749,IPR009009,IPR007118,IPR007112,IPR002963	Expansin, cellulose-binding-like domain|RlpA-like domain superfamily|-|Expansin, cellulose-binding-like domain superfamily|RlpA-like protein, double-psi beta-barrel domain|Expansin/Lol pI|Expansin/pollen allergen, DPBB domain|Expansin	GO:0005576,GO:0009664	extracellular region|plant-type cell wall organization
MarpolrudCA_g7	Mp1g14130	ns	ns	ns		BIO11	accessory							0	0	0	0	0	0	0	0	0	0	0	0	0	0	0	0	0	0	0	0	0	0	0	0	0			NON-SPECIFIC SERINE/THREONINE PROTEIN KINASE,SERINE/THREONINE-PROTEIN KINASE	Protein kinase-like (PK-like)	NDR and related serine/threonine kinases; [R]	PF00433|PF00069	Protein kinase C terminal domain|Protein kinase domain	IPR017441,IPR000961,IPR017892,IPR000719,IPR011009,IPR008271	-|Protein kinase, ATP binding site|AGC-kinase, C-terminal|Protein kinase, C-terminal|Protein kinase domain|Protein kinase-like domain superfamily|Serine/threonine-protein kinase, active site	GO:0004674,GO:0005524,GO:0006468,GO:0004672	protein serine/threonine kinase activity|ATP binding|protein phosphorylation|protein kinase activity
MarpolrudCA_g8	Mp1g14120	ns	ns	ns		BIO11	core							0	0	0	0	0	0	0	0	0	0	0	0	0	0	0	0	0	0	0	0	0	0	0	0	0			GENERAL TRANSCRIPTION FACTOR IIIC, POLYPEPTIDE 5		RNA polymerase III transcription factor (TF)IIIC subunit; C-term missing; [K]	PF09734|PF17682	RNA polymerase III transcription factor (TF)IIIC subunit HTH domain|Tau95 Triple barrel domain	IPR040454,IPR042536,IPR019136,IPR041499	Transcription factor IIIC subunit Tfc1/Sfc1|-|TFIIIC, subcomplex tauA subunit Sfc1, triple barrel domain superfamily|Transcription factor IIIC subunit 5, HTH domain|Transcription factor IIIC subunit Tfc1/Sfc1, triple barrel domain	GO:0006384,GO:0000127	transcription initiation from RNA polymerase III promoter|transcription factor TFIIIC complex
MarpolrudCA_g9	Mp1g14110	ns				BIO11	core							0	0	0	0	0	-1	0	0	0	0	0	0	0	1	0	0	0	-1	0	-1	-1	-1	0	0	1			GLYCINE-RICH DOMAIN-CONTAINING PROTEIN 1,ENOLASE (DUF1399)			PF07173	Glycine-rich domain-containing protein-like	IPR009836	-|Glycine-rich domain-containing protein-like
MarpolrudCA_g10	Mp1g14110	ns	ns	ns		BIO11	core							0	0	0	0	0	-1	0	0	0	0	0	0	0	1	0	0	0	-1	0	-1	-1	-1	0	0	1			GLYCINE-RICH DOMAIN-CONTAINING PROTEIN 1,ENOLASE (DUF1399)			PF07173	Glycine-rich domain-containing protein-like	IPR009836	-|Glycine-rich domain-containing protein-like
MarpolrudCA_g8133	Mp1g14180	ns				BIO11	core				down	down		0	0	0	0	-1	0	0	0	0	0	0	0	-1	0	0	0	0	1	0	0	0	0	0	0	0			CHAPERONE PROTEIN DNAJ 20 CHLOROPLASTIC,CHAPERONE PROTEIN DNAJ 20, CHLOROPLASTIC	Chaperone J-domain	Molecular chaperone (DnaJ superfamily); C-term missing; [O]	PF00226	DnaJ domain	IPR001623,IPR036869	DnaJ domain|-|Chaperone J-domain superfamily
MarpolrudCA_g8134	Mp1g14180	ns	ns	ns		BIO11	core				down	down		0	0	0	0	-1	0	0	0	0	0	0	0	-1	0	0	0	0	1	0	0	0	0	0	0	0			CHAPERONE PROTEIN DNAJ 20 CHLOROPLASTIC,CHAPERONE PROTEIN DNAJ 20, CHLOROPLASTIC	Chaperone J-domain	Molecular chaperone (DnaJ superfamily); C-term missing; [O]	PF00226	DnaJ domain	IPR001623,IPR036869	DnaJ domain|-|Chaperone J-domain superfamily
MarpolrudCA_g8137	Mp1g14200	ns	ns	ns		BIO11	core				down			0	0	0	0	0	-1	0	0	0	-1	0	0	0	0	0	0	0	-1	-1	-1	-1	-1	0	0	0			RETICULON-LIKE PROTEIN B17,RETICULON-LIKE PROTEIN B17		Reticulon; [U]	PF02453	Reticulon	IPR003388,IPR044647	-|Reticulon|Reticulon-like protein B17/18/21
MarpolrudCA_g8138	Mp1g14200	ns				BIO11	core				down			0	0	0	0	0	-1	0	0	0	-1	0	0	0	0	0	0	0	-1	-1	-1	-1	-1	0	0	0			RETICULON-LIKE PROTEIN B17,RETICULON-LIKE PROTEIN B17		Reticulon; [U]	PF02453	Reticulon	IPR003388,IPR044647	-|Reticulon|Reticulon-like protein B17/18/21
MarpolrudCA_g8139	Mp1g14210	ns	ns	ns		BIO11	core							0	0	0	0	0	0	-1	0	0	-1	0	0	0	0	0	0	0	0	0	0	0	0	0	0	0			TRANSLATION ELONGATION FACTOR EF1B/RIBOSOMAL PROTEIN S6 FAMILY PROTEIN,MITOCHONDRIAL 28S RIBOSOMAL PROTEIN S6	Ribosomal protein S6	Mitochondrial ribosomal protein MRP17; C-term missing; [J]	PF01250	Ribosomal protein S6	IPR000529,IPR014717,IPR035980	Ribosomal protein S6|Translation elongation factor EF1B/ribosomal protein S6|-|Ribosomal protein S6 superfamily	GO:0019843,GO:0003735,GO:0005840,GO:0006412	rRNA binding|structural constituent of ribosome|ribosome|translation
MarpolrudCA_g8140	Mp1g14220	ns	ns	ns		BIO11	core							0	0	0	0	0	1	-1	-1	-1	-1	0	0	-1	0	0	-1	0	1	1	0	0	0	0	-1	0			UNC-93 RELATED	MFS general substrate transporter	Predicted membrane protein; [S]	PF05978	Ion channel regulatory protein UNC-93	IPR010291,IPR036259,IPR044771	-|Ion channel regulatory protein, UNC-93|MFS transporter superfamily|UNC93-like protein 3, plant
MarpolrudCA_g8141	Mp1g14250	up				BIO11	core				up	up	up	0	0	0	0	0	0	0	0	0	0	0	0	0	0	0	0	0	1	1	0	1	0	0	0	0			OS01G0762900 PROTEIN,OS01G0762900 PROTEIN						-
MarpolrudCA_g8142	Mp1g14250	up	ns	ns		BIO11	core				up	up	up	0	0	0	0	0	0	0	0	0	0	0	0	0	0	0	0	0	1	1	0	1	0	0	0	0			OS01G0762900 PROTEIN,OS01G0762900 PROTEIN						-
MarpolrudCA_g8143	Mp1g14260	ns	ns	ns		BIO11	accessory						up	0	0	0	0	0	0	0	0	0	0	0	0	0	0	0	0	0	0	0	0	0	0	0	0	0			EXPRESSED PROTEIN,EXPRESSED PROTEIN						-
MarpolrudCA_g8152	Mp1g14320	ns	ns	ns		BIO11	core						down	0	0	0	0	0	0	0	-1	0	0	0	0	0	0	0	0	0	0	0	0	0	0	0	0	0			PROLYL AMINOPEPTIDASE-RELATED,2-SUCCINYL-6-HYDROXY-2,4-CYCLOHEXADIENE-1-CARBOXYLATE SYNTHASE	alpha/beta-Hydrolases		PF00561	alpha/beta hydrolase fold	IPR000073,IPR029058,IPR002410	Alpha/beta hydrolase fold-1|Alpha/Beta hydrolase fold|Peptidase S33|-	GO:0008233,GO:0006508	peptidase activity|proteolysis
MarpolrudCA_g8153	Mp1g14330	ns	ns	ns		BIO11	core							0	0	0	0	0	0	0	0	0	0	0	0	0	0	0	0	0	0	0	0	0	0	0	0	0			TRNA-AMINOACYLATION COFACTOR ARC1 FAMILY MEMBER,AMINOACYL TRNA SYNTHASE COMPLEX-INTERACTING MULTIFUNCTIONAL PROTEIN 1	GST C-terminal domain-like,Nucleic acid-binding proteins	tRNA-binding protein; [J],Glutamyl-tRNA synthetase; C-term missing; [J]	PF01588	Putative tRNA binding domain	IPR002547,IPR036282,IPR012340	-|tRNA-binding domain|Glutathione S-transferase, C-terminal domain superfamily|Nucleic acid-binding, OB-fold	GO:0000049	tRNA binding
MarpolrudCA_g8155	Mp1g14340	ns	ns	ns		BIO11	accessory						up	0	0	0	0	0	0	0	0	0	0	0	0	0	0	0	0	0	0	0	0	0	1	0	0	0			AMSH-LIKE PROTEASE,AMSH-LIKE UBIQUITIN THIOESTERASE 1	JAB1/MPN domain	SMAD6 interacting protein AMSH, contains JAB/MPN/Mov34 domain; [T]	PF08969|PF01398	USP8 dimerisation domain|JAB1/Mov34/MPN/PAD-1 ubiquitin protease	IPR000555,IPR015063,IPR044098,IPR037518	-|JAB1/MPN/MOV34 metalloenzyme domain|USP8 dimerisation domain|STAMBP/STALP-like, MPN domain|MPN domain	GO:0008237,GO:0070536,GO:0070122,GO:0061578,GO:0016579,GO:0005515	metallopeptidase activity|protein K63-linked deubiquitination|isopeptidase activity|Lys63-specific deubiquitinase activity|protein deubiquitination|protein binding
MarpolrudCA_g8156	Mp1g14350	ns	ns	ns		BIO11	core							0	0	0	0	0	0	-1	0	-1	-1	-1	0	0	0	0	0	0	0	0	0	0	0	-1	0	0			-						-
MarpolrudCA_g8157	Mp1g14360	ns	ns	ns		BIO11	core							0	0	0	0	0	0	0	0	0	0	0	0	0	0	0	0	0	0	0	0	-1	0	0	0	0			DIAMINE N-ACETYLTRANSFERASE	Acyl-CoA N-acyltransferases (Nat)	Diamine acetyltransferase; [E]	PF00583	Acetyltransferase (GNAT) family	IPR000182,IPR016181	-|GNAT domain|Acyl-CoA N-acyltransferase	GO:0008080	N-acetyltransferase activity
MarpolrudCA_g4	Mp1g14170					BIO11	accessory																																								-
	Mp1g14315	ns				BIO11	super_accessory																																								-
MarpolrudCA_g20730	Mp4g16840	ns				BIO12	core							1	1	1	0	0	-1	0	0	0	0	1	1	1	1	1	0	1	-1	0	-1	-1	-1	1	0	1	MpSAUR6	Auxin responsive protein				PF02519	Auxin responsive protein	IPR003676	Small auxin-up RNA|-	GO:0009733	response to auxin
MarpolrudCA_g13252	Mp2g17680	up	ns	ns		BIO13|BIO16	core						up	0	0	1	0	0	0	0	0	0	1	0	0	1	0	0	0	0	-1	-1	0	-1	0	0	0	0	MpCYP823A2		CYTOCHROME P450 703A2-RELATED-RELATED	Cytochrome P450	Cytochrome P450 CYP2 subfamily; [Q]	PF00067	Cytochrome P450	IPR036396,IPR002401,IPR001128,IPR017972	-|Cytochrome P450 superfamily|Cytochrome P450, E-class, group I|Cytochrome P450|Cytochrome P450, conserved site	GO:0005506,GO:0016705,GO:0020037	iron ion binding|oxidoreductase activity, acting on paired donors, with incorporation or reduction of molecular oxygen|heme binding
MarpolrudCA_g13254	Mp2g17670	ns	ns	ns		BIO13|BIO16	accessory							0	0	0	0	0	0	0	0	0	0	0	0	0	0	0	0	0	0	0	0	0	0	0	0	0			DEFECTIVE IN CULLIN NEDDYLATION PROTEIN,RP42 RELATED	EF-hand	Uncharacterized conserved protein; N-term missing; [S]	PF03556	Cullin binding	IPR005176,IPR042460,IPR014764,IPR011992	-|Potentiating neddylation domain|DCN1-like, PONY binding domain|Defective-in-cullin neddylation protein|EF-hand domain pair
MarpolrudCA_g14019	Mp2g24040	ns	ns	ns		BIO13|BIO16	core							0	0	0	0	0	0	0	0	0	0	0	0	-1	0	0	0	0	0	0	0	0	0	0	0	0			GLUCOSE INHIBITED DIVISION PROTEIN A	FAD/NAD(P)-binding domain	NAD/FAD-utilizing protein possibly involved in translation; [J]	PF01134|PF13932	Glucose inhibited division protein A|GidA associated domain	IPR036188,IPR040131,IPR020595,IPR004416,IPR026904,IPR002218	-|FAD/NAD(P)-binding domain superfamily|MnmG, N-terminal domain|MnmG-related, conserved site|tRNA uridine 5-carboxymethylaminomethyl modification enzyme MnmG|GidA associated domain 3|tRNA uridine 5-carboxymethylaminomethyl modification enzyme MnmG-related	GO:0050660,GO:0008033,GO:0002098	flavin adenine dinucleotide binding|tRNA processing|tRNA wobble uridine modification
MarpolrudCA_g14020	Mp2g24040	ns				BIO13|BIO16	core							0	0	0	0	0	0	0	0	0	0	0	0	-1	0	0	0	0	0	0	0	0	0	0	0	0			GLUCOSE INHIBITED DIVISION PROTEIN A	FAD/NAD(P)-binding domain	NAD/FAD-utilizing protein possibly involved in translation; [J]	PF01134|PF13932	Glucose inhibited division protein A|GidA associated domain	IPR036188,IPR040131,IPR020595,IPR004416,IPR026904,IPR002218	-|FAD/NAD(P)-binding domain superfamily|MnmG, N-terminal domain|MnmG-related, conserved site|tRNA uridine 5-carboxymethylaminomethyl modification enzyme MnmG|GidA associated domain 3|tRNA uridine 5-carboxymethylaminomethyl modification enzyme MnmG-related	GO:0050660,GO:0008033,GO:0002098	flavin adenine dinucleotide binding|tRNA processing|tRNA wobble uridine modification
MarpolrudCA_g14021	Mp2g24030	ns	ns	ns		BIO13|BIO16	core							0	0	0	0	0	0	0	0	0	0	0	0	0	0	0	0	0	0	0	0	0	0	0	0	0			OS08G0446301 PROTEIN,LRR RECEPTOR-LIKE SERINE/THREONINE-PROTEIN KINASE-RELATED	L domain-like,RNI-like	Leucine-rich repeat protein; [S],Cytoskeletal regulator Flightless-I (contains leucine-rich and gelsolin repeats); C-term missing; [Z]	PF13855|PF08263	Leucine rich repeat|Leucine rich repeat N-terminal domain	IPR032675,IPR001611,IPR003591,IPR013210	-|Leucine-rich repeat domain superfamily|Leucine-rich repeat|Leucine-rich repeat, typical subtype|Leucine-rich repeat-containing N-terminal, plant-type	GO:0005515	protein binding
	Mp2g24050	ns				BIO13|BIO16	super_accessory			up	up
	Mp2g17660	up				BIO13|BIO16								0	0	0	0	0	0	0	0	0	0	0	0	0	0	0	0	0	0	0	0	0	0	0	0	0									-
MarpolrudCA_g11536	Mp3g23480	up	ns	ns		BIO14|BIO17	accessory				up	up		0	0	0	0	0	0	0	0	0	0	0	0	1	0	0	0	0	0	0	0	0	0	0	0	0			MYOSIN,MYOSIN-2 ISOFORM X1	P-loop containing nucleoside triphosphate hydrolases	Myosin class V heavy chain; [Z]	PF00063|PF00612	Myosin head (motor domain)|IQ calmodulin-binding motif	IPR000048,IPR001609,IPR036022,IPR036961,IPR027417	-|IQ motif, EF-hand binding site|Myosin head, motor domain|Plant myosin class VIII, motor domain|Kinesin motor domain superfamily|P-loop containing nucleoside triphosphate hydrolase	GO:0051015,GO:0016459,GO:0005524,GO:0003774,GO:0005515	actin filament binding|myosin complex|ATP binding|motor activity|protein binding
MarpolrudCA_g11537	Mp3g23490	ns	ns	ns		BIO14|BIO17	core							0	0	0	0	0	0	-1	0	0	-1	0	0	0	0	0	0	0	0	0	0	0	0	0	0	0			ALPHA- AND GAMMA-ADAPTIN-BINDING PROTEIN P34	P-loop containing nucleoside triphosphate hydrolases	Uncharacterized conserved protein; [S]	PF00071|PF10199	Ras family|Alpha and gamma adaptin binding protein p34	IPR001806,IPR027417,IPR019341	-|Small GTPase|P-loop containing nucleoside triphosphate hydrolase|Alpha/gamma-adaptin-binding protein p34	GO:0005525,GO:0003924	GTP binding|GTPase activity
MarpolrudCA_g11538	Mp3g23490	ns	ns	ns		BIO14|BIO17	core							0	0	0	0	0	0	-1	0	0	-1	0	0	0	0	0	0	0	0	0	0	0	0	0	0	0			ALPHA- AND GAMMA-ADAPTIN-BINDING PROTEIN P34	P-loop containing nucleoside triphosphate hydrolases	Uncharacterized conserved protein; [S]	PF00071|PF10199	Ras family|Alpha and gamma adaptin binding protein p34	IPR001806,IPR027417,IPR019341	-|Small GTPase|P-loop containing nucleoside triphosphate hydrolase|Alpha/gamma-adaptin-binding protein p34	GO:0005525,GO:0003924	GTP binding|GTPase activity
MarpolrudCA_g20381	Mp5g21860	ns	ns	ns		BIO14|BIO17	core							0	0	0	0	0	-1	0	0	0	0	0	0	0	1	0	0	0	-1	-1	-1	0	-1	0	0	0	MpNBS-LRR17		VACUOLAR PROTEIN 8	TPR-like,P-loop containing nucleoside triphosphate hydrolases,ARM repeat	Karyopherin (importin) alpha; [U],Armadillo repeat protein VAC8 required for vacuole fusion, inheritance and cytosol-to-vacuole protein targeting; [U]	PF00931|PF00514|PF01602|PF13646	NB-ARC domain|Armadillo/beta-catenin-like repeat|Adaptin N terminal region|HEAT repeats	IPR011990,IPR011989,IPR016024,IPR003593,IPR013026,IPR004155,IPR002182,IPR000225,IPR027417,IPR002553	Tetratricopeptide-like helical domain superfamily|Armadillo-like helical|Armadillo-type fold|-|AAA+ ATPase domain|Tetratricopeptide repeat-containing domain|PBS lyase HEAT-like repeat|NB-ARC|Armadillo|P-loop containing nucleoside triphosphate hydrolase|Clathrin/coatomer adaptor, adaptin-like, N-terminal	GO:0016192,GO:0006886,GO:0030117,GO:0043531,GO:0005515	vesicle-mediated transport|intracellular protein transport|membrane coat|ADP binding|protein binding
MarpolrudCA_g6182	Mp3g08460	ns	ns	ns		BIO15	core	Gemma cells;Rhizoids						0	0	0	0	0	1	0	0	0	0	0	0	0	0	0	0	0	1	1	0	1	0	0	0	0			TRANSMEMBRANE PROTEIN 18,TRANSMEMBRANE PROTEIN 18			PF14770	Transmembrane protein 18	IPR026721	-|Transmembrane protein 18
MarpolrudCA_g6184	Mp3g08430	up	ns	ns		BIO15	accessory			up	up		up	0	0	0	0	0	-1	0	0	-1	0	0	-1	1	-1	-1	0	0	0	-1	0	0	-1	-1	0	0			LEUCINE-RICH REPEAT RECEPTOR PROTEIN KINASE EMS1,LEUCINE-RICH REPEAT RECEPTOR PROTEIN KINASE EMS1	L domain-like	Serine/threonine phosphatase 2C containing leucine-rich repeats, similar to SCN circadian oscillatory protein (SCOP); C-term missing; [T],Ras suppressor protein (contains leucine-rich repeats); C-term missing; [T]	PF08263|PF13855	Leucine rich repeat N-terminal domain|Leucine rich repeat	IPR032675,IPR013210,IPR003591,IPR001611	-|Leucine-rich repeat domain superfamily|Leucine-rich repeat-containing N-terminal, plant-type|Leucine-rich repeat, typical subtype|Leucine-rich repeat	GO:0005515	protein binding
MarpolrudCA_g9900	Mp8g06780	ns	ns	ns		BIO15	core							0	0	0	-1	0	0	-1	-1	-1	-1	0	0	0	0	0	0	0	-1	0	0	-1	0	0	0	0	MpGID1L4	putative class I carboxyesterase	ACETYL ESTERASE,ARYLACETAMIDE DEACETYLASE	alpha/beta-Hydrolases	Arylacetamide deacetylase; [V]	PF07859	alpha/beta hydrolase fold	IPR029058,IPR013094	Alpha/Beta hydrolase fold|Alpha/beta hydrolase fold-3|-	GO:0016787	hydrolase activity
MarpolrudCA_g8719	Mp1g19670	ns	ns	ns		BIO18	core							0	0	0	0	0	0	0	0	0	0	0	0	0	0	0	0	0	0	0	0	0	0	0	0	0			D-GLYCERATE DEHYDROGENASE/HYDROXYPYRUVATE REDUCTASE,2-HYDROXYACID DEHYDROGENASE-RELATED	NAD(P)-binding Rossmann-fold domains,Formate/glycerate dehydrogenase catalytic domain-like	Glyoxylate/hydroxypyruvate reductase (D-isomer-specific 2-hydroxy acid dehydrogenase superfamily); [C]	PF02826|PF00389	D-isomer specific 2-hydroxyacid dehydrogenase, NAD binding domain|D-isomer specific 2-hydroxyacid dehydrogenase, catalytic domain	IPR029752,IPR036291,IPR006140,IPR006139	-|D-isomer specific 2-hydroxyacid dehydrogenase, NAD-binding domain conserved site 1|NAD(P)-binding domain superfamily|D-isomer specific 2-hydroxyacid dehydrogenase, NAD-binding domain|D-isomer specific 2-hydroxyacid dehydrogenase, catalytic domain	GO:0016616,GO:0051287	oxidoreductase activity, acting on the CH-OH group of donors, NAD or NADP as acceptor|NAD binding
MarpolrudCA_g8721	Mp1g19680	ns	ns	ns		BIO18	core							0	0	0	0	0	1	0	0	0	0	0	0	0	0	0	0	0	0	0	0	1	1	0	0	0			NEP1-INTERACTING PROTEIN-LIKE 2,NEP1-INTERACTING PROTEIN-LIKE 2	RING/U-box	Predicted E3 ubiquitin ligase; N-term missing; C-term missing; [O]	PF13639	Ring finger domain	IPR001876,IPR001841,IPR013083,IPR044523	Zinc finger, RanBP2-type|Zinc finger, RING-type|-|Zinc finger, RING/FYVE/PHD-type|RING domain-containing protein NIP1/2-like
MarpolrudCA_g10177	Mp8g09500					BIO18	accessory																																MpC3H37		TRANSCRIPTION FACTOR C3H FAMILY-RELATED,KH DOMAIN CONTAINING RNA BINDING PROTEIN	CCCH zinc finger,Eukaryotic type KH-domain (KH-domain type I)		PF00642	Zinc finger C-x8-C-x5-C-x3-H type (and similar)	IPR036612,IPR000571,IPR036855	K Homology domain, type 1 superfamily|-|Zinc finger, CCCH-type|Zinc finger, CCCH-type superfamily	GO:0003723,GO:0046872	RNA binding|metal ion binding
MarpolrudCA_g10187	Mp8g09510	ns	ns	ns		BIO18|BIO8	accessory							0	0	0	0	0	0	0	0	0	0	0	0	0	0	0	0	0	0	0	0	0	0	0	0	0			PROTEASOME SUBUNIT ALPHA/BETA,PROTEASOME SUBUNIT ALPHA TYPE	N-terminal nucleophile aminohydrolases (Ntn hydrolases)	20S proteasome, regulatory subunit alpha type PSMA3/PRE10; [O]	PF10584|PF00227	Proteasome subunit A N-terminal signature|Proteasome subunit	IPR023332,IPR000426,IPR029055,IPR001353	Proteasome alpha-type subunit|Proteasome alpha-subunit, N-terminal domain|-|Nucleophile aminohydrolases, N-terminal|Proteasome, subunit alpha/beta	GO:0006511,GO:0019773,GO:0051603,GO:0005839	ubiquitin-dependent protein catabolic process|proteasome core complex, alpha-subunit complex|proteolysis involved in cellular protein catabolic process|proteasome core complex
MarpolrudCA_g10188	Mp8g09520	ns	ns	ns		BIO18|BIO8	accessory							0	0	0	0	0	0	0	0	0	0	0	0	0	0	0	0	0	0	0	0	0	0	0	0	0			ER MEMBRANE PROTEIN COMPLEX SUBUNIT 6,UNCHARACTERIZED		Uncharacterized conserved protein; [S]	PF07019	Rab5-interacting protein (Rab5ip)	IPR008504,IPR029008	-|ER membrane protein complex subunit 6|Rab5-interacting protein family	GO:0016021,GO:0005783,GO:0072546	integral component of membrane|endoplasmic reticulum|ER membrane protein complex
MarpolrudCA_g10189	Mp8g09530	ns	ns	ns		BIO18|BIO8	core				up			0	0	0	0	0	0	0	0	0	0	0	0	0	0	0	0	0	0	0	0	0	0	0	0	0			DOLICHYL-DIPHOSPHOOLIGOSACCHARIDE--PROTEIN GLYCOSYLTRANSFERASE SUBUNIT 1,RIBOPHORIN I		Oligosaccharyltransferase, alpha subunit (ribophorin I); [O]	PF04597	Ribophorin I	IPR007676	-|Ribophorin I	GO:0006486,GO:0016021	protein glycosylation|integral component of membrane
MarpolrudCA_g10190	Mp8g09550	ns	ns	ns		BIO18|BIO8								0	0	0	0	0	1	0	0	0	0	0	0	0	0	0	0	0	1	1	1	1	0	0	0	0									-
MarpolrudCA_g2050	Mp5g12640	ns	ns	ns		BIO19	accessory							0	0	0	0	0	0	0	0	0	0	0	0	0	0	0	0	0	0	0	0	1	0	0	0	0			TAX1 BINDING PROTEIN-RELATED,BNAC09G20820D PROTEIN	ARM repeat	Uncharacterized conserved protein; [S]	PF12755|PF11916	Vacuolar 14 Fab1-binding region|Vacuolar protein 14 C-terminal Fig4p binding	IPR021133,IPR026825,IPR011989,IPR021841,IPR016024	-|HEAT, type 2|Vacuole morphology and inheritance protein 14|Armadillo-like helical|Vacuolar protein 14, C-terminal Fig4-binding domain|Armadillo-type fold	GO:0070772,GO:0006661	PAS complex|phosphatidylinositol biosynthetic process
MarpolrudCA_g2052	Mp5g12650	ns	ns	ns		BIO19	core					down		0	0	0	0	0	0	0	0	0	0	0	0	0	0	0	0	0	0	0	0	-1	0	0	0	0	MpPILS3		PROTEIN PIN-LIKES 2		Predicted membrane protein; [S]	PF03547	Membrane transport protein	IPR039305,IPR004776	-|Protein PIN-LIKES 2/6|Membrane transport protein	GO:0016021,GO:0055085	integral component of membrane|transmembrane transport
MarpolrudCA_g14604	Mp2g25930	ns	ns	ns		BIO19	core						up	0	0	0	0	0	0	0	0	0	0	0	0	0	0	0	0	0	0	0	0	1	0	0	0	0			CDK-ACTIVATING KINASE ASSEMBLY FACTOR MAT1,CDK-ACTIVATING KINASE ASSEMBLY FACTOR MAT1		Predicted E3 ubiquitin ligase containing RING finger, subunit of transcription/repair factor TFIIH and CDK-activating kinase assembly factor; N-term missing; [O]	PF06391	CDK-activating kinase assembly factor MAT1	IPR015877,IPR004575	Cdk-activating kinase assembly factor MAT1, centre|Cdk-activating kinase assembly factor MAT1/Tfb3|-	GO:0006289,GO:0005675,GO:0045737,GO:0061575	nucleotide-excision repair|transcription factor TFIIH holo complex|positive regulation of cyclin-dependent protein serine/threonine kinase activity|cyclin-dependent protein serine/threonine kinase activator activity
MarpolrudCA_g14605	Mp2g25940	ns	ns	ns		BIO19	core			up	up	up	down	0	0	0	-1	0	1	0	0	0	0	1	1	1	0	-1	0	0	1	0	1	1	1	1	0	0	MpCYP707A	ABA 8â€™-hydorxylase	CYTOCHROME P450 26,ABSCISIC ACID 8'-HYDROXYLASE 4-LIKE	Cytochrome P450	Cytochrome P450 CYP4/CYP19/CYP26 subfamilies; [QI]	PF00067	Cytochrome P450	IPR036396,IPR017972,IPR002401,IPR001128	-|Cytochrome P450 superfamily|Cytochrome P450, conserved site|Cytochrome P450, E-class, group I|Cytochrome P450	GO:0005506,GO:0016705,GO:0020037	iron ion binding|oxidoreductase activity, acting on paired donors, with incorporation or reduction of molecular oxygen|heme binding
MarpolrudCA_g8215	Mp1g14920	ns				BIO2|srad_month_PC1|BIO5	core							0	0	0	0	0	0	1	1	1	1	0	0	0	0	0	0	0	0	0	0	1	0	1	0	0			NSF ATTACHMENT PROTEIN-RELATED,SOLUBLE NSF ATTACHMENT PROTEIN SNAP	TPR-like	Protein required for fusion of vesicles in vesicular transport, alpha-SNAP; N-term missing; [U]	PF14938	Soluble NSF attachment protein, SNAP	IPR000744,IPR011990	-|NSF attachment protein|Tetratricopeptide-like helical domain superfamily	GO:0006886,GO:0005515	intracellular protein transport|protein binding
MarpolrudCA_g8212	Mp1g14880	ns	ns	ns		BIO2|srad_month_PC1|BIO5|all_BIO_PC1	core							0	0	0	0	0	0	0	0	0	0	0	0	0	0	0	0	0	0	0	0	0	0	0	0	0			LEUCYL-TRNA SYNTHETASE,-	Anticodon-binding domain of a subclass of class I aminoacyl-tRNA synthetases,Nucleotidylyl transferase,ValRS/IleRS/LeuRS editing domain	Leucyl-tRNA synthetase; [J]	PF08264|PF00133	Anticodon-binding domain of tRNA ligase|tRNA synthetases class I (I, L, M and V)	IPR013155,IPR001412,IPR014729,IPR004493,IPR009008,IPR002300,IPR009080	-|Methionyl/Valyl/Leucyl/Isoleucyl-tRNA synthetase, anticodon-binding|Aminoacyl-tRNA synthetase, class I, conserved site|Rossmann-like alpha/beta/alpha sandwich fold|Leucyl-tRNA synthetase, class Ia, archaeal/eukaryotic cytosolic|Valyl/Leucyl/Isoleucyl-tR	GO:0006418,GO:0002161,GO:0006429,GO:0004823,GO:0000166,GO:0005524,GO:0004812	tRNA aminoacylation for protein translation|aminoacyl-tRNA editing activity|leucyl-tRNA aminoacylation|leucine-tRNA ligase activity|nucleotide binding|ATP binding|aminoacyl-tRNA ligase activity
MarpolrudCA_g8213	Mp1g14910	ns	ns	ns		BIO2|srad_month_PC1|BIO5|all_BIO_PC1	core				down		down	0	0	0	0	0	0	0	0	0	-1	0	0	-1	0	0	0	0	0	0	0	0	1	0	0	0			-,STARCH SYNTHASE 4, CHLOROPLASTIC/AMYLOPLASTIC-RELATED	UDP-Glycosyltransferase/glycogen phosphorylase	Microtubule-associated protein dynactin DCTN1/Glued; C-term missing; [DZ]	PF08323|PF00534	Starch synthase catalytic domain|Glycosyl transferases group 1	IPR013534,IPR001296,IPR011835	-|Starch synthase, catalytic domain|Glycosyl transferase, family 1|Bacterial/plant glycogen synthase	GO:0016757,GO:0004373	transferase activity, transferring glycosyl groups|glycogen (starch) synthase activity
MarpolrudCA_g8214	Mp1g14910	ns				BIO2|srad_month_PC1|BIO5|all_BIO_PC1	core				down		down	0	0	0	0	0	0	0	0	0	-1	0	0	-1	0	0	0	0	0	0	0	0	1	0	0	0			-,STARCH SYNTHASE 4, CHLOROPLASTIC/AMYLOPLASTIC-RELATED	UDP-Glycosyltransferase/glycogen phosphorylase	Microtubule-associated protein dynactin DCTN1/Glued; C-term missing; [DZ]	PF08323|PF00534	Starch synthase catalytic domain|Glycosyl transferases group 1	IPR013534,IPR001296,IPR011835	-|Starch synthase, catalytic domain|Glycosyl transferase, family 1|Bacterial/plant glycogen synthase	GO:0016757,GO:0004373	transferase activity, transferring glycosyl groups|glycogen (starch) synthase activity
MarpolrudCA_g9201	Mp5g05740	ns	ns	ns		BIO3	core		down				up	0	0	0	0	0	0	1	1	1	1	0	0	0	0	0	0	0	0	0	0	0	0	0	0	0									-
MarpolrudCA_g14428	Mp2g24510	ns				BIO5	core	Oil body cells						0	0	0	0	0	0	0	0	0	0	0	0	0	0	0	0	0	0	0	0	0	0	0	0	0	MpFAD3		ACYL- ACYL-CARRIER-PROTEIN DESATURASE-RELATED,STEAROYL-[ACYL-CARRIER-PROTEIN] 9-DESATURASE 5, CHLOROPLASTIC	Ferritin-like		PF03405	Fatty acid desaturase	IPR005067,IPR012348,IPR009078	Fatty acid desaturase, type 2|Ribonucleotide reductase-like|-|Ferritin-like superfamily	GO:0006631,GO:0045300,GO:0016491	fatty acid metabolic process|acyl-[acyl-carrier-protein] desaturase activity|oxidoreductase activity
MarpolrudCA_g14429	Mp2g24510	ns	ns	ns		BIO5	core	Oil body cells						0	0	0	0	0	0	0	0	0	0	0	0	0	0	0	0	0	0	0	0	0	0	0	0	0	MpFAD3		ACYL- ACYL-CARRIER-PROTEIN DESATURASE-RELATED,STEAROYL-[ACYL-CARRIER-PROTEIN] 9-DESATURASE 5, CHLOROPLASTIC	Ferritin-like		PF03405	Fatty acid desaturase	IPR005067,IPR012348,IPR009078	Fatty acid desaturase, type 2|Ribonucleotide reductase-like|-|Ferritin-like superfamily	GO:0006631,GO:0045300,GO:0016491	fatty acid metabolic process|acyl-[acyl-carrier-protein] desaturase activity|oxidoreductase activity
	Mp2g24490	ns				BIO5								0	0	0	0	0	0	0	0	0	0	0	0	0	0	0	0	0	0	0	0	0	0	0	0	0									-
MarpolrudCA_g14395	Mp2g20880	ns	ns	ns		BIO5|BIO10	core							0	0	0	0	1	-1	-1	-1	-1	0	1	0	0	0	0	0	0	-1	-1	-1	-1	0	1	0	0			PYRIDOXAL 5'-PHOSPHATE SYNTHASE PDX1-LIKE 4-RELATED,PYRIDOXAL 5'-PHOSPHATE SYNTHASE SUBUNIT SNZ1-RELATED	Ribulose-phoshate binding barrel	Stationary phase-induced protein, SOR/SNZ family; [H]	PF01680	SOR/SNZ family	IPR001852,IPR011060,IPR013785,IPR033755	Pyridoxal 5'-phosphate synthase subunit PdxS/SNZ|-|Ribulose-phosphate binding barrel|Aldolase-type TIM barrel|PdxS/SNZ N-terminal domain	GO:0042823,GO:0042819,GO:0003824	pyridoxal phosphate biosynthetic process|vitamin B6 biosynthetic process|catalytic activity
MarpolrudCA_g14396	Mp2g20870	up	ns	ns		BIO5|BIO10	core				up	up	up	0	0	0	0	0	0	0	0	0	1	0	1	1	0	0	0	0	0	0	0	1	0	1	0	0			ASPARTYL PROTEASES,ASPARTYL PROTEASE FAMILY PROTEIN 2	Acid proteases	Aspartyl protease; [O]	PF14543|PF14541	Xylanase inhibitor N-terminal|Xylanase inhibitor C-terminal	IPR021109,IPR001461,IPR033121,IPR032861,IPR032799	-|Aspartic peptidase domain superfamily|Aspartic peptidase A1 family|Peptidase family A1 domain|Xylanase inhibitor, N-terminal|Xylanase inhibitor, C-terminal	GO:0004190,GO:0006508	aspartic-type endopeptidase activity|proteolysis
MarpolrudCA_g10472	Mp6g13990	ns	ns	ns		BIO5|BIO10|BIO13|BIO7	accessory							-1	-1	-1	-1	0	-1	-1	-1	-1	-1	-1	-1	-1	-1	-1	-1	-1	-1	-1	-1	-1	0	0	-1	-1			NADPH OXIDASE,FERRIC REDUCTION OXIDASE 8, MITOCHONDRIAL	Riboflavin synthase domain-like,Ferredoxin reductase-like, C-terminal NADP-linked domain	Ferric reductase, NADH/NADPH oxidase and related proteins; N-term missing; [PQ]	PF01794|PF08030|PF08022	Ferric reductase like transmembrane component|Ferric reductase NAD binding domain|FAD-binding domain	IPR013130,IPR039261,IPR017927,IPR013121,IPR017938,IPR013112	Ferric reductase transmembrane component-like domain|-|Ferredoxin-NADP reductase (FNR), nucleotide-binding domain|FAD-binding domain, ferredoxin reductase-type|Ferric reductase, NAD binding domain|Riboflavin synthase-like beta-barrel|FAD-binding 8	GO:0016491	oxidoreductase activity
MarpolrudCA_g11377	Mp3g21910	ns	ns	ns		BIO5|BIO10|temp_BIO_PC1|all_BIO_PC1|BIO1|vapr_month_PC1|BIO2	core				down		down	0	0	0	0	0	0	0	0	0	0	0	0	0	0	0	0	0	0	0	0	0	0	0	0	0									-
MarpolrudCA_g11383	Mp3g21940	ns				BIO5|BIO10|temp_BIO_PC1|all_BIO_PC1|BIO1|vapr_month_PC1|BIO2	accessory							0	0	0	0	0	-1	-1	-1	-1	-1	0	0	0	0	-1	0	0	-1	-1	-1	-1	-1	0	0	0									-
MarpolrudCA_g10295	Mp6g12320	ns				BIO6|BIO1|BIO11	core							0	-1	0	0	0	-1	0	-1	-1	0	-1	-1	0	-1	-1	0	0	-1	-1	-1	-1	-1	0	-1	0			CYSTEINE PROTEASE,CYSTEINE PROTEASE FAMILY C1-RELATED	Cysteine proteinases	Cysteine proteinase Cathepsin L; [O]	PF08246|PF00112	Cathepsin propeptide inhibitor domain (I29)|Papain family cysteine protease	IPR039417,IPR025661,IPR000668,IPR013201,IPR038765,IPR000169	-|Papain-like cysteine endopeptidase|Cysteine peptidase, asparagine active site|Peptidase C1A, papain C-terminal|Cathepsin propeptide inhibitor domain (I29)|Papain-like cysteine peptidase superfamily|Cysteine peptidase, cysteine active site	GO:0008234,GO:0006508	cysteine-type peptidase activity|proteolysis
MarpolrudCA_g10296	Mp6g12330	ns	ns	ns		BIO6|BIO1|BIO11	accessory						down	0	0	0	0	0	-1	0	0	0	0	0	0	-1	0	0	0	0	-1	-1	-1	-1	0	0	0	0	MpGH31.2		ALPHA-GLUCOSIDASE,-	(Trans)glycosidases,Galactose mutarotase-like	Glucosidase II catalytic (alpha) subunit and related enzymes, glycosyl hydrolase family 31; N-term missing; [GMO]	PF13802|PF17137|PF01055	Galactose mutarotase-like|Domain of unknown function (DUF5110)|Glycosyl hydrolases family 31	IPR013780,IPR025887,IPR011013,IPR033403,IPR000322,IPR030458,IPR017853	-|Glycosyl hydrolase, all-beta|Glycoside hydrolase family 31, N-terminal domain|Galactose mutarotase-like domain superfamily|Domain of unknown function DUF5110|Glycoside hydrolase family 31|Glycosyl hydrolases family 31, active site|Glycoside hydrolase su	GO:0005975,GO:0003824,GO:0004553,GO:0030246	carbohydrate metabolic process|catalytic activity|hydrolase activity, hydrolyzing O-glycosyl compounds|carbohydrate binding
MarpolrudCA_g12737	Mp3g04620	up	ns	ns		BIO7	core	Gemma cells;Undefined cells	up	up	up	up	up	0	0	1	0	1	-1	0	0	0	0	0	0	1	0	0	0	0	-1	-1	-1	0	0	0	1	0			PROTEIN, PUTATIVE, EXPRESSED-RELATED,CYTOCHROME B561 AND DOMON DOMAIN-CONTAINING PROTEIN		Predicted membrane protein, contains DoH and Cytochrome b-561/ferric reductase transmembrane domains; [T]	PF04526	Protein of unknown function (DUF568)	IPR005018,IPR017214,IPR006593	-|DOMON domain|Cytochrome b561 and DOMON domain-containing protein|Cytochrome b561/ferric reductase transmembrane
MarpolrudCA_g19995	Mp7g00660	ns	ns	ns		precip_BIO_PC1|BIO12	accessory	Gemma cells	down		down			0	0	0	1	1	1	1	1	1	1	1	1	1	1	1	1	1	1	1	1	1	1	1	1	0			-						-
MarpolrudCA_g19996	Mp7g00650	ns				precip_BIO_PC1|BIO12	accessory							0	0	0	0	0	0	0	0	0	0	0	0	0	0	0	0	0	0	0	0	0	0	0	0	0	MpASLBD5	transcription factor, ASL/LBD	LOB DOMAIN-CONTAINING PROTEIN 4-RELATED,LOB DOMAIN-CONTAINING PROTEIN 32-RELATED			PF03195	Lateral organ boundaries (LOB) domain	IPR004883	-|Lateral organ boundaries, LOB
MarpolrudCA_g4066	Mp7g16530	ns	ns	ns		precip_BIO_PC2	accessory							0	0	0	0	0	0	0	0	0	0	0	0	0	0	0	0	0	0	0	0	0	0	0	0	0			S-ADENOSYL-L-METHIONINE-DEPENDENT METHYLTRANSFERASES SUPERFAMILY PROTEIN,HEPATOCELLULAR CARCINOMA-ASSOCIATED ANTIGEN	S-adenosyl-L-methionine-dependent methyltransferases	Putative N2,N2-dimethylguanosine tRNA methyltransferase; N-term missing; [A]	PF10294	Lysine methyltransferase	IPR019410,IPR029063	-|Lysine methyltransferase|S-adenosyl-L-methionine-dependent methyltransferase
MarpolrudCA_g10642	Mp6g15850	down	ns	ns		precip_BIO_PC2	core							0	0	0	0	0	0	0	0	0	0	0	0	-1	0	0	0	0	0	0	0	0	0	0	0	0			FRUCTOSE-2,6-BISPHOSPHATASE-RELATED,6-PHOSPHOFRUCTO-2-KINASE/FRUCTOSE-2,6-BISPHOSPHATASE	P-loop containing nucleoside triphosphate hydrolases,Starch-binding domain-like,Phosphoglycerate mutase-like	Fructose-6-phosphate 2-kinase/fructose-2,6-biphosphatase; [G]	PF01591|PF00300|PF00686	6-phosphofructo-2-kinase|Histidine phosphatase superfamily (branch 1)|Starch binding domain	IPR002044,IPR029033,IPR013078,IPR013079,IPR001345,IPR013784,IPR003094,IPR013783,IPR027417	-|Carbohydrate binding module family 20|Histidine phosphatase superfamily|Histidine phosphatase superfamily, clade-1|6-phosphofructo-2-kinase|Phosphoglycerate/bisphosphoglycerate mutase, active site|Carbohydrate-binding-like fold|Fructose-2,6-bisphosphata	GO:2001070,GO:0003873,GO:0006000,GO:0006003,GO:0003824,GO:0005524,GO:0030246	starch binding|6-phosphofructo-2-kinase activity|fructose metabolic process|fructose 2,6-bisphosphate metabolic process|catalytic activity|ATP binding|carbohydrate binding
MarpolrudCA_g10643	Mp6g15860					precip_BIO_PC2	accessory																																MpUGT26		UDP-GLYCOSYLTRANSFERASE 72B1	UDP-Glycosyltransferase/glycogen phosphorylase	UDP-glucuronosyl and UDP-glucosyl transferase; N-term missing; [GC]	PF00201	UDP-glucoronosyl and UDP-glucosyl transferase	IPR002213	-|UDP-glucuronosyl/UDP-glucosyltransferase	GO:0008194	UDP-glycosyltransferase activity
MarpolrudCA_g10644	Mp6g15860					precip_BIO_PC2	accessory																																MpUGT26		UDP-GLYCOSYLTRANSFERASE 72B1	UDP-Glycosyltransferase/glycogen phosphorylase	UDP-glucuronosyl and UDP-glucosyl transferase; N-term missing; [GC]	PF00201	UDP-glucoronosyl and UDP-glucosyl transferase	IPR002213	-|UDP-glucuronosyl/UDP-glucosyltransferase	GO:0008194	UDP-glycosyltransferase activity
MarpolrudCA_g4062	Mp7g16550	ns	ns	ns		precip_BIO_PC2|BIO14|BIO17	core							0	0	0	0	0	0	0	0	0	0	0	0	0	0	0	0	0	0	0	0	0	0	0	0	0						PF04927	Seed maturation protein	IPR007011	-|Late embryogenesis abundant protein, SMP subgroup domain
	Mp7g16540	up				precip_BIO_PC2|BIO14|BIO17	core		up	up	up	up	up	0	0	1	1	1	0	1	1	1	1	1	0	1	0	1	1	0	0	0	0	0	1	1	1	0			LYSM DOMAIN-CONTAINING GPI-ANCHORED PROTEIN 2,LYSM DOMAIN-CONTAINING GPI-ANCHORED PROTEIN 2	LysM domain		PF01476	LysM domain	IPR018392,IPR036779	-|LysM domain|LysM domain superfamily
MarpolrudCA_g4030	Mp7g16730	ns				precip_BIO_PC2|BIO15	core						up	0	0	0	0	0	0	0	0	0	0	0	0	1	0	0	0	0	0	0	0	0	0	0	0	0			ARM REPEAT SUPERFAMILY PROTEIN,ARM REPEAT SUPERFAMILY PROTEIN	ARM repeat				IPR011989,IPR016024	-|Armadillo-like helical|Armadillo-type fold
MarpolrudCA_g4031	Mp7g16730	ns	ns	ns		precip_BIO_PC2|BIO15	core						up	0	0	0	0	0	0	0	0	0	0	0	0	1	0	0	0	0	0	0	0	0	0	0	0	0			ARM REPEAT SUPERFAMILY PROTEIN,ARM REPEAT SUPERFAMILY PROTEIN	ARM repeat				IPR011989,IPR016024	-|Armadillo-like helical|Armadillo-type fold
MarpolrudCA_g4034	Mp7g16700	ns	ns	ns		precip_BIO_PC2|BIO15	core							0	0	0	0	0	0	0	0	0	0	0	0	0	0	0	0	0	0	0	0	0	1	0	0	0			OS01G0844800 PROTEIN,RNA BINDING PROTEIN PUMILIO-RELATED	ARM repeat	Translational repressor Pumilio/PUF3 and related RNA-binding proteins (Puf superfamily); [J]	PF07990|PF00806	Nucleic acid binding protein NABP|Pumilio-family RNA binding repeat	IPR001313,IPR011989,IPR033712,IPR016024,IPR012940,IPR033133	Pumilio RNA-binding repeat|-|Armadillo-like helical|Pumilio, RNA binding domain|Armadillo-type fold|Nucleic acid binding NABP|Pumilio homology domain	GO:0003723	RNA binding
MarpolrudCA_g4036	Mp7g16690	ns	ns	ns		precip_BIO_PC2|BIO15	core							0	0	0	0	0	0	0	0	0	0	0	0	0	0	0	0	0	0	0	0	0	0	0	0	0			NF-KAPPA B ACTIVATING PROTEIN		Uncharacterized conserved protein; N-term missing; [S]	PF06047	NF-kappa-B-activating protein C-terminal domain	IPR009269,IPR040466	-|NF-kappa-B-activating protein, C-terminal|NF-kappa-B-activating protein	GO:0003682	chromatin binding
MarpolrudCA_g4037	Mp7g16690	ns	ns	ns		precip_BIO_PC2|BIO15	core							0	0	0	0	0	0	0	0	0	0	0	0	0	0	0	0	0	0	0	0	0	0	0	0	0			NF-KAPPA B ACTIVATING PROTEIN		Uncharacterized conserved protein; N-term missing; [S]	PF06047	NF-kappa-B-activating protein C-terminal domain	IPR009269,IPR040466	-|NF-kappa-B-activating protein, C-terminal|NF-kappa-B-activating protein	GO:0003682	chromatin binding
MarpolrudCA_g4307	Mp7g14470	ns	ns	ns		precip_BIO_PC2|BIO15	core					down	down	0	0	0	0	0	-1	0	0	0	0	0	0	0	0	0	0	0	-1	-1	-1	-1	-1	0	0	0			HYDROLASE,ALPHA/BETA-HYDROLASES SUPERFAMILY PROTEIN	alpha/beta-Hydrolases	Predicted hydrolase/acyltransferase (alpha/beta hydrolase superfamily); [R]	PF12697	Alpha/beta hydrolase family	IPR000073,IPR029058,IPR000639	-|Alpha/beta hydrolase fold-1|Alpha/Beta hydrolase fold|Epoxide hydrolase-like	GO:0003824	catalytic activity
MarpolrudCA_g4308	Mp7g14460	ns	ns	ns		precip_BIO_PC2|BIO15	core							0	0	0	0	0	0	0	0	0	1	0	0	0	0	0	0	0	0	0	0	1	0	0	0	0			UPF0187 PROTEIN YNEE			PF01062	Bestrophin, RFP-TM, chloride channel	IPR044669,IPR021134	-|UPF0187 family|Bestrophin/UPF0187	GO:0005254	chloride channel activity
MarpolrudCA_g19540	Mp5g20290	ns	ns	ns		precip_BIO_PC2|BIO15	core	Differentiating cells;Initials of assimilatory filaments		down	down	down	down	0	0	0	-1	0	-1	0	0	0	-1	0	-1	-1	0	-1	-1	0	-1	-1	-1	-1	-1	-1	0	0			OXYGEN-EVOLVING ENHANCER PROTEIN 2-1, CHLOROPLASTIC,-	Mog1p/PsbP-like		PF01789	PsbP	IPR016123,IPR002683	Mog1/PsbP, alpha/beta/alpha sandwich|PsbP, C-terminal|-	GO:0019898,GO:0009654,GO:0009523,GO:0005509,GO:0015979	extrinsic component of membrane|photosystem II oxygen evolving complex|photosystem II|calcium ion binding|photosynthesis
MarpolrudCA_g19542	Mp5g20280					precip_BIO_PC2|BIO15	core																																Mp3R-MYB2	transcription factor, MYB	MYB PROTEIN-RELATED,TRANSCRIPTIONAL ACTIVATOR MYB	Homeodomain-like	Transcription factor, Myb superfamily; C-term missing; [K]	PF00249|PF13921	Myb-like DNA-binding domain	IPR009057,IPR001005,IPR017930	Homeobox-like domain superfamily|SANT/Myb domain|Myb domain|-
	Mp5g18850	ns				precip_BIO_PC2|BIO15	accessory
MarpolrudCA_g8975	Mp1g21930	up	ns	ns		precip_BIO_PC2|BIO19	core					up	up	0	0	1	1	0	1	0	0	0	1	0	0	1	0	1	1	0	1	1	1	1	1	0	1	0	MpLOX5	Lipoxygenase	LIPOXYGENASE,LIPOXYGENASE 3, CHLOROPLASTIC	Lipase/lipooxygenase domain (PLAT/LH2 domain),Lipoxigenase		PF01477|PF00305	PLAT/LH2 domain|Lipoxygenase	IPR001024,IPR000907,IPR020834,IPR020833,IPR001246,IPR036226,IPR027433,IPR013819,IPR036392,IPR042057	PLAT/LH2 domain|Lipoxygenase|Lipoxygenase, conserved site|Lipoxygenase, iron binding site|Lipoxygenase, plant|Lipoxigenase, C-terminal domain superfamily|-|Lipoxygenase, domain 3|Lipoxygenase, C-terminal|PLAT/LH2 domain superfamily|Plant lipoxygenase, PLAT/LH2 domain	GO:0016702,GO:0046872,GO:0005515,GO:0016491	oxidoreductase activity, acting on single donors with incorporation of molecular oxygen, incorporation of two atoms of oxygen|metal ion binding|protein binding|oxidoreductase activity
MarpolrudCA_g8976	Mp1g21940	down	ns	ns		precip_BIO_PC2|BIO19	core							0	0	0	0	0	0	0	0	0	0	0	0	0	0	0	0	0	0	0	0	0	0	0	0	0			SI:DKEY-261L7.2,SI:DKEY-261L7.2	YccV-like		PF02151|PF08755	UvrB/uvrC motif|Hemimethylated DNA-binding protein YccV like	IPR011722,IPR036623,IPR001943	-|Hemimethylated DNA-binding domain|Hemimethylated DNA-binding domain superfamily|UVR domain	GO:0005515,GO:0003677	protein binding|DNA binding
MarpolrudCA_g8977	Mp1g21950	ns	ns	ns		precip_BIO_PC2|BIO19	core						down	0	0	0	0	-1	0	0	0	0	0	-1	-1	-1	0	1	0	0	1	1	1	1	-1	-1	0	0	MpCupin4		PUTATIVE (AFU_ORTHOLOGUE AFUA_8G07350)-RELATED	RmlC-like cupins		PF07883	Cupin domain	IPR014710,IPR011051,IPR013096	-|RmlC-like jelly roll fold|RmlC-like cupin domain superfamily|Cupin 2, conserved barrel
MarpolrudCA_g15340	Mp7g01260					precip_BIO_PC3|prec_month_PC2	accessory																																		OS01G0149700 PROTEIN,BNACNNG48360D PROTEIN	RNI-like,L domain-like	Leucine-rich repeat protein; [S]	PF13855|PF00560	Leucine rich repeat|Leucine Rich Repeat	IPR032675,IPR001611,IPR003591	Leucine-rich repeat domain superfamily|-|Leucine-rich repeat|Leucine-rich repeat, typical subtype	GO:0005515	protein binding
MarpolrudCA_g15376	Mp7g01270	up	ns	ns		precip_BIO_PC3|prec_month_PC2	core			up	up	up		0	1	1	0	1	-1	0	0	0	0	1	1	1	1	1	1	1	-1	-1	-1	-1	0	1	1	0	MpUGT31		OS07G0510400 PROTEIN,GLYCOSYLTRANSFERASE	UDP-Glycosyltransferase/glycogen phosphorylase	UDP-glucuronosyl and UDP-glucosyl transferase; N-term missing; C-term missing; [GC]	PF00201	UDP-glucoronosyl and UDP-glucosyl transferase	IPR035595,IPR002213	-|UDP-glycosyltransferase family, conserved site|UDP-glucuronosyl/UDP-glucosyltransferase	GO:0008194	UDP-glycosyltransferase activity
MarpolrudCA_g15377	Mp7g01270	up				precip_BIO_PC3|prec_month_PC2	core			up	up	up		0	1	1	0	1	-1	0	0	0	0	1	1	1	1	1	1	1	-1	-1	-1	-1	0	1	1	0	MpUGT31		OS07G0510400 PROTEIN,GLYCOSYLTRANSFERASE	UDP-Glycosyltransferase/glycogen phosphorylase	UDP-glucuronosyl and UDP-glucosyl transferase; N-term missing; C-term missing; [GC]	PF00201	UDP-glucoronosyl and UDP-glucosyl transferase	IPR035595,IPR002213	-|UDP-glycosyltransferase family, conserved site|UDP-glucuronosyl/UDP-glucosyltransferase	GO:0008194	UDP-glycosyltransferase activity
MarpolrudCA_g15378	Mp7g01280					precip_BIO_PC3|prec_month_PC2	accessory																																		-	Ribonuclease H-like				IPR012337	-|Ribonuclease H-like superfamily
MarpolrudCA_g15379	Mp7g01280					precip_BIO_PC3|prec_month_PC2	accessory																																		-	Ribonuclease H-like				IPR012337	-|Ribonuclease H-like superfamily
	Mp2g24810	ns				precip_BIO_PC3|temp_BIO_PC3	accessory	Oil body cells	down					0	0	0	0	0	-1	-1	-1	-1	-1	0	0	1	0	0	0	0	-1	-1	-1	-1	-1	0	0	0									-
	Mp2g24800	ns				precip_BIO_PC3|temp_BIO_PC3	accessory		down		up	down		0	0	0	-1	0	-1	-1	-1	-1	-1	0	0	1	0	0	0	0	-1	-1	-1	-1	-1	0	0	0									-
MarpolrudCA_g5942	Mp3g10560	ns	ns	ns		srad_month_PC1	core							0	0	0	0	0	0	0	0	0	0	0	0	0	0	0	0	0	0	0	0	0	0	0	0	0			DNAJ HOMOLOG SUBFAMILY C MEMBER,DNAJ HOMOLOG SUBFAMILY B MEMBER 13-LIKE	Chaperone J-domain,HSP40/DnaJ peptide-binding domain	Molecular chaperone (DnaJ superfamily); [O]	PF00226|PF01556	DnaJ domain|DnaJ C terminal domain	IPR001623,IPR036869,IPR018253,IPR008971,IPR002939	DnaJ domain|-|Chaperone J-domain superfamily|DnaJ domain, conserved site|HSP40/DnaJ peptide-binding|Chaperone DnaJ, C-terminal	GO:0006457,GO:0051082	protein folding|unfolded protein binding
MarpolrudCA_g5944	Mp3g10550	ns	ns	ns		srad_month_PC1	core							0	0	0	0	0	0	0	0	1	1	0	0	0	0	0	0	0	0	0	0	0	0	0	0	0			TRANSLATION INITIATION FACTOR IF-3,TRANSLATION INITIATION FACTOR IF3-1, MITOCHONDRIAL	Translation initiation factor IF3, C-terminal domain,Translation initiation factor IF3, N-terminal domain		PF05198|PF00707	Translation initiation factor IF-3, N-terminal domain|Translation initiation factor IF-3, C-terminal domain	IPR001288,IPR036788,IPR019814,IPR036787,IPR019815	-|Translation initiation factor 3|Translation initiation factor 3 (IF-3), C-terminal domain superfamily|Translation initiation factor 3, N-terminal|Translation initiation factor 3 (IF-3), N-terminal domain superfamily|Translation initiation factor 3, C-te	GO:0003743,GO:0006413	translation initiation factor activity|translational initiation
MarpolrudCA_g3752	Mp4g11680	ns	ns	ns		srad_month_PC1|BIO2	accessory							0	0	0	0	0	0	0	0	0	0	0	0	0	0	0	0	0	0	0	0	0	0	0	0	0			-,MEMBRANE MAGNESIUM TRANSPORTER 1		Predicted membrane protein; C-term missing; [S]				-
MarpolrudCA_g3753	Mp4g11690	ns	ns	ns		srad_month_PC1|BIO2								0	0	0	0	0	0	0	0	0	0	0	0	0	0	0	0	0	0	0	0	0	0	0	0	0			PROTEIN YIPPEE-LIKE,PROTEIN YIPPEE-LIKE CG15309-RELATED		Predicted Yippee-type zinc-binding protein; [R]	PF03226	Yippee zinc-binding/DNA-binding /Mis18, centromere assembly	IPR034751,IPR004910,IPR039058	-|Yippee domain|Yippee/Mis18/Cereblon|Yippee family
MarpolrudCA_g3754	Mp4g11700	ns	ns	ns		srad_month_PC1|BIO2	super_accessory						up	0	0	0	0	0	0	0	0	0	0	0	0	0	0	0	0	0	0	0	0	1	0	0	0	0			CYCLIN-DEPENDENT KINASE 2-INTERACTING PROTEIN						-
MarpolrudCA_g6529	Mp2g11700	ns	ns	ns		srad_month_PC1|BIO9	core							0	0	0	0	0	0	0	0	0	0	0	0	0	0	0	0	0	0	0	0	0	0	0	0	0			CASEIN KINASE II SUBUNIT BETA,CASEIN KINASE II SUBUNIT BETA	Casein kinase II beta subunit	Casein kinase II, beta subunit; [TDK]	PF01214	Casein kinase II regulatory subunit	IPR000704,IPR035991,IPR016149	Casein kinase II, regulatory subunit|-|Casein kinase II subunit beta-like|Casein kinase II, regulatory subunit, N-terminal	GO:0019887,GO:0005956	protein kinase regulator activity|protein kinase CK2 complex
MarpolrudCA_g6530	Mp2g11700	ns				srad_month_PC1|BIO9	core							0	0	0	0	0	0	0	0	0	0	0	0	0	0	0	0	0	0	0	0	0	0	0	0	0			CASEIN KINASE II SUBUNIT BETA,CASEIN KINASE II SUBUNIT BETA	Casein kinase II beta subunit	Casein kinase II, beta subunit; [TDK]	PF01214	Casein kinase II regulatory subunit	IPR000704,IPR035991,IPR016149	Casein kinase II, regulatory subunit|-|Casein kinase II subunit beta-like|Casein kinase II, regulatory subunit, N-terminal	GO:0019887,GO:0005956	protein kinase regulator activity|protein kinase CK2 complex
MarpolrudCA_g6531	Mp2g11720	ns	ns	ns		srad_month_PC1|BIO9	core							0	0	0	0	0	0	0	0	0	0	0	0	0	0	-1	0	0	-1	0	0	-1	0	0	0	0	MpPAS2a		TWO-COMPONENT HISTIDINE PROTEIN KINASE	ATPase domain of HSP90 chaperone/DNA topoisomerase II/histidine kinase,CheY-like,Homodimeric domain of signal transducing histidine kinase	Sensory transduction histidine kinase; N-term missing; [T]	PF02518|PF00072|PF00512	Histidine kinase-, DNA gyrase B-, and HSP90-like ATPase|Response regulator receiver domain|His Kinase A (phospho-acceptor) domain	IPR011006,IPR036890,IPR003594,IPR004358,IPR003661,IPR001789,IPR005467,IPR036097	CheY-like superfamily|Histidine kinase/HSP90-like ATPase superfamily|Histidine kinase/HSP90-like ATPase|-|Signal transduction histidine kinase-related protein, C-terminal|Signal transduction histidine kinase, dimerisation/phosphoacceptor domain|Signal transduction response regulator, receiver domain|Histidine kinase domain|Signal transduction histidine kinase, dimerisation/phosphoacceptor domain …	GO:0000160,GO:0007165,GO:0016772,GO:0016310,GO:0000155	phosphorelay signal transduction system|signal transduction|transferase activity, transferring phosphorus-containing groups|phosphorylation|phosphorelay sensor kinase activity
MarpolrudCA_g6532	Mp2g11720	ns	ns	ns		srad_month_PC1|BIO9	core							0	0	0	0	0	0	0	0	0	0	0	0	0	0	-1	0	0	-1	0	0	-1	0	0	0	0	MpPAS2a		TWO-COMPONENT HISTIDINE PROTEIN KINASE	ATPase domain of HSP90 chaperone/DNA topoisomerase II/histidine kinase,CheY-like,Homodimeric domain of signal transducing histidine kinase	Sensory transduction histidine kinase; N-term missing; [T]	PF02518|PF00072|PF00512	Histidine kinase-, DNA gyrase B-, and HSP90-like ATPase|Response regulator receiver domain|His Kinase A (phospho-acceptor) domain	IPR011006,IPR036890,IPR003594,IPR004358,IPR003661,IPR001789,IPR005467,IPR036097	CheY-like superfamily|Histidine kinase/HSP90-like ATPase superfamily|Histidine kinase/HSP90-like ATPase|-|Signal transduction histidine kinase-related protein, C-terminal|Signal transduction histidine kinase, dimerisation/phosphoacceptor domain|Signal transduction response regulator, receiver domain|Histidine kinase domain|Signal transduction histidine kinase, dimerisation/phosphoacceptor domain …	GO:0000160,GO:0007165,GO:0016772,GO:0016310,GO:0000155	phosphorelay signal transduction system|signal transduction|transferase activity, transferring phosphorus-containing groups|phosphorylation|phosphorelay sensor kinase activity
	Mp2g11740	ns				srad_month_PC1|BIO9
MarpolrudCA_g11245	Mp8g00440					srad_month_PC2	accessory							1	0	0	1	0	-1	0	1	1	0	0	1	0	1	1	0	1	-1	0	-1	-1	-1	0	0	0			AMMONIUM TRANSPORTER,AMMONIUM TRANSPORTER	Ammonium transporter	Ammonia permease; [P]	PF00909	Ammonium Transporter Family	IPR024041,IPR018047,IPR001905,IPR029020	-|Ammonium transporter AmtB-like domain|Ammonium transporter, conserved site|Ammonium transporter|Ammonium/urea transporter	GO:0072488,GO:0008519,GO:0016020,GO:0015696	ammonium transmembrane transport|ammonium transmembrane transporter activity|membrane|ammonium transport
MarpolrudCA_g11248	Mp8g00420					srad_month_PC2	accessory							0	0	0	0	0	-1	0	1	1	-1	0	1	0	1	1	0	0	-1	0	-1	-1	0	0	0	0	MpAMT1.9	ammonium transporter	AMMONIUM TRANSPORTER,AMMONIUM TRANSPORTER	Ammonium transporter	Ammonia permease; [P]	PF00909	Ammonium Transporter Family	IPR029020,IPR024041,IPR018047,IPR001905	-|Ammonium/urea transporter|Ammonium transporter AmtB-like domain|Ammonium transporter, conserved site|Ammonium transporter	GO:0072488,GO:0008519,GO:0016020,GO:0015696	ammonium transmembrane transport|ammonium transmembrane transporter activity|membrane|ammonium transport
MarpolrudCA_g13352	Mp2g16700	ns	ns	ns		srad_month_PC2	core	Air pore cells			down			0	0	0	0	0	-1	0	0	0	-1	1	1	0	0	0	0	0	-1	-1	-1	-1	-1	1	0	0	MpABCG2		OS04G0528300 PROTEIN,ABC TRANSPORTER G FAMILY MEMBER 11	P-loop containing nucleoside triphosphate hydrolases	Transporter, ABC superfamily (Breast cancer resistance protein); [Q]	PF01061|PF00005	ABC-2 type transporter|ABC transporter	IPR017871,IPR013525,IPR003593,IPR027417,IPR003439	ABC transporter, conserved site|-|ABC-2 type transporter|AAA+ ATPase domain|P-loop containing nucleoside triphosphate hydrolase|ABC transporter-like	GO:0005524,GO:0016020,GO:0042626	ATP binding|membrane|ATPase-coupled transmembrane transporter activity
MarpolrudCA_g13353	Mp2g16690	ns	ns	ns		srad_month_PC2	core			down		down		0	0	0	0	0	-1	0	0	0	0	0	0	0	0	0	0	0	-1	0	0	0	0	0	0	0	MpABC24		ABC TRANSPORTER G FAMILY MEMBER 11,ABC TRANSPORTER G FAMILY MEMBER 3	P-loop containing nucleoside triphosphate hydrolases	Transporter, ABC superfamily (Breast cancer resistance protein); [Q]	PF01061|PF00005	ABC-2 type transporter|ABC transporter	IPR027417,IPR003439,IPR013525	-|P-loop containing nucleoside triphosphate hydrolase|ABC transporter-like|ABC-2 type transporter	GO:0005524,GO:0016020	ATP binding|membrane
MarpolrudCA_g13354	Mp2g16690	ns				srad_month_PC2	core			down		down		0	0	0	0	0	-1	0	0	0	0	0	0	0	0	0	0	0	-1	0	0	0	0	0	0	0	MpABC24		ABC TRANSPORTER G FAMILY MEMBER 11,ABC TRANSPORTER G FAMILY MEMBER 3	P-loop containing nucleoside triphosphate hydrolases	Transporter, ABC superfamily (Breast cancer resistance protein); [Q]	PF01061|PF00005	ABC-2 type transporter|ABC transporter	IPR027417,IPR003439,IPR013525	-|P-loop containing nucleoside triphosphate hydrolase|ABC transporter-like|ABC-2 type transporter	GO:0005524,GO:0016020	ATP binding|membrane
MarpolrudCA_g13355	Mp2g16680	ns	ns	ns		srad_month_PC2	core							0	0	0	0	0	-1	0	0	0	0	0	0	0	0	0	0	0	-1	-1	-1	-1	0	0	0	0			7,8-DIHYDRO-8-OXOGUANINE TRIPHOSPHATASE,7,8-DIHYDRO-8-OXOGUANINE TRIPHOSPHATASE	Nudix	NADH pyrophosphatase I of the Nudix family of hydrolases; N-term missing; C-term missing; [L]	PF00293	NUDIX domain	IPR015797,IPR000086,IPR003563,IPR020084	NUDIX hydrolase-like domain superfamily|NUDIX hydrolase domain|-|7,8-dihydro-8-oxoguanine triphosphatase|NUDIX hydrolase, conserved site	GO:0016787,GO:0008413,GO:0006281	hydrolase activity|8-oxo-7,8-dihydroguanosine triphosphate pyrophosphatase activity|DNA repair
	Mp8g00430	ns				srad_month_PC2	accessory				down	down		1	0	0	0	0	-1	0	0	1	0	0	1	0	1	0	0	1	-1	-1	-1	-1	-1	0	-1	0									-
MarpolrudCA_g3450	Mp4g08780	ns	ns	ns		srad_month_PC2|BIO13	core							0	0	0	0	0	0	0	0	0	0	0	0	0	0	0	0	0	0	0	0	0	0	0	0	0			SLR0930 PROTEIN	P-loop containing nucleoside triphosphate hydrolases		PF05673	Protein of unknown function (DUF815)	IPR027417,IPR008533	-|P-loop containing nucleoside triphosphate hydrolase|Domain of unknown function DUF815
MarpolrudCA_g3468	Mp4g08790	up	ns	ns		srad_month_PC2|BIO13	core			up	up	up	up	1	1	1	1	1	0	0	0	0	1	1	0	1	1	0	1	1	0	-1	1	0	1	1	1	1	MpNBS-LRR11		DISEASE RESISTANCE PROTEIN RP	L domain-like,P-loop containing nucleoside triphosphate hydrolases		PF00931	NB-ARC domain	IPR027417,IPR002182,IPR032675	-|P-loop containing nucleoside triphosphate hydrolase|NB-ARC|Leucine-rich repeat domain superfamily	GO:0043531	ADP binding
MarpolrudCA_g3469	Mp4g08800	up	ns	ns		srad_month_PC2|BIO13	core	Gemma cells;Gemma cells		up	up	up	up	0	0	0	1	0	0	0	0	0	0	0	0	0	0	0	0	0	0	0	0	0	0	0	1	0			-,PROTEIN LURP-ONE-RELATED 13	Tubby C-terminal domain-like		PF04525	LURP-one-related	IPR038595,IPR007612,IPR025659	LURP-one-related superfamily|-|LURP-one-related|Tubby-like, C-terminal
MarpolrudCA_g3470	Mp4g08810	ns	ns	ns		srad_month_PC2|BIO13	accessory					up	up	0	0	0	0	0	0	0	0	0	0	0	0	0	0	0	0	0	0	0	0	0	0	0	0	0			CONSERVED SERINE PROLINE-RICH PROTEIN (AFU_ORTHOLOGUE AFUA_2G01790)	C2 domain (Calcium/lipid-binding domain, CaLB)	Predicted Ca2+-dependent phospholipid-binding protein; C-term missing; [R]	PF00168	C2 domain	IPR035892,IPR000008	-|C2 domain superfamily|C2 domain
MarpolrudCA_g11959	Mp4g14600	ns	ns	ns		srad_month_PC2|precip_BIO_PC1|all_BIO_PC3|prec_month_PC1|BIO12|BIO13|BIO16|BIO18	core							0	0	0	0	0	0	0	0	0	0	0	0	0	0	0	0	0	0	0	0	1	0	0	0	0			ANKYRIN REPEAT DOMAIN-CONTAINING PROTEIN, CHLOROPLASTIC,ANKYRIN REPEAT FAMILY PROTEIN	Ankyrin repeat	Ankyrin; N-term missing; C-term missing; [M]	PF13637|PF12796	Ankyrin repeats (many copies)|Ankyrin repeats (3 copies)	IPR002110,IPR036770,IPR020683	Ankyrin repeat|Ankyrin repeat-containing domain superfamily|-|Ankyrin repeat-containing domain	GO:0005515	protein binding
MarpolrudCA_g11960	Mp4g14610					srad_month_PC2|precip_BIO_PC1|all_BIO_PC3|prec_month_PC1|BIO12|BIO13|BIO16|BIO18								0	0	0	0	0	-1	0	0	0	0	0	0	0	0	0	0	0	0	0	-1	0	0	0	0	0									-
MarpolrudCA_g2566	Mp5g17500	ns	ns	ns		temp_BIO_PC1|all_BIO_PC1|BIO2|BIO5|srad_month_PC1	accessory							0	0	0	0	0	0	0	0	1	1	0	0	0	1	1	0	1	0	0	0	0	0	0	1	0	MpPOD128		PEROXIDASE,PEROXIDASE 25-RELATED	Heme-dependent peroxidases		PF00141	Peroxidase	IPR033905,IPR002016,IPR019793,IPR000823,IPR010255	-|Secretory peroxidase|Haem peroxidase|Peroxidases heam-ligand binding site|Plant peroxidase|Haem peroxidase superfamily	GO:0020037,GO:0006979,GO:0004601,GO:0042744	heme binding|response to oxidative stress|peroxidase activity|hydrogen peroxide catabolic process
MarpolrudCA_g2568	Mp5g17510	ns	ns	ns		temp_BIO_PC1|all_BIO_PC1|BIO2|BIO5|srad_month_PC1	core							0	0	0	0	0	0	0	0	0	0	0	0	0	0	0	0	0	0	0	0	0	0	0	0	0			LOW QUALITY PROTEIN: 60S RIBOSOMAL PROTEIN L24-LIKE,60S RIBOSOMAL PROTEIN L24	Glucocorticoid receptor-like (DNA-binding domain)	60s ribosomal protein L24; [J]	PF01246	Ribosomal protein L24e	IPR000988,IPR038630,IPR011017,IPR023442	Ribosomal protein L24e-related|-|Ribosomal protein L24e/L24 superfamily|TRASH domain|Ribosomal protein L24e, conserved site
MarpolrudCA_g2569	Mp5g17520	ns	ns	ns		temp_BIO_PC1|BIO2	accessory							0	0	0	-1	0	-1	-1	0	0	-1	0	0	0	0	0	-1	0	-1	-1	-1	-1	-1	-1	0	0			DYNAMIN,DYNAMIN-LIKE PROTEIN C	P-loop containing nucleoside triphosphate hydrolases	Vacuolar sorting protein VPS1, dynamin, and related proteins; C-term missing; [UR]	PF00350	Dynamin family	IPR022812,IPR027417,IPR001401,IPR030381	Dynamin superfamily|P-loop containing nucleoside triphosphate hydrolase|Dynamin, GTPase domain|Dynamin-type guanine nucleotide-binding (G) domain|-	GO:0005525,GO:0003924	GTP binding|GTPase activity
MarpolrudCA_g10799	Mp8g04690	ns	ns	ns		temp_BIO_PC1|precip_BIO_PC1|all_BIO_PC1|prec_month_PC1|BIO1|BIO5|BIO10|BIO12|srad_month_PC1|BIO17|BIO2	core							0	0	0	0	0	0	0	0	0	0	0	0	0	0	0	0	0	0	0	0	0	0	0	0	0			CYTOCHROME C1-1, HEME PROTEIN, MITOCHONDRIAL,CYTOCHROME C1	Cytochrome c,Cytochrome c1 subunit of cytochrome bc1 complex (Ubiquinol-cytochrome c reductase), transmembrane anchor	Cytochrome c1; [C]	PF02167	Cytochrome C1 family	IPR002326,IPR036909,IPR021157,IPR009056	Cytochrome c1|-|Cytochrome c-like domain superfamily|Cytochrome c1, transmembrane anchor, C-terminal|Cytochrome c-like domain	GO:0009055,GO:0020037	electron transfer activity|heme binding
MarpolrudCA_g10800	Mp8g04680	up	ns	ns		temp_BIO_PC1|precip_BIO_PC1|all_BIO_PC1|prec_month_PC1|BIO1|BIO5|BIO10|BIO12|srad_month_PC1|BIO17|BIO2	core				up	up		0	0	1	1	1	0	0	0	0	0	1	1	1	0	0	1	0	0	0	0	0	0	1	0	0			CHAPERONE-ACTIVITY OF BC1 COMPLEX CABC1 -RELATED,PROTEIN ACTIVITY OF BC1 COMPLEX KINASE 7, CHLOROPLASTIC	Protein kinase-like (PK-like)	Predicted unusual protein kinase; [R]	PF03109	ABC1 family	IPR004147,IPR011009	-|UbiB domain|Protein kinase-like domain superfamily
MarpolrudCA_g2053	Mp5g12660					temp_BIO_PC2|all_BIO_PC2|BIO4|BIO6|BIO9|BIO11|precip_BIO_PC3|BIO3|prec_month_PC2|vapr_month_PC2|BIO7|BIO8|BIO18
MarpolrudCA_g2054	Mp5g12670	ns	ns	ns		temp_BIO_PC2|all_BIO_PC2|BIO4|BIO6|BIO9|BIO11|precip_BIO_PC3|BIO3|prec_month_PC2|vapr_month_PC2|BIO7|BIO8|BIO18	super_accessory							0	0	0	0	0	0	0	0	0	0	0	0	0	0	0	0	0	-1	-1	0	0	0	0	0	0			-,SIGNAL RECOGNITION PARTICLE 14 KD PROTEIN	Signal recognition particle alu RNA binding heterodimer, SRP9/14	Signal recognition particle, subunit Srp14; [U]	PF02290	Signal recognition particle 14kD protein	IPR009018,IPR003210	Signal recognition particle, SRP9/SRP14 subunit|Signal recognition particle, SRP14 subunit|-	GO:0030942,GO:0008312,GO:0006614,GO:0005786,GO:0048500	endoplasmic reticulum signal peptide binding|7S RNA binding|SRP-dependent cotranslational protein targeting to membrane|signal recognition particle, endoplasmic reticulum targeting|signal recognition particle
MarpolrudCA_g2055	Mp5g12680	ns	ns	ns		temp_BIO_PC2|all_BIO_PC2|BIO4|BIO6|BIO9|BIO11|precip_BIO_PC3|BIO3|prec_month_PC2|vapr_month_PC2|BIO7|BIO8|BIO18	core							0	0	0	0	0	0	0	0	0	0	0	0	0	0	0	0	0	0	0	0	1	0	0	0	0	MpPP1I4		NUCLEAR INHIBITOR OF PROTEIN PHOSPHATASE-1,NUCLEAR INHIBITOR OF PROTEIN PHOSPHATASE 1-LIKE	SMAD/FHA domain	Nuclear inhibitor of phosphatase-1; [R]	PF00498	FHA domain	IPR000253,IPR008984	-|Forkhead-associated (FHA) domain|SMAD/FHA domain superfamily	GO:0005515	protein binding
MarpolrudCA_g4087	Mp7g16320	ns	ns	ns		temp_BIO_PC2|all_BIO_PC2|vapr_month_PC2|BIO4	accessory	Air pore cells						0	0	0	0	0	0	0	0	0	0	0	0	0	0	0	0	0	0	0	0	0	0	0	0	0			E3 UBIQUITIN-PROTEIN LIGASE,UBIQUITIN LIGASE E3 ALPHA-RELATED	""""""""""""""""""""""""""""""""Winged helix"""""""""""""""""""""""""""""""" DNA-binding domain	Predicted ubiquitin-protein ligase of the N-recognin family; [O],N-end rule pathway, recognition component UBR1; N-term missing; [O]	PF18995|PF02207	Proteolysis_6 C-terminal|Putative zinc finger in N-recognin (UBR box)	IPR039164,IPR036390,IPR044046,IPR042065,IPR003126	-|E3 ubiquitin-protein ligase UBR1-like|Winged helix DNA-binding domain superfamily|E3 ubiquitin-protein ligase UBR-like, C-terminal|E3 ubiquitin-protein ligase ELL-like|Zinc finger, UBR-type	GO:0071596,GO:0061630,GO:0008270	ubiquitin-dependent protein catabolic process via the N-end rule pathway|ubiquitin protein ligase activity|zinc ion binding
MarpolrudCA_g4088	Mp7g16310	ns	ns	ns		temp_BIO_PC2|all_BIO_PC2|vapr_month_PC2|BIO4	core							0	0	0	0	0	0	0	0	0	0	0	0	0	0	0	0	0	0	0	0	0	0	0	0	0			LECITHIN-CHOLESTEROL ACYLTRANSFERASE-RELATED,LECITHIN-CHOLESTEROL ACYLTRANSFERASE-LIKE 1	alpha/beta-Hydrolases	Lecithin:cholesterol acyltransferase (LCAT)/Acyl-ceramide synthase; [I]	PF02450	Lecithin:cholesterol acyltransferase	IPR029058,IPR003386	-|Alpha/Beta hydrolase fold|Lecithin:cholesterol/phospholipid:diacylglycerol acyltransferase	GO:0006629,GO:0008374	lipid metabolic process|O-acyltransferase activity
MarpolrudCA_g7332	Mp8g10550	ns				temp_BIO_PC2|BIO4|BIO7	accessory							0	0	1	0	0	0	0	0	0	0	0	0	0	0	0	0	0	0	0	0	0	0	0	0	0	MpLPR1		MULTI-COPPER OXIDASE,MULTICOPPER OXIDASE LPR1 HOMOLOG 1	Cupredoxins	Multicopper oxidases; [Q]	PF07732|PF07731|PF00394	Multicopper oxidase	IPR008972,IPR011707,IPR011706,IPR001117	Cupredoxin|Multicopper oxidase, type 3|-|Multicopper oxidase, type 2|Multicopper oxidase, type 1	GO:0005507,GO:0016491	copper ion binding|oxidoreductase activity
MarpolrudCA_g7333	Mp8g10560	ns	ns	ns		temp_BIO_PC2|BIO4|BIO7	accessory	Undefined cells;Undefined cells			up		up	0	0	1	0	1	-1	0	0	0	1	0	0	1	0	0	1	0	-1	-1	-1	-1	-1	1	0	0	MpGST19		GLUTATHIONE S-TRANSFERASE-RELATED,GLUTATHIONE S-TRANSFERASE-RELATED	Thioredoxin-like,GST C-terminal domain-like	Glutathione S-transferase; [O]	PF02798|PF00043	Glutathione S-transferase, N-terminal domain|Glutathione S-transferase, C-terminal domain	IPR004045,IPR036249,IPR010987,IPR040079,IPR004046,IPR036282	-|Glutathione S-transferase, N-terminal|Thioredoxin-like superfamily|Glutathione S-transferase, C-terminal-like|Glutathione Transferase family|Glutathione S-transferase, C-terminal|Glutathione S-transferase, C-terminal domain superfamily	GO:0005515,GO:0006749	protein binding|glutathione metabolic process
MarpolrudCA_g5716	Mp3g12670	ns	ns	ns		vapr_month_PC1	core				down			1	1	0	1	0	0	0	0	0	0	1	0	0	1	1	1	0	1	1	0	0	0	1	1	0			-,OS09G0494600 PROTEIN			PF04654	Protein of unknown function, DUF599	IPR006747	-|Protein of unknown function DUF599
MarpolrudCA_g5717	Mp3g12660	ns	ns	ns		vapr_month_PC1	core	Undefined cells				down		0	0	0	0	0	-1	0	0	0	0	0	0	0	0	0	0	0	-1	-1	-1	-1	-1	0	0	0			-,STRESS-RESPONSE A/B BARREL DOMAIN-CONTAINING PROTEIN UP3	Dimeric alpha+beta barrel		PF07876	Stress responsive A/B Barrel Domain	IPR013097,IPR044662,IPR011008	-|Stress responsive alpha-beta barrel|Stress-response A/B barrel domain-containing protein HS1/DABB1-like|Dimeric alpha-beta barrel
MarpolrudCA_g5718	Mp3g12640	ns	ns	ns		vapr_month_PC1	core			up	up	up		0	0	0	0	0	-1	0	0	0	0	0	0	0	0	0	0	0	0	-1	-1	-1	0	0	0	0			PROTEIN LURP-ONE-RELATED 1-RELATED,-	Tubby C-terminal domain-like		PF04525	LURP-one-related	IPR007612,IPR025659,IPR038595	-|LURP-one-related|Tubby-like, C-terminal|LURP-one-related superfamily
MarpolrudCA_g18458	Mp4g17350	ns				vapr_month_PC1	accessory				up			1	1	1	0	0	-1	1	1	1	1	0	1	0	0	1	0	1	0	1	0	1	-1	0	1	0								IPR001374	R3H domain|-	GO:0003676	nucleic acid binding
MarpolrudCA_g18459	Mp4g17350	ns				vapr_month_PC1	accessory				up			1	1	1	0	0	-1	1	1	1	1	0	1	0	0	1	0	1	0	1	0	1	-1	0	1	0								IPR001374	R3H domain|-	GO:0003676	nucleic acid binding
MarpolrudCA_g11608	Mp3g24530					vapr_month_PC2|temp_BIO_PC2|BIO7	core							0	0	0	0	0	0	0	0	0	0	0	0	0	0	0	0	0	0	0	0	0	0	0	0	0			PROTEIN XRI1					IPR039933	Protein XRI1|-	GO:0007143,GO:0007140	female meiotic nuclear division|male meiotic nuclear division
MarpolrudCA_g11609	Mp3g24520					vapr_month_PC2|temp_BIO_PC2|BIO7	accessory																																					PF10440	Ubiquitin-binding WIYLD domain	IPR018848,IPR043017	-|WIYLD domain|WIYLD domain superfamily	GO:0018024	histone-lysine N-methyltransferase activity
MarpolrudCA_g11610	Mp3g24510	ns	ns	ns		vapr_month_PC2|temp_BIO_PC2|BIO7	core							0	0	0	0	0	0	0	0	0	0	0	0	0	0	0	0	0	0	0	0	-1	-1	0	0	0			OVARIAN CARCINOMA ANTIGEN CA125-RELATED	CAD & PB1 domains		PF00564	PB1 domain	IPR043145,IPR000270	-|Zinc finger, ZZ-type superfamily|PB1 domain	GO:0005515	protein binding
MarpolrudCA_g14	Mp1g14080	ns	ns	ns			core						up	0	0	0	0	0	0	0	0	0	0	0	0	0	0	0	0	0	0	0	0	0	0	1	0	0	MpSMR		CYCLIN-DEPENDENT PROTEIN KINASE INHIBITOR SMR13,CYCLIN-DEPENDENT PROTEIN KINASE INHIBITOR SMR13					IPR040389	-|Cyclin-dependent protein kinase inhibitor SMR	GO:0032875	regulation of DNA endoreduplication
MarpolrudCA_g15	Mp1g14070	ns					core							0	0	0	0	0	0	0	0	0	0	0	0	0	0	0	0	0	0	0	0	0	0	0	0	0			KINESIN-LIKE PROTEIN KIN-7C, MITOCHONDRIAL,CENTROMERE PROTEIN E	P-loop containing nucleoside triphosphate hydrolases,RING/U-box	Kinesin-like protein; [Z],Predicted E3 ubiquitin ligase; [O]	PF13920|PF00225	Zinc finger, C3HC4 type (RING finger)|Kinesin motor domain	IPR001752,IPR013083,IPR027417,IPR036961,IPR001841,IPR019821	-|Kinesin motor domain|Zinc finger, RING/FYVE/PHD-type|P-loop containing nucleoside triphosphate hydrolase|Kinesin motor domain superfamily|Zinc finger, RING-type|Kinesin motor domain, conserved site	GO:0008017,GO:0007018,GO:0003777,GO:0005524,GO:1990939	microtubule binding|microtubule-based movement|microtubule motor activity|ATP binding|ATP-dependent microtubule motor activity
MarpolrudCA_g16	Mp1g14070	ns	ns	ns			core							0	0	0	0	0	0	0	0	0	0	0	0	0	0	0	0	0	0	0	0	0	0	0	0	0			KINESIN-LIKE PROTEIN KIN-7C, MITOCHONDRIAL,CENTROMERE PROTEIN E	P-loop containing nucleoside triphosphate hydrolases,RING/U-box	Kinesin-like protein; [Z],Predicted E3 ubiquitin ligase; [O]	PF13920|PF00225	Zinc finger, C3HC4 type (RING finger)|Kinesin motor domain	IPR001752,IPR013083,IPR027417,IPR036961,IPR001841,IPR019821	-|Kinesin motor domain|Zinc finger, RING/FYVE/PHD-type|P-loop containing nucleoside triphosphate hydrolase|Kinesin motor domain superfamily|Zinc finger, RING-type|Kinesin motor domain, conserved site	GO:0008017,GO:0007018,GO:0003777,GO:0005524,GO:1990939	microtubule binding|microtubule-based movement|microtubule motor activity|ATP binding|ATP-dependent microtubule motor activity
MarpolrudCA_g17	Mp1g14060	ns	ns	ns			core							0	0	0	0	0	0	0	0	0	0	0	0	0	0	0	0	0	0	0	0	0	0	0	0	0			OS01G0917900 PROTEIN,OS01G0917900 PROTEIN	RING/U-box	Predicted E3 ubiquitin ligase; [O]	PF13920	Zinc finger, C3HC4 type (RING finger)	IPR001841,IPR013083	-|Zinc finger, RING-type|Zinc finger, RING/FYVE/PHD-type
MarpolrudCA_g18	Mp1g14060	ns					core							0	0	0	0	0	0	0	0	0	0	0	0	0	0	0	0	0	0	0	0	0	0	0	0	0			OS01G0917900 PROTEIN,OS01G0917900 PROTEIN	RING/U-box	Predicted E3 ubiquitin ligase; [O]	PF13920	Zinc finger, C3HC4 type (RING finger)	IPR001841,IPR013083	-|Zinc finger, RING-type|Zinc finger, RING/FYVE/PHD-type
MarpolrudCA_g20	Mp1g14040						accessory
MarpolrudCA_g21	Mp1g14030	ns	ns	ns			core	Air pore cells				down		0	0	0	0	0	-1	0	0	0	-1	0	0	0	0	0	0	0	-1	-1	-1	-1	-1	0	0	0	MpCER3a		-,STEROL DESATURASE	NAD(P)-binding Rossmann-fold domains	Sterol C5 desaturase; N-term missing; [I]	PF12076|PF04116	WAX2 C-terminal domain|Fatty acid hydroxylase superfamily	IPR021940,IPR006694,IPR036291	-|Uncharacterised domain Wax2, C-terminal|Fatty acid hydroxylase|NAD(P)-binding domain superfamily	GO:0005506,GO:0008610,GO:0016491	iron ion binding|lipid biosynthetic process|oxidoreductase activity
MarpolrudCA_g22	Mp1g14020						accessory							0	0	0	0	0	0	0	0	0	0	0	0	0	0	0	0	0	0	0	0	0	0	0	0	0									-
MarpolrudCA_g23	Mp1g14010	ns	ns	ns			core							0	0	0	0	0	0	0	0	0	0	0	0	0	0	0	0	0	0	0	0	0	0	0	0	0			UNCHARACTERIZED		Uncharacterized conserved protein; [S]	PF09139	Phosphatidate cytidylyltransferase, mitochondrial	IPR015222	Phosphatidate cytidylyltransferase, mitochondrial	GO:0004605,GO:0032049	phosphatidate cytidylyltransferase activity|cardiolipin biosynthetic process
MarpolrudCA_g26	Mp1g14000						accessory							0	0	0	1	0	1	0	-1	-1	-1	-1	-1	0	0	0	0	0	1	1	1	1	1	-1	0	0	MpCER3b		STEROL DESATURASE,-	NAD(P)-binding Rossmann-fold domains		PF12076|PF04116	WAX2 C-terminal domain|Fatty acid hydroxylase superfamily	IPR021940,IPR006694,IPR036291	-|Uncharacterised domain Wax2, C-terminal|Fatty acid hydroxylase|NAD(P)-binding domain superfamily	GO:0005506,GO:0008610,GO:0016491	iron ion binding|lipid biosynthetic process|oxidoreductase activity
MarpolrudCA_g27	Mp1g13990						accessory							0	0	0	0	0	0	0	0	0	0	0	0	0	0	0	0	0	1	1	1	1	0	0	0	0	MpGH16.1		XYLOGLUCAN ENDOTRANSGLUCOSYLASE/HYDROLASE PROTEIN 8-RELATED,XYLOGLUCAN ENDOTRANSGLUCOSYLASE/HYDROLASE	Concanavalin A-like lectins/glucanases		PF06955|PF00722	Xyloglucan endo-transglycosylase (XET) C-terminus|Glycosyl hydrolases family 16	IPR010713,IPR013320,IPR016455,IPR044791,IPR000757	-|Xyloglucan endo-transglycosylase, C-terminal|Concanavalin A-like lectin/glucanase domain superfamily|Xyloglucan endotransglucosylase/hydrolase|Beta-glucanase/XTH|Glycoside hydrolase family 16	GO:0048046,GO:0006073,GO:0005975,GO:0016762,GO:0005618,GO:0004553	apoplast|cellular glucan metabolic process|carbohydrate metabolic process|xyloglucan:xyloglucosyl transferase activity|cell wall|hydrolase activity, hydrolyzing O-glycosyl compounds
MarpolrudCA_g28	Mp1g13980						accessory							0	0	0	0	0	0	0	0	0	0	0	0	0	0	0	0	0	0	0	0	0	0	0	0	0									-
MarpolrudCA_g29	Mp1g13950	ns	ns	ns			core	Gemma cells;Oil body cells		up	up	up	up	0	0	0	0	0	1	0	0	0	0	0	0	0	0	0	0	0	1	0	1	1	0	0	0	0									-
MarpolrudCA_g30	Mp1g13950	ns	ns	ns			core	Gemma cells;Oil body cells		up	up	up	up	0	0	0	0	0	1	0	0	0	0	0	0	0	0	0	0	0	1	0	1	1	0	0	0	0									-
MarpolrudCA_g31	Mp1g13910	ns	ns	ns			core							0	0	0	0	0	0	0	0	0	0	0	0	0	0	0	0	0	0	0	0	0	0	0	0	0			TRANSMEMBRANE PROTEIN 65,TRANSMEMBRANE PROTEIN 65		Uncharacterized conserved protein; C-term missing; [S]	PF10507	Transmembrane protein 65	IPR019537,IPR002048	-|Transmembrane protein 65|EF-hand domain	GO:0005509	calcium ion binding
MarpolrudCA_g32	Mp1g13900	ns	ns	ns			core							0	0	0	0	0	0	0	0	0	0	0	0	0	0	0	0	0	0	0	0	0	0	0	0	0			ACETATE KINASE,ACETATE KINASE	Actin-like ATPase domain		PF00871	Acetokinase family	IPR000890,IPR004372,IPR023865,IPR043129	-|Aliphatic acid kinase, short-chain|Acetate/propionate kinase|Aliphatic acid kinase, short-chain, conserved site|ATPase, nucleotide binding domain	GO:0016774,GO:0016301,GO:0016310,GO:0006082	phosphotransferase activity, carboxyl group as acceptor|kinase activity|phosphorylation|organic acid metabolic process
MarpolrudCA_g33	Mp1g13890	ns	ns	ns			core					down	down	0	0	0	0	0	0	0	0	0	0	0	0	-1	0	0	0	0	0	0	0	0	0	-1	0	0			BTB/POZ DOMAIN CONTAINING PROTEIN, EXPRESSED,BTB/POZ DOMAIN CONTAINING PROTEIN, EXPRESSED-RELATED	POZ domain	Proteins containing BTB/POZ and Kelch domains, involved in regulatory/signal transduction processes; C-term missing; [TR]	PF00651	BTB/POZ domain	IPR000210,IPR011333,IPR044784	-|BTB/POZ domain|SKP1/BTB/POZ domain superfamily|BTB/POZ domain containing protein At1g01640-like	GO:0005515	protein binding
MarpolrudCA_g34	Mp1g13890	ns					core					down	down	0	0	0	0	0	0	0	0	0	0	0	0	-1	0	0	0	0	0	0	0	0	0	-1	0	0			BTB/POZ DOMAIN CONTAINING PROTEIN, EXPRESSED,BTB/POZ DOMAIN CONTAINING PROTEIN, EXPRESSED-RELATED	POZ domain	Proteins containing BTB/POZ and Kelch domains, involved in regulatory/signal transduction processes; C-term missing; [TR]	PF00651	BTB/POZ domain	IPR000210,IPR011333,IPR044784	-|BTB/POZ domain|SKP1/BTB/POZ domain superfamily|BTB/POZ domain containing protein At1g01640-like	GO:0005515	protein binding
MarpolrudCA_g34	Mp1g13880						accessory
MarpolrudCA_g35	Mp1g13860	ns	ns	ns			core							0	0	0	0	0	0	0	0	0	0	0	0	0	0	0	0	0	1	0	0	0	1	0	0	0			O-FUCOSYLTRANSFERASE 2,O-FUCOSYLTRANSFERASE 2-RELATED			PF10250	GDP-fucose protein O-fucosyltransferase	IPR019378,IPR024709	-|GDP-fucose protein O-fucosyltransferase|Putative O-fucosyltransferase, plant
MarpolrudCA_g36	Mp1g13850	ns	ns	ns			core							0	0	0	0	0	0	0	0	0	0	0	0	0	0	0	0	0	0	0	0	0	0	0	0	0			MITOCHONDRIAL RIBOSOME-ASSOCIATED GTPASE 1,DAR GTPASE 3, CHLOROPLASTIC	P-loop containing nucleoside triphosphate hydrolases	GTPase; N-term missing; [R]	PF01926	50S ribosome-binding GTPase	IPR027417,IPR006073,IPR023179,IPR019991	-|P-loop containing nucleoside triphosphate hydrolase|GTP binding domain|GTP-binding protein, orthogonal bundle domain superfamily|GTP-binding protein, ribosome biogenesis	GO:0005525	GTP binding
MarpolrudCA_g37	Mp1g13840	ns					core					down		0	0	0	0	0	0	0	0	0	0	0	0	0	0	0	0	0	0	0	0	-1	0	0	0	0			NUDIX HYDROLASE DOMAIN-LIKE,NUDIX HYDROLASE, NUDC SUBFAMILY	Nudix,PHP14-like	NADH pyrophosphatase I of the Nudix family of hydrolases; N-term missing; [L]	PF00293|PF09297|PF05005|PF09296	NUDIX domain|NADH pyrophosphatase zinc ribbon domain|Janus/Ocnus family (Ocnus)|NADH pyrophosphatase-like rudimentary NUDIX domain	IPR020084,IPR000086,IPR015376,IPR007702,IPR015797,IPR015375,IPR038596	-|NUDIX hydrolase, conserved site|NUDIX hydrolase domain|Zinc ribbon, NADH pyrophosphatase|Janus|NUDIX hydrolase-like domain superfamily|NADH pyrophosphatase-like, N-terminal|Janus superfamily	GO:0016787,GO:0046872	hydrolase activity|metal ion binding
MarpolrudCA_g38	Mp1g13840	ns	ns	ns			core					down		0	0	0	0	0	0	0	0	0	0	0	0	0	0	0	0	0	0	0	0	-1	0	0	0	0			NUDIX HYDROLASE DOMAIN-LIKE,NUDIX HYDROLASE, NUDC SUBFAMILY	Nudix,PHP14-like	NADH pyrophosphatase I of the Nudix family of hydrolases; N-term missing; [L]	PF00293|PF09297|PF05005|PF09296	NUDIX domain|NADH pyrophosphatase zinc ribbon domain|Janus/Ocnus family (Ocnus)|NADH pyrophosphatase-like rudimentary NUDIX domain	IPR020084,IPR000086,IPR015376,IPR007702,IPR015797,IPR015375,IPR038596	-|NUDIX hydrolase, conserved site|NUDIX hydrolase domain|Zinc ribbon, NADH pyrophosphatase|Janus|NUDIX hydrolase-like domain superfamily|NADH pyrophosphatase-like, N-terminal|Janus superfamily	GO:0016787,GO:0046872	hydrolase activity|metal ion binding
MarpolrudCA_g39	Mp1g13830	ns	ns	ns			core							0	0	0	0	0	0	0	0	0	0	0	0	0	0	0	0	0	0	0	0	0	0	0	0	0			GENERAL TRANSCRIPTION FACTOR IIF SUBUNIT 2,TRANSCRIPTION INITIATION FACTOR IIF, BETA SUBUNIT	Rap30/74 interaction domains,""""""""""""""""""""""""""""""""Winged helix"""""""""""""""""""""""""""""""" DNA-binding domain	Transcription initiation factor IIF, small subunit (RAP30); [K]	PF02270|PF17683	TFIIF, beta subunit HTH domain|TFIIF, beta subunit N-terminus	IPR036388,IPR036390,IPR040450,IPR011039,IPR040504,IPR003196	-|Winged helix-like DNA-binding domain superfamily|Winged helix DNA-binding domain superfamily|TFIIF beta subunit, HTH domain|Transcription Factor IIF, Rap30/Rap74, interaction|TFIIF, beta subunit, N-terminal|Transcription initiation factor IIF, beta subu	GO:0006366,GO:0005674,GO:0006367	transcription by RNA polymerase II|transcription factor TFIIF complex|transcription initiation from RNA polymerase II promoter
MarpolrudCA_g40	Mp1g13820	ns	ns	ns			core	Air pore cells				down		0	0	0	0	-1	0	0	0	0	0	-1	-1	-1	0	0	0	0	0	0	0	0	-1	-1	0	0	MpMpSTR1		PROTEIN STRICTOSIDINE SYNTHASE-LIKE 4-RELATED,STRICTOSIDINE SYNTHASE-RELATED	Calcium-dependent phosphotriesterase	Predicted alkaloid synthase/Surface mucin Hemomucin; [R]	PF03088	Strictosidine synthase	IPR018119,IPR011042	Strictosidine synthase, conserved region|-|Six-bladed beta-propeller, TolB-like	GO:0009058,GO:0016844	biosynthetic process|strictosidine synthase activity
MarpolrudCA_g41	Mp1g13810	ns					core							0	0	0	1	0	0	1	1	1	1	0	0	-1	1	1	1	0	0	0	-1	0	-1	-1	1	0			DYNEIN ASSEMBLY FACTOR 5, AXONEMAL	ARM repeat				IPR011989,IPR016024	-|Armadillo-like helical|Armadillo-type fold
MarpolrudCA_g42	Mp1g13810	ns					core							0	0	0	1	0	0	1	1	1	1	0	0	-1	1	1	1	0	0	0	-1	0	-1	-1	1	0			DYNEIN ASSEMBLY FACTOR 5, AXONEMAL	ARM repeat				IPR011989,IPR016024	-|Armadillo-like helical|Armadillo-type fold
MarpolrudCA_g43	Mp1g13800	ns	ns	ns			core					down		0	0	0	0	0	0	0	0	0	0	0	0	0	0	0	0	0	0	0	0	0	0	0	0	0			ATPASE INHIBITOR/5-FORMYLTETRAHYDROFOLATE CYCLO-LIGASE,5-FORMYLTETRAHYDROFOLATE CYCLO-LIGASE, MITOCHONDRIAL-LIKE ISOFORM X1	NagB/RpiA/CoA transferase-like	5-formyltetrahydrofolate cyclo-ligase; [H]	PF01812	5-formyltetrahydrofolate cyclo-ligase family	IPR037171,IPR002698,IPR024185	-|NagB/RpiA transferase-like|5-formyltetrahydrofolate cyclo-ligase|5-formyltetrahydrofolate cyclo-ligase-like domain superfamily
MarpolrudCA_g44	Mp1g13780	ns	ns	ns			core			down	down	down		0	0	0	-1	0	0	-1	-1	-1	-1	-1	0	0	0	-1	-1	0	-1	-1	0	0	-1	-1	-1	0			LEUCINE-SPECIFIC-BINDING PROTEIN	Periplasmic binding protein-like I		PF01094	Receptor family ligand binding region	IPR001828,IPR028082	Receptor, ligand binding region|Periplasmic binding protein-like I|-
MarpolrudCA_g46	Mp1g13770	ns	ns	ns			accessory							0	0	0	0	0	0	0	0	0	0	0	0	0	0	0	0	0	0	0	0	0	1	0	0	0						PF01165	Ribosomal protein S21	IPR001911	-|Ribosomal protein S21	GO:0003735,GO:0005840,GO:0006412	structural constituent of ribosome|ribosome|translation
MarpolrudCA_g47	Mp1g13760	ns	ns	ns			core							0	0	0	0	0	0	0	0	0	0	0	0	0	0	0	0	0	0	0	0	0	0	0	0	0			EXPORTIN-T,EXPORTIN-T/LOS1	ARM repeat	Nuclear mRNA export factor receptor LOS1/Exportin-t (importin beta superfamily); [YUJ]	PF08389|PF03810	Exportin 1-like protein|Importin-beta N-terminal domain	IPR040017,IPR013598,IPR001494,IPR011989,IPR016024	Exportin-T|-|Exportin-1/Importin-beta-like|Importin-beta, N-terminal domain|Armadillo-like helical|Armadillo-type fold	GO:0006886,GO:0006409,GO:0071528,GO:0031267,GO:0000049	intracellular protein transport|tRNA export from nucleus|tRNA re-export from nucleus|small GTPase binding|tRNA binding
MarpolrudCA_g49	Mp1g13750	ns	ns	ns			core							0	0	0	0	0	0	0	0	0	0	0	0	0	0	0	0	0	0	0	0	1	1	1	0	0	MpGI	Orthologue of GIGANTEA, circadian gene.	PROTEIN GIGANTEA,PROTEIN GIGANTEA-LIKE ISOFORM X1					IPR026211	-|GIGANTEA	GO:2000028	regulation of photoperiodism, flowering
MarpolrudCA_g50	Mp1g13750	ns					core							0	0	0	0	0	0	0	0	0	0	0	0	0	0	0	0	0	0	0	0	1	1	1	0	0	MpGI	Orthologue of GIGANTEA, circadian gene.	PROTEIN GIGANTEA,PROTEIN GIGANTEA-LIKE ISOFORM X1					IPR026211	-|GIGANTEA	GO:2000028	regulation of photoperiodism, flowering
MarpolrudCA_g51	Mp1g13740	ns	ns	ns			core							0	0	0	0	0	1	0	0	0	0	0	0	0	0	0	0	0	1	1	1	1	1	0	0	0	MpCCAAT-NFYA	transcription factor, CCAAT-NFYA	TRANSCRIPTION FACTOR NF-Y ALPHA-RELATED,NUCLEAR TRANSCRIPTION FACTOR Y SUBUNIT A-1		CCAAT-binding factor, subunit B (HAP2); N-term missing; [K]	PF02045	CCAAT-binding transcription factor (CBF-B/NF-YA) subunit B	IPR001289,IPR018362	-|Nuclear transcription factor Y subunit A|CCAAT-binding factor, conserved site	GO:0003700,GO:0016602,GO:0003677,GO:0006355	DNA-binding transcription factor activity|CCAAT-binding factor complex|DNA binding|regulation of transcription, DNA-templated
MarpolrudCA_g54	Mp1g13700	ns	ns	ns			accessory					up	up	0	0	0	0	0	0	-1	-1	0	0	1	0	1	0	0	0	0	0	0	0	0	1	0	0	0	MpHA1	Plasma membrane H+-ATPase	PLASMA MEMBRANE ATPASE,CALCIUM-TRANSPORTING ATPASE	Calcium ATPase, transduction domain A,HAD-like,Calcium ATPase, transmembrane domain M	Plasma membrane H+-transporting ATPase; [P]	PF00122|PF00702|PF00690	E1-E2 ATPase|haloacid dehalogenase-like hydrolase|Cation transporter/ATPase, N-terminus	IPR036412,IPR023299,IPR006534,IPR023214,IPR023298,IPR001757,IPR018303,IPR044492,IPR008250,IPR004014	-|HAD-like superfamily|P-type ATPase, cytoplasmic domain N|P-type ATPase, subfamily IIIA|HAD superfamily|P-type ATPase, transmembrane domain superfamily|P-type ATPase|P-type ATPase, phosphorylation site|P-type ATPase, haloacid dehalogenase domain|P-type A	GO:0008553,GO:0000166,GO:0016887,GO:0016021,GO:0005524,GO:0120029	proton-exporting ATPase activity, phosphorylative mechanism|nucleotide binding|ATPase activity|integral component of membrane|ATP binding|proton export across plasma membrane
MarpolrudCA_g57	Mp1g13680	ns	ns	ns			accessory							0	0	0	0	0	0	0	0	0	0	0	0	0	0	0	0	0	0	0	0	0	0	0	0	0			ARP2/3 COMPLEX 34 KDA SUBUNIT	Arp2/3 complex subunits	Actin-related protein Arp2/3 complex, subunit ARPC2; [Z]	PF04045	Arp2/3 complex, 34 kD subunit p34-Arc	IPR034666,IPR007188	Arp2/3 complex subunit 2/4|Actin-related protein 2/3 complex subunit 2	GO:0005885,GO:0030041,GO:0030833,GO:0015629,GO:0034314	Arp2/3 protein complex|actin filament polymerization|regulation of actin filament polymerization|actin cytoskeleton|Arp2/3 complex-mediated actin nucleation
MarpolrudCA_g58	Mp1g13670	ns	ns	ns			accessory							0	0	0	0	0	0	0	0	0	0	0	0	0	0	0	0	0	0	0	0	0	0	0	0	0	MpSEC20	Ortholog of Arabidopsis SEC20 gene	BNIP1-RELATED			PF03908	Sec20	IPR005606	-|Sec20	GO:0006890,GO:0005484	retrograde vesicle-mediated transport, Golgi to endoplasmic reticulum|SNAP receptor activity
MarpolrudCA_g60	Mp1g13640	ns	ns	ns			core							0	0	0	0	0	0	0	0	0	0	0	0	0	0	0	0	0	0	0	0	0	1	0	0	0	MpSPL3		SQUAMOSA PROMOTER-BINDING-LIKE PROTEIN 4,SQUAMOSA PROMOTER-BINDING-LIKE PROTEIN 14	Ankyrin repeat,SBT domain		PF03110	SBP domain	IPR036770,IPR036893,IPR004333,IPR044817	-|Ankyrin repeat-containing domain superfamily|SBP domain superfamily|SBP domain|Squamosa promoter-binding-like protein	GO:0005634,GO:0003677	nucleus|DNA binding
MarpolrudCA_g61	Mp1g13620	ns	ns	ns			core							0	0	0	0	0	0	0	0	0	0	0	0	0	0	0	0	0	0	0	0	0	0	0	0	0	MpPP2C_J		MITOGEN-ACTIVATED PROTEIN KINASE,PROTEIN PHOSPHATASE 2C	PP2C-like,Protein kinase-like (PK-like)	Serine/threonine protein phosphatase; N-term missing; [T],Protein kinase PCTAIRE and related kinases; N-term missing; [R]	PF00481|PF00069	Protein phosphatase 2C|Protein kinase domain	IPR036457,IPR000222,IPR000719,IPR001932,IPR008271,IPR011009	-|PPM-type phosphatase domain superfamily|PPM-type phosphatase, divalent cation binding|Protein kinase domain|PPM-type phosphatase domain|Serine/threonine-protein kinase, active site|Protein kinase-like domain superfamily	GO:0004672,GO:0043169,GO:0006468,GO:0016791,GO:0005524	protein kinase activity|cation binding|protein phosphorylation|phosphatase activity|ATP binding
MarpolrudCA_g63	Mp1g13610	ns	ns	ns			accessory							0	0	0	0	0	0	0	0	0	-1	0	0	0	0	0	0	0	1	0	0	0	0	0	0	0			OS02G0203700 PROTEIN,ZINC FINGER PROTEIN	Ran binding protein zinc finger-like	RNA-binding Ran Zn-finger protein and related proteins; C-term missing; [R]	PF00641	Zn-finger in Ran binding protein and others	IPR001876,IPR036443	-|Zinc finger, RanBP2-type|Zinc finger, RanBP2-type superfamily
MarpolrudCA_g64	Mp1g13600	down	ns	ns			core			down	down	down	down	0	0	0	0	0	-1	0	0	0	0	0	0	0	0	0	0	0	-1	-1	-1	-1	-1	0	0	0									-
MarpolrudCA_g65	Mp1g13590	ns	ns	ns			core	Gemma cells			up		up	1	1	1	1	1	1	1	1	1	1	1	1	1	1	1	1	1	1	1	1	1	1	1	1	1			-,-	MFS general substrate transporter	Permease of the major facilitator superfamily; [G]	PF00083	Sugar (and other) transporter	IPR003663,IPR020846,IPR036259,IPR005829,IPR005828	-|Sugar/inositol transporter|Major facilitator superfamily domain|MFS transporter superfamily|Sugar transporter, conserved site|Major facilitator, sugar transporter-like	GO:0016021,GO:0016020,GO:0055085,GO:0022857	integral component of membrane|membrane|transmembrane transport|transmembrane transporter activity
MarpolrudCA_g67	Mp1g13580	ns					core							0	1	1	1	1	1	0	1	1	1	1	1	1	1	1	1	1	1	1	1	0	1	1	1	0			CALCIUM AND INTEGRIN BINDING FAMILY MEMBER 2,CALCIUM AND INTEGRIN BINDING FAMILY MEMBER 2	EF-hand	Ca2+-binding kinase interacting protein (KIP) (EF-Hand protein superfamily); [R]			IPR002048,IPR011992,IPR018247	EF-hand domain|-|EF-hand domain pair|EF-Hand 1, calcium-binding site	GO:0005509	calcium ion binding
MarpolrudCA_g68	Mp1g13580	ns	ns	ns			core							0	1	1	1	1	1	0	1	1	1	1	1	1	1	1	1	1	1	1	1	0	1	1	1	0			CALCIUM AND INTEGRIN BINDING FAMILY MEMBER 2,CALCIUM AND INTEGRIN BINDING FAMILY MEMBER 2	EF-hand	Ca2+-binding kinase interacting protein (KIP) (EF-Hand protein superfamily); [R]			IPR002048,IPR011992,IPR018247	EF-hand domain|-|EF-hand domain pair|EF-Hand 1, calcium-binding site	GO:0005509	calcium ion binding
MarpolrudCA_g69	Mp1g13570						accessory							0	0	0	0	0	0	0	0	0	0	0	0	0	0	0	0	0	0	0	0	0	0	1	0	0			CENTROSOMAL PROTEIN OF 44 KDA			PF15007	Centrosomal spindle body, CEP44	IPR029157,IPR033603	-|Centrosomal CEP44 domain|Centrosomal protein of 44kDa
MarpolrudCA_g70	Mp1g13560	ns	ns	ns			core							0	0	0	0	0	0	0	0	0	1	0	0	0	0	0	0	0	0	0	0	0	0	0	0	0	MpGT77.1		ARABINOSYLTRANSFERASE XEG113,BNAA04G20580D PROTEIN			PF03407	Nucleotide-diphospho-sugar transferase	IPR005069	-|Nucleotide-diphospho-sugar transferase
MarpolrudCA_g71	Mp1g13550	ns	ns	ns			accessory							0	0	0	0	0	0	0	0	0	0	0	0	0	0	0	0	0	0	0	0	0	0	0	0	0									-
MarpolrudCA_g72	Mp1g13540	ns	ns	ns			core					down	down	0	0	0	0	0	0	0	0	0	-1	0	0	0	0	0	0	0	0	0	0	0	0	-1	0	0			OS06G0704100 PROTEIN,UNCHARACTERIZED			PF14389|PF04784	Leucine-zipper of ternary complex factor MIP1|Protein of unknown function, DUF547	IPR025757,IPR006869	-|Ternary complex factor MIP1, leucine-zipper|Domain of unknown function DUF547
MarpolrudCA_g73	Mp1g13530	ns					accessory							0	0	0	-1	0	0	0	0	0	0	0	0	0	0	0	0	0	0	0	0	0	0	0	0	0									-
MarpolrudCA_g78	Mp1g13490	up	ns	ns			core				up	up	up	0	0	0	-1	0	-1	0	0	0	0	0	0	0	0	0	0	0	0	0	0	0	-1	0	0	0			TITAN9						-
MarpolrudCA_g79	Mp1g13480	up					accessory		up	up	up	up	up	0	1	1	1	0	0	-1	0	0	0	0	0	1	1	1	1	0	0	0	0	0	0	1	1	0				Galactose oxidase, central domain,F-box domain				IPR001810,IPR036047,IPR011043	-|F-box domain|F-box-like domain superfamily|Galactose oxidase/kelch, beta-propeller	GO:0005515	protein binding
MarpolrudCA_g80	Mp1g13480	up	ns	up			accessory		up	up	up	up	up	0	1	1	1	0	0	-1	0	0	0	0	0	1	1	1	1	0	0	0	0	0	0	1	1	0				Galactose oxidase, central domain,F-box domain				IPR001810,IPR036047,IPR011043	-|F-box domain|F-box-like domain superfamily|Galactose oxidase/kelch, beta-propeller	GO:0005515	protein binding
MarpolrudCA_g82	Mp1g13460	ns	ns	ns			accessory							0	0	0	-1	0	-1	-1	-1	-1	-1	0	0	0	0	-1	0	0	-1	-1	-1	-1	-1	-1	0	0	MpDFR-like1		BIFUNCTIONAL POLYMYXIN RESISTANCE PROTEIN ARNA,UDP-D-APIOSE/UDP-D-XYLOSE SYNTHASE 2-LIKE	NAD(P)-binding Rossmann-fold domains	dTDP-glucose 4-6-dehydratase/UDP-glucuronic acid decarboxylase; [GM]	PF01370	NAD dependent epimerase/dehydratase family	IPR001509,IPR036291	NAD-dependent epimerase/dehydratase|-|NAD(P)-binding domain superfamily	GO:0003824	catalytic activity
MarpolrudCA_g83	Mp1g13450	ns	ns	ns			core							0	0	0	0	0	0	0	0	0	0	0	0	0	0	0	0	0	0	0	0	0	0	0	0	0	MpC2H2-5	transcription factor, C2H2-ZnF	ZINC KNUCKLE (CCHC-TYPE) FAMILY PROTEIN,ZINC KNUCKLE (CCHC-TYPE) FAMILY PROTEIN	Retrovirus zinc finger-like domains	E3 ubiquitin ligase interacting with arginine methyltransferase; C-term missing; [O]	PF14392|PF00098	Zinc knuckle	IPR036875,IPR001878,IPR025836	Zinc finger, CCHC-type superfamily|Zinc finger, CCHC-type|-|Zinc knuckle CX2CX4HX4C	GO:0003676,GO:0008270	nucleic acid binding|zinc ion binding
MarpolrudCA_g84	Mp1g13440	ns					accessory
MarpolrudCA_g85	Mp1g13410	ns	ns	ns			core					down	down	0	0	0	-1	0	-1	0	0	0	0	0	0	0	0	0	0	0	-1	0	0	1	-1	-1	0	0			LEUCINE-RICH REPEAT (LRR) FAMILY PROTEIN,LEUCINE-RICH REPEAT (LRR) FAMILY PROTEIN	L domain-like	Serine/threonine phosphatase 2C containing leucine-rich repeats, similar to SCN circadian oscillatory protein (SCOP); C-term missing; [T]	PF13516|PF08263	Leucine Rich repeat|Leucine rich repeat N-terminal domain	IPR032675,IPR001611,IPR013210	-|Leucine-rich repeat domain superfamily|Leucine-rich repeat|Leucine-rich repeat-containing N-terminal, plant-type	GO:0005515	protein binding
MarpolrudCA_g86	Mp1g13400	ns	ns	ns			super_accessory
MarpolrudCA_g88	Mp1g13390						accessory							0	0	0	0	0	0	1	1	1	1	0	0	0	0	0	0	0	0	0	0	1	0	0	0	0			MAJOR FACILITATOR SUPERFAMILY DOMAIN-CONTAINING PROTEIN 10,PROTEIN ZINC INDUCED FACILITATOR-LIKE 1	MFS general substrate transporter	Permease of the major facilitator superfamily; [R]	PF07690	Major Facilitator Superfamily	IPR036259,IPR011701,IPR020846,IPR001958	MFS transporter superfamily|-|Major facilitator superfamily|Major facilitator superfamily domain|Tetracycline resistance protein TetA/multidrug resistance protein MdtG	GO:0055085,GO:0022857	transmembrane transport|transmembrane transporter activity
MarpolrudCA_g89	Mp1g13380	ns	ns	ns			core							0	0	0	0	0	1	0	0	0	0	0	0	0	0	0	0	0	1	1	1	1	1	0	0	0				Ribosome-binding factor A, RbfA		PF02033	Ribosome-binding factor A	IPR000238,IPR023799,IPR015946	-|Ribosome-binding factor A|Ribosome-binding factor A domain superfamily|K homology domain-like, alpha/beta	GO:0006364	rRNA processing
MarpolrudCA_g90	Mp1g13370	ns	ns	ns			core	Undefined cells						0	0	0	0	0	1	0	0	0	0	0	0	0	0	0	0	0	1	0	0	1	0	0	0	0			FIXATION PROTEIN, PUTATIVE, EXPRESSED-RELATED,IRON-SULFUR CLUSTER SCAFFOLD PROTEIN NFU-RELATED	Fe-S cluster assembly (FSCA) domain-like	NifU-like domain-containing proteins; [O]	PF01106	NifU-like domain	IPR034904,IPR001075	Fe-S cluster assembly domain superfamily|-|NIF system FeS cluster assembly, NifU, C-terminal	GO:0005506,GO:0051536,GO:0016226	iron ion binding|iron-sulfur cluster binding|iron-sulfur cluster assembly
MarpolrudCA_g93	Mp1g13360	ns	ns	ns			core					up		0	0	0	0	-1	1	0	0	0	0	0	0	0	0	0	0	0	1	1	1	1	0	0	0	0			2-OXOGLUTARATE (2OG) AND FE(II)-DEPENDENT OXYGENASE SUPERFAMILY PROTEIN-RELATED,OXIDOREDUCTASE, 2OG-FE II OXYGENASE FAMILY PROTEIN	Clavaminate synthase-like	Iron/ascorbate family oxidoreductases; N-term missing; [QR]			IPR027443	-|Isopenicillin N synthase-like
MarpolrudCA_g94	Mp1g13350	up	ns	ns			core				up		up	0	0	0	0	0	0	0	0	0	0	0	0	0	0	0	0	0	0	0	0	0	0	0	0	0			HYDROLASE C777.06C-RELATED-RELATED,OS09G0363800 PROTEIN	Metallo-hydrolase/oxidoreductase		PF12706	Beta-lactamase superfamily domain	IPR036866,IPR001279	-|Ribonuclease Z/Hydroxyacylglutathione hydrolase-like|Metallo-beta-lactamase
MarpolrudCA_g95	Mp1g13340	ns	ns	ns			accessory							0	0	0	0	0	1	0	0	0	0	0	0	0	0	0	0	0	1	1	1	1	1	0	0	0			FAD SYNTHETASE 1, CHLOROPLASTIC-RELATED,PROTEIN-S ISOPRENYLCYSTEINE O-METHYLTRANSFERASE	Nucleotidylyl transferase		PF06574	FAD synthetase	IPR015864,IPR014729	-|FAD synthetase|Rossmann-like alpha/beta/alpha sandwich fold	GO:0003919,GO:0009231	FMN adenylyltransferase activity|riboflavin biosynthetic process
MarpolrudCA_g96	Mp1g13330	ns	ns	ns			accessory							0	0	0	0	0	0	0	0	0	0	0	0	0	0	0	0	0	0	0	0	0	0	0	0	0			SIGNAL PEPTIDE PEPTIDASE-LIKE 3,SIGNAL PEPTIDE PEPTIDASE		Uncharacterized conserved protein; [S]	PF04258	Signal peptide peptidase	IPR007369,IPR006639	-|Peptidase A22B, signal peptide peptidase|Presenilin/signal peptide peptidase	GO:0016021,GO:0004190	integral component of membrane|aspartic-type endopeptidase activity
MarpolrudCA_g97	Mp1g13320	up	ns	ns			accessory			up	up	up		0	0	0	0	0	0	0	0	0	0	0	0	0	0	0	0	0	1	0	0	1	0	0	0	0			ADENYLATE KINASE 4,NUCLEOTIDE KINASE	P-loop containing nucleoside triphosphate hydrolases	Adenylate kinase; [F]	PF00406|PF05191	Adenylate kinase|Adenylate kinase, active site lid	IPR033690,IPR027417,IPR000850,IPR007862,IPR006259	Adenylate kinase, conserved site|-|P-loop containing nucleoside triphosphate hydrolase|Adenylate kinase/UMP-CMP kinase|Adenylate kinase, active site lid domain|Adenylate kinase subfamily	GO:0005524,GO:0006139,GO:0004017,GO:0016776,GO:0019205	ATP binding|nucleobase-containing compound metabolic process|adenylate kinase activity|phosphotransferase activity, phosphate group as acceptor|nucleobase-containing compound kinase activity
MarpolrudCA_g98	Mp1g13310	ns	ns	ns			accessory							0	0	0	0	0	-1	0	0	0	0	0	0	0	0	0	0	0	-1	-1	-1	0	-1	0	0	0			AMINO ACID TRANSPORTER,SODIUM/DICARBOXYLATE SYMPORTER-RELATED	Proton glutamate symport protein	Glutamate/aspartate and neutral amino acid transporters; [E]	PF00375	Sodium:dicarboxylate symporter family	IPR036458,IPR001991	-|Sodium:dicarboxylate symporter superfamily|Sodium:dicarboxylate symporter	GO:0015293,GO:0016021	symporter activity|integral component of membrane
MarpolrudCA_g100	Mp1g13300						accessory							0	0	0	0	0	0	1	1	1	1	0	0	0	0	0	0	0	0	0	0	0	0	0	1	0				RNI-like					-
MarpolrudCA_g102	Mp1g13280	ns	ns	ns			accessory							0	0	0	0	0	1	1	0	0	0	0	0	0	0	0	0	0	1	1	1	0	0	0	0	0			-			PF13349	Putative adhesin	IPR025164	-|Putative adhesin
MarpolrudCA_g103	Mp1g13260	ns	ns	ns			accessory							0	0	0	0	1	1	0	0	0	0	1	1	1	0	0	0	0	1	1	1	0	1	0	0	0	MpBZR2	transcription factor, BZR/BES	BES1/BZR1 HOMOLOG PROTEIN 3-RELATED,BES1/BZR1 HOMOLOG PROTEIN 4			PF05687	BES1/BZR1 plant transcription factor, N-terminal	IPR033264,IPR008540	-|BZR family|BES1/BZR1 plant transcription factor, N-terminal	GO:0003700,GO:0006351,GO:0009742	DNA-binding transcription factor activity|transcription, DNA-templated|brassinosteroid mediated signaling pathway
MarpolrudCA_g104	Mp1g13250	ns					core							0	0	0	0	-1	1	1	1	1	1	0	0	-1	0	1	0	0	1	1	1	1	0	0	1	0						PF13879	KIAA1430 homologue	IPR029488	Hemingway/CFA97|-
MarpolrudCA_g105	Mp1g13250	ns	ns	ns			core							0	0	0	0	-1	1	1	1	1	1	0	0	-1	0	1	0	0	1	1	1	1	0	0	1	0						PF13879	KIAA1430 homologue	IPR029488	Hemingway/CFA97|-
MarpolrudCA_g106	Mp1g13250	ns					core							0	0	0	0	-1	1	1	1	1	1	0	0	-1	0	1	0	0	1	1	1	1	0	0	1	0						PF13879	KIAA1430 homologue	IPR029488	Hemingway/CFA97|-
MarpolrudCA_g107	Mp1g13240	ns	ns	ns			accessory	Gemma cells;Rhizoids						0	0	0	0	0	0	0	0	0	0	1	1	0	1	1	0	0	0	0	0	0	0	1	0	0			MITOCHONDRIAL UNCOUPLING PROTEIN 1,MITOCHONDRIAL DICARBOXYLATE CARRIER-RELATED	Mitochondrial carrier	Mitochondrial fatty acid anion carrier protein/Uncoupling protein; [C]	PF00153	Mitochondrial carrier protein	IPR023395,IPR018108,IPR002030	-|Mitochondrial carrier domain superfamily|Mitochondrial substrate/solute carrier|Mitochondrial carrier UCP-like	GO:0006839,GO:0031966	mitochondrial transport|mitochondrial membrane
MarpolrudCA_g108	Mp1g13230	ns	ns	ns			core							0	0	0	0	0	0	0	0	0	0	0	0	0	0	0	0	0	0	0	0	-1	0	0	0	0				Cell-division inhibitor MinC, C-terminal domain		PF03775	Septum formation inhibitor MinC, C-terminal domain	IPR016098,IPR005526,IPR036145	-|Cyclase-associated protein CAP/septum formation inhibitor MinC, C-terminal|Septum formation inhibitor MinC, C-terminal|Septum formation inhibitor MinC, C-terminal domain superfamily	GO:0000902	cell morphogenesis
MarpolrudCA_g109	Mp1g13220	ns	ns	ns										0	0	0	0	0	0	0	0	0	0	0	0	0	0	0	0	0	0	0	1	0	0	0	0	0			BNAA08G26030D PROTEIN,ERGOSTEROL BIOSYNTHETIC PROTEIN 28-RELATED		Predicted membrane protein; [S]	PF03694	Erg28 like protein	IPR005352	-|Erg28	GO:0016021	integral component of membrane
MarpolrudCA_g110	Mp1g13200	up	ns	ns			core			up	up	up	up	0	0	0	0	0	0	0	0	0	0	0	0	1	0	0	0	0	0	0	0	0	1	0	0	0	MpRLK-Pelle_L-LEC2		-,L-TYPE LECTIN-DOMAIN CONTAINING RECEPTOR KINASE IX.1-LIKE	Protein kinase-like (PK-like)	Serine/threonine protein kinase; [T]	PF00069	Protein kinase domain	IPR008271,IPR000719,IPR017441,IPR011009	Serine/threonine-protein kinase, active site|Protein kinase domain|Protein kinase, ATP binding site|-|Protein kinase-like domain superfamily	GO:0005524,GO:0006468,GO:0004672	ATP binding|protein phosphorylation|protein kinase activity
MarpolrudCA_g111	Mp1g13190	ns	ns	ns			core							0	0	0	0	0	0	0	0	0	0	0	0	0	0	0	0	0	0	0	0	0	0	0	0	0			EXPRESSED PROTEIN	S-adenosyl-L-methionine-dependent methyltransferases	Ubiquinone biosynthesis methyltransferase COQ5; N-term missing; C-term missing; [H]	PF08241	Methyltransferase domain	IPR013216,IPR029063	-|Methyltransferase type 11|S-adenosyl-L-methionine-dependent methyltransferase	GO:0008168	methyltransferase activity
MarpolrudCA_g112	Mp1g13180	ns	ns	ns			core					down		0	0	0	0	0	0	0	0	0	0	0	0	0	0	0	0	0	0	0	0	-1	0	-1	0	0			N-ACETYLGLUCOSAMINYL TRANSFERASE COMPONENT FAMILY PROTEIN / GPI1 FAMILY PROTEIN		N-acetylglucosaminyltransferase complex, subunit PIG-Q/GPI1, required for phosphatidylinositol biosynthesis; N-term missing; [MO]	PF05024	N-acetylglucosaminyl transferase component (Gpi1)	IPR007720	-|N-acetylglucosaminyl transferase component	GO:0006506,GO:0016021,GO:0017176	GPI anchor biosynthetic process|integral component of membrane|phosphatidylinositol N-acetylglucosaminyltransferase activity
MarpolrudCA_g113	Mp1g13160	ns	ns	ns			accessory							0	0	0	0	1	0	0	0	0	0	0	0	0	0	0	0	0	0	0	0	0	0	1	0	0	MpPPR_16	Pentatricopeptide repeat proteins	BNAC05G43320D PROTEIN,BNAC05G43320D PROTEIN		Uncharacterized conserved protein; N-term missing; C-term missing; [S]	PF13812|PF13041|PF01535	Pentatricopeptide repeat domain|PPR repeat family|PPR repeat	IPR002885,IPR011990	Pentatricopeptide repeat|-|Tetratricopeptide-like helical domain superfamily	GO:0005515	protein binding
MarpolrudCA_g114	Mp1g13160	ns	ns	ns			accessory							0	0	0	0	1	0	0	0	0	0	0	0	0	0	0	0	0	0	0	0	0	0	1	0	0	MpPPR_16	Pentatricopeptide repeat proteins	BNAC05G43320D PROTEIN,BNAC05G43320D PROTEIN		Uncharacterized conserved protein; N-term missing; C-term missing; [S]	PF13812|PF13041|PF01535	Pentatricopeptide repeat domain|PPR repeat family|PPR repeat	IPR002885,IPR011990	Pentatricopeptide repeat|-|Tetratricopeptide-like helical domain superfamily	GO:0005515	protein binding
MarpolrudCA_g115	Mp1g13140	down	ns	ns			core							0	0	0	0	-1	0	0	0	0	-1	0	0	-1	0	0	0	0	0	0	0	0	0	-1	0	0			CADMIUM/ZINC-TRANSPORTING ATPASE HMA2-RELATED,CADMIUM/ZINC-TRANSPORTING ATPASE HMA2	HMA, heavy metal-associated domain,Calcium ATPase, transmembrane domain M,Calcium ATPase, transduction domain A,HAD-like	Cation transport ATPase; [P]	PF00122|PF00403|PF00702	E1-E2 ATPase|Heavy-metal-associated domain|haloacid dehalogenase-like hydrolase	IPR006121,IPR023298,IPR023299,IPR008250,IPR036163,IPR001757,IPR027256,IPR018303,IPR044492,IPR036412,IPR023214	-|Heavy metal-associated domain, HMA|P-type ATPase, transmembrane domain superfamily|P-type ATPase, cytoplasmic domain N|P-type ATPase, A domain superfamily|Heavy metal-associated domain superfamily|P-type ATPase|P-type ATPase, subfamily IB|P-type ATPase,	GO:0019829,GO:0046872,GO:0006812,GO:0000166,GO:0016887,GO:0016021,GO:0005524	ATPase-coupled cation transmembrane transporter activity|metal ion binding|cation transport|nucleotide binding|ATPase activity|integral component of membrane|ATP binding
MarpolrudCA_g116	Mp1g13130	ns	ns	ns			core							0	0	0	0	0	0	0	0	0	0	0	0	0	0	0	0	0	-1	-1	0	0	0	0	0	0			INOSITOL MONOPHOSPHATASE,INOSITOL-1-MONOPHOSPHATASE	Carbohydrate phosphatase	Inositol monophosphatase; [G]	PF00459	Inositol monophosphatase family	IPR020550,IPR033942,IPR000760	Inositol monophosphatase, conserved site|-|Inositol monophosphatase|Inositol monophosphatase-like	GO:0046854,GO:0008934,GO:0046855	phosphatidylinositol phosphorylation|inositol monophosphate 1-phosphatase activity|inositol phosphate dephosphorylation
MarpolrudCA_g117	Mp1g13110	ns	ns	ns			accessory	Ventral scales				down		0	0	0	0	0	-1	0	0	0	-1	0	0	0	0	0	0	0	-1	-1	-1	-1	-1	0	0	0				RmlC-like cupins				IPR011051	-|RmlC-like cupin domain superfamily
MarpolrudCA_g118	Mp1g13100	ns	ns	ns			accessory							0	0	0	0	0	0	0	0	0	0	0	0	0	0	0	0	0	0	0	0	0	0	0	0	0			RNA BINDING MOTIF RBM PROTEIN -RELATED	RNA-binding domain, RBD	Splicing factor 3b, subunit 4; C-term missing; [A]	PF00076	RNA recognition motif. (a.k.a. RRM, RBD, or RNP domain)	IPR012677,IPR000504,IPR035979	Nucleotide-binding alpha-beta plait domain superfamily|RNA recognition motif domain|-|RNA-binding domain superfamily	GO:0003676	nucleic acid binding
MarpolrudCA_g119	Mp1g13080	ns	ns	ns			core					down		0	0	0	0	0	0	0	0	0	0	0	0	0	0	0	0	0	0	0	0	0	0	0	0	0			UDP- GLUCOSE PYROPHOSPHORYLASE,LD24639P	Nucleotide-diphospho-sugar transferases,Translation proteins,PRC-barrel domain	UDP-N-acetylglucosamine pyrophosphorylase; [M]	PF01782|PF01704|PF05239	RimM N-terminal domain|UTP--glucose-1-phosphate uridylyltransferase|PRC-barrel domain	IPR002676,IPR011961,IPR009000,IPR002618,IPR027275,IPR029044,IPR036976,IPR011033,IPR039741	RimM, N-terminal|-|16S rRNA processing protein RimM|Translation protein, beta-barrel domain superfamily|UDPGP family|PRC-barrel domain|Nucleotide-diphospho-sugar transferases|RimM, N-terminal domain superfamily|PRC-barrel-like superfamily|UDP-sugar pyrophosphorylase	GO:0005840,GO:0043022,GO:0070569,GO:0006364	ribosome|ribosome binding|uridylyltransferase activity|rRNA processing
MarpolrudCA_g122	Mp1g13040	ns	ns	ns			core							0	0	0	0	0	0	0	-1	-1	-1	0	0	0	0	0	0	0	-1	0	0	-1	0	0	0	0			REPLICATION FACTOR C / DNA POLYMERASE III GAMMA-TAU SUBUNIT,PROTEIN STICHEL-LIKE 3	post-AAA+ oligomerization domain-like,P-loop containing nucleoside triphosphate hydrolases	Replication factor C, subunit RFC4; [L]	PF13177|PF12169	DNA polymerase III, delta subunit|DNA polymerase III subunits gamma and tau domain III	IPR027417,IPR012763,IPR008921,IPR022754	-|P-loop containing nucleoside triphosphate hydrolase|DNA polymerase III, subunit gamma/ tau|DNA polymerase III, clamp loader complex, gamma/delta/delta subunit, C-terminal|DNA polymerase III, gamma subunit, domain III	GO:0003887,GO:0009360,GO:0003677,GO:0006260,GO:0005524	DNA-directed DNA polymerase activity|DNA polymerase III complex|DNA binding|DNA replication|ATP binding
MarpolrudCA_g123	Mp1g13040	ns	ns	ns			core							0	0	0	0	0	0	0	-1	-1	-1	0	0	0	0	0	0	0	-1	0	0	-1	0	0	0	0			REPLICATION FACTOR C / DNA POLYMERASE III GAMMA-TAU SUBUNIT,PROTEIN STICHEL-LIKE 3	post-AAA+ oligomerization domain-like,P-loop containing nucleoside triphosphate hydrolases	Replication factor C, subunit RFC4; [L]	PF13177|PF12169	DNA polymerase III, delta subunit|DNA polymerase III subunits gamma and tau domain III	IPR027417,IPR012763,IPR008921,IPR022754	-|P-loop containing nucleoside triphosphate hydrolase|DNA polymerase III, subunit gamma/ tau|DNA polymerase III, clamp loader complex, gamma/delta/delta subunit, C-terminal|DNA polymerase III, gamma subunit, domain III	GO:0003887,GO:0009360,GO:0003677,GO:0006260,GO:0005524	DNA-directed DNA polymerase activity|DNA polymerase III complex|DNA binding|DNA replication|ATP binding
MarpolrudCA_g124	Mp1g13030	ns	ns	ns			core							0	0	0	0	0	0	-1	-1	0	0	-1	0	0	-1	0	-1	-1	0	0	0	0	0	-1	-1	-1			IMPORTIN ALPHA,IMPORTIN SUBUNIT ALPHA	ARM repeat	Karyopherin (importin) alpha; [U]	PF01749|PF00514|PF16186	Importin beta binding domain|Armadillo/beta-catenin-like repeat|Atypical Arm repeat	IPR011989,IPR016024,IPR000225,IPR002652,IPR036975,IPR032413	Armadillo-like helical|-|Armadillo-type fold|Armadillo|Importin-alpha, importin-beta-binding domain|Importin-alpha, importin-beta-binding domain superfamily|Atypical Arm repeat	GO:0006606,GO:0005515,GO:0061608	protein import into nucleus|protein binding|nuclear import signal receptor activity
MarpolrudCA_g125	Mp1g13010	ns					core						up	0	0	1	0	1	0	1	1	1	1	0	0	1	0	0	1	0	0	1	0	1	0	1	0	0		R2R3-myb transcription factor, ortholog of Arabidopsis thaliana DUO1,transcription factor, MYB	TRANSCRIPTION FACTOR DUO1,TRANSCRIPTION FACTOR DUO1	Homeodomain-like	Transcription factor, Myb superfamily; C-term missing; [K]	PF13921	Myb-like DNA-binding domain	IPR009057,IPR001005,IPR017930	Homeobox-like domain superfamily|-|SANT/Myb domain|Myb domain
MarpolrudCA_g126	Mp1g13000	ns	ns	ns			core							0	0	0	0	0	0	0	0	0	0	0	0	0	0	0	0	0	0	0	0	0	0	0	0	0			CGI-140		Predicted membrane protein; [S]	PF03669	Uncharacterised protein family (UPF0139)	IPR005351	-|PAT complex subunit Asterix
MarpolrudCA_g127	Mp1g12990	ns	ns	ns			core							0	0	0	0	0	0	0	0	0	0	0	0	0	0	0	0	0	1	0	0	1	0	0	0	0			MITOCHONDRIAL IMPORT RECEPTOR SUBUNIT TOM20-1-RELATED,MITOCHONDRIAL IMPORT RECEPTOR SUBUNIT TOM20-1-RELATED	TPR-like		PF06552	Plant specific mitochondrial import receptor subunit TOM20	IPR010547,IPR011990	-|Plant specific mitochondrial import receptor subunit TOM20|Tetratricopeptide-like helical domain superfamily	GO:0045040,GO:0005742,GO:0005515	protein insertion into mitochondrial outer membrane|mitochondrial outer membrane translocase complex|protein binding
MarpolrudCA_g128	Mp1g12980	ns	ns	ns			super_accessory							0	0	0	0	-1	0	0	0	0	0	-1	-1	-1	0	0	0	0	0	0	0	0	-1	-1	0	0			OS05G0358400 PROTEIN,OS05G0358400 PROTEIN						-
MarpolrudCA_g131	Mp1g12970	ns	ns	ns			accessory							0	0	0	0	0	0	0	0	0	0	0	0	0	0	0	0	0	0	0	0	0	0	0	0	0	MpVTI1	Ortholog of Arabidopsis VTI1 genes	VESICLE TRANSPORT V-SNARE PROTEIN VTI1-RELATED,VESICLE TRANSPORT V-SNARE 13-LIKE	SNARE fusion complex,t-snare proteins	V-SNARE; [U]	PF12352|PF05008	Snare region anchored in the vesicle membrane C-terminus|Vesicle transport v-SNARE protein N-terminus	IPR038407,IPR027027,IPR007705,IPR010989	-|Vesicle transport v-SNARE, N-terminal domain superfamily|GOSR2/Membrin/Bos1|Vesicle transport v-SNARE, N-terminal|SNARE	GO:0016192,GO:0006886,GO:0005794,GO:0016020,GO:0005484	vesicle-mediated transport|intracellular protein transport|Golgi apparatus|membrane|SNAP receptor activity
MarpolrudCA_g134	Mp1g12950	ns	ns	ns			core							0	0	0	0	0	0	0	0	0	0	0	0	0	0	0	0	0	1	1	0	1	0	0	0	0			KETOL-ACID REDUCTOISOMERASE, MITOCHONDRIAL,KETOL-ACID REDUCTOISOMERASE	6-phosphogluconate dehydrogenase C-terminal domain-like,NAD(P)-binding Rossmann-fold domains		PF01450|PF07991	Acetohydroxy acid isomeroreductase, catalytic domain|Acetohydroxy acid isomeroreductase, NADPH-binding domain	IPR013116,IPR013023,IPR000506,IPR036291,IPR013328,IPR008927	-|Ketol-acid reductoisomerase, N-terminal|Ketol-acid reductoisomerase|Ketol-acid reductoisomerase, C-terminal|NAD(P)-binding domain superfamily|6-phosphogluconate dehydrogenase, domain 2|6-phosphogluconate dehydrogenase-like, C-terminal domain superfamily	GO:0004455,GO:0009082,GO:0016491	ketol-acid reductoisomerase activity|branched-chain amino acid biosynthetic process|oxidoreductase activity
MarpolrudCA_g136	Mp1g12930	ns	ns	ns			accessory							0	0	0	0	0	0	0	0	0	0	0	0	0	0	0	0	0	0	0	0	0	0	0	0	0			UNCHARACTERIZED		Uncharacterized conserved protein; [S]	PF04190	Protein of unknown function (DUF410)	IPR007317,IPR011990	Golgi to ER traffic protein 4|Tetratricopeptide-like helical domain superfamily	GO:0045048,GO:0005515	protein insertion into ER membrane|protein binding
MarpolrudCA_g137	Mp1g12930	ns					accessory							0	0	0	0	0	0	0	0	0	0	0	0	0	0	0	0	0	0	0	0	0	0	0	0	0			UNCHARACTERIZED		Uncharacterized conserved protein; [S]	PF04190	Protein of unknown function (DUF410)	IPR007317,IPR011990	Golgi to ER traffic protein 4|Tetratricopeptide-like helical domain superfamily	GO:0045048,GO:0005515	protein insertion into ER membrane|protein binding
MarpolrudCA_g145	Mp1g12890	ns	ns	ns			accessory				down			0	0	0	0	0	-1	1	1	1	1	0	0	0	0	0	0	0	-1	-1	-1	1	-1	0	0	0			MEIOTIC NUCLEAR DIVISION PROTEIN 1 HOMOLOG		Protein involved in meiotic recombination/predicted coiled-coil protein; [DR]	PF18517|PF03962	Leucine zipper with capping helix domain|Mnd1 HTH domain	IPR040661,IPR005647,IPR040453	-|Leucine zipper with capping helix domain|Meiotic nuclear division protein 1|Mnd1, HTH domain	GO:0003690,GO:0007131	double-stranded DNA binding|reciprocal meiotic recombination
MarpolrudCA_g147	Mp1g12880	ns	ns	ns			core							0	0	0	0	0	0	0	0	0	0	1	1	0	0	0	0	0	0	0	0	0	0	0	0	0			SOLUTE CARRIER FAMILY 35,GLUCOSE-6-PHOSPHATE/PHOSPHATE TRANSLOCATOR 2, CHLOROPLASTIC	Multidrug resistance efflux transporter EmrE	Glucose-6-phosphate/phosphate and phosphoenolpyruvate/phosphate antiporter; [GE]	PF03151	Triose-phosphate Transporter family	IPR004696,IPR004853	-|Triose phosphate/phosphoenolpyruvate translocator|Sugar phosphate transporter domain	GO:0016021,GO:0055085,GO:0022857	integral component of membrane|transmembrane transport|transmembrane transporter activity
MarpolrudCA_g148	Mp1g12870	ns	ns	ns			accessory	Mucilage hairs						0	0	0	0	0	0	0	0	0	0	0	0	0	0	0	0	0	0	0	0	0	0	0	0	0			PRE-MRNA-SPLICING FACTOR CWC21-LIKE ISOFORM X1,U1 SMALL NUCLEAR RIBONUCLEOPROTEIN 70 KD	RNA-binding domain, RBD	Translation initiation factor 3, subunit g (eIF-3g); N-term missing; [J]	PF00076	RNA recognition motif. (a.k.a. RRM, RBD, or RNP domain)	IPR035979,IPR012677,IPR000504	-|RNA-binding domain superfamily|Nucleotide-binding alpha-beta plait domain superfamily|RNA recognition motif domain	GO:0003676	nucleic acid binding
MarpolrudCA_g149	Mp1g12860	ns					core							0	0	0	0	0	0	1	1	1	1	0	0	0	0	0	0	0	0	0	0	1	0	0	0	0	MpPPR_15	Pentatricopeptide repeat proteins	PLASTID TRANSCRIPTIONALLY ACTIVE CHROMOSOME 2-LIKE PROTEIN		Uncharacterized conserved protein; N-term missing; C-term missing; [S]	PF13041|PF13812|PF01535	PPR repeat family|Pentatricopeptide repeat domain|PPR repeat	IPR002885,IPR011990	Pentatricopeptide repeat|-|Tetratricopeptide-like helical domain superfamily	GO:0005515	protein binding
MarpolrudCA_g150	Mp1g12860	ns	ns	ns			core							0	0	0	0	0	0	1	1	1	1	0	0	0	0	0	0	0	0	0	0	1	0	0	0	0	MpPPR_15	Pentatricopeptide repeat proteins	PLASTID TRANSCRIPTIONALLY ACTIVE CHROMOSOME 2-LIKE PROTEIN		Uncharacterized conserved protein; N-term missing; C-term missing; [S]	PF13041|PF13812|PF01535	PPR repeat family|Pentatricopeptide repeat domain|PPR repeat	IPR002885,IPR011990	Pentatricopeptide repeat|-|Tetratricopeptide-like helical domain superfamily	GO:0005515	protein binding
MarpolrudCA_g151	Mp1g12840	ns	ns	ns			accessory							0	0	0	0	0	0	0	0	0	0	0	0	0	0	0	0	0	0	0	0	0	0	0	0	0	MpATG5		AUTOPHAGY PROTEIN 5		Protein involved in autophagy and nutrient starvation; C-term missing; [O]	PF04106	Autophagy protein Apg5	IPR042527,IPR007239,IPR042526	-|Autophagy protein Atg5, UblA domain|Autophagy-related protein 5|Autophagy protein Atg5, helix rich domain	GO:0006914,GO:0005737	autophagy|cytoplasm
MarpolrudCA_g155	Mp1g12830	ns	ns	ns			accessory							0	0	0	0	1	0	0	0	0	0	1	1	1	0	0	0	0	0	0	0	0	0	1	-1	0			OS01G0212500 PROTEIN,OS01G0212500 PROTEIN					IPR040356	-|SPEAR family	GO:0003700	DNA-binding transcription factor activity
MarpolrudCA_g156	Mp1g12820	ns	ns	ns			core					down	down	0	0	0	0	0	0	0	0	0	0	0	0	0	0	0	0	0	-1	-1	-1	-1	0	0	0	0			-			PF11016	Protein of unknown function (DUF2854)	IPR021275	-|Protein of unknown function DUF2854
MarpolrudCA_g157	Mp1g12810	ns	ns	ns			core							0	0	0	0	0	0	1	1	1	1	0	0	0	0	0	0	0	1	1	1	0	0	0	0	0			PROGRAMMED CELL DEATH PROTEIN 11 PRE-RRNA PROCESSING PROTEIN RRP5,BNAANNG09370D PROTEIN	Nucleic acid-binding proteins,TPR-like	rRNA processing protein Rrp5; [A]	PF05843|PF00575	Suppressor of forked protein (Suf)|S1 RNA binding domain	IPR012340,IPR003029,IPR011990,IPR022967,IPR008847,IPR003107	Nucleic acid-binding, OB-fold|-|S1 domain|Tetratricopeptide-like helical domain superfamily|RNA-binding domain, S1|Suppressor of forked|HAT (Half-A-TPR) repeat	GO:0006397,GO:0005634,GO:0003676,GO:0006396,GO:0005515	mRNA processing|nucleus|nucleic acid binding|RNA processing|protein binding
MarpolrudCA_g158	Mp1g12800	ns	ns	ns								down
MarpolrudCA_g161	Mp1g12750	ns	ns	ns			core							0	0	0	-1	0	0	-1	-1	-1	-1	0	0	0	0	-1	-1	0	0	0	0	0	0	0	-1	0	MpARF1	Transcriptiion factor, similarity to Arabidopsis activator ARFs.	AUXIN RESPONSE FACTOR 6,AUXIN RESPONSE FACTOR 4-RELATED	DNA-binding pseudobarrel domain,CAD & PB1 domains		PF02362|PF02309|PF06507	B3 DNA binding domain|AUX/IAA family|Auxin response factor	IPR000270,IPR015300,IPR003340,IPR033389,IPR010525,IPR044835	-|PB1 domain|DNA-binding pseudobarrel domain superfamily|B3 DNA binding domain|AUX/IAA domain|Auxin response factor domain|Auxin response factor	GO:0005634,GO:0009725,GO:0003677,GO:0006355,GO:0005515	nucleus|response to hormone|DNA binding|regulation of transcription, DNA-templated|protein binding
MarpolrudCA_g162	Mp1g12740	ns					core							0	0	0	0	0	0	0	1	1	0	0	0	0	1	1	0	1	0	0	0	0	-1	0	0	0			OS02G0290900 PROTEIN,GDSL LIPASE/ACYLHYDROLASE FAMILY PROTEIN (AFU_ORTHOLOGUE AFUA_4G14700)	SGNH hydrolase		PF00657	GDSL-like Lipase/Acylhydrolase	IPR036514,IPR001087,IPR035669	SGNH hydrolase superfamily|-|GDSL lipase/esterase|GDSL lipase/esterase-like, plant	GO:0016788	hydrolase activity, acting on ester bonds
MarpolrudCA_g163	Mp1g12730	ns	ns	ns			core							0	0	0	0	0	0	0	0	0	0	0	0	0	0	0	0	0	0	0	0	0	0	0	0	0			F-BOX ONLY PROTEIN 22	F-box domain		PF12937	F-box-like	IPR001810,IPR036047	-|F-box domain|F-box-like domain superfamily	GO:0005515	protein binding
MarpolrudCA_g164	Mp1g12720	ns	ns	ns			accessory							0	0	0	0	0	0	0	0	0	0	0	0	0	0	0	0	0	0	0	0	0	0	0	0	0	MpGST13		GLUTATHIONE S-TRANSFERASE T1-RELATED,GLUTATHIONE S-TRANSFERASE T1-RELATED	GST C-terminal domain-like,Thioredoxin-like	Glutathione S-transferase; [O]	PF02798	Glutathione S-transferase, N-terminal domain	IPR036249,IPR010987,IPR004045,IPR040079,IPR043377,IPR036282	Thioredoxin-like superfamily|Glutathione S-transferase, C-terminal-like|Glutathione S-transferase, N-terminal|-|Glutathione Transferase family|Glutathione S-transferase T1/2/3|Glutathione S-transferase, C-terminal domain superfamily	GO:0005515,GO:0006749	protein binding|glutathione metabolic process
MarpolrudCA_g165	Mp1g12710	ns	ns	ns			core							0	0	0	0	1	0	0	0	0	0	1	1	0	0	0	0	0	0	0	0	0	0	0	0	0			EXPRESSED PROTEIN-RELATED,EXPRESSED PROTEIN			PF11891	Protein RETICULATA-related	IPR021825	-|Protein RETICULATA-related
MarpolrudCA_g166	Mp1g12700	ns	ns	ns			core						up	0	0	0	0	0	0	0	0	0	0	0	0	0	0	0	0	0	0	0	0	0	0	0	0	0	MpBZIP6	transcription factor, bZIP	BASIC LEUCINE ZIPPER 34,BASIC LEUCINE ZIPPER 34	Leucine zipper domain		PF00170	bZIP transcription factor	IPR044759,IPR004827	RF2-like transcription factor, bZIP domain|-|Basic-leucine zipper domain	GO:0003700,GO:0006355	DNA-binding transcription factor activity|regulation of transcription, DNA-templated
MarpolrudCA_g167	Mp1g12690	ns	ns	ns			core							0	0	0	0	0	1	0	0	0	0	0	0	0	0	0	0	0	1	1	1	1	0	0	0	0			TRNA N6-ADENOSINE THREONYLCARBAMOYLTRANSFERASE, MITOCHONDRIAL-RELATED,TRNA N6-ADENOSINE THREONYLCARBAMOYLTRANSFERASE	Actin-like ATPase domain	Predicted metalloprotease with chaperone activity (RNAse H/HSP70 fold); [O]	PF00814	tRNA N6-adenosine threonylcarbamoyltransferase	IPR017861,IPR000905,IPR022450,IPR043129	-|Kae1/TsaD family|Gcp-like domain|tRNA N6-adenosine threonylcarbamoyltransferase, TsaD|ATPase, nucleotide binding domain	GO:0002949	tRNA threonylcarbamoyladenosine modification
MarpolrudCA_g168	Mp1g12680	ns	ns	ns			core							0	0	0	0	0	0	0	0	0	0	0	0	0	0	0	0	0	0	0	0	0	0	0	0	0			OS08G0260000 PROTEIN	Acyl-CoA N-acyltransferases (Nat)	Acetyltransferase (GNAT) domain-containing protein; N-term missing; [R]	PF00583	Acetyltransferase (GNAT) family	IPR016181,IPR000182	Acyl-CoA N-acyltransferase|GNAT domain|-	GO:0008080	N-acetyltransferase activity
MarpolrudCA_g170	Mp1g12670	ns	ns	ns			core				down		up	0	0	0	0	0	-1	0	0	0	0	0	0	0	0	0	0	0	0	0	0	0	-1	-1	0	0									-
MarpolrudCA_g171	Mp1g12660	ns	ns	ns			accessory							0	0	0	0	0	0	0	0	0	0	0	0	0	0	0	0	0	0	0	0	1	0	0	0	0			GLYCEROPHOSPHORYL DIESTER PHOSPHODIESTERASE,GLYCEROPHOSPHODIESTER PHOSPHODIESTERASE GDPD6	PLC-like phosphodiesterases	Glycerophosphoryl diester phosphodiesterase; N-term missing; [C]	PF03009	Glycerophosphoryl diester phosphodiesterase family	IPR017946,IPR030395	PLC-like phosphodiesterase, TIM beta/alpha-barrel domain superfamily|-|Glycerophosphodiester phosphodiesterase domain	GO:0006629,GO:0008081	lipid metabolic process|phosphoric diester hydrolase activity
MarpolrudCA_g172	Mp1g12650	ns	ns	ns			core							0	0	0	0	0	0	0	0	0	0	0	0	0	0	0	0	0	0	0	0	0	0	0	0	0			HEAVY CHAIN, PUTATIVE, EXPRESSED-RELATED-RELATED,UBIQUITIN-LIKE DOMAIN-CONTAINING CTD PHOSPHATASE 1	HAD-like,Ubiquitin-like	TFIIF-interacting CTD phosphatase, including NLI-interacting factor (involved in RNA polymerase II regulation); N-term missing; [K],Ubiquitin-specific protease; C-term missing; [O]	PF03031|PF00240	NLI interacting factor-like phosphatase|Ubiquitin family	IPR011943,IPR036412,IPR000626,IPR004274,IPR029071,IPR023214	-|HAD-superfamily hydrolase, subfamily IIID|HAD-like superfamily|Ubiquitin-like domain|FCP1 homology domain|Ubiquitin-like domain superfamily|HAD superfamily	GO:0004721,GO:0005634,GO:0005515	phosphoprotein phosphatase activity|nucleus|protein binding
MarpolrudCA_g174	Mp1g12630	up	ns	ns			core				up	up		0	0	0	0	0	0	0	0	0	0	0	0	0	0	0	0	0	0	0	0	0	0	0	0	0			TBC1 DOMAIN FAMILY MEMBER GTPASE-ACTIVATING PROTEIN,RAB-GTPASE-TBC DOMAIN-CONTAINING PROTEIN-RELATED	Ypt/Rab-GAP domain of gyp1p	Rab6 GTPase activator GAPCenA and related TBC domain proteins; [R]	PF00566	Rab-GTPase-TBC domain	IPR000195,IPR035969	-|Rab-GTPase-TBC domain|Rab-GTPase-TBC domain superfamily
MarpolrudCA_g175	Mp1g12630	up					core				up	up		0	0	0	0	0	0	0	0	0	0	0	0	0	0	0	0	0	0	0	0	0	0	0	0	0			TBC1 DOMAIN FAMILY MEMBER GTPASE-ACTIVATING PROTEIN,RAB-GTPASE-TBC DOMAIN-CONTAINING PROTEIN-RELATED	Ypt/Rab-GAP domain of gyp1p	Rab6 GTPase activator GAPCenA and related TBC domain proteins; [R]	PF00566	Rab-GTPase-TBC domain	IPR000195,IPR035969	-|Rab-GTPase-TBC domain|Rab-GTPase-TBC domain superfamily
MarpolrudCA_g176	Mp1g12620	ns	ns	ns			core							0	0	0	0	0	0	0	0	0	0	0	0	0	0	0	0	0	0	0	0	0	0	-1	0	0					Myosin class II heavy chain; N-term missing; C-term missing; [Z]				-
MarpolrudCA_g177	Mp1g12610	ns	ns	ns			core							0	0	0	0	0	0	0	0	0	0	0	0	0	0	0	0	0	0	0	0	0	0	0	0	0			UPF0060 MEMBRANE PROTEIN YNFA	Multidrug resistance efflux transporter EmrE		PF02694	Uncharacterised BCR, YnfA/UPF0060 family	IPR003844	-|Uncharacterised protein family UPF0060	GO:0016020	membrane
MarpolrudCA_g178	Mp1g12600	up					accessory				up	up	up	0	0	0	0	1	0	0	0	0	0	1	0	1	0	0	0	0	0	0	0	0	0	0	0	0									-
MarpolrudCA_g179	Mp1g12600	up	ns	ns			accessory				up	up	up	0	0	0	0	1	0	0	0	0	0	1	0	1	0	0	0	0	0	0	0	0	0	0	0	0									-
MarpolrudCA_g180	Mp1g12590	ns	ns	ns			accessory							0	0	0	-1	0	0	0	0	-1	-1	0	0	-1	0	-1	-1	0	0	0	0	0	0	-1	0	0									-
MarpolrudCA_g181	Mp1g12580	ns	ns	ns			core							0	0	0	0	0	0	0	0	0	0	0	0	1	0	0	0	0	0	0	0	1	1	0	0	0			EUKARYOTIC TRANSLATION INITIATION FACTOR 3 SUBUNIT G,HETEROGENEOUS NUCLEAR RIBONUCLEOPROTEIN R	RNA-binding domain, RBD	RNA-binding protein musashi/mRNA cleavage and polyadenylation factor I complex, subunit HRP1; [A]	PF00076	RNA recognition motif. (a.k.a. RRM, RBD, or RNP domain)	IPR000504,IPR012677,IPR035979	RNA recognition motif domain|-|Nucleotide-binding alpha-beta plait domain superfamily|RNA-binding domain superfamily	GO:0003676	nucleic acid binding
MarpolrudCA_g182	Mp1g12550	ns	ns	ns			core				up			0	0	0	0	0	0	0	0	0	0	0	0	0	0	0	0	0	0	0	0	0	0	0	0	0			HEPATOCELLULAR CARCINOMA-ASSOCIATED ANTIGEN	S-adenosyl-L-methionine-dependent methyltransferases	Putative N2,N2-dimethylguanosine tRNA methyltransferase; N-term missing; [A]	PF10294	Lysine methyltransferase	IPR019410,IPR029063	Lysine methyltransferase|-|S-adenosyl-L-methionine-dependent methyltransferase
MarpolrudCA_g183	Mp1g12540	ns	ns	ns			accessory							0	0	0	1	1	0	1	1	1	1	1	1	1	0	0	1	0	0	0	0	1	0	1	1	0	MpDHAR1		GLUTATHIONE S-TRANSFERASE L1,GLUTATHIONE S-TRANSFERASE L1	Thioredoxin-like,GST C-terminal domain-like	Glutathione S-transferase; [O]	PF13410|PF13417	Glutathione S-transferase, C-terminal domain|Glutathione S-transferase, N-terminal domain	IPR040079,IPR044629,IPR036282,IPR004045,IPR036249	Glutathione Transferase family|-|Glutathione S-transferase L1/2/3|Glutathione S-transferase, C-terminal domain superfamily|Glutathione S-transferase, N-terminal|Thioredoxin-like superfamily	GO:0004364,GO:0005515,GO:0006749	glutathione transferase activity|protein binding|glutathione metabolic process
MarpolrudCA_g184	Mp1g12530	ns	ns	ns			accessory							0	0	0	0	1	0	1	1	1	1	0	0	0	0	0	0	0	0	0	0	0	0	0	0	0				RNA-binding domain, RBD		PF00076	RNA recognition motif. (a.k.a. RRM, RBD, or RNP domain)	IPR035979,IPR000504,IPR012677	-|RNA-binding domain superfamily|RNA recognition motif domain|Nucleotide-binding alpha-beta plait domain superfamily	GO:0003676	nucleic acid binding
MarpolrudCA_g185	Mp1g12520	ns	ns	ns			core							0	0	0	0	0	0	0	0	0	0	0	0	0	0	0	0	0	0	-1	-1	0	0	0	0	0			PROLINE SYNTHETASE CO-TRANSCRIBED BACTERIAL HOMOLOG PROTEIN,PYRIDOXAL PHOSPHATE HOMEOSTASIS PROTEIN	PLP-binding barrel	Proline synthetase co-transcribed protein; [R]	PF01168	Alanine racemase, N-terminal domain	IPR011078,IPR029066,IPR001608	Pyridoxal phosphate homeostasis protein|PLP-binding barrel|-|Alanine racemase, N-terminal	GO:0030170	pyridoxal phosphate binding
MarpolrudCA_g186	Mp1g12500	ns	ns	ns			core							0	0	0	0	0	0	0	0	0	0	0	0	0	0	0	0	0	0	0	0	0	0	0	0	0			MITOCHONDRIAL 28S RIBOSOMAL PROTEIN S29		Mitochondrial ribosome small subunit component, mediator of apoptosis DAP3; C-term missing; [J]	PF10236	Mitochondrial ribosomal death-associated protein 3	IPR019368	Ribosomal protein S23/S29, mitochondrial
MarpolrudCA_g187	Mp1g12490	up					core							0	0	0	1	-1	1	1	1	1	1	-1	-1	0	0	0	1	0	1	1	1	1	0	0	0	0			F-BOX DOMAIN, GALACTOSE OXIDASE/KELCH, BETA-PROPELLER, GALACTOSE OXIDASE, BETA-PROPELLER-RELATED,F-BOX/KELCH-REPEAT PROTEIN	Kelch motif,F-box domain	Proteins containing BTB/POZ and Kelch domains, involved in regulatory/signal transduction processes; N-term missing; [TR]	PF00646	F-box domain	IPR015915,IPR037293,IPR001810,IPR036047	Kelch-type beta propeller|-|Galactose oxidase, central domain superfamily|F-box domain|F-box-like domain superfamily	GO:0005515	protein binding
MarpolrudCA_g188	Mp1g12490	up	ns	ns			core							0	0	0	1	-1	1	1	1	1	1	-1	-1	0	0	0	1	0	1	1	1	1	0	0	0	0			F-BOX DOMAIN, GALACTOSE OXIDASE/KELCH, BETA-PROPELLER, GALACTOSE OXIDASE, BETA-PROPELLER-RELATED,F-BOX/KELCH-REPEAT PROTEIN	Kelch motif,F-box domain	Proteins containing BTB/POZ and Kelch domains, involved in regulatory/signal transduction processes; N-term missing; [TR]	PF00646	F-box domain	IPR015915,IPR037293,IPR001810,IPR036047	Kelch-type beta propeller|-|Galactose oxidase, central domain superfamily|F-box domain|F-box-like domain superfamily	GO:0005515	protein binding
MarpolrudCA_g189	Mp1g12480	ns	ns	ns			core							0	0	0	0	0	1	0	0	0	0	0	0	0	0	0	0	0	1	1	1	1	1	0	0	0			2,3-BISPHOSPHOGLYCERATE-INDEPENDENT PHOSPHOGLYCERATE MUTASE,2,3-BISPHOSPHOGLYCERATE-INDEPENDENT PHOSPHOGLYCERATE MUTASE						-
MarpolrudCA_g190	Mp1g12470	ns	ns	ns			core							0	0	0	1	0	1	0	0	0	0	0	0	0	0	0	0	0	1	1	1	0	1	0	0	0			MEMBRANE PROTEIN INSERTION EFFICIENCY FACTOR-RELATED			PF01809	Putative membrane protein insertion efficiency factor	IPR002696	Putative membrane protein insertion efficiency factor
MarpolrudCA_g191	Mp1g12460	ns	ns	ns			core							0	0	0	0	0	0	0	0	0	0	0	0	0	0	0	0	0	0	0	0	0	0	0	0	0			ATP-DEPENDENT CLP PROTEASE PROTEOLYTIC SUBUNIT 4, CHLOROPLASTIC,ATP-DEPENDENT CLP PROTEASE PROTEOLYTIC SUBUNIT	ClpP/crotonase	ATP-dependent Clp protease, proteolytic subunit; [O]	PF00574	Clp protease	IPR001907,IPR023562,IPR029045,IPR033135	ATP-dependent Clp protease proteolytic subunit|-|Clp protease proteolytic subunit /Translocation-enhancing protein TepA|ClpP/crotonase-like domain superfamily|ClpP, histidine active site	GO:0004176,GO:0004252,GO:0006508	ATP-dependent peptidase activity|serine-type endopeptidase activity|proteolysis
MarpolrudCA_g192	Mp1g12450	ns	ns	ns			accessory							0	0	0	0	0	0	0	0	0	0	0	0	0	0	0	0	0	0	0	0	0	0	0	0	0			PROTEASOME SUBUNIT BETA,PROTEASOME SUBUNIT ALPHA/BETA	N-terminal nucleophile aminohydrolases (Ntn hydrolases)	20S proteasome, regulatory subunit beta type PSMB1/PRE7; [O]	PF00227	Proteasome subunit	IPR029055,IPR001353,IPR016050,IPR023333	Nucleophile aminohydrolases, N-terminal|Proteasome, subunit alpha/beta|-|Proteasome beta-type subunit, conserved site|Proteasome B-type subunit	GO:0004298,GO:0051603,GO:0005839	threonine-type endopeptidase activity|proteolysis involved in cellular protein catabolic process|proteasome core complex
MarpolrudCA_g193	Mp1g12440	ns	ns	ns			accessory					down	down	0	0	0	0	0	-1	0	0	0	0	0	0	-1	0	0	0	0	-1	-1	-1	-1	-1	0	0	0	MpAPX4		THYLAKOID LUMENAL 29 KDA PROTEIN, CHLOROPLASTIC,THYLAKOID LUMENAL 29 KDA PROTEIN, CHLOROPLASTIC-RELATED	Heme-dependent peroxidases		PF00141	Peroxidase	IPR002207,IPR044831,IPR002016,IPR010255	-|Class I peroxidase|Heme-binding peroxidase Ccp1-like|Haem peroxidase|Haem peroxidase superfamily	GO:0006979,GO:0004601,GO:0020037	response to oxidative stress|peroxidase activity|heme binding
MarpolrudCA_g195	Mp1g12430	ns	ns	ns			core							0	0	0	-1	0	0	-1	-1	-1	-1	0	0	0	0	-1	-1	0	-1	0	0	-1	0	0	-1	0			PHOSPHATIDYLCHOLINE:DIACYLGLYCEROL CHOLINEPHOSPHOTRANSFERASE 1-RELATED,PHOSPHATIDYLCHOLINE:DIACYLGLYCEROL CHOLINEPHOSPHOTRANSFERASE 1-RELATED						-
MarpolrudCA_g196	Mp1g12420	ns	ns	ns			core			up	up			0	0	-1	0	-1	1	0	0	0	-1	-1	0	-1	0	0	-1	0	0	1	1	0	1	0	0	-1	MpDOXC3		OXOGLUTARATE/IRON-DEPENDENT DIOXYGENASE,PROTEIN DMR6-LIKE OXYGENASE 2-LIKE	Clavaminate synthase-like	Iron/ascorbate family oxidoreductases; [QR]	PF14226|PF03171	non-haem dioxygenase in morphine synthesis N-terminal|2OG-Fe(II) oxygenase superfamily	IPR027443,IPR026992,IPR005123	Isopenicillin N synthase-like|Non-haem dioxygenase N-terminal domain|-|Oxoglutarate/iron-dependent dioxygenase	GO:0016491	oxidoreductase activity
MarpolrudCA_g197	Mp1g12380	ns	ns	ns			core							0	0	0	0	0	0	0	0	0	0	0	0	0	0	0	0	0	0	0	0	0	0	0	0	0			PRE-MRNA SPLICING FACTOR PRP8,PRE-MRNA-PROCESSING-SPLICING FACTOR 8A-RELATED	Ribonuclease H-like	U5 snRNP spliceosome subunit; [A]	PF12134|PF10598|PF08084|PF01398|PF10596|PF08083|PF08082|PF10597	PRP8 domain IV core|RNA recognition motif of the spliceosomal PrP8|PROCT (NUC072) domain|JAB1/Mov34/MPN/PAD-1 ubiquitin protease|U6-snRNA interacting domain of PrP8|PROCN (NUC071) domain|PRO8NT (NUC069), PrP8 N-terminal domain|U5-snRNA binding site 2 of PrP8	IPR042516,IPR021983,IPR012337,IPR043173,IPR019582,IPR012984,IPR000555,IPR037518,IPR019580,IPR012592,IPR012591,IPR019581,IPR043172,IPR027652	-|Pre-mRNA-processing-splicing factor 8, U5-snRNA-binding domain superfamily|PRP8 domain IV core|Ribonuclease H-like superfamily|Prp8 RNase domain IV, fingers region|RNA recognition motif, spliceosomal PrP8|PROCT domain|JAB1/MPN/MOV34 metalloenzyme domain	GO:0000398,GO:0005681,GO:0003723,GO:0008237,GO:0017070,GO:0070122,GO:0030623,GO:0005515	mRNA splicing, via spliceosome|spliceosomal complex|RNA binding|metallopeptidase activity|U6 snRNA binding|isopeptidase activity|U5 snRNA binding|protein binding
MarpolrudCA_g198	Mp1g12370	ns	ns	ns			accessory							0	0	0	0	0	0	0	0	0	0	0	0	0	0	0	0	0	0	0	0	0	1	0	0	0			UNCHARACTERIZED		Predicted membrane protein; C-term missing; [S]	PF05346	Eukaryotic membrane protein family	IPR008010	-|Tapt1 family
MarpolrudCA_g199	Mp1g12360	ns	ns	ns			core							0	0	0	0	0	0	0	0	0	0	0	0	0	0	0	0	0	0	0	0	0	0	0	0	0			HEAT SHOCK PROTEIN DNAJ FAMILY PROTEIN,CO-CHAPERONE PROTEIN DJLA	Chaperone J-domain	Molecular chaperone (DnaJ superfamily); C-term missing; [O]	PF00226	DnaJ domain	IPR001623,IPR036869	DnaJ domain|-|Chaperone J-domain superfamily
MarpolrudCA_g200	Mp1g12350	ns	ns	ns			core							0	0	0	0	0	0	0	0	0	0	0	0	0	0	0	0	0	0	0	0	0	1	0	0	0			STEP II SPLICING FACTOR SLU7,BNAC05G02170D PROTEIN		RNA splicing factor - Slu7p; [A]	PF11708	Pre-mRNA splicing Prp18-interacting factor	IPR021715,IPR039974	-|Pre-mRNA-splicing factor SLU7 domain|Pre-mRNA-splicing factor SLU7	GO:0000386,GO:0030628,GO:0000398	second spliceosomal transesterification activity|pre-mRNA 3'-splice site binding|mRNA splicing, via spliceosome
MarpolrudCA_g201	Mp1g12340	ns	ns	ns			core							0	0	0	0	0	0	0	0	0	0	0	0	0	0	0	0	0	-1	0	-1	0	0	0	0	0	MpCPI1		CYCLOEUCALENOL CYCLOISOMERASE,CYCLOEUCALENOL CYCLOISOMERASE					IPR020532	-|Cycloeucalenol cycloisomerase	GO:0047793	cycloeucalenol cycloisomerase activity
MarpolrudCA_g202	Mp1g12330	ns	ns	ns			core							0	0	0	0	0	0	0	0	0	0	0	0	0	0	0	0	0	0	0	0	-1	0	0	0	0			CYTOSINE DEAMINASE FAMILY MEMBER,INACTIVE TRNA-SPECIFIC ADENOSINE DEAMINASE-LIKE PROTEIN 3-RELATED	Cytidine deaminase-like	Subunit of tRNA-specific adenosine-34 deaminase; [A]	PF00383	Cytidine and deoxycytidylate deaminase zinc-binding region	IPR002125,IPR016193	-|Cytidine and deoxycytidylate deaminase domain|Cytidine deaminase-like	GO:0003824	catalytic activity
MarpolrudCA_g203	Mp1g12320	ns					core							0	0	0	0	0	0	0	0	0	0	0	0	0	0	0	0	0	-1	0	0	-1	-1	0	0	0			SAM-DEPENDENT METHYLTRANSFERASE SUPERFAMILY PROTEIN,S-ADENOSYL-L-METHIONINE-DEPENDENT METHYLTRANSFERASES SUPERFAMILY PROTEIN	S-adenosyl-L-methionine-dependent methyltransferases	Predicted spermine/spermidine synthase; N-term missing; C-term missing; [E]			IPR029063	-|S-adenosyl-L-methionine-dependent methyltransferase
MarpolrudCA_g204	Mp1g12320	ns	ns	ns			core							0	0	0	0	0	0	0	0	0	0	0	0	0	0	0	0	0	-1	0	0	-1	-1	0	0	0			SAM-DEPENDENT METHYLTRANSFERASE SUPERFAMILY PROTEIN,S-ADENOSYL-L-METHIONINE-DEPENDENT METHYLTRANSFERASES SUPERFAMILY PROTEIN	S-adenosyl-L-methionine-dependent methyltransferases	Predicted spermine/spermidine synthase; N-term missing; C-term missing; [E]			IPR029063	-|S-adenosyl-L-methionine-dependent methyltransferase
MarpolrudCA_g206	Mp1g12310	up	ns	ns			core				up	up	up	0	0	0	0	1	-1	0	0	0	0	1	1	1	0	0	0	0	-1	-1	-1	-1	0	1	0	0			UNCHARACTERIZED,OS06G0730300 PROTEIN	alpha/beta-Hydrolases	Uncharacterized conserved protein; [S]	PF05705	Eukaryotic protein of unknown function (DUF829)	IPR029058,IPR008547	-|Alpha/Beta hydrolase fold|Protein of unknown function DUF829, TMEM53
MarpolrudCA_g207	Mp1g12290	ns	ns	ns			accessory							0	0	0	0	0	0	0	0	0	0	0	0	0	0	0	0	0	0	0	0	0	0	0	0	0			OS08G0472400 PROTEIN						-
MarpolrudCA_g209	Mp1g12260	ns	ns	ns			core							0	0	0	0	0	0	0	0	0	0	0	0	0	0	0	0	0	0	0	0	0	0	0	0	0			ABC TRANSPORTER A FAMILY PROTEIN,ABC TRANSPORTER A FAMILY PROTEIN						-
MarpolrudCA_g210	Mp1g12250	ns	ns	ns			accessory							0	0	0	0	0	0	0	0	0	0	0	0	0	0	0	0	0	0	0	0	0	0	0	0	0			ENHANCER OF POLYCOMB,ENHANCER OF POLYCOMB-LIKE TRANSCRIPTION FACTOR PROTEIN		Polycomb enhancer protein, EPC; C-term missing; [K]	PF10513	Enhancer of polycomb-like	IPR019542,IPR024943	Enhancer of polycomb-like, N-terminal|-|Enhancer of polycomb protein	GO:0032777,GO:0035267,GO:0006357	Piccolo NuA4 histone acetyltransferase complex|NuA4 histone acetyltransferase complex|regulation of transcription by RNA polymerase II
MarpolrudCA_g213	Mp1g12240	ns	ns	ns			core							0	0	-1	0	-1	-1	-1	-1	-1	-1	-1	-1	-1	0	0	0	0	-1	-1	-1	-1	0	0	0	0			SOLUTE CARRIER FAMILY 25,ADENINE NUCLEOTIDE TRANSPORTER BT1, CHLOROPLASTIC/MITOCHONDRIAL	Mitochondrial carrier	Mitochondrial FAD carrier protein; [C]	PF00153	Mitochondrial carrier protein	IPR023395,IPR018108,IPR002067	Mitochondrial carrier domain superfamily|Mitochondrial substrate/solute carrier|-|Mitochondrial carrier protein	GO:0055085	transmembrane transport
MarpolrudCA_g220	Mp1g12220	ns	ns	ns			core							0	0	0	0	0	0	0	0	0	0	0	0	0	0	0	0	0	0	0	0	0	0	0	0	0			ADENINE NUCLEOTIDE TRANSPORTER BT1, CHLOROPLASTIC/MITOCHONDRIAL,SOLUTE CARRIER FAMILY 25	Mitochondrial carrier	Mitochondrial solute carrier protein; [C]	PF00153	Mitochondrial carrier protein	IPR023395,IPR018108,IPR002067	Mitochondrial carrier domain superfamily|Mitochondrial substrate/solute carrier|-|Mitochondrial carrier protein	GO:0055085	transmembrane transport
MarpolrudCA_g221	Mp1g12210	up	ns	ns			core				up	up	up	0	0	0	0	0	0	0	0	0	0	0	0	0	0	1	0	0	-1	0	0	0	0	1	1	0				alpha/beta-Hydrolases				IPR029058	Alpha/Beta hydrolase fold
MarpolrudCA_g224	Mp1g12190	ns	ns	ns			core			up	up	up	up	0	0	0	0	0	-1	0	0	0	0	0	0	0	0	0	0	0	-1	-1	0	1	0	1	0	0			-,COPPER TRANSPORT PROTEIN ATOX1-RELATED	HMA, heavy metal-associated domain	Copper chaperone; [P]	PF00403	Heavy-metal-associated domain	IPR006121,IPR036163	Heavy metal-associated domain, HMA|-|Heavy metal-associated domain superfamily	GO:0046872	metal ion binding
MarpolrudCA_g225	Mp1g12190	ns					core			up	up	up	up	0	0	0	0	0	-1	0	0	0	0	0	0	0	0	0	0	0	-1	-1	0	1	0	1	0	0			-,COPPER TRANSPORT PROTEIN ATOX1-RELATED	HMA, heavy metal-associated domain	Copper chaperone; [P]	PF00403	Heavy-metal-associated domain	IPR006121,IPR036163	Heavy metal-associated domain, HMA|-|Heavy metal-associated domain superfamily	GO:0046872	metal ion binding
MarpolrudCA_g227	Mp1g12110	ns	ns	ns			core							0	0	0	0	0	0	0	0	0	0	0	0	0	0	0	0	0	0	0	0	0	-1	0	0	0	MpMurG		UDP-N-ACETYLGLUCOSAMINE--N-ACETYLMURAMYL-(PENTAPEPTIDE) PYROPHOSPHORYL-UNDECAPRENOL N-ACETYLGLUCOSAMINE TRANSFERASE 1,GLYCOSYLTRANSFERASE	UDP-Glycosyltransferase/glycogen phosphorylase		PF04101|PF03033	Glycosyltransferase family 28 C-terminal domain|Glycosyltransferase family 28 N-terminal domain	IPR007235,IPR006009,IPR004276	Glycosyl transferase, family 28, C-terminal|-|N-acetylglucosaminyltransferase, MurG|Glycosyltransferase family 28, N-terminal domain	GO:0050511,GO:0016758,GO:0005975,GO:0030259	undecaprenyldiphospho-muramoylpentapeptide beta-N-acetylglucosaminyltransferase activity|transferase activity, transferring hexosyl groups|carbohydrate metabolic process|lipid glycosylation
MarpolrudCA_g228	Mp1g12110	ns					core							0	0	0	0	0	0	0	0	0	0	0	0	0	0	0	0	0	0	0	0	0	-1	0	0	0	MpMurG		UDP-N-ACETYLGLUCOSAMINE--N-ACETYLMURAMYL-(PENTAPEPTIDE) PYROPHOSPHORYL-UNDECAPRENOL N-ACETYLGLUCOSAMINE TRANSFERASE 1,GLYCOSYLTRANSFERASE	UDP-Glycosyltransferase/glycogen phosphorylase		PF04101|PF03033	Glycosyltransferase family 28 C-terminal domain|Glycosyltransferase family 28 N-terminal domain	IPR007235,IPR006009,IPR004276	Glycosyl transferase, family 28, C-terminal|-|N-acetylglucosaminyltransferase, MurG|Glycosyltransferase family 28, N-terminal domain	GO:0050511,GO:0016758,GO:0005975,GO:0030259	undecaprenyldiphospho-muramoylpentapeptide beta-N-acetylglucosaminyltransferase activity|transferase activity, transferring hexosyl groups|carbohydrate metabolic process|lipid glycosylation
MarpolrudCA_g228	Mp1g12090	ns					core			up	up	up		0	0	0	0	0	-1	0	0	0	0	1	0	1	0	0	1	0	-1	-1	-1	-1	-1	0	1	0	MpGT47.1		EXOSTOSIN HEPARAN SULFATE GLYCOSYLTRANSFERASE -RELATED,EXOSTOSIN-LIKE PROTEIN-RELATED		Acetylglucosaminyltransferase EXT1/exostosin 1; [GMW]	PF03016	Exostosin family	IPR040911,IPR004263	-|Exostosin, GT47 domain|Exostosin-like	GO:0006486,GO:0016757	protein glycosylation|transferase activity, transferring glycosyl groups
MarpolrudCA_g229	Mp1g12090	ns	ns	ns			core			up	up	up		0	0	0	0	0	-1	0	0	0	0	1	0	1	0	0	1	0	-1	-1	-1	-1	-1	0	1	0	MpGT47.1		EXOSTOSIN HEPARAN SULFATE GLYCOSYLTRANSFERASE -RELATED,EXOSTOSIN-LIKE PROTEIN-RELATED		Acetylglucosaminyltransferase EXT1/exostosin 1; [GMW]	PF03016	Exostosin family	IPR040911,IPR004263	-|Exostosin, GT47 domain|Exostosin-like	GO:0006486,GO:0016757	protein glycosylation|transferase activity, transferring glycosyl groups
MarpolrudCA_g231	Mp1g12080	ns	ns	ns			core							0	0	0	1	0	0	0	0	0	0	0	0	0	0	0	0	0	0	0	0	1	0	0	0	0			SUCRASE-LIKE PROTEIN,ACTIN PATCHES DISTAL PROTEIN 1	Thioredoxin-like		PF06999	Sucrase/ferredoxin-like	IPR009737,IPR036249	Thioredoxin-like ferredoxin|-|Thioredoxin-like superfamily
MarpolrudCA_g233	Mp1g12070	ns	ns	ns			core							0	0	0	0	0	0	0	0	0	-1	0	0	0	0	0	0	0	-1	-1	0	-1	0	0	0	0	MpSYP7A	Ortholog of Arabidopsis SYP7 genes	SYNTAXIN,SYNTAXIN-73	SNARE fusion complex	SNARE protein TLG1/Syntaxin 6; [U]	PF05739	SNARE domain	IPR000727,IPR006012	Target SNARE coiled-coil homology domain|-|Syntaxin/epimorphin, conserved site	GO:0005484,GO:0016020,GO:0006886	SNAP receptor activity|membrane|intracellular protein transport
MarpolrudCA_g234	Mp1g12070	ns					core							0	0	0	0	0	0	0	0	0	-1	0	0	0	0	0	0	0	-1	-1	0	-1	0	0	0	0	MpSYP7A	Ortholog of Arabidopsis SYP7 genes	SYNTAXIN,SYNTAXIN-73	SNARE fusion complex	SNARE protein TLG1/Syntaxin 6; [U]	PF05739	SNARE domain	IPR000727,IPR006012	Target SNARE coiled-coil homology domain|-|Syntaxin/epimorphin, conserved site	GO:0005484,GO:0016020,GO:0006886	SNAP receptor activity|membrane|intracellular protein transport
MarpolrudCA_g235	Mp1g12060	ns	ns	ns			accessory							0	0	0	0	0	0	0	0	0	0	0	-1	0	0	0	0	0	0	0	0	0	0	0	0	0			ENDOPLASMIC RETICULUM-GOLGI INTERMEDIATE COMPARTMENT PROTEIN,ENDOPLASMIC RETICULUM VESICLE TRANSPORTER PROTEIN		COPII vesicle protein; [U]	PF07970|PF13850	Endoplasmic reticulum vesicle transporter|Endoplasmic Reticulum-Golgi Intermediate Compartment (ERGIC)	IPR012936,IPR039542	-|Endoplasmic reticulum vesicle transporter, C-terminal|Endoplasmic reticulum vesicle transporter, N-terminal
MarpolrudCA_g236	Mp1g12050	ns	ns	ns			core							1	0	0	0	0	0	1	1	1	1	0	0	0	0	0	0	0	0	0	0	0	-1	0	0	0			ZINC FINGER FYVE DOMAIN CONTAINING PROTEIN,OS01G0216300 PROTEIN			PF00657	GDSL-like Lipase/Acylhydrolase	IPR001087,IPR036514	-|GDSL lipase/esterase|SGNH hydrolase superfamily	GO:0016788	hydrolase activity, acting on ester bonds
MarpolrudCA_g237	Mp1g12040	ns	ns	ns
MarpolrudCA_g238	Mp1g12030	down	ns	ns			core							0	0	0	0	0	0	0	0	0	0	0	0	0	0	0	0	0	0	0	0	0	0	0	0	0			KINASE, PUTATIVE, EXPRESSED-RELATED,HEXOKINASE FAMILY MEMBER	Ribokinase-like	Possible pfkB family carbohydrate kinase; [G]	PF00294	pfkB family carbohydrate kinase	IPR002139,IPR011611,IPR002173,IPR029056	-|Ribokinase/fructokinase|Carbohydrate kinase PfkB|Carbohydrate/purine kinase, PfkB, conserved site|Ribokinase-like	GO:0016301,GO:0016773	kinase activity|phosphotransferase activity, alcohol group as acceptor
MarpolrudCA_g240	Mp1g12020	down	ns	ns			core					down		0	0	0	0	0	-1	0	0	0	0	0	0	0	0	0	0	0	-1	-1	-1	-1	0	-1	0	0			PEPTIDYL SERINE ALPHA-GALACTOSYLTRANSFERASE,PEPTIDYL SERINE ALPHA-GALACTOSYLTRANSFERASE					IPR044845	-|Glycosyltransferase HPAT/SRGT1-like
MarpolrudCA_g241	Mp1g12010	ns	ns	ns			core	Mucilage hairs						0	0	0	0	0	0	-1	0	0	-1	0	0	1	0	0	0	0	0	0	0	0	0	0	0	0			VACUOLAR CALCIUM ION TRANSPORTER,VACUOLAR CATION/PROTON EXCHANGER 2		Ca2+/H+ antiporter VCX1 and related proteins; [P]	PF01699	Sodium/calcium exchanger protein	IPR004798,IPR004837,IPR004713	-|Calcium/proton exchanger CAX-like|Sodium/calcium exchanger membrane region|Calcium/proton exchanger	GO:0006816,GO:0015369,GO:0006812,GO:0055085,GO:0008324,GO:0016021	calcium ion transport|calcium:proton antiporter activity|cation transport|transmembrane transport|cation transmembrane transporter activity|integral component of membrane
MarpolrudCA_g242	Mp1g12000	ns	ns	ns			core				up			0	0	0	0	0	0	1	1	1	1	0	0	0	0	0	0	0	0	0	0	0	-1	0	0	0			DNA REPAIR PROTEIN RAD51 HOMOLOG 4	P-loop containing nucleoside triphosphate hydrolases	Meiotic recombination protein Dmc1; [DL]	PF08423	Rad51	IPR027417,IPR020588,IPR013632	-|P-loop containing nucleoside triphosphate hydrolase|DNA recombination and repair protein RecA-like, ATP-binding domain|DNA recombination and repair protein Rad51-like, C-terminal	GO:0008094,GO:0005524,GO:0006281,GO:0003677	DNA-dependent ATPase activity|ATP binding|DNA repair|DNA binding
MarpolrudCA_g243	Mp1g11990						accessory							0	0	0	0	0	0	0	1	0	1	0	0	0	0	0	0	0	0	0	0	0	0	0	0	0									-
MarpolrudCA_g244	Mp1g11980	ns	ns	ns			core							0	0	0	0	0	-1	0	0	0	0	0	0	0	0	0	0	0	-1	-1	-1	-1	-1	0	0	0			SOLUTE CARRIER FAMILY 35,TRIOSE PHOSPHATE/PHOSPHATE TRANSLOCATOR, CHLOROPLASTIC-LIKE ISOFORM X1	Multidrug resistance efflux transporter EmrE	Glucose-6-phosphate/phosphate and phosphoenolpyruvate/phosphate antiporter; [GE]	PF03151	Triose-phosphate Transporter family	IPR004853,IPR004696	Sugar phosphate transporter domain|-|Triose phosphate/phosphoenolpyruvate translocator	GO:0016021,GO:0055085,GO:0022857	integral component of membrane|transmembrane transport|transmembrane transporter activity
MarpolrudCA_g245	Mp1g11960	ns	ns	ns			core							0	0	0	0	-1	0	0	0	0	0	-1	0	0	0	0	0	0	0	0	0	1	0	0	0	0			OS06G0694100 PROTEIN	ARM repeat				IPR011989,IPR016024	Armadillo-like helical|-|Armadillo-type fold
MarpolrudCA_g246	Mp1g11950	ns	ns	ns			core							0	0	0	0	0	0	0	0	0	0	0	0	0	0	0	0	0	0	0	0	0	0	0	0	0			NUCLEOPORIN NUP35	RNA-binding domain, RBD	Mitotic phosphoprotein; [D]	PF05172	Nup53/35/40-type RNA recognition motif	IPR035979,IPR017389,IPR007846,IPR012677	RNA-binding domain superfamily|-|Nucleoporin, NUP53|RNA-recognition motif (RRM) Nup35-type domain|Nucleotide-binding alpha-beta plait domain superfamily	GO:0017056,GO:0003676,GO:0031965,GO:0006913	structural constituent of nuclear pore|nucleic acid binding|nuclear membrane|nucleocytoplasmic transport
MarpolrudCA_g248	Mp1g11940	ns	ns	ns			core	Gemma cells						0	0	0	0	0	-1	-1	-1	-1	-1	0	0	0	0	0	0	0	-1	-1	-1	-1	-1	0	0	0	MpGH3.1		GLYCOSYL HYDROLASE FAMILY 3 N TERMINAL DOMAIN CONTAINING PROTEIN, EXPRESSED,PERIPLASMIC BETA-GLUCOSIDASE-RELATED	Beta-D-glucan exohydrolase, C-terminal domain,(Trans)glycosidases		PF00933|PF01915	Glycosyl hydrolase family 3 N terminal domain|Glycosyl hydrolase family 3 C-terminal domain	IPR036881,IPR001764,IPR036962,IPR002772,IPR017853	-|Glycoside hydrolase family 3 C-terminal domain superfamily|Glycoside hydrolase, family 3, N-terminal|Glycoside hydrolase, family 3, N-terminal domain superfamily|Glycoside hydrolase family 3 C-terminal domain|Glycoside hydrolase superfamily	GO:0005975,GO:0004553	carbohydrate metabolic process|hydrolase activity, hydrolyzing O-glycosyl compounds
MarpolrudCA_g249	Mp1g11920	ns	ns	ns			super_accessory							0	0	0	0	0	0	0	0	0	0	0	0	0	0	0	0	0	0	0	0	0	0	0	0	0			WD40/YVTN REPEAT-LIKE-CONTAINING DOMAIN-CONTAINING PROTEIN-RELATED,MITOCHONDRIAL DIVISION PROTEIN 1-RELATED	WD40 repeat-like	Ribosome Assembly protein; N-term missing; [R]			IPR015943,IPR001680,IPR017986,IPR036322	WD40/YVTN repeat-like-containing domain superfamily|WD40 repeat|-|WD40-repeat-containing domain|WD40-repeat-containing domain superfamily	GO:0005515	protein binding
MarpolrudCA_g251	Mp1g11890	down	ns	ns			accessory				down			0	0	0	0	0	0	0	0	0	0	0	1	0	0	0	0	0	0	0	0	-1	0	0	0	0			OSJNBA0013A04.12 PROTEIN,F16P17.2 PROTEIN	Ribonuclease H-like				IPR012337	Ribonuclease H-like superfamily|-
MarpolrudCA_g252	Mp1g11870	ns	ns	ns			accessory							0	0	0	0	0	0	0	0	0	0	0	0	0	0	0	0	0	0	0	0	0	0	0	0	0			PELOTA	Dom34/Pelota N-terminal domain-like,L30e-like,Translational machinery components	Meiotic cell division protein Pelota/DOM34; [J]	PF03463|PF03464|PF03465	eRF1 domain 1|eRF1 domain 2|eRF1 domain 3	IPR004405,IPR038069,IPR042226,IPR005140,IPR029064,IPR005141,IPR005142	-|Translation release factor pelota|Pelota/DOM34, N-terminal domain|eRF1, domain 2 superfamily|eRF1 domain 1/Pelota-like|50S ribosomal protein L30e-like|eRF1 domain 2|eRF1 domain 3	GO:0070481,GO:0071025,GO:0070966	nuclear-transcribed mRNA catabolic process, non-stop decay|RNA surveillance|nuclear-transcribed mRNA catabolic process, no-go decay
MarpolrudCA_g253	Mp1g11860	ns	ns	ns			core							0	0	0	0	0	0	0	0	0	0	0	0	0	0	0	0	0	0	0	0	0	1	0	0	0			MEMBRALIN/KINETOCHORE PROTEIN NUF2,MEMBRALIN		Uncharacterized conserved protein; C-term missing; [S]	PF09746	Tumour-associated protein	IPR019144	-|Membralin
MarpolrudCA_g254	Mp1g11860	ns	ns	ns			core							0	0	0	0	0	0	0	0	0	0	0	0	0	0	0	0	0	0	0	0	0	1	0	0	0			MEMBRALIN/KINETOCHORE PROTEIN NUF2,MEMBRALIN		Uncharacterized conserved protein; C-term missing; [S]	PF09746	Tumour-associated protein	IPR019144	-|Membralin
MarpolrudCA_g255	Mp1g11840	ns	ns	ns			accessory							0	0	0	0	-1	0	0	0	0	0	-1	-1	-1	0	0	0	0	0	0	0	0	0	0	0	0			PYRIDINE NUCLEOTIDE-DISULFIDE OXIDOREDUCTASE DOMAIN-CONTAINING PROTEIN 2,PHYTOENE DEHYDROGENASE	FAD/NAD(P)-binding domain	Phytoene desaturase; [H]	PF13450	NAD(P)-binding Rossmann-like domain	IPR036188	FAD/NAD(P)-binding domain superfamily|-
MarpolrudCA_g256	Mp1g11830	ns	ns	ns			core							0	0	0	0	0	0	0	0	0	0	0	0	0	0	0	0	0	1	1	0	1	0	0	0	0			PROTEIN RKD4,OS01G0246500 PROTEIN			PF02042	RWP-RK domain	IPR044607,IPR003035	-|Transcription factor RKD-like|RWP-RK domain	GO:0003700	DNA-binding transcription factor activity
MarpolrudCA_g257	Mp1g11820	ns	ns	ns			accessory							0	0	0	0	0	0	0	0	0	0	0	0	0	0	0	0	0	1	1	1	1	1	0	0	0			PROTEIN FAM32A-LIKE,UNCHARACTERIZED		Conserved alpha-helical protein; [S]	PF08555	Eukaryotic family of unknown function (DUF1754)	IPR013865	-|Protein FAM32A
MarpolrudCA_g258	Mp1g11820	ns	ns	ns			accessory							0	0	0	0	0	0	0	0	0	0	0	0	0	0	0	0	0	1	1	1	1	1	0	0	0			PROTEIN FAM32A-LIKE,UNCHARACTERIZED		Conserved alpha-helical protein; [S]	PF08555	Eukaryotic family of unknown function (DUF1754)	IPR013865	-|Protein FAM32A
MarpolrudCA_g259	Mp1g11810	ns	ns	ns			core			down		down	down	0	0	0	-1	0	0	0	0	0	0	0	0	-1	0	0	0	0	0	0	0	0	-1	-1	0	0			ROOT CAP DOMAIN-CONTAINING PROTEIN,ROOT CAP PERIPHERY GENE2			PF06830	Root cap	IPR009646	-|Root cap
MarpolrudCA_g260	Mp1g11800	ns					core							0	0	0	0	0	1	0	0	0	0	0	0	0	0	0	0	0	1	1	1	0	0	0	0	0			UNCHARACTERIZED	Folate-binding domain	Transcription factor, component of CCR4 transcriptional complex; [K]			IPR027266,IPR017703	-|GTP-binding protein TrmE/Glycine cleavage system T protein, domain 1|YgfZ/GcvT conserved site	GO:0005515	protein binding
MarpolrudCA_g261	Mp1g11800	ns	ns	ns			core							0	0	0	0	0	1	0	0	0	0	0	0	0	0	0	0	0	1	1	1	0	0	0	0	0			UNCHARACTERIZED	Folate-binding domain	Transcription factor, component of CCR4 transcriptional complex; [K]			IPR027266,IPR017703	-|GTP-binding protein TrmE/Glycine cleavage system T protein, domain 1|YgfZ/GcvT conserved site	GO:0005515	protein binding
MarpolrudCA_g263	Mp1g11790	ns	ns	ns			core	Mature cells at D1;Undefined cells					down	0	0	0	0	0	-1	0	0	0	0	0	0	0	0	0	0	0	-1	-1	-1	-1	-1	0	0	0			THIOREDOXIN PEROXIDASE,2-CYS PEROXIREDOXIN BAS1, CHLOROPLASTIC	Thioredoxin-like	Alkyl hydroperoxide reductase, thiol specific antioxidant and related enzymes; [O]	PF10417|PF00578	C-terminal domain of 1-Cys peroxiredoxin|AhpC/TSA family	IPR019479,IPR036249,IPR000866,IPR013766	Peroxiredoxin, C-terminal|-|Thioredoxin-like superfamily|Alkyl hydroperoxide reductase subunit C/ Thiol specific antioxidant|Thioredoxin domain	GO:0016209,GO:0051920,GO:0016491	antioxidant activity|peroxiredoxin activity|oxidoreductase activity
MarpolrudCA_g264	Mp1g11780	ns					accessory							0	0	0	0	0	0	0	0	0	0	0	0	0	0	0	0	0	0	0	0	0	0	0	0	0									-
MarpolrudCA_g266	Mp1g11770	ns	ns	ns			core	Undefined cells;Undefined cells					down	0	0	0	0	-1	0	0	-1	-1	-1	-1	-1	-1	-1	-1	0	0	1	0	0	1	0	-1	-1	0			VON HIPPEL-LINDAU PROTEIN,BIFUNCTIONAL NUCLEASE 1	Hypothetical protein TM0160		PF02577	Domain of unknown function (DUF151)	IPR036104,IPR003729	Bifunctional nuclease superfamily|-|Bifunctional nuclease domain	GO:0004518	nuclease activity
MarpolrudCA_g268	Mp1g11750	ns	ns	ns			core							0	0	0	0	0	0	0	0	0	0	0	0	0	0	0	0	0	0	0	0	-1	0	0	0	0									-
MarpolrudCA_g269	Mp1g11740	ns	ns	ns			core							0	0	0	0	0	0	0	0	0	0	0	0	0	0	0	0	0	0	0	0	-1	0	0	0	0			F-BOX PROTEIN SKIP16,F-BOX PROTEIN SKIP16	SMI1/KNR4-like,F-box domain,ApaG-like	Putative Mg2+ and Co2+ transporter CorD; [P]	PF09346|PF04379	SMI1 / KNR4 family (SUKH-1)|ApaG domain	IPR018958,IPR036767,IPR007474,IPR001810,IPR036047	Knr4/Smi1-like domain|-|ApaG domain superfamily|ApaG domain|F-box domain|F-box-like domain superfamily	GO:0005515	protein binding
MarpolrudCA_g271	Mp1g11730	ns	ns	ns			core							0	0	0	0	0	1	0	0	0	0	0	0	0	0	0	0	0	1	1	1	0	0	0	0	0	MpPPR_13	Pentatricopeptide repeat proteins	OS09G0423300 PROTEIN,CDK-ACTIVATING KINASE ASSEMBLY FACTOR MAT1			PF13041|PF01535	PPR repeat family|PPR repeat	IPR011990,IPR002885	Tetratricopeptide-like helical domain superfamily|Pentatricopeptide repeat|-	GO:0005515	protein binding
MarpolrudCA_g272	Mp1g11710	ns	ns	ns			core							0	0	0	0	-1	0	0	0	0	0	0	0	0	0	0	0	0	1	1	0	0	0	0	0	0			PHOSPHATE ACETYLTRANSFERASE,PHOSPHATE ACETYLTRANSFERASE	HprK N-terminal domain-like,Isocitrate/Isopropylmalate dehydrogenase-like,P-loop containing nucleoside triphosphate hydrolases		PF13500|PF07085|PF01515	AAA domain|DRTGG domain|Phosphate acetyl/butaryl transferase	IPR042112,IPR010766,IPR028979,IPR042113,IPR002505,IPR027417,IPR004614	-|Phosphate acetyltransferase, domain 2|DRTGG|HPr(Ser) kinase/phosphorylase-like, N-terminal domain superfamily|Phosphate acetyltransferase, domain 1|Phosphate acetyl/butaryl transferase|P-loop containing nucleoside triphosphate hydrolase|Phosphate acetyl	GO:0016407,GO:0016746	acetyltransferase activity|transferase activity, transferring acyl groups
MarpolrudCA_g273	Mp1g11700	down	ns	ns			accessory	Undefined cells;Undefined cells			down		down	0	0	-1	0	0	-1	0	0	0	-1	0	0	-1	0	0	0	0	-1	-1	-1	-1	-1	0	0	0	MpDOXC2		GIBBERELLIN 20-OXIDASE,OXOGLUTARATE/IRON-DEPENDENT DIOXYGENASE	Clavaminate synthase-like	Iron/ascorbate family oxidoreductases; [QR]	PF03171|PF14226	2OG-Fe(II) oxygenase superfamily|non-haem dioxygenase in morphine synthesis N-terminal	IPR027443,IPR005123,IPR026992	-|Isopenicillin N synthase-like|Oxoglutarate/iron-dependent dioxygenase|Non-haem dioxygenase N-terminal domain	GO:0016491	oxidoreductase activity
MarpolrudCA_g274	Mp1g11680	down	ns	ns			core			down	down	down	down	0	0	0	0	0	-1	0	0	0	-1	0	0	0	0	0	0	0	-1	-1	-1	-1	-1	0	0	0			CHLOROPLAST STEM-LOOP BINDING PROTEIN OF 41 KDA A, CHLOROPLASTIC,UDP-GLUCOSE 4-EPIMERASE	NAD(P)-binding Rossmann-fold domains	C-3 sterol dehydrogenase/3-beta-hydroxysteroid dehydrogenase and related dehydrogenases; [IE]	PF01370	NAD dependent epimerase/dehydratase family	IPR036291,IPR001509	-|NAD(P)-binding domain superfamily|NAD-dependent epimerase/dehydratase	GO:0003824	catalytic activity
MarpolrudCA_g275	Mp1g11670	up	ns	ns			accessory							1	0	0	0	0	-1	0	1	1	0	0	0	0	0	0	0	1	0	0	-1	0	-1	0	0	0	MpACOS5		4-COUMARATE--COA LIGASE-LIKE 1,LONG-CHAIN-FATTY-ACID--COA LIGASE	Acetyl-CoA synthetase-like	Acyl-CoA synthetase; [I]	PF00501|PF13193	AMP-binding enzyme|AMP-binding enzyme C-terminal domain	IPR000873,IPR020845,IPR042099,IPR025110	-|AMP-dependent synthetase/ligase|AMP-binding, conserved site|ANL, N-terminal domain|AMP-binding enzyme, C-terminal domain
MarpolrudCA_g276	Mp1g11660	ns	ns	ns			accessory							0	0	0	0	-1	0	0	0	-1	-1	-1	-1	-1	0	-1	0	0	0	0	0	0	0	0	0	0		transcription factor, HD,Homeodomain protein	WUSCHEL-RELATED HOMEOBOX 13,WUSCHEL-RELATED HOMEOBOX 13	Homeodomain-like	Transcription factor MSH, contains HOX domain; [R]	PF00046	Homeodomain	IPR044559,IPR001356,IPR009057	-|WUSCHEL-related homeobox 13-like|Homeobox domain|Homeobox-like domain superfamily	GO:0003700,GO:0003677	DNA-binding transcription factor activity|DNA binding
MarpolrudCA_g277	Mp1g11630	ns	ns	ns			core							0	0	0	0	0	0	0	0	0	0	1	0	1	0	0	0	0	0	0	0	0	0	0	0	0			DIHYDROLIPOYLLYSINE-RESIDUE ACETYLTRANSFERASE COMPONENT 3 OF PYRUVATE DEHYDROGENASE COMPLEX, MITOCHONDRIAL,DIHYDROLIPOAMIDE ACETYLTRANSFERASE COMPONENT OF PYRUVATE DEHYDROGENASE COMPLEX	Single hybrid motif,Peripheral subunit-binding domain of 2-oxo acid dehydrogenase complex,CoA-dependent acyltransferases	Dihydrolipoamide acetyltransferase; [C]	PF02817|PF00364|PF00198	e3 binding domain|Biotin-requiring enzyme|2-oxoacid dehydrogenases acyltransferase (catalytic domain)	IPR003016,IPR023213,IPR004167,IPR000089,IPR036625,IPR001078,IPR011053,IPR006257	-|2-oxo acid dehydrogenase, lipoyl-binding site|Chloramphenicol acetyltransferase-like domain superfamily|Peripheral subunit-binding domain|Biotin/lipoyl attachment|E3-binding domain superfamily|2-oxoacid dehydrogenase acyltransferase, catalytic domain|Si	GO:0045254,GO:0006090,GO:0016746,GO:0004742	pyruvate dehydrogenase complex|pyruvate metabolic process|transferase activity, transferring acyl groups|dihydrolipoyllysine-residue acetyltransferase activity
MarpolrudCA_g279	Mp1g11620	ns	ns	ns			core							0	0	0	0	0	0	0	0	0	0	0	0	0	0	0	0	0	1	1	0	0	0	0	0	0			U2 SMALL NUCLEAR RIBONUCLEOPROTEIN A,U2 SMALL NUCLEAR RIBONUCLEOPROTEIN A'	L domain-like	U2-associated snRNP A' protein; [A]	PF14580	Leucine-rich repeat	IPR001611,IPR044640,IPR032675	Leucine-rich repeat|U2 small nuclear ribonucleoprotein A'|-|Leucine-rich repeat domain superfamily	GO:0030620,GO:0005515,GO:0000398	U2 snRNA binding|protein binding|mRNA splicing, via spliceosome
MarpolrudCA_g280	Mp1g11610	ns	ns	ns			accessory				up			0	0	1	0	0	-1	0	0	0	0	1	1	1	1	0	1	1	-1	-1	-1	0	0	0	0	1			UNCHARACTERIZED,F21F23.12 PROTEIN	PLC-like phosphodiesterases				IPR017946	-|PLC-like phosphodiesterase, TIM beta/alpha-barrel domain superfamily	GO:0006629,GO:0008081	lipid metabolic process|phosphoric diester hydrolase activity
MarpolrudCA_g281	Mp1g11600	up					accessory							0	0	0	0	0	0	0	0	0	0	0	0	0	0	0	0	0	0	0	0	0	0	0	0	0			FROUNT PROTEIN-RELATED		Nuclear pore complex component (sc Nup85); [YU]	PF07575	Nup85 Nucleoporin	IPR011502	Nucleoporin Nup85-like
MarpolrudCA_g282	Mp1g11600	up	ns	ns			accessory							0	0	0	0	0	0	0	0	0	0	0	0	0	0	0	0	0	0	0	0	0	0	0	0	0			FROUNT PROTEIN-RELATED		Nuclear pore complex component (sc Nup85); [YU]	PF07575	Nup85 Nucleoporin	IPR011502	Nucleoporin Nup85-like
MarpolrudCA_g283	Mp1g11590	ns	ns	ns			core							0	0	0	0	0	0	0	0	0	0	0	0	0	0	0	0	0	0	0	0	0	0	0	0	0			GALACTOSE OXIDASE/KELCH REPEAT PROTEIN,F-BOX/KELCH-REPEAT PROTEIN SKIP4	Kelch motif,F-box domain	Proteins containing BTB/POZ and Kelch domains, involved in regulatory/signal transduction processes; N-term missing; [TR]	PF01344|PF12937	Kelch motif|F-box-like	IPR006652,IPR015915,IPR036047,IPR001810	Kelch repeat type 1|Kelch-type beta propeller|-|F-box-like domain superfamily|F-box domain	GO:0005515	protein binding
MarpolrudCA_g284	Mp1g11590	ns					core							0	0	0	0	0	0	0	0	0	0	0	0	0	0	0	0	0	0	0	0	0	0	0	0	0			GALACTOSE OXIDASE/KELCH REPEAT PROTEIN,F-BOX/KELCH-REPEAT PROTEIN SKIP4	Kelch motif,F-box domain	Proteins containing BTB/POZ and Kelch domains, involved in regulatory/signal transduction processes; N-term missing; [TR]	PF01344|PF12937	Kelch motif|F-box-like	IPR006652,IPR015915,IPR036047,IPR001810	Kelch repeat type 1|Kelch-type beta propeller|-|F-box-like domain superfamily|F-box domain	GO:0005515	protein binding
MarpolrudCA_g285	Mp1g11580	ns	ns	ns			accessory
MarpolrudCA_g286	Mp1g11570	ns	ns	ns			core					up		0	0	0	0	0	0	0	0	0	0	0	0	0	0	0	0	0	0	0	0	1	0	1	0	0									-
MarpolrudCA_g287	Mp1g11570	ns	ns	ns			core					up		0	0	0	0	0	0	0	0	0	0	0	0	0	0	0	0	0	0	0	0	1	0	1	0	0									-
MarpolrudCA_g288	Mp1g11560	ns	ns	ns			core				down			0	0	-1	1	0	1	1	1	1	0	0	0	-1	0	0	0	0	1	1	1	1	1	0	0	0			TETRATRICOPEPTIDE REPEAT (TPR)-CONTAINING PROTEIN	Thioredoxin-like,TPR-like	TPR repeat-containing protein; N-term missing; [R]	PF13181	Tetratricopeptide repeat	IPR019734,IPR011990,IPR013026,IPR036249	Tetratricopeptide repeat|Tetratricopeptide-like helical domain superfamily|Tetratricopeptide repeat-containing domain|-|Thioredoxin-like superfamily	GO:0005515	protein binding
MarpolrudCA_g289	Mp1g11550	ns	ns	ns			core							0	0	0	0	0	0	0	0	0	-1	0	0	0	0	0	0	0	-1	-1	0	-1	0	0	0	0			ACYL-[ACYL-CARRIER-PROTEIN]--UDP-N-ACETYLGLUCOSAMINE O-ACYLTRANSFERASE	Trimeric LpxA-like enzymes	Serine O-acetyltransferase; N-term missing; [E]	PF00132|PF13720	Bacterial transferase hexapeptide (six repeats)|Udp N-acetylglucosamine O-acyltransferase; Domain 2	IPR001451,IPR011004,IPR029098,IPR010137,IPR037157	Hexapeptide repeat|-|Trimeric LpxA-like superfamily|UDP N-acetylglucosamine O-acyltransferase, C-terminal|Acyl-[acyl-carrier-protein]--UDP-N-acetylglucosamine O-acyltransferase|UDP-N-acetylglucosamine O-acyltransferase, C-terminal domain superfamily	GO:0008780,GO:0008610	acyl-[acyl-carrier-protein]-UDP-N-acetylglucosamine O-acyltransferase activity|lipid biosynthetic process
MarpolrudCA_g290	Mp1g11530	ns	ns	ns			core							0	0	0	0	0	0	0	0	0	0	0	0	0	0	0	0	0	0	0	0	1	0	0	0	0	MpOMT1		O-METHYLTRANSFERASE-RELATED,CATECHOL O-METHYLTRANSFERASE DOMAIN-CONTAINING PROTEIN 1	S-adenosyl-L-methionine-dependent methyltransferases	O-methyltransferase; [Q]	PF01596	O-methyltransferase	IPR002935,IPR029063	Class I-like SAM-dependent O-methyltransferase|-|S-adenosyl-L-methionine-dependent methyltransferase	GO:0008171	O-methyltransferase activity
MarpolrudCA_g291	Mp1g11520	ns	ns	ns			core							0	0	0	0	0	0	0	0	0	0	0	0	0	0	0	0	0	1	1	1	1	0	0	0	0			DNA REPAIR PROTEIN XRCC4	XRCC4, C-terminal oligomerization domain,XRCC4, N-terminal domain		PF06632	DNA double-strand break repair and V(D)J recombination protein XRCC4	IPR010585,IPR009089,IPR038051,IPR014751	-|DNA repair protein XRCC4|XRCC4, N-terminal domain superfamily|XRCC4-like, N-terminal domain superfamily|DNA repair protein XRCC4-like, C-terminal	GO:0006310,GO:0005634,GO:0003677,GO:0006302	DNA recombination|nucleus|DNA binding|double-strand break repair
MarpolrudCA_g292	Mp1g11510	ns	ns	ns			core							0	0	0	0	0	0	0	0	0	0	0	0	0	0	0	0	0	0	0	0	0	0	0	0	0			E3 UBIQUITIN-PROTEIN LIGASE ATL44-RELATED,E3 UBIQUITIN-PROTEIN LIGASE RNF165	RING/U-box	Predicted E3 ubiquitin ligase; N-term missing; C-term missing; [O]	PF13639	Ring finger domain	IPR001841,IPR013083	-|Zinc finger, RING-type|Zinc finger, RING/FYVE/PHD-type
MarpolrudCA_g294	Mp1g11490	ns	ns	ns			core							0	0	0	0	0	0	0	0	0	0	0	0	0	0	0	0	0	0	0	0	0	0	0	0	0			CARNOSINE N-METHYLTRANSFERASE,UNCHARACTERIZED	S-adenosyl-L-methionine-dependent methyltransferases	Putative trehalase; N-term missing; [G]	PF07942	N2227-like protein	IPR029063,IPR012901	S-adenosyl-L-methionine-dependent methyltransferase|-|N2227-like
MarpolrudCA_g295	Mp1g11480	ns	ns	ns			accessory							0	0	0	1	0	0	1	1	1	1	0	0	0	0	0	1	0	1	0	1	1	1	0	0	0			UBIQUITIN-PROTEIN LIGASE,UBIQUITIN-PROTEIN LIGASE	RING/U-box		PF14634	zinc-RING finger domain	IPR017907,IPR001841,IPR013083	Zinc finger, RING-type, conserved site|-|Zinc finger, RING-type|Zinc finger, RING/FYVE/PHD-type
MarpolrudCA_g296	Mp1g11480	ns	ns	ns			accessory							0	0	0	1	0	0	1	1	1	1	0	0	0	0	0	1	0	1	0	1	1	1	0	0	0			UBIQUITIN-PROTEIN LIGASE,UBIQUITIN-PROTEIN LIGASE	RING/U-box		PF14634	zinc-RING finger domain	IPR017907,IPR001841,IPR013083	Zinc finger, RING-type, conserved site|-|Zinc finger, RING-type|Zinc finger, RING/FYVE/PHD-type
MarpolrudCA_g297	Mp1g11470	ns	ns	ns			accessory							0	0	0	0	0	0	0	0	0	0	0	0	0	0	0	0	0	0	0	1	0	0	0	0	0			60S RIBOSOMAL PROTEIN L35A-3-LIKE,60S RIBOSOMAL PROTEIN L35A	Translation proteins	60S ribosomal protein L35A/L37; [J]	PF01247	Ribosomal protein L35Ae	IPR009000,IPR001780,IPR018266,IPR038661	Translation protein, beta-barrel domain superfamily|-|Ribosomal protein L35A|Ribosomal protein L35Ae, conserved site|Ribosomal protein L35A superfamily	GO:0003735,GO:0005840,GO:0006412	structural constituent of ribosome|ribosome|translation
MarpolrudCA_g298	Mp1g11460	ns	ns	ns			accessory							0	0	0	0	1	0	0	0	0	0	1	1	0	0	0	0	0	0	0	0	0	0	0	0	0			NEP1/MRA1	alpha/beta knot	Protein required for 18S rRNA maturation and 40S ribosome biogenesis; [J]	PF03587	EMG1/NEP1 methyltransferase	IPR029028,IPR005304,IPR029026	-|Alpha/beta knot methyltransferases|Ribosomal biogenesis, methyltransferase, EMG1/NEP1|tRNA (guanine-N1-)-methyltransferase, N-terminal	GO:0070475,GO:0070037	rRNA base methylation|rRNA (pseudouridine) methyltransferase activity
MarpolrudCA_g299	Mp1g11450	up	ns	ns			core	Undefined cells;Air pore cells			up			0	0	0	0	1	-1	0	0	0	0	0	0	1	0	1	1	0	0	0	1	-1	0	0	1	0	MpMATE4		MULTIDRUG RESISTANCE PROTEIN,PROTEIN DETOXIFICATION		Uncharacterized membrane protein, predicted efflux pump; [R]	PF01554	MatE	IPR002528	-|Multi antimicrobial extrusion protein	GO:0042910,GO:0015297,GO:0016020,GO:0055085	xenobiotic transmembrane transporter activity|antiporter activity|membrane|transmembrane transport
MarpolrudCA_g302	Mp1g11430	ns	ns	ns			core					down		0	0	1	-1	0	-1	-1	-1	-1	-1	0	0	1	1	0	0	1	-1	-1	-1	-1	-1	0	0	1			NON-SYMBIOTIC HEMOGLOBIN 1,LEGHEMOGLOBIN-RELATED	Globin-like	Globins and related hemoproteins; C-term missing; [C]	PF00042	Globin	IPR001032,IPR009050,IPR000971,IPR012292	Leghaemoglobin|Globin-like superfamily|Globin|-|Globin/Protoglobin	GO:0020037,GO:0019825	heme binding|oxygen binding
MarpolrudCA_g303	Mp1g11420	ns	ns	ns			core							0	0	0	0	0	0	0	0	0	0	0	0	0	0	0	0	0	0	0	0	0	0	0	0	0			EMBRYO DEFECTIVE 1381						-
MarpolrudCA_g305	Mp1g11400	ns	ns	ns			core							0	0	0	0	0	1	0	0	0	0	0	0	0	0	0	0	0	1	1	1	1	1	0	0	0			F-BOX/KELCH-REPEAT PROTEIN SKIP4,LOW PROTEIN: COATOMER SUBUNIT ALPHA-1-LIKE PROTEIN	F-box domain,Kelch motif	Proteins containing BTB/POZ and Kelch domains, involved in regulatory/signal transduction processes; N-term missing; [TR]	PF01344|PF00646	Kelch motif|F-box domain	IPR001810,IPR015915,IPR006652,IPR036047	-|F-box domain|Kelch-type beta propeller|Kelch repeat type 1|F-box-like domain superfamily	GO:0005515	protein binding
MarpolrudCA_g306	Mp1g11390						accessory							0	0	0	0	0	0	-1	-1	0	-1	-1	0	0	0	0	0	0	0	0	0	0	-1	-1	0	0									-
MarpolrudCA_g307	Mp1g11380	ns					core				down			1	0	0	1	1	-1	0	0	0	0	1	1	0	1	1	0	1	-1	-1	-1	-1	-1	1	0	0			OSJNBA0033G05.11 PROTEIN,OSJNBA0033G05.11 PROTEIN	SAM/Pointed domain		PF07647	SAM domain (Sterile alpha motif)	IPR001660,IPR013761	Sterile alpha motif domain|-|Sterile alpha motif/pointed domain superfamily	GO:0005515	protein binding
MarpolrudCA_g308	Mp1g11350	ns	ns	ns			core							0	0	0	0	-1	0	0	0	-1	-1	-1	-1	-1	0	0	0	0	0	0	0	0	1	0	0	0			SUGAR KINASE	Ribokinase-like	Ribokinase; [G]	PF00294	pfkB family carbohydrate kinase	IPR011877,IPR011611,IPR002173,IPR002139,IPR029056	Ribokinase|Carbohydrate kinase PfkB|-|Carbohydrate/purine kinase, PfkB, conserved site|Ribokinase/fructokinase|Ribokinase-like	GO:0016301,GO:0016773,GO:0006014,GO:0004747	kinase activity|phosphotransferase activity, alcohol group as acceptor|D-ribose metabolic process|ribokinase activity
MarpolrudCA_g309	Mp1g11340	ns					core							0	0	0	0	0	-1	-1	-1	-1	0	0	0	0	0	0	0	0	-1	-1	-1	-1	0	0	0	0			OS02G0244700 PROTEIN,PHOSPHOENOLPYRUVATE CARBOXYLASE	Phosphoenolpyruvate/pyruvate domain		PF00311	Phosphoenolpyruvate carboxylase	IPR018129,IPR021135,IPR015813,IPR033129	-|Phosphoenolpyruvate carboxylase, Lys active site|Phosphoenolpyruvate carboxylase|Pyruvate/Phosphoenolpyruvate kinase-like domain superfamily|Phosphoenolpyruvate carboxylase, His active site	GO:0006099,GO:0008964,GO:0003824,GO:0015977	tricarboxylic acid cycle|phosphoenolpyruvate carboxylase activity|catalytic activity|carbon fixation
MarpolrudCA_g310	Mp1g11340	ns	ns	ns			core							0	0	0	0	0	-1	-1	-1	-1	0	0	0	0	0	0	0	0	-1	-1	-1	-1	0	0	0	0			OS02G0244700 PROTEIN,PHOSPHOENOLPYRUVATE CARBOXYLASE	Phosphoenolpyruvate/pyruvate domain		PF00311	Phosphoenolpyruvate carboxylase	IPR018129,IPR021135,IPR015813,IPR033129	-|Phosphoenolpyruvate carboxylase, Lys active site|Phosphoenolpyruvate carboxylase|Pyruvate/Phosphoenolpyruvate kinase-like domain superfamily|Phosphoenolpyruvate carboxylase, His active site	GO:0006099,GO:0008964,GO:0003824,GO:0015977	tricarboxylic acid cycle|phosphoenolpyruvate carboxylase activity|catalytic activity|carbon fixation
MarpolrudCA_g311	Mp1g11330	ns	ns	ns			core							0	0	-1	0	0	0	0	0	0	-1	0	0	-1	0	0	-1	0	0	0	0	-1	0	0	0	-1						PF07258	COMM domain	IPR017920	COMM domain
MarpolrudCA_g312	Mp1g11320
MarpolrudCA_g313	Mp1g11310	ns	ns	ns			core							0	0	0	0	0	0	0	0	0	0	0	0	0	0	0	0	0	0	0	0	0	0	0	0	0			REPLICATION FACTOR C / DNA POLYMERASE III GAMMA-TAU SUBUNIT,REPLICATION FACTOR C SUBUNIT 4	post-AAA+ oligomerization domain-like,P-loop containing nucleoside triphosphate hydrolases	Replication factor C, subunit RFC4; [L]	PF08542|PF00004	Replication factor C C-terminal domain|ATPase family associated with various cellular activities (AAA)	IPR013748,IPR008921,IPR027417,IPR003959,IPR003593	-|Replication factor C, C-terminal|DNA polymerase III, clamp loader complex, gamma/delta/delta subunit, C-terminal|P-loop containing nucleoside triphosphate hydrolase|ATPase, AAA-type, core|AAA+ ATPase domain	GO:0006260,GO:0005524,GO:0016887,GO:0003677	DNA replication|ATP binding|ATPase activity|DNA binding
MarpolrudCA_g314	Mp1g11300	ns					core							0	0	0	0	0	0	0	0	0	0	0	0	0	0	0	0	0	0	0	0	0	0	0	0	0			HSC70-INTERACTING PROTEIN	TPR-like	Hsp70-interacting protein Hip/Transient component of progesterone receptor complexes and an Hsp70-binding protein; [OT]	PF17830|PF18253|PF13181	STI1 domain|Hsp70-interacting protein N N-terminal domain|Tetratricopeptide repeat	IPR019734,IPR013026,IPR011990,IPR006636,IPR034649,IPR041243	Tetratricopeptide repeat|-|Tetratricopeptide repeat-containing domain|Tetratricopeptide-like helical domain superfamily|Heat shock chaperonin-binding|Hsp70-interacting protein, N-terminal|STI1 domain	GO:0046983,GO:0005515	protein dimerization activity|protein binding
MarpolrudCA_g315	Mp1g11300	ns	ns	ns			core							0	0	0	0	0	0	0	0	0	0	0	0	0	0	0	0	0	0	0	0	0	0	0	0	0			HSC70-INTERACTING PROTEIN	TPR-like	Hsp70-interacting protein Hip/Transient component of progesterone receptor complexes and an Hsp70-binding protein; [OT]	PF17830|PF18253|PF13181	STI1 domain|Hsp70-interacting protein N N-terminal domain|Tetratricopeptide repeat	IPR019734,IPR013026,IPR011990,IPR006636,IPR034649,IPR041243	Tetratricopeptide repeat|-|Tetratricopeptide repeat-containing domain|Tetratricopeptide-like helical domain superfamily|Heat shock chaperonin-binding|Hsp70-interacting protein, N-terminal|STI1 domain	GO:0046983,GO:0005515	protein dimerization activity|protein binding
MarpolrudCA_g317	Mp1g11290	ns	ns	ns			accessory				down	down	down
MarpolrudCA_g318	Mp1g11280	ns	ns	ns			core							0	0	0	0	0	0	0	0	0	0	0	0	0	0	0	0	0	0	0	0	0	0	0	0	0			WINGS APART-LIKE PROTEIN HOMOLOG	ARM repeat	Sister chromatid cohesion protein; [D]	PF07814	Wings apart-like protein regulation of heterochromatin	IPR011989,IPR016024,IPR022771,IPR039874	Armadillo-like helical|Armadillo-type fold|-|Wings apart-like protein, C-terminal|Wings apart-like protein
MarpolrudCA_g320	Mp1g11260	ns	ns	ns			core							0	0	0	0	1	0	0	0	0	0	1	1	1	0	0	0	0	0	0	0	0	0	0	0	0			RIBOSOMAL PROTEIN L7AE FAMILY MEMBER,RIBOSOMAL L1 DOMAIN-CONTAINING PROTEIN 1	Ribosomal protein L1	Uncharacterized conserved protein; C-term missing; [S]	PF00687	Ribosomal protein L1p/L10e family	IPR028364,IPR023674,IPR016095	Ribosomal protein L1/ribosomal biogenesis protein|Ribosomal protein L1-like|Ribosomal protein L1, 3-layer alpha/beta-sandwich|-
MarpolrudCA_g321	Mp1g11250						core							0	0	0	0	0	0	1	1	1	1	0	0	0	0	0	0	0	0	0	0	1	0	0	0	0	MpABCG26		ABC TRANSPORTER G FAMILY MEMBER 16,ATP-BINDING CASSETTE TRANSPORTER	P-loop containing nucleoside triphosphate hydrolases	Transporter, ABC superfamily (Breast cancer resistance protein); [Q]	PF01061|PF00005|PF19055	ABC-2 type transporter|ABC transporter	IPR013525,IPR003439,IPR027417,IPR034003,IPR001478,IPR043926,IPR003593	-|ABC-2 type transporter|ABC transporter-like|P-loop containing nucleoside triphosphate hydrolase|ATP-binding cassette transporter, PDR-like subfamily G, domain 2|PDZ domain|ABC transporter family G domain|AAA+ ATPase domain	GO:0042626,GO:0005524,GO:0016020,GO:0005515	ATPase-coupled transmembrane transporter activity|ATP binding|membrane|protein binding
MarpolrudCA_g322	Mp1g11240	ns					core				up			0	0	0	0	0	0	1	1	1	1	0	0	1	0	0	0	0	0	0	0	1	-1	0	1	0			POTASSIUM TRANSPORTER 17-RELATED,OSMOTIC STRESS POTASSIUM TRANSPORTER			PF02705	K+ potassium transporter	IPR003855	-|Potassium transporter	GO:0071805,GO:0016020,GO:0015079	potassium ion transmembrane transport|membrane|potassium ion transmembrane transporter activity
MarpolrudCA_g323	Mp1g11230	ns	ns	ns			core	Rhizoids			up			0	0	0	0	1	-1	0	0	0	0	1	1	0	0	1	0	0	-1	0	-1	-1	0	0	0	0			NUCLEOSIDE DIPHOSPHATE KINASE,NUCLEOSIDE DIPHOSPHATE KINASE	Nucleoside diphosphate kinase, NDK	Nucleoside diphosphate kinase; [F]	PF00334	Nucleoside diphosphate kinase	IPR036850,IPR001564,IPR023005,IPR034907	Nucleoside diphosphate kinase-like domain superfamily|-|Nucleoside diphosphate kinase|Nucleoside diphosphate kinase, active site|Nucleoside diphosphate kinase-like domain	GO:0004550,GO:0006183,GO:0006228,GO:0006241,GO:0006165	nucleoside diphosphate kinase activity|GTP biosynthetic process|UTP biosynthetic process|CTP biosynthetic process|nucleoside diphosphate phosphorylation
MarpolrudCA_g324	Mp1g11220	ns	ns	ns			core							0	0	0	0	0	0	0	0	1	0	0	0	0	0	0	0	0	0	0	0	0	0	0	0	0									-
MarpolrudCA_g325	Mp1g11210	ns	ns	ns			core							0	0	0	0	0	0	0	0	0	0	0	0	0	0	0	0	0	0	0	0	0	0	0	0	0			SMALL NUCLEAR RIBONUCLEOPROTEIN SM D3,SMALL NUCLEAR RIBONUCLEOPROTEIN SM	Sm-like ribonucleoproteins	Small nuclear ribonucleoprotein Sm D3; [A]	PF01423	LSM domain	IPR001163,IPR010920,IPR034099,IPR027141	-|LSM domain, eukaryotic/archaea-type|LSM domain superfamily|Small nuclear ribonucleoprotein Sm D3|Like-Sm (LSM) domain containing protein, LSm4/SmD1/SmD3	GO:0000387,GO:0006396,GO:0005681	spliceosomal snRNP assembly|RNA processing|spliceosomal complex
MarpolrudCA_g326	Mp1g11200	ns	ns	ns			accessory							0	0	0	0	0	0	0	0	0	0	0	0	0	0	0	0	0	0	0	0	0	0	0	0	0			PURINE PERMEASE C1399.01C-RELATED,PURINE PERMEASE C1399.01C-RELATED		Xanthine/uracil transporters; [F]	PF00860	Permease family	IPR006042,IPR006043	-|Xanthine/uracil permease|Xanthine/uracil/vitamin C permease	GO:0055085,GO:0016020,GO:0022857	transmembrane transport|membrane|transmembrane transporter activity
MarpolrudCA_g327	Mp1g11190	ns	ns	ns			accessory							0	0	0	0	0	0	0	0	1	0	0	0	-1	0	0	0	0	0	0	0	0	0	0	0	0			OS05G0451300 PROTEIN,MATERNAL EFFECT EMBRYO ARREST PROTEIN						-
MarpolrudCA_g329	Mp1g11180	ns	ns	ns			accessory			down		down	down	0	0	0	-1	1	-1	-1	0	0	-1	0	0	0	0	-1	-1	0	-1	-1	-1	-1	0	-1	0	0	MpGH17.1		GLUCAN ENDO-1,3-BETA-GLUCOSIDASE BG1-RELATED-RELATED,O-GLYCOSYL HYDROLASES FAMILY 17 PROTEIN	(Trans)glycosidases		PF07983|PF00332	X8 domain|Glycosyl hydrolases family 17	IPR012946,IPR017853,IPR000490	-|X8 domain|Glycoside hydrolase superfamily|Glycoside hydrolase family 17	GO:0005975,GO:0004553	carbohydrate metabolic process|hydrolase activity, hydrolyzing O-glycosyl compounds
MarpolrudCA_g331	Mp1g11160	ns	ns	ns				Rhizoids						0	0	0	0	0	0	0	0	0	0	0	0	0	0	0	0	0	-1	-1	-1	-1	0	0	0	0			KERATINOCYTE-ASSOCIATED PROTEIN 2		Uncharacterized conserved protein; [S]	PF09775	Keratinocyte-associated protein 2	IPR018614	-|Keratinocyte-associated protein 2
MarpolrudCA_g332	Mp1g11150	ns	ns	ns			core	Air pore cells;Oil body cells						0	0	0	0	0	0	0	0	0	0	0	0	0	0	0	0	0	0	0	0	0	0	0	0	0	MpKCR1		RH59310P,BETA-KETOACYL REDUCTASE 1-RELATED	NAD(P)-binding Rossmann-fold domains	17 beta-hydroxysteroid dehydrogenase type 3, HSD17B3; [I]	PF00106	short chain dehydrogenase	IPR002347,IPR036291	-|Short-chain dehydrogenase/reductase SDR|NAD(P)-binding domain superfamily	GO:0016491	oxidoreductase activity
MarpolrudCA_g333	Mp1g11140	ns	ns	ns										0	0	0	0	0	0	0	0	0	0	0	0	0	0	0	0	0	-1	-1	-1	-1	0	0	0	0			MITOCHONDRIAL IMPORT RECEPTOR SUBUNIT TOM6 HOMOLOG					IPR034554	-|Mitochondrial import receptor subunit TOM6 homologue, plants	GO:0005742	mitochondrial outer membrane translocase complex
MarpolrudCA_g335	Mp1g11130	ns	ns	ns			core							0	0	0	0	0	1	0	0	0	0	0	0	0	0	0	0	0	1	1	0	0	0	0	0	0			OSJNBB0079B02.4 PROTEIN		Uncharacterized MYND Zn-finger protein; [R]	PF04194	Programmed cell death protein 2, C-terminal putative domain	IPR007320	Programmed cell death protein 2, C-terminal|-	GO:0005737	cytoplasm
MarpolrudCA_g336	Mp1g11110	ns	ns	ns			core							0	0	0	0	0	0	1	1	1	1	0	0	0	0	0	0	0	0	0	0	1	0	0	0	0			TRANSCRIPTION INITIATION FACTOR TFIID	Metalloproteases (""""""""""""""""""""""""""""""""zincins""""""""""""""""""""""""""""""""), catalytic domain,ARM repeat,Leukotriene A4 hydrolase N-terminal domain	TATA binding protein associated factor; [K]	PF01433	Peptidase family M1 domain	IPR037813,IPR042097,IPR027268,IPR014782,IPR016024	Transcription initiation factor TFIID subunit 2|-|Aminopeptidase N-like , N-terminal|Peptidase M4/M1, CTD superfamily|Peptidase M1, membrane alanine aminopeptidase|Armadillo-type fold	GO:0005669,GO:0008237,GO:0008270	transcription factor TFIID complex|metallopeptidase activity|zinc ion binding
MarpolrudCA_g337	Mp1g11080	ns	ns	ns			core							0	0	0	0	0	0	0	0	0	0	0	0	0	0	0	0	0	0	0	0	0	0	0	0	0			AUGMIN FAMILY MEMBER,HAUS AUGMIN-LIKE COMPLEX SUBUNIT 8	Formin homology 2 domain (FH2 domain)		PF04484	QWRF family	IPR007573	-|QWRF family
MarpolrudCA_g338	Mp1g11070	ns	ns	ns			core							0	0	0	0	0	0	0	0	0	0	0	0	0	0	0	0	0	1	1	0	0	0	0	0	0			OS01G0939400 PROTEIN,OS01G0939400 PROTEIN					IPR040381	-|Uncharacterized protein At4g14450-like
MarpolrudCA_g339	Mp1g11060	ns	ns	ns			core							0	0	0	0	0	0	0	0	0	0	0	0	0	0	0	0	0	1	1	0	0	1	0	0	0	MpHAT2		HISTONE ACETYLTRANSFERASE,HISTONE ACETYLTRANSFERASE OF THE MYST FAMILY 2	Acyl-CoA N-acyltransferases (Nat),Chromo domain-like	Histone acetyltransferase (MYST family); [B]	PF11717|PF01853|PF17772	RNA binding activity-knot of a chromodomain|MOZ/SAS family|MYST family zinc finger domain	IPR016181,IPR025995,IPR002717,IPR040706,IPR016197,IPR036388,IPR000953	-|Acyl-CoA N-acyltransferase|RNA binding activity-knot of a chromodomain|Histone acetyltransferase domain, MYST-type|MYST, zinc finger domain|Chromo-like domain superfamily|Winged helix-like DNA-binding domain superfamily|Chromo/chromo shadow domain	GO:0004402,GO:0016573,GO:0006355	histone acetyltransferase activity|histone acetylation|regulation of transcription, DNA-templated
MarpolrudCA_g340	Mp1g11050	ns					core						down	0	0	0	0	-1	1	0	0	0	0	0	0	0	0	0	0	0	1	1	1	1	1	0	0	0			NAD-DEPENDENT ALCOHOL DEHYDROGENASE,NAD-DEPENDENT ALCOHOL DEHYDROGENASE	GroES-like,NAD(P)-binding Rossmann-fold domains	Alcohol dehydrogenase, class III; [Q]	PF00107|PF08240	Zinc-binding dehydrogenase|Alcohol dehydrogenase GroES-like domain	IPR013149,IPR036291,IPR020843,IPR013154,IPR011032	-|Alcohol dehydrogenase, C-terminal|NAD(P)-binding domain superfamily|Polyketide synthase, enoylreductase domain|Alcohol dehydrogenase, N-terminal|GroES-like superfamily	GO:0016491	oxidoreductase activity
MarpolrudCA_g341	Mp1g11050	ns	ns	ns			core						down	0	0	0	0	-1	1	0	0	0	0	0	0	0	0	0	0	0	1	1	1	1	1	0	0	0			NAD-DEPENDENT ALCOHOL DEHYDROGENASE,NAD-DEPENDENT ALCOHOL DEHYDROGENASE	GroES-like,NAD(P)-binding Rossmann-fold domains	Alcohol dehydrogenase, class III; [Q]	PF00107|PF08240	Zinc-binding dehydrogenase|Alcohol dehydrogenase GroES-like domain	IPR013149,IPR036291,IPR020843,IPR013154,IPR011032	-|Alcohol dehydrogenase, C-terminal|NAD(P)-binding domain superfamily|Polyketide synthase, enoylreductase domain|Alcohol dehydrogenase, N-terminal|GroES-like superfamily	GO:0016491	oxidoreductase activity
MarpolrudCA_g342	Mp1g11040	ns	ns	ns			core						up	0	0	0	0	0	0	0	0	0	0	0	0	0	0	0	0	0	0	0	0	1	0	0	0	0	Mpsnf1.6		SNF2 DOMAIN-CONTAINING PROTEIN CLASSY 2-RELATED,SNF2 DOMAIN-CONTAINING PROTEIN CLASSY 2	P-loop containing nucleoside triphosphate hydrolases	DNA repair protein, SNF2 family; [L]	PF00271|PF16719|PF00176	Helicase conserved C-terminal domain|SAWADEE domain|SNF2 family N-terminal domain	IPR044567,IPR014001,IPR001650,IPR027417,IPR032001,IPR038718,IPR000330	-|SNF2 domain-containing protein CLSY/DRD1|Helicase superfamily 1/2, ATP-binding domain|Helicase, C-terminal|P-loop containing nucleoside triphosphate hydrolase|SAWADEE domain|SNF2-like, N-terminal domain superfamily|SNF2, N-terminal	GO:0070615,GO:0003682,GO:0005524,GO:0080188	nucleosome-dependent ATPase activity|chromatin binding|ATP binding|gene silencing by RNA-directed DNA methylation
MarpolrudCA_g343	Mp1g11030	ns					core				up		up	0	0	1	0	0	0	1	1	1	1	0	0	1	1	1	1	1	0	1	1	1	0	1	1	0	MpPKS/CHS1		HYDROXYMETHYLGLUTARYL-COA SYNTHASE,TYPE III POLYKETIDE SYNTHASE B	Thiolase-like		PF02797|PF00195	Chalcone and stilbene synthases, C-terminal domain|Chalcone and stilbene synthases, N-terminal domain	IPR016039,IPR012328,IPR011141,IPR001099	-|Thiolase-like|Chalcone/stilbene synthase, C-terminal|Polyketide synthase, type III|Chalcone/stilbene synthase, N-terminal	GO:0016746,GO:0009058,GO:0016747	transferase activity, transferring acyl groups|biosynthetic process|transferase activity, transferring acyl groups other than amino-acyl groups
MarpolrudCA_g344	Mp1g11020	ns	ns	ns			core							0	0	0	1	-1	0	1	1	1	1	0	-1	0	0	0	1	0	0	0	0	0	-1	0	1	0									-
MarpolrudCA_g345	Mp1g11010	ns	ns	ns			accessory							0	0	0	0	0	0	0	0	0	0	0	0	0	0	0	0	0	0	0	0	0	0	0	0	0			RNA LARIAT DEBRANCHING ENZYME	Metallo-dependent phosphatases	RNA lariat debranching enzyme; C-term missing; [A]	PF00149|PF05011	Calcineurin-like phosphoesterase|Lariat debranching enzyme, C-terminal domain	IPR004843,IPR007708,IPR041816,IPR029052	Calcineurin-like phosphoesterase domain, ApaH type|Lariat debranching enzyme, C-terminal|Lariat debranching enzyme, N-terminal metallophosphatase domain|-|Metallo-dependent phosphatase-like	GO:0006397,GO:0016787,GO:0016788	mRNA processing|hydrolase activity|hydrolase activity, acting on ester bonds
MarpolrudCA_g346	Mp1g11000	up	ns	ns			core					up	up	0	0	0	0	1	0	0	0	0	0	1	0	1	0	0	0	0	0	0	0	0	0	1	0	0			DYNAMIN,DYNAMIN-RELATED PROTEIN 1E	P-loop containing nucleoside triphosphate hydrolases	Vacuolar sorting protein VPS1, dynamin, and related proteins; [UR]	PF00350|PF02212|PF01031	Dynamin family|Dynamin GTPase effector domain|Dynamin central region	IPR020850,IPR022812,IPR001401,IPR019762,IPR003130,IPR000375,IPR030381,IPR027417	GTPase effector domain|-|Dynamin superfamily|Dynamin, GTPase domain|Dynamin, GTPase region, conserved site|Dynamin GTPase effector|Dynamin stalk domain|Dynamin-type guanine nucleotide-binding (G) domain|P-loop containing nucleoside triphosphate hydrolase	GO:0005525,GO:0003924	GTP binding|GTPase activity
MarpolrudCA_g347	Mp1g10990	down	ns	ns			accessory				down	down	down	0	0	-1	0	0	0	0	0	0	0	0	0	-1	0	0	-1	0	0	0	0	0	0	0	0	0			THYLAKOID LUMENAL 17.4 KDA PROTEIN, CHLOROPLASTIC,THYLAKOID LUMENAL 17.4 KDA PROTEIN, CHLOROPLASTIC	Pentapeptide repeat-like		PF13599	Pentapeptide repeats (9 copies)	IPR001646,IPR044195	Pentapeptide repeat|-|Pentapeptide repeat containing protein TL17-like
MarpolrudCA_g348	Mp1g10980	ns	ns	ns			core							0	0	0	0	0	0	0	0	0	0	0	0	0	0	0	0	0	0	0	0	0	0	0	0	0			DIHYDROLIPOYLLYSINE-RESIDUE SUCCINYLTRANSFERASE COMPONENT OF 2-OXOGLUTARATE DEHYDROGENASE COMPLEX 1, MITOCHONDRIAL-RELATED,DIHYDROLIPOYLLYSINE-RESIDUE SUCCINYLTRANSFERASE COMPONENT OF 2-OXOGLUTARATE DEHYDROGENASE COMPLEX, MITOCHONDRIAL-RELATED	Single hybrid motif,CoA-dependent acyltransferases	Dihydrolipoamide succinyltransferase (2-oxoglutarate dehydrogenase, E2 subunit); [C]	PF00364|PF00198	Biotin-requiring enzyme|2-oxoacid dehydrogenases acyltransferase (catalytic domain)	IPR003016,IPR006255,IPR000089,IPR011053,IPR001078,IPR023213	-|2-oxo acid dehydrogenase, lipoyl-binding site|Dihydrolipoamide succinyltransferase|Biotin/lipoyl attachment|Single hybrid motif|2-oxoacid dehydrogenase acyltransferase, catalytic domain|Chloramphenicol acetyltransferase-like domain superfamily	GO:0006099,GO:0016746,GO:0004149,GO:0045252	tricarboxylic acid cycle|transferase activity, transferring acyl groups|dihydrolipoyllysine-residue succinyltransferase activity|oxoglutarate dehydrogenase complex
MarpolrudCA_g349	Mp1g10970	ns	ns	ns			core	Air pore cells					down	0	0	0	0	0	-1	0	0	0	0	0	0	0	0	0	0	0	-1	-1	-1	-1	-1	0	0	0			OS05G0346700 PROTEIN,PROTODERMAL FACTOR 1			PF01190	Pollen protein Ole e 1 like	IPR039923	-|Protodermal factor 1
MarpolrudCA_g350	Mp1g10960	ns	ns	ns			core					down	down	0	0	0	0	0	0	-1	-1	0	-1	0	0	-1	0	0	-1	0	0	0	0	-1	0	0	0	0			INWARD RECTIFIER POTASSIUM CHANNEL,-	E set domains				IPR013518,IPR016449,IPR014756	-|Potassium channel, inwardly rectifying, Kir, cytoplasmic|Potassium channel, inwardly rectifying, Kir|Immunoglobulin E-set	GO:0016021,GO:0006813,GO:0005242	integral component of membrane|potassium ion transport|inward rectifier potassium channel activity
MarpolrudCA_g351	Mp1g10940	ns	ns	ns			core							0	0	-1	0	-1	0	0	-1	0	-1	-1	-1	-1	0	-1	-1	-1	0	0	0	1	0	0	-1	-1									-
MarpolrudCA_g352	Mp1g10930	ns	ns	ns			core							0	0	0	1	0	1	1	1	1	0	1	1	0	1	1	1	1	1	1	1	1	1	1	0	0			TREHALASE,TREHALASE	Six-hairpin glycosidases	Neutral trehalase; [G]	PF01204	Trehalase	IPR001661,IPR008928,IPR018232,IPR012341	-|Glycoside hydrolase, family 37|Six-hairpin glycosidase superfamily|Glycoside hydrolase, family 37, conserved site|Six-hairpin glycosidase-like superfamily	GO:0005991,GO:0005975,GO:0004555	trehalose metabolic process|carbohydrate metabolic process|alpha,alpha-trehalase activity
MarpolrudCA_g353	Mp1g10930	ns					core							0	0	0	1	0	1	1	1	1	0	1	1	0	1	1	1	1	1	1	1	1	1	1	0	0			TREHALASE,TREHALASE	Six-hairpin glycosidases	Neutral trehalase; [G]	PF01204	Trehalase	IPR001661,IPR008928,IPR018232,IPR012341	-|Glycoside hydrolase, family 37|Six-hairpin glycosidase superfamily|Glycoside hydrolase, family 37, conserved site|Six-hairpin glycosidase-like superfamily	GO:0005991,GO:0005975,GO:0004555	trehalose metabolic process|carbohydrate metabolic process|alpha,alpha-trehalase activity
MarpolrudCA_g354	Mp1g10920	ns	ns	ns			core							0	0	0	0	0	0	0	0	0	0	0	0	0	0	0	0	0	0	0	0	0	0	0	0	0			SIGNAL PEPTIDE PEPTIDASE,SIGNAL PEPTIDE PEPTIDASE-LIKE 2	PA domain	Uncharacterized conserved protein, contains PA domain; [R]	PF02225|PF04258	PA domain|Signal peptide peptidase	IPR003137,IPR006639,IPR007369	-|PA domain|Presenilin/signal peptide peptidase|Peptidase A22B, signal peptide peptidase	GO:0016021,GO:0004190	integral component of membrane|aspartic-type endopeptidase activity
MarpolrudCA_g355	Mp1g10910	ns	ns	ns			accessory							0	0	0	0	0	0	0	0	0	0	0	0	-1	0	1	0	0	0	0	0	-1	0	0	0	0	MpACOS10		ACYL-ACTIVATING ENZYME 2-RELATED,ACYL-ACTIVATING ENZYME	Acetyl-CoA synthetase-like	Acyl-CoA synthetase; [I]	PF00501|PF13193	AMP-binding enzyme|AMP-binding enzyme C-terminal domain	IPR000873,IPR025110,IPR042099	-|AMP-dependent synthetase/ligase|AMP-binding enzyme, C-terminal domain|ANL, N-terminal domain
MarpolrudCA_g356	Mp1g10900	ns	ns	ns			accessory							0	0	0	0	0	0	0	0	0	0	0	0	0	0	0	0	0	0	0	0	0	0	0	0	0			BNAA09G00610D PROTEIN,XANTHINE DEHYDROGENASE	CO dehydrogenase molybdoprotein N-domain-like,2Fe-2S ferredoxin-like,CO dehydrogenase ISP C-domain like,Molybdenum cofactor-binding domain,FAD-binding/transporter-associated domain-like,CO dehydrogenase flavoprotein C-terminal domain-like	Xanthine dehydrogenase; [F]	PF00941|PF02738|PF01315|PF00111|PF03450|PF01799	FAD binding domain in molybdopterin dehydrogenase|Molybdopterin-binding domain of aldehyde dehydrogenase|Aldehyde oxidase and xanthine dehydrogenase, a/b hammerhead domain|2Fe-2S iron-sulfur cluster binding domain|CO dehydrogenase flavoprotein C-terminal domain|[2Fe-2S] binding domain	IPR016169,IPR014307,IPR036884,IPR002346,IPR000674,IPR016208,IPR012675,IPR037165,IPR036856,IPR016167,IPR008274,IPR016166,IPR005107,IPR036010,IPR036683,IPR001041,IPR006058,IPR036318,IPR002888	FAD-binding, type PCMH, subdomain 2|Xanthine dehydrogenase, small subunit|[2Fe-2S]-binding domain superfamily|Molybdopterin dehydrogenase, FAD-binding|Aldehyde oxidase/xanthine dehydrogenase, a/b hammerhead|Aldehyde oxidase/xanthine dehydrogenase|Beta-grasp domain superfamily|-|Aldehyde oxidase/xanthine dehydrogenase, molybdopterin binding domain superfamily|Aldehyde oxidase/xanthine dehydrogenas…	GO:0051536,GO:0009055,GO:0046872,GO:0004854,GO:0071949,GO:0051537,GO:0004855,GO:0050660,GO:0016491,GO:0005506	iron-sulfur cluster binding|electron transfer activity|metal ion binding|xanthine dehydrogenase activity|FAD binding|2 iron, 2 sulfur cluster binding|xanthine oxidase activity|flavin adenine dinucleotide binding|oxidoreductase activity|iron ion binding
MarpolrudCA_g357	Mp1g10890	ns	ns	ns			core	Gemma cells;Undefined cells;Oil body cells						0	0	0	0	0	0	0	0	0	0	0	0	0	0	0	0	0	0	0	0	0	0	0	0	0			B-CELL RECEPTOR-ASSOCIATED-LIKE PROTEIN,BCR-ASSOCIATED PROTEIN, BAP					IPR008417	-|B-cell receptor-associated protein 29/31	GO:0016021,GO:0005783,GO:0006886	integral component of membrane|endoplasmic reticulum|intracellular protein transport
MarpolrudCA_g358	Mp1g10880						accessory							0	0	0	0	0	0	0	1	0	1	0	0	0	0	0	0	0	0	0	0	1	0	1	0	0			UNCHARACTERIZED,CELL DIFFERENTIATION PROTEIN RCD1-LIKE ISOFORM X1	ARM repeat	Protein involved in cell differentiation/sexual development; [R]	PF04078	Cell differentiation family, Rcd1-like	IPR011989,IPR016024	-|Armadillo-like helical|Armadillo-type fold
MarpolrudCA_g359	Mp1g10870	ns	ns	ns			core							0	0	0	0	0	0	0	0	0	0	0	0	-1	0	0	0	0	-1	-1	-1	1	-1	0	0	0	MpELF3	A subunit of evening complex	PROTEIN EARLY FLOWERING 3,PROTEIN EARLY FLOWERING 3					IPR039319	-|Protein EARLY FLOWERING 3-like	GO:2000028	regulation of photoperiodism, flowering
MarpolrudCA_g360	Mp1g10870	ns	ns	ns			core							0	0	0	0	0	0	0	0	0	0	0	0	-1	0	0	0	0	-1	-1	-1	1	-1	0	0	0	MpELF3	A subunit of evening complex	PROTEIN EARLY FLOWERING 3,PROTEIN EARLY FLOWERING 3					IPR039319	-|Protein EARLY FLOWERING 3-like	GO:2000028	regulation of photoperiodism, flowering
MarpolrudCA_g361	Mp1g10870	ns					core							0	0	0	0	0	0	0	0	0	0	0	0	-1	0	0	0	0	-1	-1	-1	1	-1	0	0	0	MpELF3	A subunit of evening complex	PROTEIN EARLY FLOWERING 3,PROTEIN EARLY FLOWERING 3					IPR039319	-|Protein EARLY FLOWERING 3-like	GO:2000028	regulation of photoperiodism, flowering
MarpolrudCA_g362	Mp1g10860						accessory							0	0	0	0	0	0	0	0	0	0	0	0	0	0	0	0	1	0	0	0	0	0	0	0	0					Transcription factor GT-2 and related proteins, contains trihelix DNA-binding/SANT domain; C-term missing; [K]	PF13837	Myb/SANT-like DNA-binding domain	IPR044822	Myb/SANT-like DNA-binding domain 4
MarpolrudCA_g365	Mp1g10850	ns	ns	ns			core							0	0	0	0	0	0	0	0	0	0	0	0	0	0	0	0	0	0	0	0	0	0	0	0	0			PHD FINGER FAMILY PROTEIN,HISTONE ACETYLTRANSFERASE	FYVE/PHD zinc finger	Putative transcription factor HALR/MLL3, involved in embryonic development; [R]	PF00628	PHD-finger	IPR011011,IPR019786,IPR001965,IPR019787,IPR013083	Zinc finger, FYVE/PHD-type|-|Zinc finger, PHD-type, conserved site|Zinc finger, PHD-type|Zinc finger, PHD-finger|Zinc finger, RING/FYVE/PHD-type
MarpolrudCA_g366	Mp1g10840	ns					core
MarpolrudCA_g367	Mp1g10830	ns	ns	ns			core				down			0	0	0	0	0	-1	0	0	0	0	0	0	0	0	0	0	0	0	0	-1	0	0	0	0	0			PROTEIN XRI1,PROTEIN XRI1					IPR039933	Protein XRI1|-	GO:0007143,GO:0007140	female meiotic nuclear division|male meiotic nuclear division
MarpolrudCA_g368	Mp1g10830	ns					core				down			0	0	0	0	0	-1	0	0	0	0	0	0	0	0	0	0	0	0	0	-1	0	0	0	0	0			PROTEIN XRI1,PROTEIN XRI1					IPR039933	Protein XRI1|-	GO:0007143,GO:0007140	female meiotic nuclear division|male meiotic nuclear division
MarpolrudCA_g369	Mp1g10820	ns	ns	ns			core							0	0	0	0	0	0	0	0	0	0	0	0	0	0	0	0	0	0	0	0	0	0	0	0	0			ADP-RIBOSYLATION FACTOR GTPASE-ACTIVATING PROTEIN AGD1,CENTAURIN/ARF	Ankyrin repeat,ArfGap/RecO-like zinc finger,BAR/IMD domain-like,PH domain-like	Putative GTPase activating proteins (GAPs); [T]	PF01412|PF00169|PF12796|PF16746	Putative GTPase activating protein for Arf|PH domain|Ankyrin repeats (3 copies)|BAR domain of APPL family	IPR001164,IPR027267,IPR036770,IPR002110,IPR001849,IPR020683,IPR004148,IPR038508,IPR037278,IPR035670,IPR011993	Arf GTPase activating protein|-|AH/BAR domain superfamily|Ankyrin repeat-containing domain superfamily|Ankyrin repeat|Pleckstrin homology domain|Ankyrin repeat-containing domain|BAR domain|ArfGAP domain superfamily|ARFGAP/RecO-like zinc finger|Plant AGD1/2/3/4, BAR domain|PH-like domain superfamily	GO:0005737,GO:0005515,GO:0005096	cytoplasm|protein binding|GTPase activator activity
MarpolrudCA_g371	Mp1g10810	ns	ns	ns										0	0	0	0	0	0	0	0	0	0	0	0	0	0	0	0	0	0	0	0	0	0	0	0	0			SIGNAL PEPTIDASE COMPLEX SUBUNIT 3,MICROSOMAL SIGNAL PEPTIDASE 23 KD SUBUNIT SPC22/23		Signal peptidase complex subunit; [U]	PF04573	Signal peptidase subunit	IPR007653	Signal peptidase complex subunit 3|-	GO:0005787,GO:0016021,GO:0006465	signal peptidase complex|integral component of membrane|signal peptide processing
MarpolrudCA_g372	Mp1g10790	ns	ns	ns			core							0	0	0	0	0	0	0	0	0	0	0	0	0	0	0	0	0	0	0	0	0	0	0	0	0			OS02G0533000 PROTEIN					IPR044200	-|Uncharacterized protein At5g03900-like
MarpolrudCA_g375	Mp1g10780	ns	ns	ns			core							0	0	0	0	1	0	0	0	0	0	1	1	1	0	0	0	0	0	0	0	-1	0	0	0	0	MpRRT3		OS02G0726500 PROTEIN-RELATED,O-FUCOSYLTRANSFERASE 28			PF10250	GDP-fucose protein O-fucosyltransferase	IPR024709,IPR019378	Putative O-fucosyltransferase, plant|-|GDP-fucose protein O-fucosyltransferase
MarpolrudCA_g376	Mp1g10780	ns	ns	ns			core							0	0	0	0	1	0	0	0	0	0	1	1	1	0	0	0	0	0	0	0	-1	0	0	0	0	MpRRT3		OS02G0726500 PROTEIN-RELATED,O-FUCOSYLTRANSFERASE 28			PF10250	GDP-fucose protein O-fucosyltransferase	IPR024709,IPR019378	Putative O-fucosyltransferase, plant|-|GDP-fucose protein O-fucosyltransferase
MarpolrudCA_g377	Mp1g10770													0	0	0	0	0	-1	0	0	0	0	0	0	1	0	0	0	0	-1	-1	-1	-1	-1	0	0	1									-
MarpolrudCA_g379	Mp1g10760	ns	ns	ns			accessory							0	0	0	0	0	0	0	0	0	0	0	0	0	0	0	0	0	0	0	0	0	0	0	0	0			OS05G0113000 PROTEIN,ACT DOMAIN-CONTAINING PROTEIN ACR4-RELATED	ACT-like				IPR040217,IPR002912	ACT domain-containing protein ACR1-12|-|ACT domain
MarpolrudCA_g380	Mp1g10760	ns					accessory							0	0	0	0	0	0	0	0	0	0	0	0	0	0	0	0	0	0	0	0	0	0	0	0	0			OS05G0113000 PROTEIN,ACT DOMAIN-CONTAINING PROTEIN ACR4-RELATED	ACT-like				IPR040217,IPR002912	ACT domain-containing protein ACR1-12|-|ACT domain
MarpolrudCA_g381	Mp1g10750	ns	ns	ns			core							0	0	0	0	1	0	0	0	0	0	0	0	0	0	0	0	0	0	0	0	0	0	0	0	0			PROTEIN ARGININE N-METHYLTRANSFERASE,BNAC03G41340D PROTEIN	S-adenosyl-L-methionine-dependent methyltransferases	Protein arginine N-methyltransferase PRMT1 and related enzymes; [OKT]	PF06325	Ribosomal protein L11 methyltransferase (PrmA)	IPR025799,IPR029063	Protein arginine N-methyltransferase|-|S-adenosyl-L-methionine-dependent methyltransferase	GO:0018216,GO:0016274	peptidyl-arginine methylation|protein-arginine N-methyltransferase activity
MarpolrudCA_g382	Mp1g10740	ns	ns	ns			core							0	0	0	0	0	0	0	0	0	0	0	0	0	0	0	0	0	0	0	0	0	0	0	0	0			N-TERMINAL ACETYLTRANSFERASE,ACYL-COA N-ACYLTRANSFERASE-RELATED	Acyl-CoA N-acyltransferases (Nat)	Acetyltransferase, (GNAT) family; [R]	PF00583	Acetyltransferase (GNAT) family	IPR000182,IPR016181	-|GNAT domain|Acyl-CoA N-acyltransferase	GO:0008080	N-acetyltransferase activity
MarpolrudCA_g383	Mp1g10730	ns					accessory						up	0	0	0	0	0	0	0	0	0	0	0	0	0	0	0	0	0	0	0	0	-1	1	0	0	0			WD40 REPEAT PROTEIN,U4/U6 SMALL NUCLEAR RIBONUCLEOPROTEIN PRP4	WD40 repeat-like	U4/U6 small nuclear ribonucleoprotein Prp4 (contains WD40 repeats); [A]	PF00400	WD domain, G-beta repeat	IPR001680,IPR017986,IPR036322,IPR015943,IPR019775	WD40 repeat|-|WD40-repeat-containing domain|WD40-repeat-containing domain superfamily|WD40/YVTN repeat-like-containing domain superfamily|WD40 repeat, conserved site	GO:0005515	protein binding
MarpolrudCA_g384	Mp1g10720	ns	ns	ns			core							0	0	0	0	0	0	0	0	0	0	0	0	0	0	0	0	0	0	0	0	0	0	0	0	0	MpPP5		BNAC09G39960D PROTEIN,SERINE/THREONINE-PROTEIN PHOSPHATASE 5-RELATED	TPR-like,Metallo-dependent phosphatases	Serine-threonine phosphatase 2A, catalytic subunit; [R]	PF00149|PF00515|PF08321	Calcineurin-like phosphoesterase|Tetratricopeptide repeat|PPP5 TPR repeat region	IPR011990,IPR019734,IPR006186,IPR013026,IPR041753,IPR029052,IPR004843,IPR001440,IPR013235	-|Tetratricopeptide-like helical domain superfamily|Tetratricopeptide repeat|Serine/threonine-specific protein phosphatase/bis(5-nucleosyl)-tetraphosphatase|Tetratricopeptide repeat-containing domain|PP5, C-terminal metallophosphatase domain|Metallo-depen	GO:0016787,GO:0005515	hydrolase activity|protein binding
MarpolrudCA_g385	Mp1g10700	ns					accessory
MarpolrudCA_g386	Mp1g10690	down	ns	ns			core					down		0	0	0	0	0	0	0	0	0	0	0	0	0	0	0	0	0	0	-1	-1	0	0	0	0	0			-,10 KDA HEAT SHOCK PROTEIN	GroES-like	Mitochondrial chaperonin; [O]	PF00166	Chaperonin 10 Kd subunit	IPR011032,IPR020818,IPR017416,IPR037124,IPR018369	GroES-like superfamily|GroES chaperonin family|-|Chaperonin Cpn20|GroES chaperonin superfamily|Chaperonin GroES, conserved site	GO:0046914,GO:0006457,GO:0016887,GO:0005524,GO:1901671	transition metal ion binding|protein folding|ATPase activity|ATP binding|positive regulation of superoxide dismutase activity
MarpolrudCA_g387	Mp1g10680	ns	ns	ns			core							0	0	0	0	0	0	0	0	0	0	0	0	0	0	0	0	0	0	0	0	0	0	0	0	0			40S RIBOSOMAL PROTEIN S24,40S RIBOSOMAL PROTEIN S24	Ribosomal proteins S24e, L23 and L15e	40S ribosomal protein S24; [J]	PF01282	Ribosomal protein S24e	IPR018098,IPR012678,IPR001976	-|Ribosomal S24e conserved site|Ribosomal protein L23/L15e core domain superfamily|Ribosomal protein S24e	GO:0003735,GO:0005840,GO:0006412	structural constituent of ribosome|ribosome|translation
MarpolrudCA_g388	Mp1g10670	ns	ns	ns			core	Gemma cells					up	0	0	1	1	0	1	1	1	1	1	0	0	1	1	1	1	1	1	1	1	1	0	1	1	1			PURPLE ACID PHOSPHATASE-RELATED,PURPLE ACID PHOSPHATASE	Metallo-dependent phosphatases,Purple acid phosphatase, N-terminal domain	Purple acid phosphatase; [G]	PF14008|PF17808|PF16656|PF00149	Iron/zinc purple acid phosphatase-like protein C|Fn3-like domain from Purple Acid Phosphatase|Purple acid Phosphatase, N-terminal domain|Calcineurin-like phosphoesterase	IPR025733,IPR008963,IPR029052,IPR040974,IPR015914,IPR041792,IPR004843	Iron/zinc purple acid phosphatase-like C-terminal domain|-|Purple acid phosphatase-like, N-terminal|Metallo-dependent phosphatase-like|Purple acid phosphatase, Fn3-like domain|Purple acid phosphatase, N-terminal|Purple acid phosphatase, metallophosphatase domain|Calcineurin-like phosphoesterase domain, ApaH type	GO:0016787,GO:0046872,GO:0003993	hydrolase activity|metal ion binding|acid phosphatase activity
MarpolrudCA_g389	Mp1g10660	ns	ns	ns			core					down		0	0	0	1	0	0	0	0	0	0	0	0	0	0	1	0	0	0	0	0	-1	-1	0	1	0			BROAD-SPECIFICITY PHOSPHATASE YOR283W-RELATED,2-CARBOXY-D-ARABINITOL-1-PHOSPHATASE-RELATED	Phosphoglycerate mutase-like	Phosphoglycerate mutase; [G]	PF00300	Histidine phosphatase superfamily (branch 1)	IPR013078,IPR029033,IPR001345	-|Histidine phosphatase superfamily, clade-1|Histidine phosphatase superfamily|Phosphoglycerate/bisphosphoglycerate mutase, active site	GO:0003824	catalytic activity
MarpolrudCA_g390	Mp1g10650	ns	ns	ns			accessory							0	0	0	0	0	1	0	0	0	0	0	0	0	0	0	0	0	1	1	1	0	1	0	0	0	MpNBS-LRR1		DISEASE RESISTANCE PROTEIN (TIR-NBS-LRR CLASS)-RELATED,LEUCINE-RICH REPEAT-CONTAINING PROTEIN	alpha/beta-Hydrolases,RNI-like,P-loop containing nucleoside triphosphate hydrolases	Apoptotic ATPase; N-term missing; [T],Uncharacterized conserved protein; N-term missing; [S]	PF00931	NB-ARC domain	IPR002182,IPR029058,IPR032675,IPR042197,IPR027417	-|NB-ARC|Alpha/Beta hydrolase fold|Leucine-rich repeat domain superfamily|Apoptotic protease-activating factors, helical domain|P-loop containing nucleoside triphosphate hydrolase	GO:0043531	ADP binding
MarpolrudCA_g391	Mp1g10650	ns	ns	ns			accessory							0	0	0	0	0	1	0	0	0	0	0	0	0	0	0	0	0	1	1	1	0	1	0	0	0	MpNBS-LRR1		DISEASE RESISTANCE PROTEIN (TIR-NBS-LRR CLASS)-RELATED,LEUCINE-RICH REPEAT-CONTAINING PROTEIN	alpha/beta-Hydrolases,RNI-like,P-loop containing nucleoside triphosphate hydrolases	Apoptotic ATPase; N-term missing; [T],Uncharacterized conserved protein; N-term missing; [S]	PF00931	NB-ARC domain	IPR002182,IPR029058,IPR032675,IPR042197,IPR027417	-|NB-ARC|Alpha/Beta hydrolase fold|Leucine-rich repeat domain superfamily|Apoptotic protease-activating factors, helical domain|P-loop containing nucleoside triphosphate hydrolase	GO:0043531	ADP binding
MarpolrudCA_g392	Mp1g10640	up	ns	up			accessory			up	up	up	up	0	1	1	0	0	-1	-1	-1	-1	0	0	0	1	1	0	1	1	-1	-1	-1	-1	-1	1	1	1			PROTEIN PLANT CADMIUM RESISTANCE 11,DUF614 FAMILY PROTEIN-RELATED			PF04749	PLAC8 family	IPR006461	PLAC8 motif-containing protein|-
MarpolrudCA_g393	Mp1g10630	ns	ns	ns			core							0	0	0	0	0	0	0	0	0	0	0	0	0	0	0	0	0	0	0	0	0	0	0	0	0			UNCHARACTERIZED		Uncharacterized conserved protein; [S]	PF13898	Domain of unknown function (DUF4205)	IPR025257,IPR039785	-|Deubiquitinating enzyme MINDY-3/4, conserved domain|Deubiquitinating enzyme MINDY-3/4	GO:0071108,GO:1990380,GO:0004843	protein K48-linked deubiquitination|Lys48-specific deubiquitinase activity|thiol-dependent ubiquitin-specific protease activity
MarpolrudCA_g394	Mp1g10620	ns	ns	ns			core					down		0	0	0	0	0	0	0	0	0	0	0	0	0	0	0	0	0	0	0	0	-1	1	0	0	0			PROTEIN LNK1		Thyroid hormone receptor-associated protein complex, subunit TRAP230; N-term missing; [K]			IPR039928	-|LNK family	GO:0007623,GO:0006355	circadian rhythm|regulation of transcription, DNA-templated
MarpolrudCA_g398	Mp1g10590	ns					core					down		0	0	0	0	0	0	0	0	0	0	0	0	1	0	0	0	0	0	0	0	0	0	0	0	0			UNCHARACTERIZED			PF12317	Intraflagellar transport complex B protein 46 C terminal	IPR022088	-|Intraflagellar transport complex B protein 46	GO:0042073	intraciliary transport
MarpolrudCA_g399	Mp1g10580						accessory							0	0	0	0	0	0	0	0	0	1	0	0	0	0	0	0	0	0	0	0	0	0	0	0	0									-
MarpolrudCA_g400	Mp1g10570	ns	ns	ns			accessory							0	0	0	0	0	-1	1	0	0	0	0	0	0	0	0	0	0	-1	-1	0	0	0	0	0	0									-
MarpolrudCA_g401	Mp1g10560	ns	ns	ns			core	Rhizoids						0	0	0	0	0	0	0	0	0	0	0	0	0	0	0	0	0	-1	0	0	-1	0	0	0	0			ASPARTYL PROTEASES,OS07G0592200 PROTEIN	Acid proteases	Aspartyl protease; [O]	PF14543|PF14541	Xylanase inhibitor N-terminal|Xylanase inhibitor C-terminal	IPR021109,IPR033121,IPR032861,IPR001461,IPR034161,IPR001969,IPR032799	-|Aspartic peptidase domain superfamily|Peptidase family A1 domain|Xylanase inhibitor, N-terminal|Aspartic peptidase A1 family|Pepsin-like domain, plant|Aspartic peptidase, active site|Xylanase inhibitor, C-terminal	GO:0004190,GO:0006508	aspartic-type endopeptidase activity|proteolysis
MarpolrudCA_g402	Mp1g10550	ns					core							0	0	0	0	0	0	0	0	0	0	0	0	0	0	0	0	0	0	0	0	0	0	0	0	0			DENTIN SIALOPHOSPHOPROTEIN-LIKE ISOFORM X1						-
MarpolrudCA_g403	Mp1g10550	ns	ns	ns			core							0	0	0	0	0	0	0	0	0	0	0	0	0	0	0	0	0	0	0	0	0	0	0	0	0			DENTIN SIALOPHOSPHOPROTEIN-LIKE ISOFORM X1						-
MarpolrudCA_g404	Mp1g10540	up	ns	ns			core				up	up		0	0	0	0	0	0	0	0	0	0	0	0	0	0	0	0	0	0	0	0	0	0	0	0	0			ENDOPLASMIC RETICULUM-GOLGI INTERMEDIATE COMPARTMENT PROTEIN,ENDOPLASMIC RETICULUM VESICLE TRANSPORTER		COPII vesicle protein; [U]	PF13850|PF07970	Endoplasmic Reticulum-Golgi Intermediate Compartment (ERGIC)|Endoplasmic reticulum vesicle transporter	IPR039542,IPR012936	-|Endoplasmic reticulum vesicle transporter, N-terminal|Endoplasmic reticulum vesicle transporter, C-terminal
MarpolrudCA_g405	Mp1g10520	ns	ns	ns			core							0	0	0	0	-1	0	0	0	0	0	-1	-1	-1	0	0	0	0	1	0	1	0	0	0	0	0			ALPHA/BETA-HYDROLASES SUPERFAMILY PROTEIN,ALPHA/BETA-HYDROLASES SUPERFAMILY PROTEIN	alpha/beta-Hydrolases		PF01764	Lipase (class 3)	IPR029058,IPR002921	Alpha/Beta hydrolase fold|-|Fungal lipase-like domain	GO:0006629	lipid metabolic process
MarpolrudCA_g406	Mp1g10510	ns	ns	ns			core							0	0	0	0	0	0	0	0	1	0	1	1	0	0	1	0	0	0	0	0	0	0	0	0	0									-
MarpolrudCA_g407	Mp1g10500	ns	ns	ns			accessory	Undefined cells						0	0	0	0	0	0	0	0	0	0	0	0	0	0	0	0	0	0	0	0	0	0	0	0	0			THIOREDOXIN-LIKE 4, CHLOROPLASTIC	Thioredoxin-like	Thioredoxin; [O]	PF00085	Thioredoxin	IPR036249,IPR013766,IPR044176	Thioredoxin-like superfamily|Thioredoxin domain|Thioredoxin-like 4, chloroplastic|-
MarpolrudCA_g408	Mp1g10500	ns	ns	ns			accessory	Undefined cells						0	0	0	0	0	0	0	0	0	0	0	0	0	0	0	0	0	0	0	0	0	0	0	0	0			THIOREDOXIN-LIKE 4, CHLOROPLASTIC	Thioredoxin-like	Thioredoxin; [O]	PF00085	Thioredoxin	IPR036249,IPR013766,IPR044176	Thioredoxin-like superfamily|Thioredoxin domain|Thioredoxin-like 4, chloroplastic|-
MarpolrudCA_g409	Mp1g10490	ns	ns	ns			core					up	up	0	0	0	0	0	0	0	0	0	0	0	0	0	0	0	0	0	1	1	0	0	0	0	0	0			OS02G0292800 PROTEIN,OS02G0292800 PROTEIN			PF04654	Protein of unknown function, DUF599	IPR006747	-|Protein of unknown function DUF599
MarpolrudCA_g410	Mp1g10480	ns					accessory							0	0	0	0	0	1	0	0	0	0	-1	0	-1	0	1	0	0	1	1	1	1	0	1	0	0									-
MarpolrudCA_g413	Mp1g10460	ns	ns	ns			accessory							0	0	0	0	0	0	0	0	0	0	0	0	0	0	0	0	0	0	0	0	0	0	0	0	0			COMM DOMAIN-CONTAINING PROTEIN 4,COMM DOMAIN-CONTAINING PROTEIN 4-8 FAMILY MEMBER			PF07258	COMM domain	IPR017920	-|COMM domain
MarpolrudCA_g414	Mp1g10450	ns	ns	ns			core					down		0	0	0	-1	0	-1	0	0	0	0	0	0	0	0	0	-1	0	-1	-1	-1	-1	-1	-1	0	0									-
MarpolrudCA_g415	Mp1g10440	ns	ns	ns			core				up		up	0	0	0	0	0	-1	0	0	0	0	0	0	0	0	0	0	0	-1	-1	-1	0	-1	-1	0	0	MpGRAS3	transcription factor, GRAS	OSJNBA0084A10.13 PROTEIN-RELATED,SCARECROW-LIKE PROTEIN 28			PF03514	GRAS domain family	IPR005202,IPR030027	Transcription factor GRAS|-|SCL28-like
MarpolrudCA_g417	Mp1g10430	ns	ns	ns			core							0	0	0	0	0	0	0	0	0	0	0	0	0	0	0	0	0	0	0	0	0	0	0	0	0			ATP SYNTHASE 24 KDA SUBUNIT, MITOCHONDRIAL-RELATED,ATP SYNTHASE 24 KDA SUBUNIT, MITOCHONDRIAL-RELATED			PF15704	Mitochondrial ATP synthase subunit	IPR031432	-|MALE GAMETOPHYTE DEFECTIVE 1	GO:0009555	pollen development
MarpolrudCA_g418	Mp1g10420	up					core			up	up	up	up	0	0	0	1	0	0	1	1	1	1	0	0	0	0	1	0	0	0	0	0	1	0	0	1	0			MECHANOSENSITIVE ION CHANNEL PROTEIN 5,MECHANOSENSITIVE ION CHANNEL PROTEIN	Sm-like ribonucleoproteins	Predicted mechanosensitive ion channel; [M]	PF00924	Mechanosensitive ion channel	IPR006685,IPR016688,IPR023408,IPR010920	-|Mechanosensitive ion channel MscS|Mechanosensitive ion channel MscS-like, plants/fungi|Mechanosensitive ion channel MscS domain superfamily|LSM domain superfamily	GO:0055085,GO:0016020	transmembrane transport|membrane
MarpolrudCA_g419	Mp1g10410	ns	ns	ns			core	Rhizoids						0	0	0	0	0	0	0	0	0	0	0	0	0	0	0	0	0	0	0	0	0	0	0	0	0			PROHIBITIN,PROHIBITIN-1, MITOCHONDRIAL-LIKE	Band 7/SPFH domain	Prohibitin-like protein; [O]	PF01145	SPFH domain / Band 7 family	IPR000163,IPR001107,IPR036013	-|Prohibitin|Band 7 domain|Band 7/SPFH domain superfamily	GO:0016020	membrane
MarpolrudCA_g420	Mp1g10400	ns	ns	ns			core				down			0	0	0	1	0	0	1	0	0	0	0	0	0	0	1	1	0	0	0	0	0	0	1	0	0			-,PLASTIDIC GLUCOSE TRANSPORTER 1-RELATED	MFS general substrate transporter	Permease of the major facilitator superfamily; [G]	PF00083	Sugar (and other) transporter	IPR005828,IPR036259,IPR005829,IPR003663,IPR020846	-|Major facilitator, sugar transporter-like|MFS transporter superfamily|Sugar transporter, conserved site|Sugar/inositol transporter|Major facilitator superfamily domain	GO:0016021,GO:0016020,GO:0055085,GO:0022857	integral component of membrane|membrane|transmembrane transport|transmembrane transporter activity
MarpolrudCA_g421	Mp1g10390						core							0	0	0	0	0	0	1	1	1	1	0	0	0	0	0	0	0	0	0	0	0	0	1	0	0			F-BOX/KELCH-REPEAT PROTEIN,F-BOX DOMAIN, GALACTOSE OXIDASE/KELCH, BETA-PROPELLER, GALACTOSE OXIDASE, BETA-PROPELLER-RELATED	F-box domain,Kelch motif	Proteins containing BTB/POZ and Kelch domains, involved in regulatory/signal transduction processes; N-term missing; [TR]	PF00646	F-box domain	IPR036047,IPR001810,IPR015915	F-box-like domain superfamily|F-box domain|-|Kelch-type beta propeller	GO:0005515	protein binding
MarpolrudCA_g422	Mp1g10390						core							0	0	0	0	0	0	1	1	1	1	0	0	0	0	0	0	0	0	0	0	0	0	1	0	0			F-BOX/KELCH-REPEAT PROTEIN,F-BOX DOMAIN, GALACTOSE OXIDASE/KELCH, BETA-PROPELLER, GALACTOSE OXIDASE, BETA-PROPELLER-RELATED	F-box domain,Kelch motif	Proteins containing BTB/POZ and Kelch domains, involved in regulatory/signal transduction processes; N-term missing; [TR]	PF00646	F-box domain	IPR036047,IPR001810,IPR015915	F-box-like domain superfamily|F-box domain|-|Kelch-type beta propeller	GO:0005515	protein binding
MarpolrudCA_g424	Mp1g10390						core							0	0	0	0	0	0	1	1	1	1	0	0	0	0	0	0	0	0	0	0	0	0	1	0	0			F-BOX/KELCH-REPEAT PROTEIN,F-BOX DOMAIN, GALACTOSE OXIDASE/KELCH, BETA-PROPELLER, GALACTOSE OXIDASE, BETA-PROPELLER-RELATED	F-box domain,Kelch motif	Proteins containing BTB/POZ and Kelch domains, involved in regulatory/signal transduction processes; N-term missing; [TR]	PF00646	F-box domain	IPR036047,IPR001810,IPR015915	F-box-like domain superfamily|F-box domain|-|Kelch-type beta propeller	GO:0005515	protein binding
MarpolrudCA_g425	Mp1g10380	ns	ns	ns			core					up		0	0	0	0	0	0	0	0	0	0	0	0	0	0	0	0	0	0	0	0	1	0	1	0	0			ACYL-COENZYME A OXIDASE,ELECTRON TRANSPORT OXIDOREDUCTASE	Acyl-CoA dehydrogenase C-terminal domain-like,Acyl-CoA dehydrogenase NM domain-like	Pristanoyl-CoA/acyl-CoA oxidase; [IQ]	PF00441|PF02770|PF01756	Acyl-CoA dehydrogenase, C-terminal domain|Acyl-CoA dehydrogenase, middle domain|Acyl-CoA oxidase	IPR012258,IPR036250,IPR009075,IPR009100,IPR006091,IPR002655	-|Acyl-CoA oxidase|Acyl-CoA dehydrogenase-like, C-terminal|Acyl-CoA dehydrogenase/oxidase C-terminal|Acyl-CoA dehydrogenase/oxidase, N-terminal and middle domain superfamily|Acyl-CoA oxidase/dehydrogenase, central domain|Acyl-CoA oxidase, C-terminal	GO:0003997,GO:0005777,GO:0006631,GO:0071949,GO:0016627,GO:0006635	acyl-CoA oxidase activity|peroxisome|fatty acid metabolic process|FAD binding|oxidoreductase activity, acting on the CH-CH group of donors|fatty acid beta-oxidation
MarpolrudCA_g426	Mp1g10350	ns	ns	ns			core							0	0	0	0	0	0	0	0	0	0	0	0	0	0	0	0	0	0	0	0	0	0	0	0	0			ELL-ASSOCIATED FACTOR EAF,TRANSCRIPTION ELOGNATION FACTOR EAF-RELATED		Protein associated with transcriptional elongation factor ELL; C-term missing; [K]	PF09816	RNA polymerase II transcription elongation factor	IPR019194,IPR027093	Transcription elongation factor Eaf, N-terminal|-|EAF family	GO:0032783,GO:0006355	super elongation complex|regulation of transcription, DNA-templated
MarpolrudCA_g427	Mp1g10340													0	0	0	0	0	0	0	0	0	0	0	0	1	0	0	0	0	0	0	0	0	1	0	0	0									-
MarpolrudCA_g428	Mp1g10330	ns	ns	ns			core							0	0	0	0	0	0	0	0	0	0	0	0	0	0	0	0	0	0	0	0	0	0	0	0	0	Mp1R-MYB6	transcription factor, MYB	HOMEODOMAIN-LIKE SUPERFAMILY PROTEIN	Homeodomain-like		PF00249	Myb-like DNA-binding domain	IPR001005,IPR017930,IPR009057	-|SANT/Myb domain|Myb domain|Homeobox-like domain superfamily
MarpolrudCA_g429	Mp1g10320	up	ns	ns			core							0	0	0	0	0	1	0	0	0	0	0	0	0	0	0	0	0	1	1	1	1	0	0	0	0			INTRAFLAGELLAR TRANSPORT PROTEIN 172 HOMOLOG,IFT140/172-RELATED	WD40 repeat-like,Tricorn protease domain 2	Selective LIM binding factor; [K]			IPR015943,IPR036322	-|WD40/YVTN repeat-like-containing domain superfamily|WD40-repeat-containing domain superfamily	GO:0005515	protein binding
MarpolrudCA_g430	Mp1g10310	ns	ns	ns			accessory							0	0	0	0	0	0	0	0	0	0	0	0	0	0	0	0	0	0	0	0	0	0	0	0	0	MpCDC5	transcription factor, MYB	CELL DIVISION CYCLE 5-LIKE PROTEIN	Homeodomain-like	mRNA splicing protein CDC5 (Myb superfamily); [AD]	PF13921|PF11831	Myb-like DNA-binding domain|pre-mRNA splicing factor component	IPR001005,IPR009057,IPR021786,IPR017930	-|SANT/Myb domain|Homeobox-like domain superfamily|Pre-mRNA splicing factor component Cdc5p/Cef1, C-terminal|Myb domain
MarpolrudCA_g431	Mp1g10300	ns					core							0	0	0	0	0	0	0	0	0	0	0	0	0	0	0	0	0	0	0	0	0	0	0	0	0	MpC3H6		DEADENYLATION COMPLEX SUBUNIT PAN3	CCCH zinc finger,Protein kinase-like (PK-like)	Poly(A) ribonuclease subunit; N-term missing; [A]	PF00642|PF18101	Zinc finger C-x8-C-x5-C-x3-H type (and similar)|Pan3 Pseudokinase domain	IPR036855,IPR000571,IPR011009,IPR041332,IPR030844	-|Zinc finger, CCCH-type superfamily|Zinc finger, CCCH-type|Protein kinase-like domain superfamily|Pan3 pseudokinase domain|PAN2-PAN3 deadenylation complex subunit PAN3	GO:0006397,GO:0046872,GO:0003723,GO:0000289,GO:0031251	mRNA processing|metal ion binding|RNA binding|nuclear-transcribed mRNA poly(A) tail shortening|PAN complex
MarpolrudCA_g432	Mp1g10300	ns	ns	ns			core							0	0	0	0	0	0	0	0	0	0	0	0	0	0	0	0	0	0	0	0	0	0	0	0	0	MpC3H6		DEADENYLATION COMPLEX SUBUNIT PAN3	CCCH zinc finger,Protein kinase-like (PK-like)	Poly(A) ribonuclease subunit; N-term missing; [A]	PF00642|PF18101	Zinc finger C-x8-C-x5-C-x3-H type (and similar)|Pan3 Pseudokinase domain	IPR036855,IPR000571,IPR011009,IPR041332,IPR030844	-|Zinc finger, CCCH-type superfamily|Zinc finger, CCCH-type|Protein kinase-like domain superfamily|Pan3 pseudokinase domain|PAN2-PAN3 deadenylation complex subunit PAN3	GO:0006397,GO:0046872,GO:0003723,GO:0000289,GO:0031251	mRNA processing|metal ion binding|RNA binding|nuclear-transcribed mRNA poly(A) tail shortening|PAN complex
MarpolrudCA_g433	Mp1g10290	ns	ns	ns			core							0	0	0	0	0	0	0	0	0	0	0	0	0	0	0	0	0	0	0	0	0	0	0	0	0			UNCHARACTERIZED		Predicted nuclear membrane protein involved in mRNA transport and sex determination via splicing modulation; C-term missing; [AT],Vesicle coat complex COPII, subunit SFB3; C-term missing; [U]	PF15912	Virilizer, N-terminal	IPR031801,IPR026736	-|Virilizer, N-terminal|Protein virilizer
MarpolrudCA_g434	Mp1g10280	ns	ns	ns			core							0	0	0	0	0	1	0	1	1	1	0	0	0	0	0	0	0	1	1	1	1	1	0	0	0			UNCHARACTERIZED	Undecaprenyl diphosphate synthase	Predicted undecaprenyl diphosphate synthase; N-term missing; [I]			IPR036424,IPR038887	-|Decaprenyl diphosphate synthase-like superfamily|Dehydrodolichyl diphosphate synthase complex subunit Nus1	GO:0016765,GO:0019408,GO:1904423	transferase activity, transferring alkyl or aryl (other than methyl) groups|dolichol biosynthetic process|dehydrodolichyl diphosphate synthase complex
MarpolrudCA_g435	Mp1g10270	ns	ns	ns			accessory							0	0	0	0	0	1	0	0	0	0	0	0	0	0	0	0	0	1	1	1	0	0	0	0	0			UNCHARACTERIZED,MEDIATOR OF RNA POLYMERASE II TRANSCRIPTION SUBUNIT 11			PF10280	Mediator complex protein	IPR019404	Mediator complex, subunit Med11|-	GO:0003712,GO:0016592,GO:0006357	transcription coregulator activity|mediator complex|regulation of transcription by RNA polymerase II
MarpolrudCA_g436	Mp1g10260	ns	ns	ns			core							0	0	0	0	1	1	0	0	0	0	0	1	0	0	0	0	0	1	1	1	1	0	0	0	0			TRANSLATION INITIATION FACTOR-RELATED	Nucleic acid-binding proteins	Predicted translation initiation factor related to eIF-1A; [J]	PF01176	Translation initiation factor 1A / IF-1	IPR039294,IPR006196,IPR001253,IPR012340	-|Probable RNA-binding protein EIF1AD|RNA-binding domain, S1, IF1 type|Translation initiation factor 1A (eIF-1A)|Nucleic acid-binding, OB-fold	GO:0003723,GO:0003743,GO:0006413	RNA binding|translation initiation factor activity|translational initiation
MarpolrudCA_g437	Mp1g10250	ns	ns	ns			accessory					up		0	0	0	0	0	1	0	0	0	0	-1	0	-1	0	0	0	0	1	1	1	0	0	0	0	0			DYNEIN LIGHT CHAIN,DYNEIN LIGHT CHAIN	DLC	Dynein light chain type 1; [Z]	PF01221	Dynein light chain type 1	IPR037177,IPR001372	Dynein light chain superfamily|Dynein light chain, type 1/2|-	GO:0007017,GO:0030286	microtubule-based process|dynein complex
MarpolrudCA_g438	Mp1g10240	ns	ns	ns			core							0	0	0	0	0	0	0	0	0	0	0	0	0	0	0	0	0	0	0	0	1	0	0	0	0			NO-ASSOCIATED PROTEIN 1, CHLOROPLASTIC/MITOCHONDRIAL	P-loop containing nucleoside triphosphate hydrolases	Predicted GTPases; N-term missing; [R]	PF01926	50S ribosome-binding GTPase	IPR044229,IPR030378,IPR027417,IPR006073	NO-associated protein 1|Circularly permuted (CP)-type guanine nucleotide-binding (G) domain|P-loop containing nucleoside triphosphate hydrolase|-|GTP binding domain	GO:0005525,GO:0003924	GTP binding|GTPase activity
MarpolrudCA_g439	Mp1g10230	ns	ns	ns			core							0	0	0	0	0	0	0	0	0	0	0	0	0	0	0	0	0	0	0	0	0	0	0	0	0			60S RIBOSOMAL PROTEIN L17-2-LIKE,60S RIBOSOMAL PROTEIN L17	Ribosomal protein L22	60S ribosomal protein L22; [J]	PF00237	Ribosomal protein L22p/L17e	IPR001063,IPR036394,IPR005721,IPR018260	Ribosomal protein L22/L17|Ribosomal protein L22/L17 superfamily|-|Ribosomal protein L22/L17, eukaryotic/archaeal|Ribosomal protein L22/L17, conserved site	GO:0015934,GO:0003735,GO:0005840,GO:0006412	large ribosomal subunit|structural constituent of ribosome|ribosome|translation
MarpolrudCA_g440	Mp1g10220	ns	ns	ns			core							0	0	0	0	0	0	0	0	0	0	0	0	0	0	0	0	0	0	0	0	0	0	0	0	0			OLIGOURIDYLATE-BINDING PROTEIN 1B-LIKE ISOFORM X1,TRNA SELENOCYSTEINE 1-ASSOCIATED PROTEIN 1-RELATED-RELATED	beta-sandwich domain of Sec23/24,RNA-binding domain, RBD	Apoptosis-promoting RNA-binding protein TIA-1/TIAR (RRM superfamily); [AJ]	PF00076	RNA recognition motif. (a.k.a. RRM, RBD, or RNP domain)	IPR000504,IPR012677,IPR035979	RNA recognition motif domain|Nucleotide-binding alpha-beta plait domain superfamily|RNA-binding domain superfamily|-	GO:0003676	nucleic acid binding
MarpolrudCA_g441	Mp1g10200	ns	ns	ns			super_accessory							0	0	0	0	0	0	0	0	0	0	0	0	0	0	0	0	0	0	0	0	0	0	0	0	0									-
MarpolrudCA_g442	Mp1g10190	ns	ns	ns			core							0	0	0	0	0	0	0	0	0	0	0	0	0	0	0	0	0	0	0	0	0	0	0	0	0			-,U4/U6-ASSOCIATED RNA SPLICING FACTOR-RELATED		Putative u4/u6 small nuclear ribonucleoprotein; [A]	PF08572|PF06544	pre-mRNA processing factor 3 (PRP3)|Protein of unknown function (DUF1115)	IPR013881,IPR027104,IPR010541	-|Pre-mRNA-splicing factor 3|U4/U6 small nuclear ribonucleoprotein Prp3|Domain of unknown function DUF1115	GO:0000398,GO:0046540	mRNA splicing, via spliceosome|U4/U6 x U5 tri-snRNP complex
MarpolrudCA_g443	Mp1g10180	ns	ns	ns			core							0	0	0	0	0	1	0	0	0	0	-1	-1	-1	0	0	0	0	1	1	1	1	0	-1	0	0			DYNEIN INTERMEDIATE CHAIN,WD REPEAT-CONTAINING PROTEIN 63	WD40 repeat-like	Cytoplasmic dynein intermediate chain; N-term missing; [Z]			IPR001680,IPR036322,IPR015943,IPR019775	-|WD40 repeat|WD40-repeat-containing domain superfamily|WD40/YVTN repeat-like-containing domain superfamily|WD40 repeat, conserved site	GO:0005515	protein binding
MarpolrudCA_g444	Mp1g10170	ns	ns	ns			core							0	0	0	0	0	0	0	0	0	0	0	0	0	0	0	0	0	0	0	0	0	1	0	0	0			2,3-BISPHOSPHOGLYCERATE-INDEPENDENT PHOSPHOGLYCERATE MUTASE 2-RELATED,2,3-BISPHOSPHOGLYCERATE-INDEPENDENT PHOSPHOGLYCERATE MUTASE	2,3-Bisphosphoglycerate-independent phosphoglycerate mutase, substrate-binding domain,Alkaline phosphatase-like	Phosphoglycerate mutase; [G]	PF06415|PF01676	BPG-independent PGAM N-terminus (iPGM_N)|Metalloenzyme superfamily	IPR005995,IPR011258,IPR036646,IPR017850,IPR006124	Phosphoglycerate mutase, 2,3-bisphosphoglycerate-independent|BPG-independent PGAM, N-terminal|BPG-independent phosphoglycerate mutase, domain B superfamily|-|Alkaline-phosphatase-like, core domain superfamily|Metalloenzyme	GO:0046872,GO:0006007,GO:0030145,GO:0003824,GO:0005737,GO:0004619	metal ion binding|glucose catabolic process|manganese ion binding|catalytic activity|cytoplasm|phosphoglycerate mutase activity
MarpolrudCA_g445	Mp1g10150	ns	ns	ns			core	Cells surrounding the notch;Air pore cells			up	up		0	0	0	0	1	-1	-1	-1	-1	-1	1	1	1	1	0	0	0	-1	-1	-1	-1	-1	0	0	0	MpPAL1		PHENYLALANINE AMMONIA-LYASE,HISTIDINE AMMONIA-LYASE	L-aspartase-like	Phenylalanine and histidine ammonia-lyase; [Q]	PF00221	Aromatic amino acid lyase	IPR008948,IPR001106,IPR022313,IPR024083,IPR005922,IPR023144	L-Aspartase-like|Aromatic amino acid lyase|Phenylalanine/histidine ammonia-lyases, active site|Fumarase/histidase, N-terminal|-|Phenylalanine ammonia-lyase|Phenylalanine ammonia-lyase, shielding domain superfamily	GO:0006559,GO:0003824,GO:0005737,GO:0016841	L-phenylalanine catabolic process|catalytic activity|cytoplasm|ammonia-lyase activity
MarpolrudCA_g446	Mp1g10130	ns	ns	ns			core							0	0	0	0	0	0	0	0	0	0	0	0	0	0	0	0	0	0	0	0	0	0	0	0	0			IMPORTIN-7, 8, 11,IMPORTIN-7-LIKE PROTEIN-RELATED	ARM repeat	Nuclear transport receptor RANBP7/RANBP8 (importin beta superfamily); [YU]	PF03810|PF08506	Importin-beta N-terminal domain|Cse1	IPR001494,IPR013713,IPR011989,IPR016024	-|Importin-beta, N-terminal domain|Exportin-2, central domain|Armadillo-like helical|Armadillo-type fold	GO:0006886,GO:0031267	intracellular protein transport|small GTPase binding
MarpolrudCA_g447	Mp1g10130	ns	ns	ns			core							0	0	0	0	0	0	0	0	0	0	0	0	0	0	0	0	0	0	0	0	0	0	0	0	0			IMPORTIN-7, 8, 11,IMPORTIN-7-LIKE PROTEIN-RELATED	ARM repeat	Nuclear transport receptor RANBP7/RANBP8 (importin beta superfamily); [YU]	PF03810|PF08506	Importin-beta N-terminal domain|Cse1	IPR001494,IPR013713,IPR011989,IPR016024	-|Importin-beta, N-terminal domain|Exportin-2, central domain|Armadillo-like helical|Armadillo-type fold	GO:0006886,GO:0031267	intracellular protein transport|small GTPase binding
MarpolrudCA_g448	Mp1g10120	ns	ns	ns			accessory							0	0	0	0	0	0	0	0	0	0	0	0	0	0	0	0	0	0	0	0	0	0	0	0	0			OS08G0560600 PROTEIN		Molecular chaperone (DnaJ superfamily); N-term missing; [O]	PF09350	Domain of unknown function (DUF1992)	IPR018961	DnaJ homologue, subfamily C, member 28, conserved domain|-
MarpolrudCA_g449	Mp1g10110	ns	ns	ns			accessory							0	0	0	0	-1	0	0	0	0	0	-1	0	-1	0	0	0	0	0	0	0	0	-1	0	0	0	MpCYP707-like		CYTOCHROME P450 26,ABSCISIC ACID 8'-HYDROXYLASE 2	Cytochrome P450	Cytochrome P450 CYP4/CYP19/CYP26 subfamilies; [QI]	PF00067	Cytochrome P450	IPR036396,IPR017972,IPR001128,IPR002401	-|Cytochrome P450 superfamily|Cytochrome P450, conserved site|Cytochrome P450|Cytochrome P450, E-class, group I	GO:0005506,GO:0016705,GO:0020037	iron ion binding|oxidoreductase activity, acting on paired donors, with incorporation or reduction of molecular oxygen|heme binding
MarpolrudCA_g450	Mp1g10100	ns	ns	ns			accessory							0	0	0	0	0	0	0	0	0	0	0	0	0	0	0	0	0	0	0	0	0	0	0	0	0			26S PROTESOME SUBUNIT 6,OS02G0600100 PROTEIN	""""""""""""""""""""""""""""""""Winged helix"""""""""""""""""""""""""""""""" DNA-binding domain	26S proteasome regulatory complex, subunit RPN7/PSMD6; [O]	PF10602|PF01399	26S proteasome subunit RPN7|PCI domain	IPR036390,IPR019585,IPR000717	-|Winged helix DNA-binding domain superfamily|26S proteasome regulatory subunit Rpn7/COP9 signalosome complex subunit 1|Proteasome component (PCI) domain
MarpolrudCA_g451	Mp1g10090	ns	ns	ns										0	0	0	0	0	0	1	1	0	0	0	0	0	0	0	0	0	0	0	0	1	0	0	0	0	MpDSE1		GUANINE NUCLEOTIDE-BINDING PROTEIN SUBUNIT BETA-LIKE PROTEIN 1,TRANSDUCIN BETA-LIKE 3	WD40 repeat-like	G-protein beta subunit-like protein GNB1L, contains WD repeats; [R]	PF00400	WD domain, G-beta repeat	IPR015943,IPR001680,IPR036322,IPR017986,IPR020472,IPR019775	-|WD40/YVTN repeat-like-containing domain superfamily|WD40 repeat|WD40-repeat-containing domain superfamily|WD40-repeat-containing domain|G-protein beta WD-40 repeat|WD40 repeat, conserved site	GO:0005515	protein binding
MarpolrudCA_g452	Mp1g10080	ns	ns	ns			core	Rhizoids;Mucilage hairs						0	0	0	0	0	0	0	0	0	0	0	0	0	0	0	0	0	-1	0	-1	0	-1	0	0	0									-
MarpolrudCA_g453	Mp1g10070	ns	ns	ns			core							0	0	0	0	0	0	0	0	0	0	0	0	0	0	0	0	0	0	0	0	0	0	0	0	0			DNA TOPOISOMERASE 3-BETA-1,PROKARYOTIC DNA TOPOISOMERASE	Prokaryotic type I DNA topoisomerase	DNA topoisomerase III beta; N-term missing; [L]	PF01751|PF01131	Toprim domain|DNA topoisomerase	IPR023406,IPR000380,IPR013825,IPR013497,IPR013824,IPR013826,IPR006171,IPR034144,IPR003601,IPR023405,IPR003602	DNA topoisomerase, type IA, active site|DNA topoisomerase, type IA|DNA topoisomerase, type IA, central region, subdomain 2|-|DNA topoisomerase, type IA, central|DNA topoisomerase, type IA, central region, subdomain 1|DNA topoisomerase, type IA, central region, subdomain 3|TOPRIM domain|DNA topoisomerase 3-like, TOPRIM domain|DNA topoisomerase, type IA, domain 2|DNA topoisomerase, type IA, core do…	GO:0006265,GO:0003917,GO:0003916,GO:0003677	DNA topological change|DNA topoisomerase type I (single strand cut, ATP-independent) activity|DNA topoisomerase activity|DNA binding
MarpolrudCA_g454	Mp1g10060	ns	ns	ns			core							0	0	0	0	0	0	0	0	0	0	0	0	0	0	0	0	0	0	1	0	0	0	0	0	0	MpHAT1		HISTONE ACETYLTRANSFERASE,HISTONE ACETYLTRANSFERASE	Chromo domain-like,Acyl-CoA N-acyltransferases (Nat)	Histone acetyltransferase (MYST family); [B]	PF11717|PF01853|PF17772	RNA binding activity-knot of a chromodomain|MOZ/SAS family|MYST family zinc finger domain	IPR036388,IPR002717,IPR016197,IPR000953,IPR025995,IPR040706,IPR016181	Winged helix-like DNA-binding domain superfamily|Histone acetyltransferase domain, MYST-type|Chromo-like domain superfamily|Chromo/chromo shadow domain|-|RNA binding activity-knot of a chromodomain|MYST, zinc finger domain|Acyl-CoA N-acyltransferase	GO:0004402,GO:0016573,GO:0006355	histone acetyltransferase activity|histone acetylation|regulation of transcription, DNA-templated
MarpolrudCA_g456	Mp1g10040	ns	ns	ns			core							0	0	0	0	0	1	0	0	0	0	0	0	0	0	0	0	0	1	1	1	1	1	0	0	0			HYDROXYPROLINE-RICH GLYCOPROTEIN-LIKE,OS01G0103800 PROTEIN					IPR040420	-|Uncharacterized protein At1g76660-like
MarpolrudCA_g458	Mp1g10030	ns	ns	ns			core							0	0	0	0	0	0	0	0	0	0	0	0	0	0	0	0	0	0	1	0	0	0	0	0	0	MpSPL2	SQUAMOSA PROMOTER BINDING-LIKE, transcription factor	SQUAMOSA PROMOTER-BINDING-LIKE PROTEIN 4	SBT domain		PF03110	SBP domain	IPR004333,IPR044817,IPR036893	SBP domain|-|Squamosa promoter-binding-like protein|SBP domain superfamily	GO:0005634,GO:0003677	nucleus|DNA binding
MarpolrudCA_g459	Mp1g10020	ns	ns	ns			core				down	down		0	0	0	0	1	0	0	0	0	-1	1	1	0	0	0	0	0	0	0	0	-1	0	0	0	0	MpSPL1		SQUAMOSA PROMOTER-BINDING-LIKE PROTEIN 10,SQUAMOSA PROMOTER-BINDING-LIKE PROTEIN 4	SBT domain		PF03110	SBP domain	IPR036893,IPR044817,IPR004333	-|SBP domain superfamily|Squamosa promoter-binding-like protein|SBP domain	GO:0005634,GO:0003677	nucleus|DNA binding
MarpolrudCA_g461	Mp1g09980	ns	ns	ns			core							0	0	0	0	0	0	0	0	0	0	0	0	0	0	0	0	0	0	0	0	0	0	0	0	0			ZINC TRANSPORTER SLC39A7 HISTIDINE-RICH MEMBRANE PROTEIN KE4		Putative zinc transporter; N-term missing; [P]	PF02535	ZIP Zinc transporter	IPR003689	-|Zinc/iron permease	GO:0055085,GO:0016020,GO:0030001,GO:0046873	transmembrane transport|membrane|metal ion transport|metal ion transmembrane transporter activity
MarpolrudCA_g462	Mp1g09960	ns	ns	ns			core		down		down		down	0	0	0	-1	0	-1	0	-1	-1	-1	0	0	0	0	0	0	0	0	0	0	-1	0	-1	-1	0	MpTDR	leucine rich repeat receptor kinase	UNNAMED PRODUCT,LEUCINE-RICH REPEAT RECEPTOR-LIKE PROTEIN KINASE TDR	L domain-like,Protein kinase-like (PK-like),RNI-like	Leucine-rich repeat protein; [S],Serine/threonine protein kinase; [T]	PF13855|PF08263|PF00069	Leucine rich repeat|Leucine rich repeat N-terminal domain|Protein kinase domain	IPR001611,IPR032675,IPR013210,IPR000719,IPR011009,IPR003591,IPR008271	Leucine-rich repeat|Leucine-rich repeat domain superfamily|-|Leucine-rich repeat-containing N-terminal, plant-type|Protein kinase domain|Protein kinase-like domain superfamily|Leucine-rich repeat, typical subtype|Serine/threonine-protein kinase, active site	GO:0005524,GO:0006468,GO:0005515,GO:0004672	ATP binding|protein phosphorylation|protein binding|protein kinase activity
MarpolrudCA_g463	Mp1g09940						super_accessory							0	0	0	0	0	0	0	0	0	0	0	0	0	0	0	0	0	0	0	0	0	0	0	0	0									-
MarpolrudCA_g467	Mp1g09920	up	ns	ns			core	Gemma cells;Gemma cells;Undefined cells				up		0	0	0	0	0	0	0	0	0	0	0	0	0	0	0	0	0	0	0	0	0	0	1	0	0			SYNAPTOTAGMIN-2,EXTENDED SYNAPTOTAGMIN-RELATED	C2 domain (Calcium/lipid-binding domain, CaLB)	Predicted Ca2+-dependent phospholipid-binding protein; C-term missing; [R]	PF00168|PF17047	C2 domain|Synaptotagmin-like mitochondrial-lipid-binding domain	IPR000008,IPR035892,IPR039010,IPR031468	C2 domain|C2 domain superfamily|-|Synaptotagmin, SMP domain|Synaptotagmin-like mitochondrial-lipid-binding domain	GO:0008289	lipid binding
MarpolrudCA_g470	Mp1g09900	ns	ns	ns			accessory							0	0	0	0	0	0	0	0	0	0	0	0	0	0	0	0	0	0	0	0	0	0	0	0	0			SAC3 FAMILY PROTEIN B,80 KDA MCM3-ASSOCIATED PROTEIN		Nuclear protein export factor; C-term missing; [UD]	PF03399	SAC3/GANP family	IPR000717,IPR005062	-|Proteasome component (PCI) domain|SAC3/GANP/THP3
MarpolrudCA_g471	Mp1g09890	ns	ns	ns										0	0	0	0	-1	0	0	0	0	-1	-1	-1	-1	0	0	0	0	0	0	0	0	0	-1	0	0				F-box domain		PF12937	F-box-like	IPR001810,IPR036047	F-box domain|F-box-like domain superfamily|-	GO:0005515	protein binding
MarpolrudCA_g472	Mp1g09880	ns	ns	ns			core							0	0	0	0	1	0	0	0	0	0	1	1	0	0	0	0	0	0	0	0	0	1	0	0	0	MpPP2C_C2		PROTEIN PHOSPHATASE 2C,PROTEIN PHOSPHATASE 2C 39-RELATED	PP2C-like	Protein phosphatase 2C/pyruvate dehydrogenase (lipoamide) phosphatase; [T]	PF00481	Protein phosphatase 2C	IPR001932,IPR036457,IPR015655	PPM-type phosphatase domain|-|PPM-type phosphatase domain superfamily|Protein phosphatase 2C family	GO:0016791,GO:0004722,GO:0006470	phosphatase activity|protein serine/threonine phosphatase activity|protein dephosphorylation
MarpolrudCA_g473	Mp1g09880	ns	ns	ns			core							0	0	0	0	1	0	0	0	0	0	1	1	0	0	0	0	0	0	0	0	0	1	0	0	0	MpPP2C_C2		PROTEIN PHOSPHATASE 2C,PROTEIN PHOSPHATASE 2C 39-RELATED	PP2C-like	Protein phosphatase 2C/pyruvate dehydrogenase (lipoamide) phosphatase; [T]	PF00481	Protein phosphatase 2C	IPR001932,IPR036457,IPR015655	PPM-type phosphatase domain|-|PPM-type phosphatase domain superfamily|Protein phosphatase 2C family	GO:0016791,GO:0004722,GO:0006470	phosphatase activity|protein serine/threonine phosphatase activity|protein dephosphorylation
MarpolrudCA_g475	Mp1g09860	ns	ns	ns			core							0	0	0	0	0	0	1	1	1	1	0	0	0	0	0	0	0	0	0	0	0	0	0	0	0			CALCIUM-INDEPENDENT PHOSPHOLIPASE A2-GAMMA,CALCIUM-INDEPENDENT PHOSPHOLIPASE A2-GAMMA	ARM repeat,FabD/lysophospholipase-like,L domain-like	Intracellular membrane-bound Ca2+-independent phospholipase A2; [I]	PF13855|PF01734	Leucine rich repeat|Patatin-like phospholipase	IPR003591,IPR001611,IPR002641,IPR032675,IPR016035,IPR011989,IPR016024	Leucine-rich repeat, typical subtype|Leucine-rich repeat|-|Patatin-like phospholipase domain|Leucine-rich repeat domain superfamily|Acyl transferase/acyl hydrolase/lysophospholipase|Armadillo-like helical|Armadillo-type fold	GO:0006629,GO:0005515	lipid metabolic process|protein binding
MarpolrudCA_g476	Mp1g09850	ns	ns	ns			core				down		down	0	0	0	0	0	0	0	0	0	0	0	0	-1	0	0	0	0	0	-1	-1	0	0	0	0	0			NAD DEPENDENT EPIMERASE/DEHYDRATASE,NAD(P)-BINDING ROSSMANN-FOLD SUPERFAMILY PROTEIN	NAD(P)-binding Rossmann-fold domains	Predicted dehydrogenase; C-term missing; [G]	PF13460	NAD(P)H-binding	IPR016040,IPR036291	-|NAD(P)-binding domain|NAD(P)-binding domain superfamily
MarpolrudCA_g477	Mp1g09840	ns	ns	ns			accessory							0	0	0	0	0	0	0	1	1	1	0	0	0	0	0	0	0	1	1	0	1	0	0	0	0			GDP-MAN:MAN(3)GLCNAC(2)-PP-DOL ALPHA-1,2-MANNOSYLTRANSFERASE	UDP-Glycosyltransferase/glycogen phosphorylase	Glycosyltransferase; [M]	PF00534|PF15924	Glycosyl transferases group 1|ALG11 mannosyltransferase N-terminus	IPR001296,IPR038013,IPR031814	-|Glycosyl transferase, family 1|ALG11 mannosyltransferase|ALG11 mannosyltransferase, N-terminal	GO:0016757,GO:0004377	transferase activity, transferring glycosyl groups|GDP-Man:Man3GlcNAc2-PP-Dol alpha-1,2-mannosyltransferase activity
MarpolrudCA_g478	Mp1g09830	ns	ns	ns			core				up			0	0	0	0	0	0	0	0	0	0	0	0	0	0	0	0	0	0	0	0	-1	0	0	0	0			SERINE HYDROXYMETHYLTRANSFERASE,SERINE HYDROXYMETHYLTRANSFERASE	PLP-dependent transferases	Glycine/serine hydroxymethyltransferase; [E]	PF00464	Serine hydroxymethyltransferase	IPR019798,IPR001085,IPR039429,IPR015421,IPR015422,IPR015424	Serine hydroxymethyltransferase, pyridoxal phosphate binding site|Serine hydroxymethyltransferase|Serine hydroxymethyltransferase-like domain|Pyridoxal phosphate-dependent transferase, major domain|Pyridoxal phosphate-dependent transferase, small domain|Pyridoxal phosphate-dependent transferase|-	GO:0003824,GO:0035999,GO:0030170,GO:0019264,GO:0004372	catalytic activity|tetrahydrofolate interconversion|pyridoxal phosphate binding|glycine biosynthetic process from serine|glycine hydroxymethyltransferase activity
MarpolrudCA_g480	Mp1g09820	ns	ns	ns			core							0	0	0	0	0	0	0	0	0	1	0	0	0	0	0	0	0	0	0	0	0	0	0	0	0	MpPPR_51	Pentatricopeptide repeat proteins	TETRATRICOPEPTIDE REPEAT (TPR)-LIKE SUPERFAMILY PROTEIN-RELATED	TPR-like	Uncharacterized conserved protein; C-term missing; [S]	PF12854|PF13041|PF13812	PPR repeat|PPR repeat family|Pentatricopeptide repeat domain	IPR002885,IPR011990	Pentatricopeptide repeat|-|Tetratricopeptide-like helical domain superfamily	GO:0005515	protein binding
MarpolrudCA_g481	Mp1g09810	ns	ns	ns			core							0	0	0	0	0	-1	0	0	0	0	1	1	0	0	0	0	0	-1	0	-1	-1	0	1	0	0			ATPASE, AAA-TYPE, CORE, P-LOOP CONTAINING NUCLEOSIDE TRIPHOSPHATE HYDROLASE-RELATED,AAA-FAMILY ATPASE	Cdc48 domain 2-like,P-loop containing nucleoside triphosphate hydrolases,ADC-like	AAA+-type ATPase; [O]	PF00004|PF02359|PF02933|PF17862|PF09336	ATPase family associated with various cellular activities (AAA)|Cell division protein 48 (CDC48), N-terminal domain|Cell division protein 48 (CDC48), domain 2|AAA+ lid domain|Vps4 C terminal oligomerisation domain	IPR003959,IPR009010,IPR003593,IPR003960,IPR003338,IPR004201,IPR005938,IPR041569,IPR029067,IPR015415,IPR027417	ATPase, AAA-type, core|-|Aspartate decarboxylase-like domain superfamily|AAA+ ATPase domain|ATPase, AAA-type, conserved site|CDC48, N-terminal subdomain|CDC48, domain 2|AAA ATPase, CDC48 family|AAA ATPase, AAA+ lid domain|CDC48 domain 2-like superfamily|Vps4 oligomerisation, C-terminal|P-loop containing nucleoside triphosphate hydrolase	GO:0016787,GO:0005524,GO:0016887	hydrolase activity|ATP binding|ATPase activity
MarpolrudCA_g482	Mp1g09800	ns	ns	ns			core							0	0	0	0	0	0	1	1	1	1	0	0	0	0	0	0	0	0	0	0	1	0	0	0	0			CLATHRIN LIGHT CHAIN,CLATHRIN LIGHT CHAIN			PF01086	Clathrin light chain	IPR000996	-|Clathrin light chain	GO:0016192,GO:0006886,GO:0030132,GO:0030130,GO:0005198	vesicle-mediated transport|intracellular protein transport|clathrin coat of coated pit|clathrin coat of trans-Golgi network vesicle|structural molecule activity
MarpolrudCA_g483	Mp1g09790	ns	ns	ns			core							0	0	0	0	0	0	0	0	0	0	0	0	0	0	0	0	0	0	0	0	0	0	0	0	0			DOMAIN PROTEIN, PUTATIVE-RELATED,UNCHARACTERIZED			PF13891	Potential DNA-binding domain	IPR025927,IPR026316	Potential DNA-binding domain|-|KAT8 regulatory NSL complex subunit 2	GO:0000123	histone acetyltransferase complex
MarpolrudCA_g484	Mp1g09790	ns	ns	ns			core							0	0	0	0	0	0	0	0	0	0	0	0	0	0	0	0	0	0	0	0	0	0	0	0	0			DOMAIN PROTEIN, PUTATIVE-RELATED,UNCHARACTERIZED			PF13891	Potential DNA-binding domain	IPR025927,IPR026316	Potential DNA-binding domain|-|KAT8 regulatory NSL complex subunit 2	GO:0000123	histone acetyltransferase complex
MarpolrudCA_g485	Mp1g09770	ns	ns	ns			super_accessory							0	0	0	0	0	0	0	0	0	0	0	0	0	0	0	0	0	0	0	0	0	0	0	0	0			RIBONUCLEASE P/MRP PROTEIN SUBUNIT POP5,OCTANOYLTRANSFERASE	Rnp2-like	RNase P/RNase MRP subunit POP5; C-term missing; [J]	PF01900	Rpp14/Pop5 family	IPR002759,IPR038085	-|RNase P subunit Pop5/Rpp14/Rnp2-like|RNase P subunit Pop5/Rpp14/Rnp2-like domain superfamily	GO:0008033	tRNA processing
MarpolrudCA_g486	Mp1g09755	ns	ns	ns
MarpolrudCA_g487	Mp1g09730	ns	ns	ns			accessory							0	0	0	0	0	0	0	0	0	0	0	0	0	0	0	0	0	0	0	0	1	0	0	0	0			UNCHARACTERIZED,CILIA AND FLAGELLA ASSOCIATED PROTEIN 100			PF13863	Domain of unknown function (DUF4200)	IPR025252	-|Domain of unknown function DUF4200
MarpolrudCA_g488	Mp1g09720	ns	ns	ns			core							0	0	0	0	0	0	0	0	0	0	0	0	0	0	0	0	0	0	0	0	-1	0	0	0	0			3-OXOACYL-(ACYL-CARRIER-PROTEIN) REDUCTASE (AFU_ORTHOLOGUE AFUA_6G11210),DEHYDROGENASE/REDUCTASE FAMILY PROTEIN, PUTATIVE (AFU_ORTHOLOGUE AFUA_6G03520)-RELATED	NAD(P)-binding Rossmann-fold domains	Reductases with broad range of substrate specificities; [R]	PF13561	Enoyl-(Acyl carrier protein) reductase	IPR036291,IPR002347	-|NAD(P)-binding domain superfamily|Short-chain dehydrogenase/reductase SDR	GO:0016491	oxidoreductase activity
MarpolrudCA_g489	Mp1g09720	ns	ns	ns			core							0	0	0	0	0	0	0	0	0	0	0	0	0	0	0	0	0	0	0	0	-1	0	0	0	0			3-OXOACYL-(ACYL-CARRIER-PROTEIN) REDUCTASE (AFU_ORTHOLOGUE AFUA_6G11210),DEHYDROGENASE/REDUCTASE FAMILY PROTEIN, PUTATIVE (AFU_ORTHOLOGUE AFUA_6G03520)-RELATED	NAD(P)-binding Rossmann-fold domains	Reductases with broad range of substrate specificities; [R]	PF13561	Enoyl-(Acyl carrier protein) reductase	IPR036291,IPR002347	-|NAD(P)-binding domain superfamily|Short-chain dehydrogenase/reductase SDR	GO:0016491	oxidoreductase activity
MarpolrudCA_g490	Mp1g09710	ns	ns	ns			core				up			0	0	0	-1	0	-1	-1	-1	0	-1	0	0	0	0	-1	0	0	-1	-1	-1	-1	-1	0	0	0			NAD(P)-BINDING ROSSMANN-FOLD SUPERFAMILY PROTEIN,3-OXOACYL-(ACYL-CARRIER-PROTEIN) REDUCTASE (AFU_ORTHOLOGUE AFUA_6G11210)	NAD(P)-binding Rossmann-fold domains	Reductases with broad range of substrate specificities; [R]	PF13561	Enoyl-(Acyl carrier protein) reductase	IPR002347,IPR036291	-|Short-chain dehydrogenase/reductase SDR|NAD(P)-binding domain superfamily	GO:0016491	oxidoreductase activity
MarpolrudCA_g491	Mp1g09700	ns					core							0	0	-1	0	0	-1	0	0	0	0	0	0	0	0	0	0	0	0	0	0	0	-1	0	-1	0			OS10G0469600 PROTEIN	L domain-like	Serine/threonine phosphatase 2C containing leucine-rich repeats, similar to SCN circadian oscillatory protein (SCOP); C-term missing; [T]	PF13855|PF08263	Leucine rich repeat|Leucine rich repeat N-terminal domain	IPR001611,IPR032675,IPR003591,IPR013210	-|Leucine-rich repeat|Leucine-rich repeat domain superfamily|Leucine-rich repeat, typical subtype|Leucine-rich repeat-containing N-terminal, plant-type	GO:0005515	protein binding
MarpolrudCA_g492	Mp1g09700	ns					core							0	0	-1	0	0	-1	0	0	0	0	0	0	0	0	0	0	0	0	0	0	0	-1	0	-1	0			OS10G0469600 PROTEIN	L domain-like	Serine/threonine phosphatase 2C containing leucine-rich repeats, similar to SCN circadian oscillatory protein (SCOP); C-term missing; [T]	PF13855|PF08263	Leucine rich repeat|Leucine rich repeat N-terminal domain	IPR001611,IPR032675,IPR003591,IPR013210	-|Leucine-rich repeat|Leucine-rich repeat domain superfamily|Leucine-rich repeat, typical subtype|Leucine-rich repeat-containing N-terminal, plant-type	GO:0005515	protein binding
MarpolrudCA_g493	Mp1g09690	up	ns	ns			core							0	0	0	0	0	1	0	0	0	0	0	0	0	0	0	0	0	1	1	1	0	1	0	0	0			CARBOXYPEPTIDASE D,PROTEASE M14 CARBOXYPEPTIDASE	Zn-dependent exopeptidases,Carboxypeptidase regulatory domain-like	Zinc carboxypeptidase; [R]	PF00246	Zinc carboxypeptidase	IPR000834,IPR015567,IPR008969	-|Peptidase M14, carboxypeptidase A|Peptidase M14B, caboxypeptidase D|Carboxypeptidase-like, regulatory domain superfamily	GO:0006518,GO:0006508,GO:0008270,GO:0004181	peptide metabolic process|proteolysis|zinc ion binding|metallocarboxypeptidase activity
MarpolrudCA_g494	Mp1g09680	ns	ns	ns			core							0	0	0	0	0	0	1	1	1	1	0	0	0	0	0	0	0	0	0	0	1	0	0	0	0			OS02G0753200 PROTEIN					IPR040306	Os02g0753200-like|-
MarpolrudCA_g495	Mp1g09670	ns	ns	ns			core							0	0	0	0	0	0	0	0	0	0	0	0	0	0	0	0	0	0	0	0	0	0	0	0	0			THREONINE-TRNA LIGASE,THREONINE--TRNA LIGASE, CHLOROPLASTIC/MITOCHONDRIAL 2	Class II aaRS and biotin synthetases,ThrRS/AlaRS common domain,Class II aaRS ABD-related	Threonyl-tRNA synthetase; [J]	PF00587|PF03129|PF07973	tRNA synthetase class II core domain (G, H, P, S and T)|Anticodon binding domain|Threonyl and Alanyl tRNA synthetase second additional domain	IPR002320,IPR002314,IPR004154,IPR006195,IPR036621,IPR033728,IPR018163,IPR012947	-|Threonine-tRNA ligase, class IIa|Aminoacyl-tRNA synthetase, class II (G/ P/ S/T)|Anticodon-binding|Aminoacyl-tRNA synthetase, class II|Anticodon-binding domain superfamily|Threonine-tRNA ligase catalytic core domain|Threonyl/alanyl tRNA synthetase, clas	GO:0004829,GO:0006418,GO:0043039,GO:0000166,GO:0005737,GO:0006435,GO:0005524,GO:0004812	threonine-tRNA ligase activity|tRNA aminoacylation for protein translation|tRNA aminoacylation|nucleotide binding|cytoplasm|threonyl-tRNA aminoacylation|ATP binding|aminoacyl-tRNA ligase activity
MarpolrudCA_g496	Mp1g09660	ns	ns	ns			core						down	0	0	-1	-1	-1	0	-1	-1	-1	-1	-1	-1	-1	-1	-1	-1	-1	1	0	0	1	0	-1	-1	-1			PROTEIN ABHD18	alpha/beta-Hydrolases	Uncharacterized conserved protein; [S]	PF09752	Abhydrolase domain containing 18	IPR019149,IPR029058	Alpha/beta hydrolase domain-containing protein 18|Alpha/Beta hydrolase fold
MarpolrudCA_g497	Mp1g09640	ns	ns	ns			accessory							0	0	0	0	0	0	0	0	0	0	0	0	0	0	0	0	0	0	0	0	0	0	0	0	0			EPOXIDE HYDROLASE,OS05G0273800 PROTEIN	alpha/beta-Hydrolases	Soluble epoxide hydrolase; [I]	PF00561	alpha/beta hydrolase fold	IPR029058,IPR000639,IPR000073	Alpha/Beta hydrolase fold|-|Epoxide hydrolase-like|Alpha/beta hydrolase fold-1	GO:0003824	catalytic activity
MarpolrudCA_g498	Mp1g09620	ns	ns	ns			accessory							0	0	0	0	0	0	0	0	0	0	0	0	0	0	0	0	0	0	0	0	0	1	0	0	0			OS05G0273800 PROTEIN,EPOXIDE HYDROLASE	alpha/beta-Hydrolases	Soluble epoxide hydrolase; [I]	PF12697	Alpha/beta hydrolase family	IPR000639,IPR000073,IPR029058	Epoxide hydrolase-like|-|Alpha/beta hydrolase fold-1|Alpha/Beta hydrolase fold	GO:0003824	catalytic activity
MarpolrudCA_g499	Mp1g09610	ns	ns	ns			accessory	Mucilage hairs				down		0	0	0	0	0	-1	0	0	1	0	0	0	1	0	0	0	0	-1	-1	-1	-1	-1	0	0	1			GDP-MANNOSE 4,6-DEHYDRATASE,BNAC01G23490D PROTEIN	NAD(P)-binding Rossmann-fold domains	GDP-mannose 4,6 dehydratase; [G]	PF16363	GDP-mannose 4,6 dehydratase	IPR006368,IPR036291,IPR016040	-|GDP-mannose 4,6-dehydratase|NAD(P)-binding domain superfamily|NAD(P)-binding domain	GO:0019673,GO:0008446	GDP-mannose metabolic process|GDP-mannose 4,6-dehydratase activity
MarpolrudCA_g500	Mp1g09600	ns	ns	ns			accessory							0	0	0	0	0	-1	0	0	0	0	0	1	0	1	0	0	0	-1	0	0	-1	-1	0	0	0			BNAC01G23490D PROTEIN,GDP-MANNOSE 4,6-DEHYDRATASE	NAD(P)-binding Rossmann-fold domains	GDP-mannose 4,6 dehydratase; [G]	PF16363	GDP-mannose 4,6 dehydratase	IPR016040,IPR006368,IPR036291	-|NAD(P)-binding domain|GDP-mannose 4,6-dehydratase|NAD(P)-binding domain superfamily	GO:0019673,GO:0008446	GDP-mannose metabolic process|GDP-mannose 4,6-dehydratase activity
MarpolrudCA_g502	Mp1g09580	ns	ns	ns			core				up	up	up	0	0	1	0	0	0	0	1	1	1	0	0	1	0	0	0	0	0	0	0	0	0	0	0	0			OS07G0107800 PROTEIN-RELATED,LEUCINE-RICH REPEAT PROTEIN KINASE FAMILY PROTEIN	L domain-like,Protein kinase-like (PK-like)	Serine/threonine protein kinase; [T]	PF12819|PF07714	Malectin-like domain|Protein tyrosine and serine/threonine kinase	IPR032675,IPR008271,IPR000719,IPR001611,IPR011009,IPR024788,IPR001245,IPR017441	-|Leucine-rich repeat domain superfamily|Serine/threonine-protein kinase, active site|Protein kinase domain|Leucine-rich repeat|Protein kinase-like domain superfamily|Malectin-like domain|Serine-threonine/tyrosine-protein kinase, catalytic domain|Protein	GO:0005524,GO:0006468,GO:0005515,GO:0004672	ATP binding|protein phosphorylation|protein binding|protein kinase activity
MarpolrudCA_g506	Mp1g09540	ns	ns	ns			core							0	0	0	0	0	1	1	1	1	1	0	0	0	0	0	0	0	1	1	1	1	0	0	0	0									-
MarpolrudCA_g508	Mp1g09530	ns	ns	ns			core							0	0	0	1	0	0	0	0	0	0	0	0	0	0	0	1	0	0	-1	0	0	0	0	1	0			OSJNBA0038O10.25 PROTEIN					IPR040278	-|UPF0426 protein
MarpolrudCA_g509	Mp1g09520	ns	ns	ns			accessory							0	0	0	0	0	1	1	0	0	1	0	0	0	0	0	0	0	1	1	1	1	1	0	0	0			UNCHARACTERIZED	RING/U-box	Protein involved in DNA repair; N-term missing; [R]	PF11789	Zinc-finger of the MIZ type in Nse subunit	IPR004181,IPR026846,IPR013083	Zinc finger, MIZ-type|E3 SUMO-protein ligase Nse2 (Mms21)|Zinc finger, RING/FYVE/PHD-type|-	GO:0019789,GO:0000724,GO:0030915,GO:0008270	SUMO transferase activity|double-strand break repair via homologous recombination|Smc5-Smc6 complex|zinc ion binding
MarpolrudCA_g510	Mp1g09510	ns	ns	ns			core							0	0	0	0	0	0	0	0	0	0	0	0	0	0	0	0	0	0	0	0	0	0	0	0	0			EXPRESSED PROTEIN,EXPRESSED PROTEIN		Predicted membrane protein; N-term missing; [S]	PF09335	SNARE associated Golgi protein	IPR032816	-|SNARE associated Golgi protein
MarpolrudCA_g512	Mp1g09500	ns	ns	ns								down		0	0	0	0	0	1	0	-1	0	-1	0	0	0	0	0	0	0	1	1	1	0	0	-1	0	0		transcription factor, IDD-related,WIP zinc-finger protein							-
MarpolrudCA_g513	Mp1g09490	ns	ns	ns			core	Initials of assimilatory filaments				down	down	0	0	0	0	0	-1	0	0	0	0	0	0	0	0	0	0	0	-1	-1	-1	-1	0	0	0	0			GLYCOGEN PHOSPHORYLASE,ALPHA-1,4 GLUCAN PHOSPHORYLASE L-2 ISOZYME, CHLOROPLASTIC/AMYLOPLASTIC	UDP-Glycosyltransferase/glycogen phosphorylase	Glycogen phosphorylase; [G]	PF00343	Carbohydrate phosphorylase	IPR000811,IPR011833,IPR035090	Glycosyl transferase, family 35|-|Glycogen/starch/alpha-glucan phosphorylase|Phosphorylase pyridoxal-phosphate attachment site	GO:0030170,GO:0008184,GO:0005975,GO:0004645	pyridoxal phosphate binding|glycogen phosphorylase activity|carbohydrate metabolic process|1,4-alpha-oligoglucan phosphorylase activity
MarpolrudCA_g514	Mp1g09480	ns	ns	ns			core							0	0	0	0	0	0	1	1	0	1	0	0	0	0	0	0	0	0	1	0	1	0	0	0	0			COILED-COIL DOMAIN-CONTAINING PROTEIN 40					IPR037386	-|Coiled-coil domain-containing protein 40	GO:0035082	axoneme assembly
MarpolrudCA_g515	Mp1g09470	ns	ns	ns			core							0	0	0	0	0	0	0	0	0	0	0	0	0	0	0	0	0	0	0	0	0	0	0	0	0			OS07G0681500 PROTEIN,OS07G0681500 PROTEIN					IPR039638	-|Mediator of RNA polymerase II transcription subunit 33A/B	GO:2000762,GO:0016592	regulation of phenylpropanoid metabolic process|mediator complex
MarpolrudCA_g517	Mp1g09450						core							0	0	0	0	0	0	0	0	1	0	0	0	0	0	0	0	0	0	0	0	0	0	0	0	0									-
MarpolrudCA_g518	Mp1g09430						core
MarpolrudCA_g519	Mp1g09420	ns	ns	ns			core	Undefined cells;Cells surrounding the notch;Air pore cells				down		0	0	0	0	0	0	0	0	0	-1	1	1	0	0	0	0	0	0	0	-1	-1	0	0	0	0		transcription factor, MYB	MYB FAMILY TRANSCRIPTION FACTOR,TRANSCRIPTION FACTOR MYB106	Homeodomain-like	Transcription factor, Myb superfamily; [K]	PF00249	Myb-like DNA-binding domain	IPR001005,IPR017930,IPR009057	-|SANT/Myb domain|Myb domain|Homeobox-like domain superfamily
MarpolrudCA_g520	Mp1g09410	ns					super_accessory							0	0	0	0	0	0	0	0	0	0	0	0	0	0	0	0	0	0	0	0	0	0	0	0	0									-
MarpolrudCA_g522	Mp1g09390	ns	ns	ns			core							0	0	0	0	0	0	0	0	0	1	0	0	0	0	0	0	0	0	0	0	1	0	0	0	0			BROMODOMAIN ADJACENT TO ZINC FINGER DOMAIN, 2A	Formin homology 2 domain (FH2 domain)	Chromatin remodeling complex WSTF-ISWI, large subunit (contains heterochromatin localization, PHD and BROMO domains); C-term missing; [B]	PF15613|PF02791|PF10537	Williams-Beuren syndrome DDT (WSD), D-TOX E motif|DDT domain|ATP-utilising chromatin assembly and remodelling N-terminal	IPR028941,IPR013136,IPR018501	-|WHIM2 domain|WSTF/Acf1/Cbp146|DDT domain
MarpolrudCA_g523	Mp1g09390	ns					core							0	0	0	0	0	0	0	0	0	1	0	0	0	0	0	0	0	0	0	0	1	0	0	0	0			BROMODOMAIN ADJACENT TO ZINC FINGER DOMAIN, 2A	Formin homology 2 domain (FH2 domain)	Chromatin remodeling complex WSTF-ISWI, large subunit (contains heterochromatin localization, PHD and BROMO domains); C-term missing; [B]	PF15613|PF02791|PF10537	Williams-Beuren syndrome DDT (WSD), D-TOX E motif|DDT domain|ATP-utilising chromatin assembly and remodelling N-terminal	IPR028941,IPR013136,IPR018501	-|WHIM2 domain|WSTF/Acf1/Cbp146|DDT domain
MarpolrudCA_g524	Mp1g09380	ns	ns	ns			core				down	down	down	0	0	0	0	0	0	0	0	0	0	0	0	-1	0	0	0	0	0	0	0	0	0	0	0	0			PROTEIN KINASE SUPERFAMILY PROTEIN	Protein kinase-like (PK-like)				IPR000719,IPR011009	Protein kinase domain|-|Protein kinase-like domain superfamily	GO:0005524,GO:0006468,GO:0004672	ATP binding|protein phosphorylation|protein kinase activity
MarpolrudCA_g526	Mp1g09370	ns	ns	ns			accessory			up		up		0	0	-1	-1	0	1	0	-1	-1	-1	0	0	0	0	-1	-1	-1	0	0	0	0	1	0	-1	-1			GALACTOSE OXIDASE/KELCH REPEAT PROTEIN-RELATED,-	Kelch motif,F-box domain	Proteins containing BTB/POZ and Kelch domains, involved in regulatory/signal transduction processes; N-term missing; [TR]	PF01344	Kelch motif	IPR015915,IPR036047,IPR006652	Kelch-type beta propeller|F-box-like domain superfamily|Kelch repeat type 1|-	GO:0005515	protein binding
MarpolrudCA_g527	Mp1g09350	ns	ns	ns			core							0	0	0	0	0	1	0	0	0	0	0	0	0	0	0	0	0	1	1	1	1	1	0	0	0	MpABCE1		ABC TRANSPORTER I FAMILY MEMBER 1	P-loop containing nucleoside triphosphate hydrolases	Lipid exporter ABCA1 and related proteins, ABC superfamily; N-term missing; [IR]	PF00005	ABC transporter	IPR003593,IPR005895,IPR027417,IPR003439,IPR017871	AAA+ ATPase domain|ABC transporter, haem export, CcmA|P-loop containing nucleoside triphosphate hydrolase|ABC transporter-like|ABC transporter, conserved site|-	GO:0017004,GO:0005524,GO:0042626,GO:0022857	cytochrome complex assembly|ATP binding|ATPase-coupled transmembrane transporter activity|transmembrane transporter activity
MarpolrudCA_g528	Mp1g09340	ns	ns	ns			core							0	0	0	0	0	0	0	0	0	0	0	0	0	0	0	0	0	1	0	0	1	0	0	0	0			-						-
MarpolrudCA_g529	Mp1g09330	ns	ns	ns			core							0	0	0	0	0	0	0	0	0	0	0	0	0	0	0	0	0	0	0	0	0	0	0	0	0			D-TYROSYL-TRNA TYR DEACYLASE,D-AMINOACYL-TRNA DEACYLASE 1	DTD-like	D-Tyr-tRNA (Tyr) deacylase; [J]	PF02580	D-Tyr-tRNA(Tyr) deacylase	IPR003732,IPR023509	D-aminoacyl-tRNA deacylase DTD|-|D-aminoacyl-tRNA deacylase-like superfamily	GO:0051499,GO:0002161,GO:0005737	D-aminoacyl-tRNA deacylase activity|aminoacyl-tRNA editing activity|cytoplasm
MarpolrudCA_g530	Mp1g09320	ns	ns	ns			core							0	0	0	0	0	0	0	0	0	0	0	0	0	0	0	0	0	0	0	0	0	0	0	0	0			PHOSPHATIDYLINOSITOL GLYCAN, CLASS C,PHOSPHATIDYLINOSITOL N-ACETYLGLUCOSAMINYLTRANSFERASE SUBUNIT C		N-acetylglucosaminyltransferase complex, subunit PIG-C/GPI2, required for phosphatidylinositol biosynthesis; [I]	PF06432	Phosphatidylinositol N-acetylglucosaminyltransferase	IPR009450	-|Phosphatidylinositol N-acetylglucosaminyltransferase subunit C	GO:0006506,GO:0016021,GO:0017176	GPI anchor biosynthetic process|integral component of membrane|phosphatidylinositol N-acetylglucosaminyltransferase activity
MarpolrudCA_g531	Mp1g09310	ns					core			down	down	down	down	0	0	0	-1	0	-1	-1	-1	-1	-1	0	0	0	0	0	0	0	-1	-1	-1	-1	-1	-1	0	0			NITRATE, FORMATE, IRON DEHYDROGENASE,CASP-LIKE PROTEIN 4A3			PF04535	Domain of unknown function (DUF588)	IPR006702	-|Casparian strip membrane protein domain
MarpolrudCA_g532	Mp1g09310	ns	ns	ns			core			down	down	down	down	0	0	0	-1	0	-1	-1	-1	-1	-1	0	0	0	0	0	0	0	-1	-1	-1	-1	-1	-1	0	0			NITRATE, FORMATE, IRON DEHYDROGENASE,CASP-LIKE PROTEIN 4A3			PF04535	Domain of unknown function (DUF588)	IPR006702	-|Casparian strip membrane protein domain
MarpolrudCA_g533	Mp1g09300	ns	ns	ns			core				down		down	0	0	1	0	1	1	1	1	1	1	1	1	1	1	1	1	0	1	1	1	1	1	1	1	0			PHOSPHOGLUCAN, WATER DIKINASE, CHLOROPLASTIC	Starch-binding domain-like,Glutathione synthetase ATP-binding domain-like		PF01326|PF00686	Pyruvate phosphate dikinase, AMP/ATP-binding domain|Starch binding domain	IPR002192,IPR013815,IPR013783,IPR013784,IPR002044	Pyruvate phosphate dikinase, AMP/ATP-binding|ATP-grasp fold, subdomain 1|-|Immunoglobulin-like fold|Carbohydrate-binding-like fold|Carbohydrate binding module family 20	GO:2001070,GO:0016301,GO:0005524,GO:0016310,GO:0030246	starch binding|kinase activity|ATP binding|phosphorylation|carbohydrate binding
MarpolrudCA_g535	Mp1g09290	ns	ns	ns			core	Mature cells at D1;Undefined cells		down			down	0	0	0	0	0	-1	-1	-1	-1	-1	0	0	0	0	0	0	0	-1	-1	-1	-1	-1	0	0	0	MpPOD3		PEROXIDASE 25-RELATED,PEROXIDASE	Heme-dependent peroxidases		PF00141	Peroxidase	IPR033905,IPR010255,IPR002016,IPR019793,IPR000823	-|Secretory peroxidase|Haem peroxidase superfamily|Haem peroxidase|Peroxidases heam-ligand binding site|Plant peroxidase	GO:0020037,GO:0006979,GO:0004601,GO:0042744	heme binding|response to oxidative stress|peroxidase activity|hydrogen peroxide catabolic process
MarpolrudCA_g536	Mp1g09290	ns					core	Mature cells at D1;Undefined cells		down			down	0	0	0	0	0	-1	-1	-1	-1	-1	0	0	0	0	0	0	0	-1	-1	-1	-1	-1	0	0	0	MpPOD3		PEROXIDASE 25-RELATED,PEROXIDASE	Heme-dependent peroxidases		PF00141	Peroxidase	IPR033905,IPR010255,IPR002016,IPR019793,IPR000823	-|Secretory peroxidase|Haem peroxidase superfamily|Haem peroxidase|Peroxidases heam-ligand binding site|Plant peroxidase	GO:0020037,GO:0006979,GO:0004601,GO:0042744	heme binding|response to oxidative stress|peroxidase activity|hydrogen peroxide catabolic process
MarpolrudCA_g537	Mp1g09280	ns	ns	ns			core							0	0	0	0	0	0	0	0	0	0	0	0	0	0	0	0	0	0	0	0	0	0	0	0	0			OS07G0100500 PROTEIN						-
MarpolrudCA_g538	Mp1g09270	ns	ns	ns			core							0	0	0	0	0	0	0	0	0	0	0	0	0	0	0	0	0	0	0	0	0	0	0	0	0			ACI13						-
MarpolrudCA_g539	Mp1g09260	ns	ns	ns			core							0	0	0	0	0	0	0	0	0	0	0	0	0	0	0	0	0	0	0	0	1	0	0	0	0			OS02G0208700 PROTEIN,OS02G0208700 PROTEIN	Kelch motif,F-box domain	Proteins containing BTB/POZ and Kelch domains, involved in regulatory/signal transduction processes; N-term missing; [TR]			IPR036047,IPR044595,IPR006652,IPR015915	F-box-like domain superfamily|F-box/kelch-repeat protein KMD1/2-like|Kelch repeat type 1|Kelch-type beta propeller|-	GO:2000762,GO:0005515,GO:0080037	regulation of phenylpropanoid metabolic process|protein binding|negative regulation of cytokinin-activated signaling pathway
MarpolrudCA_g540	Mp1g09250	ns	ns	ns			accessory							0	0	0	0	0	0	0	0	0	0	0	0	0	0	0	0	0	0	0	0	0	-1	0	0	0			ATP-DEPENDENT KINASE YFH7,URIDINE KINASE	P-loop containing nucleoside triphosphate hydrolases	Predicted panthothenate kinase/uridine kinase-related protein; N-term missing; [FH]	PF00485	Phosphoribulokinase / Uridine kinase family	IPR006083,IPR027417	-|Phosphoribulokinase/uridine kinase|P-loop containing nucleoside triphosphate hydrolase	GO:0016301,GO:0005524	kinase activity|ATP binding
MarpolrudCA_g541	Mp1g09240	ns	ns	ns			core				down			1	0	0	1	0	0	1	1	1	1	0	1	1	1	1	1	1	1	1	1	-1	-1	1	1	0			DEHYDROGENASE, PUTATIVE (AFU_ORTHOLOGUE AFUA_5G03930)-RELATED,ZINC-TYPE ALCOHOL DEHYDROGENASE-LIKE	GroES-like,NAD(P)-binding Rossmann-fold domains	Sorbitol dehydrogenase; [Q]	PF00107|PF08240	Zinc-binding dehydrogenase|Alcohol dehydrogenase GroES-like domain	IPR002328,IPR011032,IPR036291,IPR020843,IPR013149,IPR013154	Alcohol dehydrogenase, zinc-type, conserved site|GroES-like superfamily|NAD(P)-binding domain superfamily|-|Polyketide synthase, enoylreductase domain|Alcohol dehydrogenase, C-terminal|Alcohol dehydrogenase, N-terminal	GO:0016491,GO:0008270	oxidoreductase activity|zinc ion binding
MarpolrudCA_g542	Mp1g09210	ns	ns	ns			core				up			0	0	0	0	0	0	0	0	0	0	0	0	0	0	0	0	0	0	0	0	0	-1	0	0	0									-
MarpolrudCA_g544	Mp1g09170	ns	ns	ns			core							0	0	0	0	0	0	0	0	0	0	0	0	0	0	0	0	0	0	0	0	0	0	0	0	0			COMM DOMAIN CONTAINING PROTEIN 2			PF07258	COMM domain	IPR017920,IPR037354	COMM domain|COMM domain-containing protein 2
MarpolrudCA_g545	Mp1g09160	ns	ns	ns			core							0	0	0	0	0	0	0	0	0	0	0	0	0	0	0	0	0	0	1	0	0	0	0	0	0			FANCONI ANEMIA GROUP E PROTEIN			PF11510	Fanconi Anaemia group E protein FANCE	IPR039685,IPR021025	Fanconi anemia group E protein|Fanconi Anaemia group E protein, C-terminal|-	GO:0036297,GO:0043240	interstrand cross-link repair|Fanconi anaemia nuclear complex
MarpolrudCA_g546	Mp1g09150	ns	ns	ns			core							0	0	0	0	0	0	0	0	0	0	0	0	0	0	0	0	0	0	0	0	0	0	0	0	0			DEUBIQUITINASE OTUD6B,OTU DOMAIN CONTAINING PROTEIN	Cysteine proteinases	OTU (ovarian tumor)-like cysteine protease; [TO]	PF02338	OTU-like cysteine protease	IPR003323,IPR038765	OTU domain|-|Papain-like cysteine peptidase superfamily
MarpolrudCA_g547	Mp1g09140	ns	ns	ns			accessory							0	0	0	-1	0	0	0	0	0	0	0	0	0	0	0	0	0	0	0	0	0	-1	0	0	0			MRNA EXPORT FACTOR AND BUB3,MITOTIC CHECKPOINT PROTEIN BUB3.2	WD40 repeat-like	Mitotic spindle checkpoint protein BUB3, WD repeat superfamily; [D]	PF00400	WD domain, G-beta repeat	IPR001680,IPR020472,IPR015943,IPR017986,IPR036322	-|WD40 repeat|G-protein beta WD-40 repeat|WD40/YVTN repeat-like-containing domain superfamily|WD40-repeat-containing domain|WD40-repeat-containing domain superfamily	GO:0005515	protein binding
MarpolrudCA_g548	Mp1g09130						core																																		TRANSCRIPTION FACTOR GTE11-RELATED,TRANSCRIPTION FACTOR GTE8	Bromodomain	Transcription initiation factor TFIID, subunit BDF1 and related bromodomain proteins; N-term missing; C-term missing; [K]	PF00439	Bromodomain	IPR036427,IPR001487	Bromodomain-like superfamily|Bromodomain|-	GO:0005515	protein binding
MarpolrudCA_g550	Mp1g09120	up	ns	up			core	Undefined cells;Undefined cells		up	up	up	up
MarpolrudCA_g551	Mp1g09110	ns	ns	ns			core				up	up	up	0	0	0	0	0	-1	0	0	0	0	0	0	0	0	0	0	0	-1	-1	-1	0	0	0	0	0			RIBONUCLEOSIDE-DIPHOSPHATE REDUCTASE SMALL CHAIN,RIBONUCLEOSIDE-DIPHOSPHATE REDUCTASE SMALL CHAIN	Ferritin-like	Ribonucleotide reductase, beta subunit; [F]	PF00268	Ribonucleotide reductase, small chain	IPR012348,IPR033909,IPR009078,IPR000358,IPR030475	-|Ribonucleotide reductase-like|Ribonucleotide reductase small subunit|Ferritin-like superfamily|Ribonucleotide reductase small subunit family|Ribonucleotide reductase small subunit, acitve site	GO:0009263,GO:0016491	deoxyribonucleotide biosynthetic process|oxidoreductase activity
MarpolrudCA_g552	Mp1g09100	up	ns	ns			core			up	up	up	up	0	0	0	0	0	0	0	0	0	0	0	0	0	0	0	0	0	0	0	0	0	0	1	0	0			SAM-DEPENDENT METHYLTRANSFERASE SUPERFAMILY PROTEIN,S-ADENOSYL-L-METHIONINE-DEPENDENT METHYLTRANSFERASES SUPERFAMILY PROTEIN	S-adenosyl-L-methionine-dependent methyltransferases				IPR029063	S-adenosyl-L-methionine-dependent methyltransferase|-
MarpolrudCA_g553	Mp1g09100	up	ns	ns			core			up	up	up	up	0	0	0	0	0	0	0	0	0	0	0	0	0	0	0	0	0	0	0	0	0	0	1	0	0			SAM-DEPENDENT METHYLTRANSFERASE SUPERFAMILY PROTEIN,S-ADENOSYL-L-METHIONINE-DEPENDENT METHYLTRANSFERASES SUPERFAMILY PROTEIN	S-adenosyl-L-methionine-dependent methyltransferases				IPR029063	S-adenosyl-L-methionine-dependent methyltransferase|-
MarpolrudCA_g554	Mp1g09090	ns	ns	ns			core							0	0	0	0	1	0	0	0	0	0	1	1	1	0	0	0	0	0	0	0	0	1	0	0	0	MpHDM2		-,HYPOXIA-INDUCIBLE FACTOR 1 ALPHA INHIBITOR-RELATED	Clavaminate synthase-like	Uncharacterized conserved protein, contains JmjC domain; [BT]	PF13621	Cupin-like domain	IPR041667,IPR003347	Cupin-like domain 8|-|JmjC domain
MarpolrudCA_g555	Mp1g09080	ns	ns	ns			core						up	0	0	0	0	0	0	0	0	0	0	0	0	1	0	0	0	0	0	0	0	0	1	1	0	0			ERYTHROID DIFFERENTIATION-RELATED FACTOR 1						-
MarpolrudCA_g556	Mp1g09080	ns	ns	ns			core						up	0	0	0	0	0	0	0	0	0	0	0	0	1	0	0	0	0	0	0	0	0	1	1	0	0			ERYTHROID DIFFERENTIATION-RELATED FACTOR 1						-
MarpolrudCA_g557	Mp1g09070	ns	ns	ns			core	Mucilage hairs						0	0	0	0	1	0	0	0	0	0	1	1	1	0	0	0	0	0	0	0	0	0	0	0	0			SRP-INDEPENDENT TARGETING PROTEIN 3		Protein involved in inorganic phosphate transport; [P]	PF10032	Phosphate transport (Pho88)	IPR012098	SRP-independent targeting protein 3|-	GO:0045047,GO:0005783	protein targeting to ER|endoplasmic reticulum
MarpolrudCA_g558	Mp1g09070	ns					core	Mucilage hairs						0	0	0	0	1	0	0	0	0	0	1	1	1	0	0	0	0	0	0	0	0	0	0	0	0			SRP-INDEPENDENT TARGETING PROTEIN 3		Protein involved in inorganic phosphate transport; [P]	PF10032	Phosphate transport (Pho88)	IPR012098	SRP-independent targeting protein 3|-	GO:0045047,GO:0005783	protein targeting to ER|endoplasmic reticulum
MarpolrudCA_g559	Mp1g09060	ns	ns	ns			core							0	0	0	0	0	0	0	0	0	0	0	0	0	0	0	0	0	0	0	0	0	0	0	0	0			DNA2/NAM7 HELICASE FAMILY MEMBER,HELICASE WITH ZINC FINGER 2	P-loop containing nucleoside triphosphate hydrolases	DNA helicase; [L]	PF13087|PF13086	AAA domain	IPR003593,IPR041679,IPR014001,IPR027417,IPR041677,IPR004483	-|AAA+ ATPase domain|DNA2/NAM7 helicase-like, C-terminal|Helicase superfamily 1/2, ATP-binding domain|P-loop containing nucleoside triphosphate hydrolase|DNA2/NAM7 helicase, helicase domain|Helicase SMUBP-2/Hcs1-like	GO:0005524,GO:0004386,GO:0003677	ATP binding|helicase activity|DNA binding
MarpolrudCA_g561	Mp1g09040	ns	ns	ns			accessory							0	0	0	0	1	0	0	0	0	0	1	1	1	0	0	0	0	0	0	0	0	0	0	0	0	MpC3H5		PUMILIO HOMOLOG 12,RNA BINDING PROTEIN PUMILIO-RELATED	CCCH zinc finger,ARM repeat	Translational repressor MPT5/PUF4 and related RNA-binding proteins (Puf superfamily); N-term missing; [J]	PF18345|PF00806	Zinc finger domain|Pumilio-family RNA binding repeat	IPR001313,IPR000571,IPR033133,IPR036855,IPR016024,IPR033712,IPR011989	-|Pumilio RNA-binding repeat|Zinc finger, CCCH-type|Pumilio homology domain|Zinc finger, CCCH-type superfamily|Armadillo-type fold|Pumilio, RNA binding domain|Armadillo-like helical	GO:0003723,GO:0046872	RNA binding|metal ion binding
MarpolrudCA_g562	Mp1g09030	ns	ns	ns			core							0	0	0	0	0	1	0	0	0	0	0	0	0	0	0	0	0	0	0	0	0	1	0	0	0			UNCHARACTERIZED PUTATIVE METHYLTRANSFERASE,PROTEIN-LYSINE N-METHYLTRANSFERASE EFM1	SET domain,RuBisCo LSMT C-terminal, substrate-binding domain	N-methyltransferase; C-term missing; [R]	PF09273	Rubisco LSMT substrate-binding	IPR036464,IPR015353	Rubisco LSMT, substrate-binding domain superfamily|-|Rubisco LSMT, substrate-binding domain
MarpolrudCA_g563	Mp1g09020	up	ns	ns			core	Air pore cells						0	0	0	0	0	0	0	0	0	0	0	0	0	0	0	0	0	0	0	0	0	0	0	0	0	MpH2A.Z		HISTONE H2A,HISTONE H2A	Histone-fold	Histone 2A; [B]	PF16211|PF00125	C-terminus of histone H2A|Core histone H2A/H2B/H3/H4	IPR002119,IPR032458,IPR032454,IPR009072,IPR007125	Histone H2A|Histone H2A conserved site|Histone H2A, C-terminal domain|-|Histone-fold|Histone H2A/H2B/H3	GO:0000786,GO:0046982,GO:0003677	nucleosome|protein heterodimerization activity|DNA binding
MarpolrudCA_g564	Mp1g08990	up	ns	up			accessory		up		up	up		0	1	0	0	0	-1	-1	0	0	-1	1	0	0	1	0	0	0	-1	-1	-1	-1	-1	0	1	-1	MpPR1a		CYSTEINE-RICH SECRETORY PROTEIN-RELATED,CAP (CYSTEINE-RICH SECRETORY PROTEINS, ANTIGEN 5, AND PATHOGENESIS-RELATED 1 PROTEIN) SUPERFAMILY PROTEIN	PR-1-like	Defense-related protein containing SCP domain; [S]	PF00188	Cysteine-rich secretory protein family	IPR001283,IPR014044,IPR018244,IPR002413,IPR035940	-|Cysteine-rich secretory protein-related|CAP domain|Allergen V5/Tpx-1-related, conserved site|Venom allergen 5-like|CAP superfamily	GO:0005576	extracellular region
MarpolrudCA_g565	Mp1g08970	ns	ns	ns			accessory							0	0	0	0	0	0	0	0	0	0	0	0	0	0	0	0	0	0	0	0	0	0	0	0	0			GOLGIN FAMILY A PROTEIN						-
MarpolrudCA_g567	Mp1g08960	ns	up	ns			core		up	up	up	up	up	0	0	0	0	0	0	0	0	0	0	0	0	1	0	0	0	0	0	0	0	0	0	1	0	0	MpWRKY6	transcription factor, WRKY	WRKY TRANSCRIPTION FACTOR 21-RELATED,WRKY TRANSCRIPTION FACTOR 55	WRKY DNA-binding domain		PF03106	WRKY DNA -binding domain	IPR044810,IPR036576,IPR003657	WRKY transcription factor, plant|-|WRKY domain superfamily|WRKY domain	GO:0043565,GO:0003700,GO:0006355	sequence-specific DNA binding|DNA-binding transcription factor activity|regulation of transcription, DNA-templated
MarpolrudCA_g568	Mp1g08950						accessory																																								-
MarpolrudCA_g569	Mp1g08940	ns	ns	ns										0	0	0	0	0	0	0	0	0	0	0	0	0	0	0	0	0	0	0	0	0	0	0	0	0	MpRAB5	RAB GTPase	DRAB5-RELATED,RAS-RELATED PROTEIN RABF2B	P-loop containing nucleoside triphosphate hydrolases	GTPase Rab5/YPT51 and related small G protein superfamily GTPases; [U]	PF00071	Ras family	IPR005225,IPR027417,IPR001806	-|Small GTP-binding protein domain|P-loop containing nucleoside triphosphate hydrolase|Small GTPase	GO:0005525,GO:0003924	GTP binding|GTPase activity
MarpolrudCA_g570	Mp1g08930						accessory							0	0	0	0	0	0	0	0	0	0	0	0	0	0	0	0	0	0	0	0	0	0	0	0	0									-
MarpolrudCA_g571	Mp1g08920	ns	ns	ns			core							0	0	0	0	0	0	0	0	0	0	0	0	0	0	0	0	0	0	0	0	1	0	0	0	0			RING-TYPE E3 UBIQUITIN TRANSFERASE,RING-TYPE E3 UBIQUITIN TRANSFERASE	ARM repeat,RING/U-box	Armadillo repeat protein VAC8 required for vacuole fusion, inheritance and cytosol-to-vacuole protein targeting; N-term missing; [U]	PF00514|PF04564	Armadillo/beta-catenin-like repeat|U-box domain	IPR036537,IPR011989,IPR013083,IPR016024,IPR003613,IPR000225	-|Adaptor protein Cbl, N-terminal domain superfamily|Armadillo-like helical|Zinc finger, RING/FYVE/PHD-type|Armadillo-type fold|U box domain|Armadillo	GO:0004842,GO:0005515,GO:0016567	ubiquitin-protein transferase activity|protein binding|protein ubiquitination
MarpolrudCA_g572	Mp1g08910	ns	ns	ns			core							0	0	0	0	0	0	0	0	0	0	0	0	0	0	0	0	0	0	0	0	0	0	0	0	0			-						-
MarpolrudCA_g573	Mp1g08900	ns	ns	ns			core			up	up	up	up	0	0	0	0	0	0	0	0	0	0	0	0	0	0	0	0	0	0	0	0	0	0	0	0	0			OS08G0130000 PROTEIN,OS08G0130000 PROTEIN	CorA soluble domain-like,Magnesium transport protein CorA, transmembrane region		PF01544	CorA-like Mg2+ transporter protein	IPR002523	-|Mg2+ transporter protein, CorA-like/Zinc transport protein ZntB	GO:0055085,GO:0016020,GO:0030001,GO:0046873	transmembrane transport|membrane|metal ion transport|metal ion transmembrane transporter activity
MarpolrudCA_g574	Mp1g08900	ns	ns	ns			core			up	up	up	up	0	0	0	0	0	0	0	0	0	0	0	0	0	0	0	0	0	0	0	0	0	0	0	0	0			OS08G0130000 PROTEIN,OS08G0130000 PROTEIN	CorA soluble domain-like,Magnesium transport protein CorA, transmembrane region		PF01544	CorA-like Mg2+ transporter protein	IPR002523	-|Mg2+ transporter protein, CorA-like/Zinc transport protein ZntB	GO:0055085,GO:0016020,GO:0030001,GO:0046873	transmembrane transport|membrane|metal ion transport|metal ion transmembrane transporter activity
MarpolrudCA_g575	Mp1g08890	ns					core							0	0	0	0	0	0	0	0	0	0	0	0	0	0	0	0	0	0	0	0	1	0	0	0	0	MpWRKY5	transcription factor, WRKY	WRKY TRANSCRIPTION FACTOR 1,WRKY TRANSCRIPTION FACTOR PROTEIN 1-RELATED	WRKY DNA-binding domain		PF03106	WRKY DNA -binding domain	IPR044810,IPR003657,IPR036576	WRKY transcription factor, plant|-|WRKY domain|WRKY domain superfamily	GO:0043565,GO:0003700,GO:0006355	sequence-specific DNA binding|DNA-binding transcription factor activity|regulation of transcription, DNA-templated
MarpolrudCA_g576	Mp1g08890	ns	ns	ns			core							0	0	0	0	0	0	0	0	0	0	0	0	0	0	0	0	0	0	0	0	1	0	0	0	0	MpWRKY5	transcription factor, WRKY	WRKY TRANSCRIPTION FACTOR 1,WRKY TRANSCRIPTION FACTOR PROTEIN 1-RELATED	WRKY DNA-binding domain		PF03106	WRKY DNA -binding domain	IPR044810,IPR003657,IPR036576	WRKY transcription factor, plant|-|WRKY domain|WRKY domain superfamily	GO:0043565,GO:0003700,GO:0006355	sequence-specific DNA binding|DNA-binding transcription factor activity|regulation of transcription, DNA-templated
MarpolrudCA_g577	Mp1g08870	ns	ns	ns			core							0	0	0	0	0	1	0	0	0	0	0	0	0	0	0	0	0	1	1	1	0	0	0	0	0			N6-ADENOSINE-METHYLTRANSFERASE,N6-ADENOSINE-METHYLTRANSFERASE CATALYTIC SUBUNIT	S-adenosyl-L-methionine-dependent methyltransferases	Predicted N6-adenine RNA methylase; N-term missing; [A]	PF05063	MT-A70	IPR029063,IPR007757	-|S-adenosyl-L-methionine-dependent methyltransferase|MT-A70-like
MarpolrudCA_g580	Mp1g08860	ns	ns	ns			core							0	0	0	0	0	0	0	0	0	0	0	0	0	0	0	0	0	0	0	0	0	1	0	0	0	MpETR1	Potentially binds ethylene. Potential ortholog to AtETR family	ETHYLENE RECEPTOR 1,TWO-COMPONENT SENSOR HISTIDINE KINASE	Homodimeric domain of signal transducing histidine kinase,GAF domain-like,CheY-like,ATPase domain of HSP90 chaperone/DNA topoisomerase II/histidine kinase	Sensory transduction histidine kinase; [T]	PF01590|PF02518|PF00072|PF00512	GAF domain|Histidine kinase-, DNA gyrase B-, and HSP90-like ATPase|Response regulator receiver domain|His Kinase A (phospho-acceptor) domain	IPR011006,IPR003018,IPR005467,IPR004358,IPR003594,IPR036097,IPR001789,IPR029016,IPR003661,IPR014525,IPR036890	-|CheY-like superfamily|GAF domain|Histidine kinase domain|Signal transduction histidine kinase-related protein, C-terminal|Histidine kinase/HSP90-like ATPase|Signal transduction histidine kinase, dimerisation/phosphoacceptor domain superfamily|Signal tra	GO:0038199,GO:0004672,GO:0000160,GO:0007165,GO:0005789,GO:0016772,GO:0051740,GO:0005515,GO:0009723,GO:0016310,GO:0000155	ethylene receptor activity|protein kinase activity|phosphorelay signal transduction system|signal transduction|endoplasmic reticulum membrane|transferase activity, transferring phosphorus-containing groups|ethylene binding|protein binding|response to ethylene|phosphorylation|phosphorelay sensor kinase activity
MarpolrudCA_g583	Mp1g08840	ns	ns	ns			core				down	down		0	0	0	0	0	0	0	0	0	0	0	0	0	0	0	0	0	0	0	0	0	0	0	0	0			-,ATP-DEPENDENT CLP PROTEASE	P-loop containing nucleoside triphosphate hydrolases	Chaperone HSP104 and related ATP-dependent Clp proteases; N-term missing; C-term missing; [O]	PF07724	AAA domain (Cdc48 subfamily)	IPR003959,IPR001270,IPR027417	ATPase, AAA-type, core|-|ClpA/B family|P-loop containing nucleoside triphosphate hydrolase	GO:0005524,GO:0016887	ATP binding|ATPase activity
MarpolrudCA_g584	Mp1g08830						accessory																																		CRS1 / YHBY (CRM) DOMAIN-CONTAINING PROTEIN,CRS1 / YHBY (CRM) DOMAIN-CONTAINING PROTEIN	YhbY-like	Poly(A)-specific exoribonuclease PARN; C-term missing; [L]	PF01985	CRS1 / YhbY (CRM) domain	IPR035920,IPR001890	YhbY-like superfamily|RNA-binding, CRM domain|-	GO:0003723	RNA binding
MarpolrudCA_g585	Mp1g08830						accessory																																		CRS1 / YHBY (CRM) DOMAIN-CONTAINING PROTEIN,CRS1 / YHBY (CRM) DOMAIN-CONTAINING PROTEIN	YhbY-like	Poly(A)-specific exoribonuclease PARN; C-term missing; [L]	PF01985	CRS1 / YhbY (CRM) domain	IPR035920,IPR001890	YhbY-like superfamily|RNA-binding, CRM domain|-	GO:0003723	RNA binding
MarpolrudCA_g586	Mp1g08830						accessory																																		CRS1 / YHBY (CRM) DOMAIN-CONTAINING PROTEIN,CRS1 / YHBY (CRM) DOMAIN-CONTAINING PROTEIN	YhbY-like	Poly(A)-specific exoribonuclease PARN; C-term missing; [L]	PF01985	CRS1 / YhbY (CRM) domain	IPR035920,IPR001890	YhbY-like superfamily|RNA-binding, CRM domain|-	GO:0003723	RNA binding
MarpolrudCA_g587	Mp1g08830						accessory																																		CRS1 / YHBY (CRM) DOMAIN-CONTAINING PROTEIN,CRS1 / YHBY (CRM) DOMAIN-CONTAINING PROTEIN	YhbY-like	Poly(A)-specific exoribonuclease PARN; C-term missing; [L]	PF01985	CRS1 / YhbY (CRM) domain	IPR035920,IPR001890	YhbY-like superfamily|RNA-binding, CRM domain|-	GO:0003723	RNA binding
MarpolrudCA_g588	Mp1g08820	ns	ns	ns			core							0	0	0	0	0	0	0	0	0	0	0	0	0	0	0	0	0	0	0	0	0	0	0	0	0			GAMMA-TUBULIN COMPLEX COMPONENT 2,GAMMA TUBULIN COMPLEX PROTEIN		Gamma-tubulin complex, DGRIP84/SPC97 component; [Z]	PF17681|PF04130	Gamma tubulin complex component N-terminal|Gamma tubulin complex component C-terminal	IPR041470,IPR042241,IPR040457,IPR007259	-|Gamma tubulin complex component protein, N-terminal|Gamma-tubulin complex, C-terminal domain superfamily|Gamma tubulin complex component, C-terminal|Gamma-tubulin complex component protein	GO:0000226,GO:0007020,GO:0000922,GO:0005815,GO:0043015	microtubule cytoskeleton organization|microtubule nucleation|spindle pole|microtubule organizing center|gamma-tubulin binding
MarpolrudCA_g589	Mp1g08810	ns	ns	ns			core							0	0	0	0	0	0	0	0	0	0	0	0	0	0	0	0	0	0	0	0	0	0	0	0	0			CGI-12 PROTEIN-RELATED,TRANSCRIPTION TERMINATION FACTOR MTERF6, CHLOROPLASTIC/MITOCHONDRIAL		Mitochondrial transcription termination factor, mTERF; N-term missing; [KR]	PF02536	mTERF	IPR003690,IPR038538	Transcription termination factor, mitochondrial/chloroplastic|-|MTERF superfamily, mitochondrial/chloroplastic	GO:0003690,GO:0006355	double-stranded DNA binding|regulation of transcription, DNA-templated
MarpolrudCA_g592	Mp1g08790	ns	ns	ns			core						up	0	0	0	0	0	-1	-1	0	0	-1	0	0	0	1	0	0	0	-1	-1	-1	-1	-1	0	0	0	MpRLK-Pelle_L-LEC1		-,L-TYPE LECTIN-DOMAIN CONTAINING RECEPTOR KINASE VIII.1	Concanavalin A-like lectins/glucanases,Protein kinase-like (PK-like)	Serine/threonine protein kinase; [T]	PF00069|PF00139	Protein kinase domain|Legume lectin domain	IPR017441,IPR019825,IPR013320,IPR000719,IPR001220,IPR011009,IPR008271	-|Protein kinase, ATP binding site|Legume lectin, beta chain, Mn/Ca-binding site|Concanavalin A-like lectin/glucanase domain superfamily|Protein kinase domain|Legume lectin domain|Protein kinase-like domain superfamily|Serine/threonine-protein kinase, act	GO:0030246,GO:0005524,GO:0006468,GO:0004672	carbohydrate binding|ATP binding|protein phosphorylation|protein kinase activity
MarpolrudCA_g593	Mp1g08780	ns	ns	ns			core							0	0	0	0	0	0	0	0	0	0	0	0	0	0	0	0	0	0	0	0	0	0	0	0	0			DNA REPAIR/TRANSCRIPTION PROTEIN MET18/MMS19	ARM repeat	DNA repair/transcription protein Mms19; [LK]	PF12460|PF14500	RNAPII transcription regulator C-terminal|Dos2-interacting transcription regulator of RNA-Pol-II	IPR011989,IPR016024,IPR024687,IPR039920,IPR029240	-|Armadillo-like helical|Armadillo-type fold|MMS19, C-terminal|DNA repair/transcription protein MET18/MMS19|MMS19, N-terminal	GO:0097428	protein maturation by iron-sulfur cluster transfer
MarpolrudCA_g595	Mp1g08750	ns					accessory							0	0	0	0	0	0	0	0	0	0	0	0	0	0	0	0	0	0	0	0	0	0	0	0	0			PALMITOYLTRANSFERASE ZDHHC16		Predicted DHHC-type Zn-finger protein; [R]	PF01529	DHHC palmitoyltransferase	IPR001594,IPR039859	-|Palmitoyltransferase, DHHC domain|Palmitoyltransferase ZDHHC16	GO:0016409	palmitoyltransferase activity
MarpolrudCA_g596	Mp1g08750	ns	ns	ns			accessory							0	0	0	0	0	0	0	0	0	0	0	0	0	0	0	0	0	0	0	0	0	0	0	0	0			PALMITOYLTRANSFERASE ZDHHC16		Predicted DHHC-type Zn-finger protein; [R]	PF01529	DHHC palmitoyltransferase	IPR001594,IPR039859	-|Palmitoyltransferase, DHHC domain|Palmitoyltransferase ZDHHC16	GO:0016409	palmitoyltransferase activity
MarpolrudCA_g598	Mp1g08740	ns	ns	ns			core	Gemma cells						0	0	0	0	0	0	0	0	0	0	0	0	0	0	0	0	0	0	0	0	0	0	0	0	0			PROTEIN, PUTATIVE-RELATED,OS08G0107100 PROTEIN-RELATED						-
MarpolrudCA_g599	Mp1g08730	ns	ns	ns			core							0	0	0	0	0	0	0	0	0	0	0	0	0	0	0	0	0	0	0	0	0	0	0	0	0			DYNACTIN SUBUNIT P25,GAMMA CARBONIC ANHYDRASE-LIKE 1, MITOCHONDRIAL	Trimeric LpxA-like enzymes	Dynactin, subunit p25; [Z]	PF00132	Bacterial transferase hexapeptide (six repeats)	IPR001451,IPR011004	-|Hexapeptide repeat|Trimeric LpxA-like superfamily
MarpolrudCA_g601	Mp1g08720	ns	ns	ns			core							0	0	0	0	-1	0	0	0	0	0	-1	-1	-1	0	0	0	0	0	0	0	0	0	0	0	0			CCR4-NOT TRANSCRIPTION COMPLEX SUBUNIT 3,CCR4 NOT-RELATED		CCR4-NOT transcriptional regulation complex, NOT5 subunit; N-term missing; [K]	PF04153|PF04065	NOT2 / NOT3 / NOT5 family|Not1 N-terminal domain, CCR4-Not complex component	IPR007282,IPR040168,IPR038635,IPR007207,IPR012270	-|NOT2/NOT3/NOT5, C-terminal|Not2/Not3/Not5|CCR4-NOT complex subunit 2/3/5, N-terminal domain superfamily|CCR4-Not complex component, Not N-terminal domain|CCR4-NOT complex, subunit 3/ 5	GO:0005634,GO:0030015,GO:0006355	nucleus|CCR4-NOT core complex|regulation of transcription, DNA-templated
MarpolrudCA_g603	Mp1g08690	up	ns	ns			core							0	0	0	0	0	0	0	0	0	-1	0	0	0	0	0	0	0	0	0	0	-1	0	0	0	0			TREHALOSE 6-PHOSPHATE PHOSPHATASE,TREHALOSE-PHOSPHATE PHOSPHATASE C-RELATED	HAD-like	Trehalose-6-phosphate synthase component TPS1 and related subunits; N-term missing; C-term missing; [G]	PF02358	Trehalose-phosphatase	IPR044651,IPR003337,IPR023214,IPR036412,IPR006379	Trehalose 6-phosphate OTSB-like|Trehalose-phosphatase|-|HAD superfamily|HAD-like superfamily|HAD-superfamily hydrolase, subfamily IIB	GO:0004805,GO:0005992,GO:0003824	trehalose-phosphatase activity|trehalose biosynthetic process|catalytic activity
MarpolrudCA_g604	Mp1g08680	ns	ns	ns			core							0	0	0	0	0	0	0	0	0	0	0	0	0	0	0	0	0	0	0	0	0	0	0	0	0			RRNA METHYLTRANSFERASE 3,,RRNA METHYLTRANSFERASE 3, MITOCHONDRIAL	L30e-like,alpha/beta knot	SpoU rRNA Methylase family protein; [J]	PF00588	SpoU rRNA Methylase family	IPR029028,IPR029026,IPR029064,IPR001537	Alpha/beta knot methyltransferases|tRNA (guanine-N1-)-methyltransferase, N-terminal|50S ribosomal protein L30e-like|-|tRNA/rRNA methyltransferase, SpoU type	GO:0003723,GO:0008173,GO:0006396	RNA binding|RNA methyltransferase activity|RNA processing
MarpolrudCA_g605	Mp1g08680	ns					core							0	0	0	0	0	0	0	0	0	0	0	0	0	0	0	0	0	0	0	0	0	0	0	0	0			RRNA METHYLTRANSFERASE 3,,RRNA METHYLTRANSFERASE 3, MITOCHONDRIAL	L30e-like,alpha/beta knot	SpoU rRNA Methylase family protein; [J]	PF00588	SpoU rRNA Methylase family	IPR029028,IPR029026,IPR029064,IPR001537	Alpha/beta knot methyltransferases|tRNA (guanine-N1-)-methyltransferase, N-terminal|50S ribosomal protein L30e-like|-|tRNA/rRNA methyltransferase, SpoU type	GO:0003723,GO:0008173,GO:0006396	RNA binding|RNA methyltransferase activity|RNA processing
MarpolrudCA_g606	Mp1g08680	ns					core							0	0	0	0	0	0	0	0	0	0	0	0	0	0	0	0	0	0	0	0	0	0	0	0	0			RRNA METHYLTRANSFERASE 3,,RRNA METHYLTRANSFERASE 3, MITOCHONDRIAL	L30e-like,alpha/beta knot	SpoU rRNA Methylase family protein; [J]	PF00588	SpoU rRNA Methylase family	IPR029028,IPR029026,IPR029064,IPR001537	Alpha/beta knot methyltransferases|tRNA (guanine-N1-)-methyltransferase, N-terminal|50S ribosomal protein L30e-like|-|tRNA/rRNA methyltransferase, SpoU type	GO:0003723,GO:0008173,GO:0006396	RNA binding|RNA methyltransferase activity|RNA processing
MarpolrudCA_g608	Mp1g08670	ns	ns	ns			core						up	0	0	0	0	0	0	0	0	0	0	0	0	0	0	0	0	0	0	0	0	0	0	0	0	0			TEX2 PROTEIN-RELATED,TESTIS-EXPRESSED SEQUENCE 2-LIKE PROTEIN (DUF2404)		Uncharacterized conserved protein TEX2, contains PH domain; [R]			IPR031468	-|Synaptotagmin-like mitochondrial-lipid-binding domain	GO:0008289	lipid binding
MarpolrudCA_g609	Mp1g08660	ns					core						up	0	0	0	0	1	0	0	0	0	1	0	0	1	0	0	0	0	0	0	0	0	1	1	0	0	MpNFX1-1	transcription factor, NF-X1	NUCLEAR TRANSCRIPTION FACTOR, X-BOX BINDING 1 NFX1,NF-X1-TYPE ZINC FINGER PROTEIN NFXL1	FYVE/PHD zinc finger,R3H domain	Transcription factor NF-X1, contains NFX-type Zn2+-binding and R3H domains; [K]	PF01422	NF-X1 type zinc finger	IPR011011,IPR036867,IPR019787,IPR034078,IPR019786,IPR001374,IPR000967,IPR001841	Zinc finger, FYVE/PHD-type|-|R3H domain superfamily|Zinc finger, PHD-finger|Transcription factor NFX1 family|Zinc finger, PHD-type, conserved site|R3H domain|Zinc finger, NF-X1-type|Zinc finger, RING-type	GO:0005634,GO:0003700,GO:0008270,GO:0003676	nucleus|DNA-binding transcription factor activity|zinc ion binding|nucleic acid binding
MarpolrudCA_g610	Mp1g08660	ns	ns	ns			core						up	0	0	0	0	1	0	0	0	0	1	0	0	1	0	0	0	0	0	0	0	0	1	1	0	0	MpNFX1-1	transcription factor, NF-X1	NUCLEAR TRANSCRIPTION FACTOR, X-BOX BINDING 1 NFX1,NF-X1-TYPE ZINC FINGER PROTEIN NFXL1	FYVE/PHD zinc finger,R3H domain	Transcription factor NF-X1, contains NFX-type Zn2+-binding and R3H domains; [K]	PF01422	NF-X1 type zinc finger	IPR011011,IPR036867,IPR019787,IPR034078,IPR019786,IPR001374,IPR000967,IPR001841	Zinc finger, FYVE/PHD-type|-|R3H domain superfamily|Zinc finger, PHD-finger|Transcription factor NFX1 family|Zinc finger, PHD-type, conserved site|R3H domain|Zinc finger, NF-X1-type|Zinc finger, RING-type	GO:0005634,GO:0003700,GO:0008270,GO:0003676	nucleus|DNA-binding transcription factor activity|zinc ion binding|nucleic acid binding
MarpolrudCA_g611	Mp1g08640	ns	ns	ns			core							0	0	0	-1	0	0	0	0	0	0	0	0	0	0	0	0	0	0	0	0	0	1	0	0	0	Mp3R-MYB1	transcription factor, MYB	MYB PROTEIN-RELATED,TRANSCRIPTION REPRESSOR MYB5	Homeodomain-like	Transcription factor, Myb superfamily; [K]	PF00249	Myb-like DNA-binding domain	IPR001005,IPR009057,IPR017930	SANT/Myb domain|Homeobox-like domain superfamily|-|Myb domain
MarpolrudCA_g612	Mp1g08630	ns	ns	ns			core							0	0	0	0	0	-1	0	0	0	0	0	0	0	0	0	0	0	-1	0	-1	-1	-1	0	0	0			CELL WALL INTEGRITY/STRESS RESPONSE COMPONENT-LIKE PROTEIN						-
MarpolrudCA_g613	Mp1g08630	ns	ns	ns			core							0	0	0	0	0	-1	0	0	0	0	0	0	0	0	0	0	0	-1	0	-1	-1	-1	0	0	0			CELL WALL INTEGRITY/STRESS RESPONSE COMPONENT-LIKE PROTEIN						-
MarpolrudCA_g614	Mp1g08620													0	0	0	0	0	0	0	0	0	0	0	0	0	0	0	0	0	0	0	0	0	-1	0	0	0						PF15786	PET assembly of cytochrome c oxidase, mitochondrial	IPR031568	-|Protein Pet117, mitochondrial
MarpolrudCA_g615	Mp1g08610	ns					accessory							0	0	0	0	0	0	1	1	1	1	0	0	0	0	0	0	0	1	1	1	1	0	0	0	0									-
MarpolrudCA_g616	Mp1g08600	ns	ns	ns			core	Cells surrounding the notch;Rhizoids			up			0	0	0	0	0	-1	0	0	0	0	0	0	0	0	0	0	0	-1	-1	-1	-1	-1	0	0	0			ADENOSINE KINASE 2,-	Ribokinase-like	Possible pfkB family carbohydrate kinase; [G]	PF00294	pfkB family carbohydrate kinase	IPR002173,IPR011611,IPR001805,IPR029056	-|Carbohydrate/purine kinase, PfkB, conserved site|Carbohydrate kinase PfkB|Adenosine kinase|Ribokinase-like	GO:0016773,GO:0004001,GO:0006166	phosphotransferase activity, alcohol group as acceptor|adenosine kinase activity|purine ribonucleoside salvage
MarpolrudCA_g617	Mp1g08600	ns					core	Cells surrounding the notch;Rhizoids			up			0	0	0	0	0	-1	0	0	0	0	0	0	0	0	0	0	0	-1	-1	-1	-1	-1	0	0	0			ADENOSINE KINASE 2,-	Ribokinase-like	Possible pfkB family carbohydrate kinase; [G]	PF00294	pfkB family carbohydrate kinase	IPR002173,IPR011611,IPR001805,IPR029056	-|Carbohydrate/purine kinase, PfkB, conserved site|Carbohydrate kinase PfkB|Adenosine kinase|Ribokinase-like	GO:0016773,GO:0004001,GO:0006166	phosphotransferase activity, alcohol group as acceptor|adenosine kinase activity|purine ribonucleoside salvage
MarpolrudCA_g619	Mp1g08580	ns	ns	ns			core						up	0	0	0	0	0	0	1	0	0	1	0	0	1	0	0	0	0	1	1	0	1	0	0	0	0									-
MarpolrudCA_g621	Mp1g08570	ns	ns	ns			core				down			0	0	1	1	0	0	1	1	1	1	1	1	1	1	1	1	1	1	1	1	1	0	1	1	0	MpIAR4B		PYRUVATE DEHYDROGENASE E1 COMPONENT SUBUNIT ALPHA,PYRUVATE DEHYDROGENASE E1 COMPONENT, ALPHA SUBUNIT BACTERIAL AND ORGANELLAR	Thiamin diphosphate-binding fold (THDP-binding)	Pyruvate dehydrogenase E1, alpha subunit; [C]	PF00676	Dehydrogenase E1 component	IPR001017,IPR029061,IPR017597	-|Dehydrogenase, E1 component|Thiamin diphosphate-binding fold|Pyruvate dehydrogenase (acetyl-transferring) E1 component, alpha subunit, subgroup y	GO:0016624,GO:0043231,GO:0006086,GO:0004739	oxidoreductase activity, acting on the aldehyde or oxo group of donors, disulfide as acceptor|intracellular membrane-bounded organelle|acetyl-CoA biosynthetic process from pyruvate|pyruvate dehydrogenase (acetyl-transferring) activity
MarpolrudCA_g622	Mp1g08560	ns	ns	ns			core					down		0	0	0	0	0	0	0	0	0	0	0	0	-1	0	0	0	0	-1	-1	0	0	-1	-1	0	0			LRR RECEPTOR-LIKE SERINE/THREONINE-PROTEIN KINASE-RELATED,OS07G0107800 PROTEIN-RELATED	L domain-like,Protein kinase-like (PK-like)	Serine/threonine protein kinase/TGF-beta stimulated factor; [KIT],Protein phosphatase 1, regulatory subunit, and related proteins; C-term missing; [T]	PF12819|PF07714	Malectin-like domain|Protein tyrosine and serine/threonine kinase	IPR000719,IPR011009,IPR024788,IPR032675,IPR008271,IPR001245	-|Protein kinase domain|Protein kinase-like domain superfamily|Malectin-like domain|Leucine-rich repeat domain superfamily|Serine/threonine-protein kinase, active site|Serine-threonine/tyrosine-protein kinase, catalytic domain	GO:0005524,GO:0006468,GO:0004672	ATP binding|protein phosphorylation|protein kinase activity
MarpolrudCA_g623	Mp1g08550	ns	ns	ns			core							0	0	0	0	0	0	0	0	0	-1	0	0	-1	0	0	0	0	0	0	0	0	-1	0	0	0						PF07839	Plant calmodulin-binding domain	IPR012417	-|Calmodulin-binding domain, plant	GO:0005516	calmodulin binding
MarpolrudCA_g627	Mp1g08530	ns	ns	ns			accessory							0	0	0	0	0	0	0	0	0	0	0	0	0	0	0	0	0	0	0	0	0	0	0	0	0			BNAA08G07630D PROTEIN,COP9 SIGNALOSOME COMPLEX SUBUNIT 8		COP9 signalosome, subunit CSN8; [OT]	PF10075	CSN8/PSMD8/EIF3K family	IPR033464,IPR033205	-|CSN8/PSMD8/EIF3K|COP9 signalosome, subunit CSN8	GO:0010387,GO:0008180,GO:0000338	COP9 signalosome assembly|COP9 signalosome|protein deneddylation
MarpolrudCA_g628	Mp1g08520	ns	ns	ns			core							0	0	0	0	0	0	0	0	0	1	0	0	0	0	0	0	0	1	1	0	1	0	0	0	0			SET1/ASH2 HISTONE METHYLTRANSFERASE COMPLEX SUBUNIT ASH2	Concanavalin A-like lectins/glucanases	Histone H3 (Lys4) methyltransferase complex, subunit CPS60/ASH2/BRE2; N-term missing; [BK]	PF00622	SPRY domain	IPR003877,IPR043136,IPR013320,IPR037353,IPR001870	SPRY domain|B30.2/SPRY domain superfamily|-|Concanavalin A-like lectin/glucanase domain superfamily|Histone methyltransferase complex subunit ASH2|B30.2/SPRY domain	GO:0051568,GO:0005515,GO:0048188	histone H3-K4 methylation|protein binding|Set1C/COMPASS complex
MarpolrudCA_g629	Mp1g08510	down	ns	ns			core				down	down		0	0	0	0	0	0	0	0	0	0	0	0	0	0	0	0	0	0	0	0	0	0	0	0	0	MpPPR_68	Pentatricopeptide repeat proteins	OS03G0856100 PROTEIN,OS03G0856100 PROTEIN	HCP-like,TPR-like		PF17177	Pentacotripeptide-repeat region of PRORP	IPR002885,IPR011990,IPR002625,IPR033443	Pentatricopeptide repeat|-|Tetratricopeptide-like helical domain superfamily|Smr domain|Pentacotripeptide-repeat region of PRORP	GO:0005515	protein binding
MarpolrudCA_g631	Mp1g08490	ns	ns	ns			core	Oil body cells						0	0	-1	0	-1	0	0	0	0	0	0	0	-1	0	0	0	0	1	1	0	1	1	0	0	-1									-
MarpolrudCA_g632	Mp1g08470	ns	ns	ns			core							0	0	0	0	-1	0	0	0	0	0	0	0	-1	0	0	0	0	1	0	0	1	1	0	0	0			DCD (DEVELOPMENT AND CELL DEATH) DOMAIN PROTEIN,DCD (DEVELOPMENT AND CELL DEATH) DOMAIN PROTEIN-RELATED			PF10539	Development and cell death domain	IPR013989	-|Development/cell death domain
MarpolrudCA_g633	Mp1g08450	ns	ns	ns			core						down	0	0	0	0	0	0	0	0	0	0	1	0	0	0	0	0	0	0	0	0	0	0	0	0	0	MpGT8.2		GALACTURONOSYLTRANSFERASE 4-RELATED,GALACTURONOSYLTRANSFERASE-RELATED	Nucleotide-diphospho-sugar transferases		PF01501	Glycosyl transferase family 8	IPR002495,IPR029044,IPR029993	-|Glycosyl transferase, family 8|Nucleotide-diphospho-sugar transferases|Plant galacturonosyltransferase GAUT	GO:0016757,GO:0047262	transferase activity, transferring glycosyl groups|polygalacturonate 4-alpha-galacturonosyltransferase activity
MarpolrudCA_g634	Mp1g08440	ns	ns	ns			core							0	0	0	1	0	0	1	1	1	1	0	0	0	0	1	0	0	0	0	0	0	0	0	0	0			HYDRANTOINASE/DIHYDROPYRIMIDINASE FAMILY MEMBER,COLLAPSIN RESPONSE MEDIATOR PROTEIN	Composite domain of metallo-dependent hydrolases,Metallo-dependent hydrolases		PF01979	Amidohydrolase family	IPR011059,IPR032466,IPR010229,IPR006680	-|Metal-dependent hydrolase, composite domain superfamily|Metal-dependent hydrolase|Peptidase M38, beta-aspartyl dipeptidase|Amidohydrolase-related	GO:0008798,GO:0016787,GO:0016810	beta-aspartyl-peptidase activity|hydrolase activity|hydrolase activity, acting on carbon-nitrogen (but not peptide) bonds
MarpolrudCA_g635	Mp1g08430	ns	ns	ns			core							0	0	0	0	0	0	0	0	0	0	0	0	0	0	0	0	0	1	1	1	0	1	0	0	0	MpPPR_67	Pentatricopeptide repeat proteins	-,PENTATRICOPEPTIDE REPEAT-CONTAINING PROTEIN	SMR domain-like,TPR-like		PF17177|PF01535|PF13041	Pentacotripeptide-repeat region of PRORP|PPR repeat|PPR repeat family	IPR002885,IPR002625,IPR011990,IPR033443,IPR006311,IPR036063	Pentatricopeptide repeat|Smr domain|Tetratricopeptide-like helical domain superfamily|Pentacotripeptide-repeat region of PRORP|-|Twin-arginine translocation pathway, signal sequence|Smr domain superfamily	GO:0005515	protein binding
MarpolrudCA_g636	Mp1g08420						accessory							0	0	0	0	0	0	0	0	0	0	0	0	0	0	0	0	0	0	0	0	0	0	0	0	0									-
MarpolrudCA_g637	Mp1g08410	ns	ns	ns			core							0	0	0	0	0	0	0	0	0	0	0	0	0	0	0	0	0	0	0	0	0	0	0	0	0	Mpsnf1.5		SNF2/RAD54 FAMILY MEMBER,DNA EXCISION REPAIR PROTEIN ERCC-6-RELATED	P-loop containing nucleoside triphosphate hydrolases	Transcription-coupled repair protein CSB/RAD26 (contains SNF2 family DNA-dependent ATPase domain); [KL]	PF00271|PF00176	Helicase conserved C-terminal domain|SNF2 family N-terminal domain	IPR014001,IPR001650,IPR027417,IPR038718,IPR000330	Helicase superfamily 1/2, ATP-binding domain|-|Helicase, C-terminal|P-loop containing nucleoside triphosphate hydrolase|SNF2-like, N-terminal domain superfamily|SNF2, N-terminal	GO:0070615,GO:0005524	nucleosome-dependent ATPase activity|ATP binding
MarpolrudCA_g638	Mp1g08400	ns	ns	ns			accessory	Undefined cells					up	0	0	0	0	0	-1	0	0	0	1	0	0	0	0	0	0	0	-1	-1	-1	0	0	1	0	0			PROTEINASE INHIBITOR, PROPEPTIDE			PF05922	Peptidase inhibitor I9	IPR037045,IPR010259	-|Peptidase S8 propeptide/proteinase inhibitor I9 superfamily|Peptidase S8 propeptide/proteinase inhibitor I9
MarpolrudCA_g639	Mp1g08390	up	ns	ns			core				up		up	0	0	0	0	1	-1	0	0	0	0	1	1	1	0	0	0	0	-1	-1	-1	-1	0	0	0	0			SON OF SEVENLESS PROTEIN,OS08G0107100 PROTEIN-RELATED						-
MarpolrudCA_g640	Mp1g08390	up	ns	ns			core				up		up	0	0	0	0	1	-1	0	0	0	0	1	1	1	0	0	0	0	-1	-1	-1	-1	0	0	0	0			SON OF SEVENLESS PROTEIN,OS08G0107100 PROTEIN-RELATED						-
MarpolrudCA_g641	Mp1g08380	ns	ns	ns			core						up	0	0	0	0	0	0	0	0	0	0	0	0	0	0	0	0	0	0	0	0	0	0	0	0	0			MITOCHONDRIAL IMPORT INNER MEMBRANE TRANSLOCASE SUBUNIT TIM22,MITOCHONDRIAL IMPORT INNER MEMBRANE TRANSLOCASE SUBUNIT TIM22		Mitochondrial import inner membrane translocase, subunit TIM22; [U]	PF02466	Tim17/Tim22/Tim23/Pmp24 family	IPR039175	-|Mitochondrial import inner membrane translocase subunit TIM22	GO:0042721,GO:0045039	TIM22 mitochondrial import inner membrane insertion complex|protein insertion into mitochondrial inner membrane
MarpolrudCA_g642	Mp1g08370	ns	ns	ns			core							0	0	0	0	0	1	0	0	0	0	0	0	0	0	0	0	0	1	1	1	0	0	0	0	0			TRANSCRIPTION INITIATION FACTOR TFIID SUBUNIT 8,TRANSCRIPTION INITIATION FACTOR TFIID SUBUNIT 8	Histone-fold	Predicted bromodomain transcription factor; [K]	PF07524|PF10406	Bromodomain associated|Transcription factor TFIID complex subunit 8 C-term	IPR009072,IPR037818,IPR006565,IPR019473	-|Histone-fold|Transcription initiation factor TFIID subunit 8|Bromodomain associated domain|Transcription factor TFIID, subunit 8, C-terminal	GO:0005669,GO:0046982	transcription factor TFIID complex|protein heterodimerization activity
MarpolrudCA_g643	Mp1g08360	ns	ns	ns			core							0	0	0	0	0	0	0	0	0	0	0	0	0	0	0	0	0	0	0	0	-1	0	0	0	0									-
MarpolrudCA_g644	Mp1g08340	ns	ns	ns			core						up	0	0	0	0	0	0	0	0	0	0	0	0	0	0	0	0	0	0	0	0	0	0	0	0	0	MpTAP46		PP2A REGULATORY SUBUNIT TAP46,IMMUNOGLOBULIN-BINDING PROTEIN 1		Protein phosphatase 2A-associated protein; [T]	PF04177	TAP42-like family	IPR007304,IPR038511	-|TAP46-like protein|TAP42/TAP46-like superfamily	GO:0009966	regulation of signal transduction
MarpolrudCA_g645	Mp1g08330	ns	ns	ns			core							0	0	0	0	0	0	0	0	0	0	0	0	0	0	0	0	0	0	0	0	0	0	0	0	0				Dimeric alpha+beta barrel		PF07110	EthD domain	IPR011008,IPR009799	-|Dimeric alpha-beta barrel|EthD domain	GO:0016491	oxidoreductase activity
MarpolrudCA_g646	Mp1g08320	ns	ns	ns			core							0	0	0	0	0	0	0	0	0	0	0	0	0	0	0	0	0	-1	-1	-1	-1	0	0	0	0			GLUTAMYL-TRNA REDUCTASE 1, CHLOROPLASTIC,GLUTAMYL-TRNA REDUCTASE	NAD(P)-binding Rossmann-fold domains,Glutamyl tRNA-reductase dimerization domain,Glutamyl tRNA-reductase catalytic, N-terminal domain		PF00745|PF05201|PF01488	Glutamyl-tRNAGlu reductase, dimerisation domain|Glutamyl-tRNAGlu reductase, N-terminal domain|Shikimate / quinate 5-dehydrogenase	IPR036343,IPR036453,IPR015896,IPR000343,IPR018214,IPR015895,IPR006151,IPR036291	-|Glutamyl-tRNA reductase, N-terminal domain superfamily|Glutamyl tRNA-reductase dimerization domain superfamily|Tetrapyrrole biosynthesis, glutamyl-tRNA reductase, dimerisation domain|Glutamyl-tRNA reductase|Glutamyl-tRNA reductase, conserved site|Glutam	GO:0033014,GO:0050661,GO:0008883	tetrapyrrole biosynthetic process|NADP binding|glutamyl-tRNA reductase activity
MarpolrudCA_g648	Mp1g08310	ns	ns	ns			core							0	0	0	0	0	0	0	0	0	0	0	0	0	0	0	0	0	0	0	0	0	1	1	0	0			PROTEIN ACTIVITY OF BC1 COMPLEX KINASE 1, CHLOROPLASTIC,CHAPERONE-ACTIVITY OF BC1 COMPLEX CABC1 -RELATED	Protein kinase-like (PK-like)	Predicted unusual protein kinase; [R]	PF03109	ABC1 family	IPR004147,IPR000719,IPR011009	UbiB domain|-|Protein kinase domain|Protein kinase-like domain superfamily	GO:0005524,GO:0006468,GO:0004672	ATP binding|protein phosphorylation|protein kinase activity
MarpolrudCA_g649	Mp1g08300	ns	ns	ns			accessory				down	down	down	0	0	0	-1	0	0	0	0	0	0	-1	-1	-1	0	-1	-1	0	0	0	0	0	1	0	-1	0			CBS DOMAIN-CONTAINING PROTEIN CBSX3, MITOCHONDRIAL,OSJNBA0095E20.4 PROTEIN	CBS-domain pair	5'-AMP-activated protein kinase, gamma subunit; N-term missing; [C]	PF00571	CBS domain	IPR000644	-|CBS domain
MarpolrudCA_g650	Mp1g08290	ns	ns	ns			core					up		0	-1	0	0	0	1	-1	-1	-1	-1	0	0	0	0	0	0	0	1	0	1	1	0	-1	0	0			PROTEIN STAY-GREEN 2, CHLOROPLASTIC,PROTEIN STAY-GREEN 1, CHLOROPLASTIC-RELATED			PF12638	Staygreen protein	IPR024438	-|Staygreen protein
MarpolrudCA_g651	Mp1g08290	ns					core					up		0	-1	0	0	0	1	-1	-1	-1	-1	0	0	0	0	0	0	0	1	0	1	1	0	-1	0	0			PROTEIN STAY-GREEN 2, CHLOROPLASTIC,PROTEIN STAY-GREEN 1, CHLOROPLASTIC-RELATED			PF12638	Staygreen protein	IPR024438	-|Staygreen protein
MarpolrudCA_g652	Mp1g08280	down	ns	ns			core							0	0	0	0	0	0	0	0	-1	0	0	0	0	0	0	0	0	0	0	0	0	0	0	0	0			OS05G0574700 PROTEIN,OS05G0574700 PROTEIN-RELATED						-
MarpolrudCA_g653	Mp1g08270	ns	ns	ns			core							0	0	0	1	0	0	1	1	1	1	1	0	0	0	1	0	0	0	0	0	0	0	0	0	0			PHEROMONE-REGULATED MEMBRANE PROTEIN 10,PHEROMONE-REGULATED MEMBRANE PROTEIN 10			PF06738	Putative threonine/serine exporter	IPR010619	-|Putative threonine/serine exporter
MarpolrudCA_g654	Mp1g08270	ns					core							0	0	0	1	0	0	1	1	1	1	1	0	0	0	1	0	0	0	0	0	0	0	0	0	0			PHEROMONE-REGULATED MEMBRANE PROTEIN 10,PHEROMONE-REGULATED MEMBRANE PROTEIN 10			PF06738	Putative threonine/serine exporter	IPR010619	-|Putative threonine/serine exporter
MarpolrudCA_g655	Mp1g08250	ns	ns	ns			accessory				up	up		0	1	1	0	0	0	0	0	0	0	0	0	0	0	0	0	1	0	0	1	0	1	0	1	0			F-BOX PROTEIN PP2-A15,F-BOX PROTEIN PP2-A15	F-box domain		PF14299	Phloem protein 2	IPR025886,IPR036047	Phloem protein 2-like|-|F-box-like domain superfamily	GO:0005515	protein binding
MarpolrudCA_g656	Mp1g08220	ns	ns	ns			accessory							0	0	0	0	-1	1	0	0	0	0	-1	0	-1	0	0	0	0	1	1	1	1	0	0	0	0			F-BOX PROTEIN PP2-A15,F-BOX PROTEIN PP2-A15	F-box domain		PF14299	Phloem protein 2	IPR025886,IPR036047	-|Phloem protein 2-like|F-box-like domain superfamily	GO:0005515	protein binding
MarpolrudCA_g658	Mp1g08180	up	ns	up			accessory			up	up	up	up	0	1	1	1	0	0	0	1	1	1	1	0	1	1	1	1	1	0	0	0	1	1	0	1	1			F-BOX PROTEIN PP2-A15,F-BOX PROTEIN PP2-A15	F-box domain		PF14299|PF00646	Phloem protein 2|F-box domain	IPR036047,IPR025886,IPR001810	-|F-box-like domain superfamily|Phloem protein 2-like|F-box domain	GO:0005515	protein binding
MarpolrudCA_g659	Mp1g08170	ns	ns	ns			accessory			up	up	up	up	0	1	1	1	0	0	1	1	1	1	1	0	1	1	1	1	1	0	0	0	0	0	0	1	1			F-BOX PROTEIN PP2-A15,F-BOX PROTEIN PP2-A15	F-box domain		PF00646|PF14299	F-box domain|Phloem protein 2	IPR001810,IPR025886,IPR036047	-|F-box domain|Phloem protein 2-like|F-box-like domain superfamily	GO:0005515	protein binding
MarpolrudCA_g660	Mp1g08160	ns	ns	ns			core							0	0	0	0	0	0	0	0	0	0	0	0	0	0	0	0	0	0	0	0	0	0	0	0	0			60S ACIDIC RIBOSOMAL PROTEIN FAMILY MEMBER		60S acidic ribosomal protein P2; [J]	PF00428	60s Acidic ribosomal protein	IPR044076,IPR038716	-|Ribosomal protein P2|Ribosomal protein P1/P2, N-terminal domain	GO:0003735,GO:0005840,GO:0002182,GO:0006414,GO:0022625	structural constituent of ribosome|ribosome|cytoplasmic translational elongation|translational elongation|cytosolic large ribosomal subunit
MarpolrudCA_g661	Mp1g08150	ns	ns	ns			accessory	Oil body cells						0	0	0	0	0	0	0	0	0	0	0	0	0	0	0	0	0	0	0	0	0	0	0	0	0									-
MarpolrudCA_g662	Mp1g08140	ns	ns	ns			core					down		0	0	0	1	0	0	0	0	0	0	0	0	0	0	0	0	0	0	0	0	0	0	0	0	0			N-ACETYL-GAMMA-GLUTAMYL-PHOSPHATE REDUCTASE, CHLOROPLASTIC-RELATED,N-ACETYL-GAMMA-GLUTAMYL-PHOSPHATE REDUCTASE, CHLOROPLASTIC-RELATED-RELATED	Glyceraldehyde-3-phosphate dehydrogenase-like, C-terminal domain,NAD(P)-binding Rossmann-fold domains	N-acetyl-gamma-glutamyl-phosphate reductase; [E]	PF02774|PF01118	Semialdehyde dehydrogenase, dimerisation domain|Semialdehyde dehydrogenase, NAD binding domain	IPR012280,IPR000534,IPR023013,IPR000706,IPR036291	Semialdehyde dehydrogenase, dimerisation domain|Semialdehyde dehydrogenase, NAD-binding|-|N-acetyl-gamma-glutamyl-phosphate reductase, active site|N-acetyl-gamma-glutamyl-phosphate reductase, type 1|NAD(P)-binding domain superfamily	GO:0008652,GO:0003942,GO:0046983,GO:0051287,GO:0006526,GO:0016620	cellular amino acid biosynthetic process|N-acetyl-gamma-glutamyl-phosphate reductase activity|protein dimerization activity|NAD binding|arginine biosynthetic process|oxidoreductase activity, acting on the aldehyde or oxo group of donors, NAD or NADP as acceptor
MarpolrudCA_g663	Mp1g08130	ns	ns	ns			core		down		down			1	1	0	1	1	1	0	1	1	0	1	1	1	1	1	1	1	1	1	1	0	0	1	1	0			SEVEN TRANSMEMBRANE PROTEIN 1-RELATED,SEVEN TRANSMEMBRANE PROTEIN 1		Predicted membrane protein; [S]	PF04193	PQ loop repeat	IPR006603	-|PQ-loop repeat
MarpolrudCA_g664	Mp1g08110	ns	ns	ns			core							0	0	0	0	0	0	1	1	1	1	0	0	0	0	0	0	0	0	0	0	0	0	0	0	0	MpPPR_62	Pentatricopeptide repeat proteins	PENTATRICOPEPTIDE REPEAT-CONTAINING PROTEIN OTP51, CHLOROPLASTIC	Homing endonucleases		PF13041|PF01535|PF17177|PF03161	PPR repeat family|PPR repeat|Pentacotripeptide-repeat region of PRORP|LAGLIDADG DNA endonuclease family	IPR002885,IPR011990,IPR033443,IPR027434,IPR004860	Pentatricopeptide repeat|-|Tetratricopeptide-like helical domain superfamily|Pentacotripeptide-repeat region of PRORP|Homing endonuclease|Homing endonuclease, LAGLIDADG	GO:0004519,GO:0005515	endonuclease activity|protein binding
MarpolrudCA_g665	Mp1g08100	ns	ns	ns			core							0	0	0	0	0	1	0	0	0	0	0	0	-1	0	0	0	0	1	1	1	1	0	0	0	0			ALPHA-KETOGLUTARATE-DEPENDENT DIOXYGENASE ALKB,ALKYLATED DNA REPAIR PROTEIN ALKB-RELATED	Clavaminate synthase-like	DNA alkylation damage repair protein; [A]	PF13532	2OG-Fe(II) oxygenase superfamily	IPR004574,IPR037151,IPR027450,IPR005123	Alkylated DNA repair protein AlkB|-|Alpha-ketoglutarate-dependent dioxygenase AlkB-like superfamily|Alpha-ketoglutarate-dependent dioxygenase AlkB-like|Oxoglutarate/iron-dependent dioxygenase	GO:0016491	oxidoreductase activity
MarpolrudCA_g666	Mp1g08090	ns	ns	ns			core						up	0	0	0	0	0	1	0	0	0	0	0	0	0	0	0	0	0	1	1	1	1	1	1	0	0			ALR/ERV	FAD-dependent thiol oxidase	Mitochondrial sulfhydryl oxidase involved in the biogenesis of cytosolic Fe/S proteins; N-term missing; [O]	PF04777	Erv1 / Alr family	IPR017905,IPR036774,IPR039799	-|ERV/ALR sulfhydryl oxidase domain|ERV/ALR sulfhydryl oxidase domain superfamily|Sulfhydryl oxidase ALR/ERV	GO:0016971,GO:0016972	flavin-linked sulfhydryl oxidase activity|thiol oxidase activity
MarpolrudCA_g667	Mp1g08080						core						up	0	0	0	0	0	0	0	0	0	1	0	0	0	0	0	0	0	0	0	0	1	1	1	0	0			-	Lipase/lipooxygenase domain (PLAT/LH2 domain)		PF06232	Embryo-specific protein 3, (ATS3)	IPR010417,IPR036392,IPR001024	-|Embryo-specific ATS3|PLAT/LH2 domain superfamily|PLAT/LH2 domain	GO:0005515	protein binding
MarpolrudCA_g668	Mp1g08070						accessory							0	0	0	0	0	0	0	0	0	0	0	0	0	0	0	0	0	-1	0	-1	0	0	0	0	0			-	Lipase/lipooxygenase domain (PLAT/LH2 domain)		PF01477	PLAT/LH2 domain	IPR001024,IPR036392,IPR006311	-|PLAT/LH2 domain|PLAT/LH2 domain superfamily|Twin-arginine translocation pathway, signal sequence	GO:0005515	protein binding
MarpolrudCA_g669	Mp1g08060	ns	ns	ns			core							0	0	0	0	0	-1	-1	-1	-1	-1	0	0	-1	0	0	-1	0	-1	-1	-1	-1	-1	0	-1	0									-
MarpolrudCA_g671	Mp1g08050						core							0	0	0	0	0	0	0	0	0	0	0	0	0	0	0	0	0	0	0	0	0	0	1	0	0			-	Lipase/lipooxygenase domain (PLAT/LH2 domain)		PF06232	Embryo-specific protein 3, (ATS3)	IPR010417,IPR001024,IPR036392	-|Embryo-specific ATS3|PLAT/LH2 domain|PLAT/LH2 domain superfamily	GO:0004096,GO:0020037,GO:0005515	catalase activity|heme binding|protein binding
MarpolrudCA_g672	Mp1g08040	ns	ns	ns			accessory	Undefined cells;Undefined cells			down	down		0	0	-1	0	0	0	0	0	0	-1	0	0	0	0	0	0	0	0	0	0	0	0	0	0	0			THYLAKOID LUMENAL P17.1 PROTEIN,PLASTID TRANSCRIPTIONALLY ACTIVE PROTEIN						-
MarpolrudCA_g673	Mp1g08040	ns	ns	ns			accessory	Undefined cells;Undefined cells			down	down		0	0	-1	0	0	0	0	0	0	-1	0	0	0	0	0	0	0	0	0	0	0	0	0	0	0			THYLAKOID LUMENAL P17.1 PROTEIN,PLASTID TRANSCRIPTIONALLY ACTIVE PROTEIN						-
MarpolrudCA_g674	Mp1g08030	ns	ns	ns			core							0	0	0	0	0	0	0	0	0	0	0	0	0	0	0	0	0	0	0	0	0	0	0	0	0	MpSYP3	Ortholog of Arabidopsis SYP3 genes	SYNTAXIN,SYNTAXIN-32-LIKE	t-snare proteins	SNARE protein SED5/Syntaxin 5; [U]	PF11416|PF05739	Syntaxin-5 N-terminal, Sly1p-binding domain|SNARE domain	IPR021538,IPR010989,IPR000727	-|Syntaxin-5, N-terminal, Sly1p-binding domain|SNARE|Target SNARE coiled-coil homology domain	GO:0016192,GO:0016020	vesicle-mediated transport|membrane
MarpolrudCA_g675	Mp1g08020	ns	ns	ns			accessory			up	up	up	up	0	0	0	0	0	0	0	0	0	0	0	0	0	0	0	0	0	0	0	1	0	1	0	0	0			UPF0496 PROTEIN 3-RELATED,UPF0496 PROTEIN 1			PF05055	Protein of unknown function (DUF677)	IPR007749	Protein of unknown function DUF677|-
MarpolrudCA_g676	Mp1g08010	ns					accessory					up		0	0	0	0	-1	0	0	0	0	-1	-1	-1	0	0	-1	0	0	0	1	0	-1	0	0	0	0									-
MarpolrudCA_g677	Mp1g08000	ns	ns	ns			core							0	0	0	0	-1	1	0	0	0	0	-1	-1	-1	0	0	0	0	1	1	1	0	0	0	0	0			LIPASE/LIPOOXYGENASE, PLAT/LH2 FAMILY PROTEIN						-
MarpolrudCA_g678	Mp1g07990	ns	ns	ns			core							0	0	0	0	-1	1	1	1	1	1	0	0	0	0	0	0	0	1	1	1	1	0	0	0	0	MpASHH1		SET DOMAIN PROTEINS	SET domain	Clathrin coat binding protein/Huntingtin interacting protein HIP1, involved in regulation of endocytosis; C-term missing; [U]	PF00856|PF17907	SET domain|AWS domain	IPR003616,IPR001214,IPR006560	-|Post-SET domain|SET domain|AWS domain	GO:0005634,GO:0005515,GO:0018024	nucleus|protein binding|histone-lysine N-methyltransferase activity
MarpolrudCA_g679	Mp1g07980	ns	ns	ns			core							0	0	0	0	0	1	0	0	0	0	0	0	0	0	0	0	0	1	1	1	1	0	0	0	0			OS07G0223700 PROTEIN,OS07G0223700 PROTEIN						-
MarpolrudCA_g680	Mp1g07970	ns	ns	ns			core							0	0	0	0	0	0	0	0	0	0	0	0	0	0	0	0	0	0	0	0	0	0	0	0	0			-,CHLOROPLAST J-LIKE DOMAIN 1			PF11833	Protein CHAPERONE-LIKE PROTEIN OF POR1-like	IPR021788	-|Protein CHAPERONE-LIKE PROTEIN OF POR1-like
MarpolrudCA_g682	Mp1g07960	ns	ns	ns			core							0	0	0	0	0	0	0	0	0	0	0	0	0	0	0	0	0	0	0	0	-1	0	0	0	0			OSJNBA0035I04.2 PROTEIN,SPHINGOMYELIN SYNTHETASE	Acid phosphatase/Vanadium-dependent haloperoxidase	Uncharacterized conserved protein; [S]	PF14360	PAP2 superfamily C-terminal	IPR036938,IPR025749	-|Phosphatidic acid phosphatase type 2/haloperoxidase superfamily|Sphingomyelin synthase-like domain
MarpolrudCA_g684	Mp1g07940	ns	ns	ns			core							0	0	0	0	0	0	0	0	0	0	0	0	0	0	0	0	0	0	0	0	0	0	0	0	0			PROTEIN NDL2,N-MYC DOWNSTREAM REGULATED	alpha/beta-Hydrolases	Differentiation-related gene 1 protein (NDR1 protein), related proteins; [S]	PF03096	Ndr family	IPR004142,IPR029058	NDRG|Alpha/Beta hydrolase fold|-
MarpolrudCA_g685	Mp1g07930	up					core							0	0	0	0	0	0	0	0	0	0	0	0	0	0	0	0	0	1	0	1	1	0	1	0	0									-
MarpolrudCA_g686	Mp1g07910	up	ns	ns			core				up			0	0	0	0	0	0	0	0	0	0	0	0	1	0	0	0	0	0	0	0	0	0	0	0	0			RNA POLYMERASE II CTD PHOSPHATASE	HAD-like,BRCT domain	TFIIF-interacting CTD phosphatases, including NLI-interacting factor; [K]	PF03031|PF12738	NLI interacting factor-like phosphatase|twin BRCT domain	IPR004274,IPR011947,IPR001357,IPR023214,IPR036420,IPR039189,IPR036412	-|FCP1 homology domain|FCP1-like phosphatase, phosphatase domain|BRCT domain|HAD superfamily|BRCT domain superfamily|CTD phosphatase Fcp1|HAD-like superfamily	GO:0004721,GO:0005634,GO:0008420,GO:0070940	phosphoprotein phosphatase activity|nucleus|RNA polymerase II CTD heptapeptide repeat phosphatase activity|dephosphorylation of RNA polymerase II C-terminal domain
MarpolrudCA_g687	Mp1g07900	up	ns	ns			accessory				up		up
MarpolrudCA_g688	Mp1g07890	ns	ns	ns			accessory	Gemma cells;Oil body cells			up	up	up	0	0	0	1	0	0	0	0	0	0	0	0	0	0	0	0	0	0	0	0	0	0	1	0	0									-
MarpolrudCA_g689	Mp1g07880	ns	ns	ns			core							0	0	0	0	0	0	0	0	0	0	0	0	0	0	0	0	0	0	0	0	0	0	0	0	0			CYTOCHROME B-C1 COMPLEX SUBUNIT 8	Ubiquinone-binding protein QP-C of cytochrome bc1 complex (Ubiquinol-cytochrome c reductase)		PF10890	Cytochrome b-c1 complex subunit 8	IPR020101,IPR036642	-|Cytochrome b-c1 complex subunit 8, plants|Cytochrome b-c1 complex subunit 8 superfamily	GO:0008121,GO:0070469,GO:0005743	ubiquinol-cytochrome-c reductase activity|respirasome|mitochondrial inner membrane
MarpolrudCA_g690	Mp1g07880	ns					core							0	0	0	0	0	0	0	0	0	0	0	0	0	0	0	0	0	0	0	0	0	0	0	0	0			CYTOCHROME B-C1 COMPLEX SUBUNIT 8	Ubiquinone-binding protein QP-C of cytochrome bc1 complex (Ubiquinol-cytochrome c reductase)		PF10890	Cytochrome b-c1 complex subunit 8	IPR020101,IPR036642	-|Cytochrome b-c1 complex subunit 8, plants|Cytochrome b-c1 complex subunit 8 superfamily	GO:0008121,GO:0070469,GO:0005743	ubiquinol-cytochrome-c reductase activity|respirasome|mitochondrial inner membrane
MarpolrudCA_g691	Mp1g07870	ns	ns	ns			core							0	0	0	0	0	0	0	0	0	0	1	0	0	0	0	0	0	0	0	0	0	0	0	0	0			NUCLEOLAR PROTEIN OF 40 KDA,F14O23.10 PROTEIN	Nucleic acid-binding proteins		PF00575	S1 RNA binding domain	IPR022967,IPR012340,IPR003029	-|RNA-binding domain, S1|Nucleic acid-binding, OB-fold|S1 domain	GO:0003676	nucleic acid binding
MarpolrudCA_g692	Mp1g07870	ns					core							0	0	0	0	0	0	0	0	0	0	1	0	0	0	0	0	0	0	0	0	0	0	0	0	0			NUCLEOLAR PROTEIN OF 40 KDA,F14O23.10 PROTEIN	Nucleic acid-binding proteins		PF00575	S1 RNA binding domain	IPR022967,IPR012340,IPR003029	-|RNA-binding domain, S1|Nucleic acid-binding, OB-fold|S1 domain	GO:0003676	nucleic acid binding
MarpolrudCA_g693	Mp1g07860	ns	ns	ns			core							0	0	0	0	0	1	-1	-1	-1	-1	0	0	0	0	0	0	0	1	1	0	0	0	0	0	0			ALANINE AMINOTRANSFERASE,BNAC05G13450D PROTEIN	PLP-dependent transferases	Alanine aminotransferase; [E]	PF00155	Aminotransferase class I and II	IPR015422,IPR015424,IPR004839,IPR015421	-|Pyridoxal phosphate-dependent transferase, small domain|Pyridoxal phosphate-dependent transferase|Aminotransferase, class I/classII|Pyridoxal phosphate-dependent transferase, major domain	GO:0030170,GO:0009058,GO:0003824	pyridoxal phosphate binding|biosynthetic process|catalytic activity
MarpolrudCA_g694	Mp1g07850	up	ns	ns			accessory			up	up	up	up	0	0	1	0	0	0	0	0	0	0	0	0	1	0	0	0	0	0	0	0	-1	1	1	0	0	MpACOS16		ACYL-COA SYNTHETASE,MALONATE--COA LIGASE-LIKE	Acetyl-CoA synthetase-like	Acyl-CoA synthetase; [I]	PF00501|PF13193	AMP-binding enzyme|AMP-binding enzyme C-terminal domain	IPR042099,IPR000873,IPR020845,IPR025110	ANL, N-terminal domain|AMP-dependent synthetase/ligase|AMP-binding, conserved site|-|AMP-binding enzyme, C-terminal domain
MarpolrudCA_g695	Mp1g07840	ns	ns	ns			core							0	0	0	0	1	0	0	0	1	1	1	1	1	0	0	0	0	0	0	0	0	0	0	0	0			RIBOSOME BIOGENESIS REGULATORY PROTEIN,RIBOSOME BIOGENESIS REGULATORY PROTEIN		Regulator of ribosome synthesis; [J]	PF04939	Ribosome biogenesis regulatory protein (RRS1)	IPR007023	-|Ribosomal biogenesis regulatory protein	GO:0005634,GO:0042254	nucleus|ribosome biogenesis
MarpolrudCA_g696	Mp1g07830	ns	ns	ns			accessory	Gemma cells				up	up	0	0	0	0	0	0	0	0	0	0	0	0	1	0	0	0	0	0	0	0	1	0	0	0	0			HVA22-LIKE PROTEINS,HVA22-LIKE PROTEIN		HVA22/DP1 gene product-related proteins; C-term missing; [V]	PF03134	TB2/DP1, HVA22 family	IPR004345	TB2/DP1/HVA22-related protein|-
MarpolrudCA_g698	Mp1g07810	ns	ns	ns			core							0	0	0	0	0	0	0	0	0	0	0	0	0	0	0	0	0	0	0	0	0	0	0	0	0			UNCHARACTERIZED,PROTEIN FAM210B, MITOCHONDRIAL		Predicted membrane protein; N-term missing; [S]	PF06916	Protein of unknown function (DUF1279)	IPR009688	-|Domain of unknown function DUF1279
MarpolrudCA_g699	Mp1g07800	ns					core							0	0	0	0	0	0	0	0	0	0	-1	0	0	0	0	0	0	0	0	0	1	-1	0	0	0			SHEWANELLA-LIKE PROTEIN PHOSPHATASE 2,SHEWANELLA-LIKE PROTEIN PHOSPHATASE 2	Metallo-dependent phosphatases		PF00149	Calcineurin-like phosphoesterase	IPR029052,IPR004843	Metallo-dependent phosphatase-like|-|Calcineurin-like phosphoesterase domain, ApaH type	GO:0016787	hydrolase activity
MarpolrudCA_g700	Mp1g07800	ns					core							0	0	0	0	0	0	0	0	0	0	-1	0	0	0	0	0	0	0	0	0	1	-1	0	0	0			SHEWANELLA-LIKE PROTEIN PHOSPHATASE 2,SHEWANELLA-LIKE PROTEIN PHOSPHATASE 2	Metallo-dependent phosphatases		PF00149	Calcineurin-like phosphoesterase	IPR029052,IPR004843	Metallo-dependent phosphatase-like|-|Calcineurin-like phosphoesterase domain, ApaH type	GO:0016787	hydrolase activity
MarpolrudCA_g703	Mp1g07770						core							0	0	0	0	0	0	0	1	1	1	0	0	0	0	0	0	0	-1	0	-1	-1	-1	-1	0	0			SHEWANELLA-LIKE PROTEIN PHOSPHATASE 2	Metallo-dependent phosphatases		PF00149	Calcineurin-like phosphoesterase	IPR004843,IPR029052	-|Calcineurin-like phosphoesterase domain, ApaH type|Metallo-dependent phosphatase-like	GO:0016787	hydrolase activity
MarpolrudCA_g704	Mp1g07770						core							0	0	0	0	0	0	0	1	1	1	0	0	0	0	0	0	0	-1	0	-1	-1	-1	-1	0	0			SHEWANELLA-LIKE PROTEIN PHOSPHATASE 2	Metallo-dependent phosphatases		PF00149	Calcineurin-like phosphoesterase	IPR004843,IPR029052	-|Calcineurin-like phosphoesterase domain, ApaH type|Metallo-dependent phosphatase-like	GO:0016787	hydrolase activity
MarpolrudCA_g705	Mp1g07760	down	ns	ns			core	Undefined cells						0	0	0	0	1	-1	0	0	-1	-1	1	1	1	0	0	0	0	-1	-1	-1	-1	0	1	0	0			GDP-D-GLUCOSE PHOSPHORYLASE 1,GDP-L-GALACTOSE PHOSPHORYLASE 2		Predicted hydrolase (HIT family); [R]			IPR026506	-|GDP-L-galactose/GDP-D-glucose phosphorylase	GO:0080048	GDP-D-glucose phosphorylase activity
MarpolrudCA_g710	Mp1g07730	down	ns	ns			core							0	0	-1	0	-1	-1	0	0	0	-1	-1	-1	-1	0	0	0	0	0	0	0	0	-1	-1	1	0			S-ADENOSYLMETHIONINE MITOCHONDRIAL CARRIER PROTEIN	Mitochondrial carrier	Mitochondrial carrier protein MRS3/4; [C]	PF00153	Mitochondrial carrier protein	IPR018108,IPR023395,IPR002067	Mitochondrial substrate/solute carrier|Mitochondrial carrier domain superfamily|-|Mitochondrial carrier protein	GO:0055085	transmembrane transport
MarpolrudCA_g711	Mp1g07720	ns	ns	ns										0	0	0	0	0	1	0	0	0	0	0	0	0	0	0	0	0	1	0	1	1	1	0	0	0			RIBOSOMAL PROTEIN S9,-	Ribosomal protein S5 domain 2-like	40S ribosomal protein S16; [J]	PF00380	Ribosomal protein S9/S16	IPR000754,IPR020568,IPR020574,IPR014721	Ribosomal protein S9|Ribosomal protein S5 domain 2-type fold|Ribosomal protein S9, conserved site|-|Ribosomal protein S5 domain 2-type fold, subgroup	GO:0003735,GO:0005840,GO:0006412	structural constituent of ribosome|ribosome|translation
MarpolrudCA_g712	Mp1g07710	ns	ns	ns			core				down			0	0	0	0	0	0	0	0	0	0	0	0	-1	0	0	0	0	0	0	0	0	0	0	0	0	MpPPR_26	Pentatricopeptide repeat proteins	CDK-ACTIVATING KINASE ASSEMBLY FACTOR MAT1,OS09G0423300 PROTEIN	HCP-like		PF01535|PF13041|PF17177	PPR repeat|PPR repeat family|Pentacotripeptide-repeat region of PRORP	IPR002885,IPR011990,IPR033443	Pentatricopeptide repeat|Tetratricopeptide-like helical domain superfamily|-|Pentacotripeptide-repeat region of PRORP	GO:0005515	protein binding
MarpolrudCA_g713	Mp1g07710	ns	ns	ns			core				down			0	0	0	0	0	0	0	0	0	0	0	0	-1	0	0	0	0	0	0	0	0	0	0	0	0	MpPPR_26	Pentatricopeptide repeat proteins	CDK-ACTIVATING KINASE ASSEMBLY FACTOR MAT1,OS09G0423300 PROTEIN	HCP-like		PF01535|PF13041|PF17177	PPR repeat|PPR repeat family|Pentacotripeptide-repeat region of PRORP	IPR002885,IPR011990,IPR033443	Pentatricopeptide repeat|Tetratricopeptide-like helical domain superfamily|-|Pentacotripeptide-repeat region of PRORP	GO:0005515	protein binding
MarpolrudCA_g717	Mp1g07700	ns	ns	ns			core							0	0	0	0	0	0	0	0	0	0	0	0	0	0	0	0	0	0	0	0	0	0	0	0	0			EXOCYST COMPLEX COMPONENT SEC15B,SEC15		Exocyst complex, subunit SEC15; N-term missing; [U]	PF04091	Exocyst complex subunit Sec15-like	IPR042045,IPR007225,IPR042044	-|Exocyst complex component EXOC6/Sec15, C-terminal, domain 1|Exocyst complex component EXOC6/Sec15|EXOC6/PINT-1/Sec15/Tip20, C-terminal, domain 2	GO:0006904,GO:0000145	vesicle docking involved in exocytosis|exocyst
MarpolrudCA_g718	Mp1g07690	ns	ns	ns			accessory							0	0	0	0	0	0	0	0	0	0	0	0	0	0	0	0	0	0	0	0	0	0	0	0	0			F-BOX DOMAIN CONTAINING PROTEIN, EXPRESSED	RNI-like,F-box domain	Leucine rich repeat proteins, some proteins contain F-box; N-term missing; [R]	PF12937	F-box-like	IPR006553,IPR032675,IPR001810,IPR036047	Leucine-rich repeat, cysteine-containing subtype|Leucine-rich repeat domain superfamily|F-box domain|-|F-box-like domain superfamily	GO:0005515	protein binding
MarpolrudCA_g719	Mp1g07680	ns	ns	ns			accessory				up
MarpolrudCA_g720	Mp1g07670	ns	ns	ns			super_accessory							0	0	0	0	1	-1	0	-1	-1	-1	0	0	0	-1	0	0	0	-1	-1	-1	-1	-1	0	0	-1									-
MarpolrudCA_g721	Mp1g07660	ns	ns	ns			core							0	0	0	0	1	0	0	0	0	0	1	1	0	0	0	0	0	0	0	0	0	0	0	0	0			EXOSOME COMPLEX COMPONENT RRP4,PNAS-3 RELATED	Nucleic acid-binding proteins,Ribosomal L27 protein-like,Eukaryotic type KH-domain (KH-domain type I)	Exosomal 3'-5' exoribonuclease complex, subunit Rrp4; [A]	PF14382|PF15985	Exosome complex exonuclease RRP4 N-terminal region|KH domain	IPR036612,IPR026699,IPR025721,IPR012340,IPR004088	-|K Homology domain, type 1 superfamily|Exosome complex RNA-binding protein 1/RRP40/RRP4|Exosome complex component, N-terminal domain|Nucleic acid-binding, OB-fold|K Homology domain, type 1	GO:0003723,GO:0000178	RNA binding|exosome (RNase complex)
MarpolrudCA_g724	Mp1g07630	ns					core				down	down		0	0	0	0	-1	1	1	0	0	0	-1	-1	-1	0	0	0	0	1	1	0	0	-1	-1	0	-1			INTRAFLAGELLAR TRANSPORT PROTEIN 81 HOMOLOG		Rho-associated, coiled-coil containing protein kinase; N-term missing; C-term missing; [T]	PF18383	Intraflagellar transport 81 calponin homology domain	IPR041146,IPR043016,IPR029600	-|IFT81, calponin homology domain|IFT81, N-terminal domain superfamily|Intraflagellar transport protein 81	GO:0060271,GO:0030992,GO:0015631,GO:0042073	cilium assembly|intraciliary transport particle B|tubulin binding|intraciliary transport
MarpolrudCA_g725	Mp1g07620	ns	ns	ns			core							1	1	0	0	0	-1	-1	0	0	-1	1	1	0	1	0	0	0	-1	0	-1	-1	0	0	1	0			BLUE COPPER PROTEIN,OS08G0138100 PROTEIN	Cupredoxins		PF02298	Plastocyanin-like domain	IPR008972,IPR039391,IPR003245	-|Cupredoxin|Phytocyanin|Phytocyanin domain	GO:0009055	electron transfer activity
MarpolrudCA_g726	Mp1g07610	ns	ns	ns			core				down	down	down	0	0	0	-1	-1	-1	1	1	1	1	-1	-1	-1	0	-1	-1	0	0	-1	-1	0	-1	-1	0	0			RHODANESE-LIKE DOMAIN-CONTAINING PROTEIN 9, CHLOROPLASTIC	Rhodanese/Cell cycle control phosphatase	Rhodanese-related sulfurtransferase; [P]	PF00581	Rhodanese-like domain	IPR036873,IPR001763,IPR044615	-|Rhodanese-like domain superfamily|Rhodanese-like domain|Rhodanese-like domain-containing protein 9, chloroplastic
MarpolrudCA_g727	Mp1g07600	ns	ns	ns			accessory							0	0	0	0	0	0	0	0	0	0	0	0	0	0	0	0	0	0	0	0	0	0	0	0	0			HEXOKINASE FAMILY MEMBER,CARBOHYDRATE KINASE PFKB	Ribokinase-like		PF00294	pfkB family carbohydrate kinase	IPR029056,IPR011611	-|Ribokinase-like|Carbohydrate kinase PfkB
MarpolrudCA_g728	Mp1g07590	ns	ns	ns			core						down	0	0	-1	0	-1	0	0	0	0	0	0	0	-1	0	0	0	0	0	1	0	0	0	0	0	0			GLUTAREDOXIN DOMAIN-CONTAINING CYSTEINE-RICH PROTEIN CG12206-RELATED,GLUTAREDOXIN DOMAIN-CONTAINING CYSTEINE-RICH PROTEIN CG12206-RELATED	Thioredoxin-like	Glutaredoxin-related protein; N-term missing; [O]	PF00462	Glutaredoxin	IPR036249,IPR002109	Thioredoxin-like superfamily|Glutaredoxin|-	GO:0015035	protein disulfide oxidoreductase activity
MarpolrudCA_g730	Mp1g07570	ns	ns	ns			super_accessory							0	0	0	0	-1	0	0	0	0	0	-1	0	-1	0	0	0	0	0	0	0	0	0	0	0	0			UNCHARACTERIZED		Uncharacterized conserved protein; [S]	PF09749	Uncharacterised conserved protein	IPR027521	-|U6 snRNA phosphodiesterase Usb1	GO:0004518,GO:0034477	nuclease activity|U6 snRNA 3'-end processing
MarpolrudCA_g731	Mp1g07560	ns	ns	ns			core							0	0	1	0	0	0	0	0	0	0	0	0	1	1	0	0	1	0	0	0	0	0	0	0	1			RAN GTPASE-ACTIVATING PROTEIN 1	RNI-like	Ran GTPase-activating protein; N-term missing; [AYT]			IPR032675	-|Leucine-rich repeat domain superfamily
MarpolrudCA_g732	Mp1g07550						core							0	0	0	0	0	1	0	0	0	0	0	0	1	1	1	1	1	0	0	1	0	0	0	1	1									-
MarpolrudCA_g733	Mp1g07540						accessory																																MpAVP1		INORGANIC DIPHOSPHATASE-RELATED,K(+)-INSENSITIVE PYROPHOSPHATE-ENERGIZED PROTON PUMP			PF03030	Inorganic H+ pyrophosphatase	IPR004131	-|Pyrophosphate-energised proton pump	GO:1902600,GO:0016020,GO:0004427,GO:0009678	proton transmembrane transport|membrane|inorganic diphosphatase activity|pyrophosphate hydrolysis-driven proton transmembrane transporter activity
MarpolrudCA_g734	Mp1g07510	ns	ns	ns			core			down			down	0	0	-1	0	-1	-1	0	0	0	-1	0	0	-1	0	0	0	0	-1	-1	-1	-1	-1	-1	0	0			NADPH OXIDASE,FERRIC REDUCTION OXIDASE 2	Ferredoxin reductase-like, C-terminal NADP-linked domain,Riboflavin synthase domain-like	Ferric reductase, NADH/NADPH oxidase and related proteins; N-term missing; [PQ]	PF01794|PF08030|PF08022	Ferric reductase like transmembrane component|Ferric reductase NAD binding domain|FAD-binding domain	IPR017938,IPR013130,IPR013121,IPR039261,IPR017927,IPR013112	Riboflavin synthase-like beta-barrel|-|Ferric reductase transmembrane component-like domain|Ferric reductase, NAD binding domain|Ferredoxin-NADP reductase (FNR), nucleotide-binding domain|FAD-binding domain, ferredoxin reductase-type|FAD-binding 8	GO:0016491	oxidoreductase activity
MarpolrudCA_g736	Mp1g07500	down	ns	ns			accessory					down	down	0	0	0	0	0	-1	0	0	0	-1	0	0	0	0	0	0	0	-1	-1	-1	-1	0	0	0	0			RIBOSOMAL PROTEIN L7AE FAMILY MEMBER,MITOCHONDRIAL RIBOSOMAL PROTEIN, LARGE	Ribosomal protein L1	50S ribosomal protein L1; N-term missing; [J]	PF00687	Ribosomal protein L1p/L10e family	IPR023673,IPR005878,IPR028364,IPR016095,IPR023674	-|Ribosomal protein L1, conserved site|Ribosomal protein L1, bacterial-type|Ribosomal protein L1/ribosomal biogenesis protein|Ribosomal protein L1, 3-layer alpha/beta-sandwich|Ribosomal protein L1-like	GO:0003723,GO:0003735,GO:0015934,GO:0006412	RNA binding|structural constituent of ribosome|large ribosomal subunit|translation
MarpolrudCA_g738	Mp1g07490	ns	ns	ns			accessory							0	0	0	0	0	0	0	0	0	0	0	0	0	0	0	0	0	0	0	0	0	0	0	0	0			EPIMERASE-RELATED,OS01G0261500 PROTEIN	NAD(P)-binding Rossmann-fold domains	Putative NAD+-dependent epimerases; N-term missing; [G]	PF01370	NAD dependent epimerase/dehydratase family	IPR001509,IPR036291	-|NAD-dependent epimerase/dehydratase|NAD(P)-binding domain superfamily	GO:0003824	catalytic activity
MarpolrudCA_g739	Mp1g07480	ns	ns	ns			core							0	0	0	0	0	0	0	0	0	0	0	0	0	0	0	0	0	0	0	0	0	1	0	0	0			MALARIA ANTIGEN-RELATED	ARM repeat	HEAT and armadillo repeat-containing protein; [R]	PF13251	Domain of unknown function (DUF4042)	IPR011989,IPR016024,IPR025283	Armadillo-like helical|Armadillo-type fold|Domain of unknown function DUF4042|-
MarpolrudCA_g742	Mp1g07460	ns	ns	ns			core	Undefined cells		up	up	up		0	0	0	0	0	0	0	0	0	0	0	0	0	0	0	0	0	0	0	0	1	0	0	0	0			PHOSPHOLIPASE A1 PLIP2, CHLOROPLASTIC,PHOSPHOLIPASE A1 PLIP2, CHLOROPLASTIC	alpha/beta-Hydrolases		PF01764	Lipase (class 3)	IPR043367,IPR029058,IPR002921	-|Phospholipase A1 PLIP1/2/3, chloroplastic|Alpha/Beta hydrolase fold|Fungal lipase-like domain	GO:0006629,GO:0008970	lipid metabolic process|phospholipase A1 activity
MarpolrudCA_g743	Mp1g07450	ns					core							0	0	0	0	0	0	0	0	0	0	0	0	0	0	0	0	0	0	0	0	0	0	0	0	0			DNAJ HOMOLOG SUBFAMILY C MEMBER 13,DNAJ HOMOLOG SUBFAMILY C MEMBER 13	ARM repeat,Chaperone J-domain	Endocytosis protein RME-8, contains DnaJ domain; [UO]	PF14237|PF00226	GYF domain 2|DnaJ domain	IPR025640,IPR016024,IPR011989,IPR001623,IPR036869	-|GYF domain 2|Armadillo-type fold|Armadillo-like helical|DnaJ domain|Chaperone J-domain superfamily
MarpolrudCA_g744	Mp1g07450	ns	ns	ns			core							0	0	0	0	0	0	0	0	0	0	0	0	0	0	0	0	0	0	0	0	0	0	0	0	0			DNAJ HOMOLOG SUBFAMILY C MEMBER 13,DNAJ HOMOLOG SUBFAMILY C MEMBER 13	ARM repeat,Chaperone J-domain	Endocytosis protein RME-8, contains DnaJ domain; [UO]	PF14237|PF00226	GYF domain 2|DnaJ domain	IPR025640,IPR016024,IPR011989,IPR001623,IPR036869	-|GYF domain 2|Armadillo-type fold|Armadillo-like helical|DnaJ domain|Chaperone J-domain superfamily
MarpolrudCA_g745	Mp1g07430	ns	ns	ns			core							0	0	0	0	0	0	0	0	0	0	0	0	0	0	0	0	0	1	0	0	0	0	0	0	0			TETRATRICOPEPTIDE REPEAT (TPR)-LIKE SUPERFAMILY PROTEIN	TPR-like	FKBP-type peptidyl-prolyl cis-trans isomerase; N-term missing; [O]	PF14559	Tetratricopeptide repeat	IPR011990,IPR019734,IPR013026	-|Tetratricopeptide-like helical domain superfamily|Tetratricopeptide repeat|Tetratricopeptide repeat-containing domain	GO:0005515	protein binding
MarpolrudCA_g746	Mp1g07420	ns	ns	ns			core							0	0	0	0	0	0	0	0	0	0	0	0	0	0	0	0	0	0	0	0	0	0	0	0	0			30S RIBOSOMAL PROTEIN S13/40S RIBOSOMAL PROTEIN S18,40S RIBOSOMAL PROTEIN S18-RELATED	S13-like H2TH domain	Ribosomal protein S18; [J]	PF00416	Ribosomal protein S13/S18	IPR001892,IPR010979,IPR018269,IPR027437	Ribosomal protein S13|-|Ribosomal protein S13-like, H2TH|Ribosomal protein S13, conserved site|30s ribosomal protein S13, C-terminal	GO:0003735,GO:0005840,GO:0006412,GO:0003723,GO:0003676	structural constituent of ribosome|ribosome|translation|RNA binding|nucleic acid binding
MarpolrudCA_g749	Mp1g07380	ns	ns	ns			accessory					up		0	0	0	0	0	0	0	0	0	0	0	0	0	0	0	0	0	0	0	0	1	1	0	0	0			CHROMODOMAIN-HELICASE-DNA-BINDING PROTEIN 3-RELATED-RELATED,HELICASE PROTEIN MOM1-LIKE ISOFORM X1	P-loop containing nucleoside triphosphate hydrolases,Chromo domain-like,FYVE/PHD zinc finger	Predicted helicase; [R],Helix loop helix transcription factor; C-term missing; [K],Thyroid hormone receptor-associated protein complex, subunit TRAP230; N-term missing; [K]	PF06465|PF00176	Domain of Unknown Function (DUF1087)|SNF2 family N-terminal domain	IPR009463,IPR027417,IPR000953,IPR016197,IPR000330,IPR001965,IPR038718,IPR001650,IPR013083,IPR011011,IPR019786,IPR019787,IPR014001	-|Domain of unknown function DUF1087|P-loop containing nucleoside triphosphate hydrolase|Chromo/chromo shadow domain|Chromo-like domain superfamily|SNF2, N-terminal|Zinc finger, PHD-type|SNF2-like, N-terminal domain superfamily|Helicase, C-terminal|Zinc f	GO:0070615,GO:0005524	nucleosome-dependent ATPase activity|ATP binding
MarpolrudCA_g749	Mp1g07390	ns	ns	ns			accessory							0	0	0	0	-1	0	1	0	0	0	0	0	-1	-1	0	0	0	-1	0	0	1	0	0	0	0	Mpsnf1.4		CHROMODOMAIN-HELICASE-DNA-BINDING PROTEIN 3-RELATED-RELATED	Chromo domain-like,P-loop containing nucleoside triphosphate hydrolases,FYVE/PHD zinc finger	Chromodomain-helicase DNA-binding protein; C-term missing; [K],Chromatin remodeling complex WSTF-ISWI, large subunit (contains heterochromatin localization, PHD and BROMO domains); N-term missing; [B]	PF00176|PF00385|PF00628	SNF2 family N-terminal domain|Chromo (CHRromatin Organisation MOdifier) domain|PHD-finger	IPR000330,IPR013083,IPR027417,IPR001965,IPR016197,IPR000953,IPR019787,IPR014001,IPR023780,IPR019786,IPR011011,IPR038718	SNF2, N-terminal|-|Zinc finger, RING/FYVE/PHD-type|P-loop containing nucleoside triphosphate hydrolase|Zinc finger, PHD-type|Chromo-like domain superfamily|Chromo/chromo shadow domain|Zinc finger, PHD-finger|Helicase superfamily 1/2, ATP-binding domain|Chromo domain|Zinc finger, PHD-type, conserved site|Zinc finger, FYVE/PHD-type|SNF2-like, N-terminal domain superfamily	GO:0070615,GO:0005524	nucleosome-dependent ATPase activity|ATP binding
MarpolrudCA_g751	Mp1g07370	ns	ns	ns			core							0	0	0	0	0	0	0	0	0	0	0	0	0	0	0	0	0	0	0	0	0	0	0	0	0			OS05G0362300 PROTEIN,T31J12.3 PROTEIN-RELATED	At5g01610-like		PF04398	Protein of unknown function, DUF538	IPR007493,IPR036758	Protein of unknown function DUF538|-|At5g01610-like superfamily
MarpolrudCA_g752	Mp1g07360	ns	ns	ns			accessory	Gemma cells						0	0	0	0	0	0	0	0	0	0	0	0	0	0	0	0	0	0	0	0	0	0	0	0	0			SAPOSIN-LIKE PROTEIN FAMILY,SAPOSIN-RELATED	Saposin	Prosaposin; [IG]	PF05184|PF03489	Saposin-like type B, region 1|Saposin-like type B, region 2	IPR011001,IPR007856,IPR008138,IPR008139	Saposin-like|-|Saposin-like type B, region 1|Saposin B type, region 2|Saposin B type domain	GO:0006629	lipid metabolic process
MarpolrudCA_g753	Mp1g07360	ns	ns	ns			accessory	Gemma cells						0	0	0	0	0	0	0	0	0	0	0	0	0	0	0	0	0	0	0	0	0	0	0	0	0			SAPOSIN-LIKE PROTEIN FAMILY,SAPOSIN-RELATED	Saposin	Prosaposin; [IG]	PF05184|PF03489	Saposin-like type B, region 1|Saposin-like type B, region 2	IPR011001,IPR007856,IPR008138,IPR008139	Saposin-like|-|Saposin-like type B, region 1|Saposin B type, region 2|Saposin B type domain	GO:0006629	lipid metabolic process
MarpolrudCA_g754	Mp1g07350	ns					core							0	0	0	0	0	0	0	0	-1	-1	0	0	0	0	0	0	0	0	0	0	0	0	0	0	0	MpARID-HMGBOX	transcription factor, ARID-HMGbox	HIGH MOBILITY GROUP B PROTEIN 9,HIGH MOBILITY GROUP B PROTEIN 9	ARID-like,HMG-box	DNA-binding proteins Bright/BRCAA1/RBP1 and related proteins containing BRIGHT domain; N-term missing; C-term missing; [K],HMG box-containing protein; [R]	PF01388|PF00505	ARID/BRIGHT DNA binding domain|HMG (high mobility group) box	IPR009071,IPR036431,IPR036910,IPR001606	-|High mobility group box domain|ARID DNA-binding domain superfamily|High mobility group box domain superfamily|ARID DNA-binding domain	GO:0003677	DNA binding
MarpolrudCA_g755	Mp1g07350	ns	ns	ns			core							0	0	0	0	0	0	0	0	-1	-1	0	0	0	0	0	0	0	0	0	0	0	0	0	0	0	MpARID-HMGBOX	transcription factor, ARID-HMGbox	HIGH MOBILITY GROUP B PROTEIN 9,HIGH MOBILITY GROUP B PROTEIN 9	ARID-like,HMG-box	DNA-binding proteins Bright/BRCAA1/RBP1 and related proteins containing BRIGHT domain; N-term missing; C-term missing; [K],HMG box-containing protein; [R]	PF01388|PF00505	ARID/BRIGHT DNA binding domain|HMG (high mobility group) box	IPR009071,IPR036431,IPR036910,IPR001606	-|High mobility group box domain|ARID DNA-binding domain superfamily|High mobility group box domain superfamily|ARID DNA-binding domain	GO:0003677	DNA binding
MarpolrudCA_g757	Mp1g07340	ns	ns	ns			core							0	0	0	0	0	0	0	0	0	0	0	0	0	0	0	0	0	0	0	0	0	0	0	0	0			CULLIN,BNAA09G17890D PROTEIN	Cullin homology domain,Cullin repeat-like,""""""""""""""""""""""""""""""""Winged helix"""""""""""""""""""""""""""""""" DNA-binding domain	Cullins; [D]	PF10557|PF00888	Cullin protein neddylation domain|Cullin family	IPR016157,IPR036390,IPR016158,IPR019559,IPR036317,IPR036388,IPR016159,IPR001373	Cullin, conserved site|-|Winged helix DNA-binding domain superfamily|Cullin homology domain|Cullin protein, neddylation domain|Cullin homology domain superfamily|Winged helix-like DNA-binding domain superfamily|Cullin repeat-like-containing domain superfamily|Cullin, N-terminal	GO:0006511,GO:0031625,GO:0031461	ubiquitin-dependent protein catabolic process|ubiquitin protein ligase binding|cullin-RING ubiquitin ligase complex
MarpolrudCA_g758	Mp1g07320	ns	ns	ns			core					up	up	0	0	0	0	0	0	0	-1	-1	0	0	0	0	0	0	0	0	0	0	0	0	0	0	0	0			LEUCINE-RICH REPEAT (LRR) FAMILY PROTEIN-RELATED,LEUCINE-RICH REPEAT-CONTAINING	L domain-like,Ubiquitin-like	Leucine-rich repeat (LRR) protein, contains calponin homology domain; C-term missing; [Z]	PF00240|PF13855	Ubiquitin family|Leucine rich repeat	IPR003591,IPR000626,IPR032675,IPR029071,IPR001611	-|Leucine-rich repeat, typical subtype|Ubiquitin-like domain|Leucine-rich repeat domain superfamily|Ubiquitin-like domain superfamily|Leucine-rich repeat	GO:0005515	protein binding
MarpolrudCA_g760	Mp1g07310	ns	ns	ns			core	Undefined cells						0	0	0	0	1	-1	0	0	0	0	1	0	1	0	0	0	0	-1	-1	-1	-1	0	1	0	0			GLUTAMATE--CYSTEINE LIGASE, CHLOROPLASTIC,GLUTAMATE--CYSTEINE LIGASE, CHLOROPLASTIC	Glutamine synthetase/guanido kinase		PF04107	Glutamate-cysteine ligase family 2(GCS2)	IPR035434,IPR011556,IPR014746,IPR006336	-|Glutamate--cysteine ligase, bacteria and plant|Glutamate--cysteine ligase, plant-type|Glutamine synthetase/guanido kinase, catalytic domain|Glutamate--cysteine ligase, GCS2	GO:0006750,GO:0003824,GO:0042398,GO:0004357	glutathione biosynthetic process|catalytic activity|cellular modified amino acid biosynthetic process|glutamate-cysteine ligase activity
MarpolrudCA_g761	Mp1g07290	ns	ns	ns			core							0	0	0	0	0	0	0	0	0	0	0	0	0	0	0	0	0	0	0	0	0	0	0	0	0			PROBABLE CADMIUM/ZINC-TRANSPORTING ATPASE HMA1	Calcium ATPase, transmembrane domain M,HAD-like,Calcium ATPase, transduction domain A	Cation transport ATPase; N-term missing; [P]	PF00122|PF00702	E1-E2 ATPase|haloacid dehalogenase-like hydrolase	IPR023298,IPR023214,IPR008250,IPR027256,IPR001757,IPR036412,IPR018303,IPR044492,IPR023299	-|P-type ATPase, transmembrane domain superfamily|HAD superfamily|P-type ATPase, A domain superfamily|P-type ATPase, subfamily IB|P-type ATPase|HAD-like superfamily|P-type ATPase, phosphorylation site|P-type ATPase, haloacid dehalogenase domain|P-type ATP	GO:0019829,GO:0006812,GO:0000166,GO:0016887,GO:0016021,GO:0005524	ATPase-coupled cation transmembrane transporter activity|cation transport|nucleotide binding|ATPase activity|integral component of membrane|ATP binding
MarpolrudCA_g762	Mp1g07280	ns	ns	ns			accessory							0	0	0	0	0	0	0	0	0	0	0	0	0	0	0	0	0	0	0	0	0	0	0	0	0			MANGANESE-DEPENDENT ADP-RIBOSE/CDP-ALCOHOL DIPHOSPHATASE,-	Metallo-dependent phosphatases		PF00149	Calcineurin-like phosphoesterase	IPR029052,IPR004843	-|Metallo-dependent phosphatase-like|Calcineurin-like phosphoesterase domain, ApaH type	GO:0016787	hydrolase activity
MarpolrudCA_g765	Mp1g07270	ns	ns	ns			accessory							0	0	0	0	0	0	0	0	0	0	0	0	0	0	0	0	0	0	0	0	0	0	0	0	0			TRANSCRIPTION FACTOR BTF3 FAMILY MEMBER,NASCENT POLYPEPTIDE-ASSOCIATED COMPLEX SUBUNIT BETA		RNA polymerase II general transcription factor BTF3 and related proteins; [K]	PF01849	NAC domain	IPR038187,IPR039370,IPR002715	NAC A/B domain superfamily|Transcription factor BTF3|Nascent polypeptide-associated complex NAC domain|-
MarpolrudCA_g766	Mp1g07260	ns								up	up	up		-1	0	0	0	0	1	0	-1	-1	0	-1	-1	-1	-1	0	0	0	1	1	1	0	0	0	-1	0									-
MarpolrudCA_g767	Mp1g07250	ns	ns	ns			accessory						up	0	0	0	0	0	0	-1	-1	-1	-1	0	0	0	0	0	0	0	1	0	0	0	0	0	0	0	MpPLATZ2		PLATZ TRANSCRIPTION FACTOR FAMILY PROTEIN,PLATZ TRANSCRIPTION FACTOR FAMILY PROTEIN	B-box zinc-binding domain		PF04640	PLATZ transcription factor	IPR006734	-|PLATZ transcription factor
MarpolrudCA_g768	Mp1g07240	ns	ns	ns			core							0	0	0	0	-1	0	0	0	0	0	0	0	0	0	0	0	0	0	0	0	0	0	0	0	0	MpPPR_32	Pentatricopeptide repeat proteins	PENTATRICOPEPTIDE REPEAT-CONTAINING PROTEIN PET309, MITOCHONDRIAL	TPR-like	Uncharacterized conserved protein; N-term missing; C-term missing; [S]	PF13041|PF01535|PF13812	PPR repeat family|PPR repeat|Pentatricopeptide repeat domain	IPR002885,IPR011990	-|Pentatricopeptide repeat|Tetratricopeptide-like helical domain superfamily	GO:0005515	protein binding
MarpolrudCA_g770	Mp1g07230	ns					accessory	Air pore cells						0	0	0	0	0	0	0	0	0	0	0	0	0	0	0	0	0	0	0	0	0	-1	0	0	0			RIBONUCLEASE 2,RIBONUCLEASE T2	Ribonuclease Rh-like	Ribonuclease, T2 family; [A]	PF00445	Ribonuclease T2 family	IPR018188,IPR036430,IPR033130,IPR001568,IPR033697	-|Ribonuclease T2, His active site 1|Ribonuclease T2-like superfamily|Ribonuclease T2, His active site 2|Ribonuclease T2-like|Ribonuclease T2, eukaryotic	GO:0003723,GO:0033897	RNA binding|ribonuclease T2 activity
MarpolrudCA_g771	Mp1g07230	ns	ns	ns			accessory	Air pore cells						0	0	0	0	0	0	0	0	0	0	0	0	0	0	0	0	0	0	0	0	0	-1	0	0	0			RIBONUCLEASE 2,RIBONUCLEASE T2	Ribonuclease Rh-like	Ribonuclease, T2 family; [A]	PF00445	Ribonuclease T2 family	IPR018188,IPR036430,IPR033130,IPR001568,IPR033697	-|Ribonuclease T2, His active site 1|Ribonuclease T2-like superfamily|Ribonuclease T2, His active site 2|Ribonuclease T2-like|Ribonuclease T2, eukaryotic	GO:0003723,GO:0033897	RNA binding|ribonuclease T2 activity
MarpolrudCA_g772	Mp1g07220	ns	ns	ns			core				up	up		0	0	0	0	0	0	0	0	0	0	0	0	0	0	0	0	0	0	0	0	0	0	0	0	0			LEUCINE-RICH REPEAT PROTEIN KINASE FAMILY PROTEIN,OS07G0107800 PROTEIN-RELATED	Protein kinase-like (PK-like),L domain-like	Serine/threonine protein kinase; [T]	PF07714|PF12819	Protein tyrosine and serine/threonine kinase|Malectin-like domain	IPR001245,IPR000719,IPR008271,IPR017441,IPR032675,IPR011009,IPR024788	-|Serine-threonine/tyrosine-protein kinase, catalytic domain|Protein kinase domain|Serine/threonine-protein kinase, active site|Protein kinase, ATP binding site|Leucine-rich repeat domain superfamily|Protein kinase-like domain superfamily|Malectin-like do	GO:0005524,GO:0006468,GO:0004672	ATP binding|protein phosphorylation|protein kinase activity
MarpolrudCA_g773	Mp1g07210	ns	ns	ns			core							0	0	0	0	1	-1	0	0	0	0	1	1	0	0	0	0	0	-1	-1	-1	0	-1	0	0	0									-
MarpolrudCA_g774	Mp1g07200	ns	ns	ns			accessory							0	0	0	0	0	1	0	0	0	0	0	0	0	0	0	0	0	1	1	0	0	1	0	0	0			HSPC111 PROTEIN-RELATED		Nucleolar protein (NOP16) involved in 60S ribosomal subunit biogenesis; [J]	PF09420	Ribosome biogenesis protein Nop16	IPR019002	-|Ribosome biogenesis protein Nop16
MarpolrudCA_g775	Mp1g07190	ns	ns	ns			core							0	0	0	0	0	0	0	0	0	0	0	0	0	0	0	0	0	0	0	0	0	0	0	0	0			UNCHARACTERIZED		Uncharacterized conserved membrane protein; N-term missing; [S]	PF09786	Cytochrome B561, N terminal	IPR019176	Cytochrome B561-related|-
MarpolrudCA_g776	Mp1g07180	ns	ns	ns			super_accessory	Air pore cells						0	0	0	0	0	0	0	0	0	0	0	0	0	0	0	0	0	0	0	0	0	0	0	0	0			HYDROPHOBIC PROTEIN RCI2 LOW TEMPERATURE AND SALT RESPONSIVE PROTEIN LTI6 -RELATED,-		Stress responsive protein; [R]	PF01679	Proteolipid membrane potential modulator	IPR000612	-|Proteolipid membrane potential modulator	GO:0016021	integral component of membrane
MarpolrudCA_g777	Mp1g07170	ns	ns	ns			accessory			down	down	down	down	0	0	0	0	0	-1	-1	0	-1	-1	0	0	0	0	0	0	0	-1	-1	-1	-1	-1	0	0	0			B6F COMPLEX SUBUNIT, PUTATIVE, EXPRESSED-RELATED	PetM subunit of the cytochrome b6f complex		PF08041	PetM family of cytochrome b6f complex subunit 7	IPR012595	-|PetM of cytochrome b6/f complex subunit 7	GO:0009512	cytochrome b6f complex
MarpolrudCA_g778	Mp1g07140	ns	ns	ns			core							0	0	0	0	0	0	0	0	0	0	1	1	0	0	0	0	0	0	0	0	0	0	0	0	0			PROTEIN HIRA,MEMBER OF THE HIR1 FAMILY OF WD-REPEAT PROTEINS	WD40 repeat-like	Histone transcription regulator HIRA, WD repeat superfamily; [DK]	PF00400|PF07569	WD domain, G-beta repeat|TUP1-like enhancer of split	IPR036322,IPR001680,IPR031120,IPR015943,IPR011494,IPR017986	-|WD40-repeat-containing domain superfamily|WD40 repeat|WD repeat HIR1|WD40/YVTN repeat-like-containing domain superfamily|TUP1-like enhancer of split|WD40-repeat-containing domain	GO:0006351,GO:0005634,GO:0006325,GO:0006355,GO:0005515	transcription, DNA-templated|nucleus|chromatin organization|regulation of transcription, DNA-templated|protein binding
MarpolrudCA_g779	Mp1g07140	ns	ns	ns			core							0	0	0	0	0	0	0	0	0	0	1	1	0	0	0	0	0	0	0	0	0	0	0	0	0			PROTEIN HIRA,MEMBER OF THE HIR1 FAMILY OF WD-REPEAT PROTEINS	WD40 repeat-like	Histone transcription regulator HIRA, WD repeat superfamily; [DK]	PF00400|PF07569	WD domain, G-beta repeat|TUP1-like enhancer of split	IPR036322,IPR001680,IPR031120,IPR015943,IPR011494,IPR017986	-|WD40-repeat-containing domain superfamily|WD40 repeat|WD repeat HIR1|WD40/YVTN repeat-like-containing domain superfamily|TUP1-like enhancer of split|WD40-repeat-containing domain	GO:0006351,GO:0005634,GO:0006325,GO:0006355,GO:0005515	transcription, DNA-templated|nucleus|chromatin organization|regulation of transcription, DNA-templated|protein binding
MarpolrudCA_g780	Mp1g07130	ns	ns	ns			accessory				down	down	down	0	0	0	0	0	0	1	1	0	0	0	0	0	0	0	0	0	0	0	0	0	0	0	0	0									-
MarpolrudCA_g781	Mp1g07130	ns	ns	ns			accessory				down	down	down	0	0	0	0	0	0	1	1	0	0	0	0	0	0	0	0	0	0	0	0	0	0	0	0	0									-
MarpolrudCA_g783	Mp1g07120	ns	ns	ns			core							0	0	0	0	0	0	0	0	0	0	0	0	0	0	0	0	0	0	0	0	0	0	0	0	0			60S ACIDIC RIBOSOMAL PROTEIN P0-1,60S ACIDIC RIBOSOMAL PROTEIN P0	Ribosomal protein L10-like	60S acidic ribosomal protein P0; [J]	PF17777|PF00428|PF00466	Insertion domain in 60S ribosomal protein L10P|60s Acidic ribosomal protein|Ribosomal protein L10	IPR040637,IPR043141,IPR030670,IPR001790,IPR043164	60S ribosomal protein L10P, insertion domain|Ribosomal protein L10-like domain superfamily|-|60S acidic ribosomal protein P0|Ribosomal protein L10P|50S ribosomal protein L10, insertion domain superfamily	GO:0042254	ribosome biogenesis
MarpolrudCA_g784	Mp1g07110	ns	ns	ns			accessory							0	0	0	0	0	0	0	0	0	0	0	0	0	0	0	0	0	0	0	0	0	0	0	0	0			CYTOCHROME C OXIDASE SUBUNIT 6A, MITOCHONDRIAL,CYTOCHROME C OXIDASE POLYPEPTIDE VIA	Mitochondrial cytochrome c oxidase subunit VIa	Cytochrome c oxidase, subunit VIa/COX13; [C]	PF02046	Cytochrome c oxidase subunit VIa	IPR036418,IPR001349	Cytochrome c oxidase, subunit VIa superfamily|Cytochrome c oxidase, subunit VIa|-	GO:0004129,GO:0005751,GO:0005743	cytochrome-c oxidase activity|mitochondrial respiratory chain complex IV|mitochondrial inner membrane
MarpolrudCA_g788	Mp1g07070	ns	ns	ns			accessory							0	0	0	0	0	0	0	0	0	-1	0	0	0	0	0	0	0	0	0	0	0	0	0	0	0	MpARF3	Transcriptiion factor, similarity to Arabidopsis repressor ARFs.	AUXIN RESPONSE FACTOR 4-RELATED,AUXIN RESPONSE FACTOR 10	DNA-binding pseudobarrel domain	Uncharacterized conserved protein, contains WD40 repeat and BROMO domains; N-term missing; [R]	PF02362|PF06507	B3 DNA binding domain|Auxin response factor	IPR003340,IPR044835,IPR015300,IPR000270,IPR010525	B3 DNA binding domain|Auxin response factor|-|DNA-binding pseudobarrel domain superfamily|PB1 domain|Auxin response factor domain	GO:0005634,GO:0009725,GO:0003677,GO:0006355,GO:0005515	nucleus|response to hormone|DNA binding|regulation of transcription, DNA-templated|protein binding
MarpolrudCA_g791	Mp1g07060	down	ns	ns			core	Undefined cells			down		down	0	0	0	0	0	0	-1	-1	-1	-1	0	0	0	0	0	0	0	0	0	0	0	0	0	0	0			RIESKE (2FE-2S) DOMAIN-CONTAINING PROTEIN,RIESKE (2FE-2S) DOMAIN-CONTAINING PROTEIN	Chlorophyll a-b binding protein,ISP domain		PF13806	Rieske-like [2Fe-2S] domain	IPR036922,IPR017941,IPR012748	-|Rieske [2Fe-2S] iron-sulphur domain superfamily|Rieske [2Fe-2S] iron-sulphur domain|Rieske-like [2Fe-2S] domain, NirD-type	GO:0051537,GO:0008942	2 iron, 2 sulfur cluster binding|nitrite reductase [NAD(P)H] activity
MarpolrudCA_g792	Mp1g07050	ns	ns	ns			accessory					up		0	0	0	0	0	1	0	0	0	0	0	0	0	0	0	0	0	1	1	1	0	1	0	0	0			HEXOKINASE FAMILY MEMBER,FRUCTOKINASE-7-RELATED	Ribokinase-like	Ribokinase; [G]	PF00294	pfkB family carbohydrate kinase	IPR029056,IPR011611,IPR002173,IPR002139	-|Ribokinase-like|Carbohydrate kinase PfkB|Carbohydrate/purine kinase, PfkB, conserved site|Ribokinase/fructokinase	GO:0016301,GO:0016773	kinase activity|phosphotransferase activity, alcohol group as acceptor
MarpolrudCA_g793	Mp1g07040	ns	ns	ns			accessory							0	0	0	0	0	0	0	0	0	0	0	0	0	0	0	0	0	0	0	0	0	0	0	0	0	Mp1R-MYB12	transcription factor, MYB	TELOMERE REPEAT-BINDING PROTEIN 2-RELATED,TELOMERIC REPEAT BINDING PROTEIN	Ubiquitin-like,Homeodomain-like				IPR017930,IPR000626,IPR009057,IPR001005,IPR031105,IPR029071	Myb domain|-|Ubiquitin-like domain|Homeobox-like domain superfamily|SANT/Myb domain|Telomere repeat-binding protein, plant|Ubiquitin-like domain superfamily	GO:0005515	protein binding
MarpolrudCA_g794	Mp1g07030						accessory							0	0	0	0	0	0	0	0	0	0	0	0	0	0	0	0	0	-1	-1	0	-1	0	0	0	0									-
MarpolrudCA_g796	Mp1g07000	ns	ns	ns			accessory							0	0	0	0	0	0	0	0	0	0	0	0	0	0	0	0	0	0	0	0	0	0	0	0	0			N(4)-(BETA-N-ACETYLGLUCOSAMINYL)-L-ASPARAGINASE,L-ASPARAGINASE	N-terminal nucleophile aminohydrolases (Ntn hydrolases)	Asparaginase; [E]	PF01112	Asparaginase	IPR000246,IPR029055	-|Peptidase T2, asparaginase 2|Nucleophile aminohydrolases, N-terminal	GO:0016787	hydrolase activity
MarpolrudCA_g797	Mp1g06990	ns	ns	ns			accessory							0	0	0	0	0	0	0	0	0	0	0	0	0	0	0	0	0	0	0	0	0	0	0	0	0			BNAC03G13340D PROTEIN,ASPARTYL/LYSYL-TRNA SYNTHETASE	Class II aaRS and biotin synthetases,Nucleic acid-binding proteins	Asparaginyl-tRNA synthetase (mitochondrial); [J]	PF00152	tRNA synthetases class II (D, K and N)	IPR006195,IPR002312,IPR004364,IPR012340,IPR004522	-|Aminoacyl-tRNA synthetase, class II|Aspartyl/Asparaginyl-tRNA synthetase, class IIb|Aminoacyl-tRNA synthetase, class II (D/K/N)|Nucleic acid-binding, OB-fold|Asparagine-tRNA ligase	GO:0006418,GO:0006421,GO:0000166,GO:0005524,GO:0004812,GO:0004816	tRNA aminoacylation for protein translation|asparaginyl-tRNA aminoacylation|nucleotide binding|ATP binding|aminoacyl-tRNA ligase activity|asparagine-tRNA ligase activity
MarpolrudCA_g798	Mp1g06980	ns					core							0	0	-1	-1	-1	0	0	0	0	0	0	0	-1	0	0	-1	0	0	0	0	0	0	0	0	0			INNER ARM DYNEIN GROUP 3,DYNEIN AXONEMAL HEAVY CHAIN 7-RELATED	P-loop containing nucleoside triphosphate hydrolases	Dyneins, heavy chain; [Z]	PF18198|PF17857|PF03028|PF12774|PF12777|PF12775|PF17852|PF12780|PF18199|PF08393|PF12781	Dynein heavy chain AAA lid domain|AAA+ lid domain|Dynein heavy chain region D6 P-loop domain|Hydrolytic ATP binding site of dynein motor region|Microtubule-binding stalk of dynein motor|P-loop containing dynein motor region|P-loop containing dynein motor region D4|Dynein heavy chain C-terminal domain|Dynein heavy chain, N-terminal region 2|ATP-binding dynein motor region	IPR041658,IPR041589,IPR004273,IPR043160,IPR042222,IPR035699,IPR024743,IPR042219,IPR027417,IPR041466,IPR042228,IPR024317,IPR041228,IPR013602,IPR043157,IPR035706	-|Dynein heavy chain AAA lid domain|Dynein heavy chain 3, AAA+ lid domain|Dynein heavy chain region D6 P-loop domain|Dynein heavy chain, C-terminal domain, barrel region|Dynein heavy chain, domain 2, N-terminal|Dynein heavy chain, hydrolytic ATP-binding d	GO:0008569,GO:0005524,GO:0030286,GO:0007018	ATP-dependent microtubule motor activity, minus-end-directed|ATP binding|dynein complex|microtubule-based movement
MarpolrudCA_g800	Mp1g06930	ns	ns	ns			accessory	Undefined cells					up	0	0	0	0	0	0	-1	-1	-1	-1	-1	0	0	0	0	0	0	0	0	0	-1	0	0	0	0			BETA-AMYLASE 3, CHLOROPLASTIC,-	(Trans)glycosidases		PF01373	Glycosyl hydrolase family 14	IPR017853,IPR001554,IPR001371,IPR018238	-|Glycoside hydrolase superfamily|Glycoside hydrolase, family 14|Glycoside hydrolase, family 14B, plant|Glycoside hydrolase, family 14, conserved site	GO:0016161,GO:0000272	beta-amylase activity|polysaccharide catabolic process
MarpolrudCA_g801	Mp1g06910	ns	ns	ns			core				down			0	0	0	0	0	0	0	0	-1	-1	0	0	0	0	-1	0	0	-1	-1	-1	-1	-1	0	0	0			BETA-AMYLASE 3, CHLOROPLASTIC,-	(Trans)glycosidases		PF01373	Glycosyl hydrolase family 14	IPR001554,IPR017853,IPR018238,IPR001371	Glycoside hydrolase, family 14|Glycoside hydrolase superfamily|-|Glycoside hydrolase, family 14, conserved site|Glycoside hydrolase, family 14B, plant	GO:0016161,GO:0000272	beta-amylase activity|polysaccharide catabolic process
MarpolrudCA_g802	Mp1g06900	ns	ns	ns			core							0	0	0	0	0	0	0	0	0	0	0	0	0	0	0	0	0	0	0	0	0	0	0	0	0			FRIGIDA-LIKE PROTEIN 3-RELATED,FRIGIDA-LIKE PROTEIN 3			PF07899	Frigida-like protein	IPR012474	-|Frigida-like
MarpolrudCA_g803	Mp1g06890	ns	ns	ns			core							0	0	0	0	0	0	0	0	0	0	0	0	0	0	0	0	0	0	0	0	0	0	0	0	0			DEXH-BOX ATP-DEPENDENT RNA HELICASE DEXH12-LIKE,ATP-DEPENDENT RNA AND DNA HELICASE	E set domains,""""""""""""""""""""""""""""""""Winged helix"""""""""""""""""""""""""""""""" DNA-binding domain,P-loop containing nucleoside triphosphate hydrolases,Sec63 N-terminal domain-like	RNA helicase BRR2, DEAD-box superfamily; [A],Molecular chaperone SEC63, endoplasmic reticulum translocon component; [UO]	PF00270|PF00271|PF18149|PF02889	DEAD/DEAH box helicase|Helicase conserved C-terminal domain|N-terminal helicase PWI domain|Sec63 Brl domain	IPR027417,IPR004179,IPR011545,IPR001650,IPR036388,IPR036390,IPR014756,IPR041094,IPR014001,IPR035892,IPR003593	-|P-loop containing nucleoside triphosphate hydrolase|Sec63 domain|DEAD/DEAH box helicase domain|Helicase, C-terminal|Winged helix-like DNA-binding domain superfamily|Winged helix DNA-binding domain superfamily|Immunoglobulin E-set|Brr2, N-terminal helica	GO:0003676,GO:0005524	nucleic acid binding|ATP binding
MarpolrudCA_g804	Mp1g06880	ns	ns	ns			core							0	0	0	0	0	0	0	0	0	0	0	0	0	0	0	0	0	0	0	0	0	0	0	0	0			VACUOLAR PROTEIN SORTING-ASSOCIATED PROTEIN VTA1 HOMOLOG		Uncharacterized conserved protein; [S]	PF04652|PF18097	Vta1 like|Vta1 C-terminal domain	IPR023175,IPR039431,IPR044538,IPR041212	-|Vta1/Callose synthase, N-terminal domain superfamily|Vta1/callose synthase, N-terminal|Vacuolar protein sorting-associated protein Vta1-like|Vta1, C-terminal	GO:0032511	late endosome to vacuole transport via multivesicular body sorting pathway
MarpolrudCA_g805	Mp1g06870	ns	ns	ns			core							0	0	0	0	0	0	0	0	0	0	0	0	0	0	0	0	0	1	1	0	0	0	0	0	0	MpPPR_31	Pentatricopeptide repeat proteins	PENTATRICOPEPTIDE REPEAT-CONTAINING PROTEIN	TPR-like	Uncharacterized conserved protein; N-term missing; C-term missing; [S]	PF13041|PF13812|PF12854|PF01535	PPR repeat family|Pentatricopeptide repeat domain|PPR repeat	IPR002885,IPR011990	Pentatricopeptide repeat|-|Tetratricopeptide-like helical domain superfamily	GO:0005515	protein binding
MarpolrudCA_g806	Mp1g06860	ns	ns	ns			core					down	down	0	0	0	0	0	-1	0	0	0	0	0	0	0	0	0	0	0	-1	-1	-1	-1	-1	0	0	0			FKBP-TYPE PEPTIDYL-PROLYL CIS-TRANS ISOMERASE,UPF0041 BRAIN PROTEIN 44-RELATED	Chlorophyll a-b binding protein					-
MarpolrudCA_g807	Mp1g06860	ns	ns	ns			core					down	down	0	0	0	0	0	-1	0	0	0	0	0	0	0	0	0	0	0	-1	-1	-1	-1	-1	0	0	0			FKBP-TYPE PEPTIDYL-PROLYL CIS-TRANS ISOMERASE,UPF0041 BRAIN PROTEIN 44-RELATED	Chlorophyll a-b binding protein					-
MarpolrudCA_g808	Mp1g06840	down	ns	ns			core							0	0	0	0	0	0	0	0	0	0	0	-1	0	0	0	0	0	0	0	0	0	0	0	0	0			SLL1193 PROTEIN,SLL1193 PROTEIN			PF14279	HNH endonuclease	IPR003615,IPR029471	HNH nuclease|-|HNH endonuclease 5
MarpolrudCA_g809	Mp1g06830	ns	ns	ns			core	Mucilage hairs						0	0	0	-1	0	0	-1	-1	-1	-1	0	0	0	-1	-1	-1	-1	-1	-1	-1	-1	0	0	-1	0	MpPOD2		PEROXIDASE,PEROXIDASE 25-RELATED	Heme-dependent peroxidases		PF00141	Peroxidase	IPR002016,IPR000823,IPR010255,IPR019793,IPR033905	Haem peroxidase|-|Plant peroxidase|Haem peroxidase superfamily|Peroxidases heam-ligand binding site|Secretory peroxidase	GO:0006979,GO:0004601,GO:0020037,GO:0042744	response to oxidative stress|peroxidase activity|heme binding|hydrogen peroxide catabolic process
MarpolrudCA_g810	Mp1g06820	ns	ns	ns			core	Mucilage hairs			down	down		0	0	0	-1	0	-1	0	0	0	0	0	0	0	0	-1	0	0	-1	-1	-1	-1	-1	0	0	0	MpPOD1		PEROXIDASE,PEROXIDASE 25-RELATED	Heme-dependent peroxidases		PF00141	Peroxidase	IPR002016,IPR019793,IPR033905,IPR000823,IPR010255	-|Haem peroxidase|Peroxidases heam-ligand binding site|Secretory peroxidase|Plant peroxidase|Haem peroxidase superfamily	GO:0006979,GO:0004601,GO:0020037,GO:0042744	response to oxidative stress|peroxidase activity|heme binding|hydrogen peroxide catabolic process
MarpolrudCA_g811	Mp1g06800	ns	ns	ns			accessory	Mucilage hairs			down		down	0	0	0	0	-1	1	0	0	0	0	-1	-1	-1	0	0	0	0	1	1	1	1	1	0	0	0			NAD(P)-BINDING ROSSMANN-FOLD SUPERFAMILY PROTEIN,3-OXOACYL-(ACYL-CARRIER-PROTEIN) REDUCTASE (AFU_ORTHOLOGUE AFUA_6G11210)	NAD(P)-binding Rossmann-fold domains	Reductases with broad range of substrate specificities; [R]	PF13561	Enoyl-(Acyl carrier protein) reductase	IPR002347,IPR036291	Short-chain dehydrogenase/reductase SDR|-|NAD(P)-binding domain superfamily	GO:0016491	oxidoreductase activity
MarpolrudCA_g812	Mp1g06800	ns	ns	ns			accessory	Mucilage hairs			down		down	0	0	0	0	-1	1	0	0	0	0	-1	-1	-1	0	0	0	0	1	1	1	1	1	0	0	0			NAD(P)-BINDING ROSSMANN-FOLD SUPERFAMILY PROTEIN,3-OXOACYL-(ACYL-CARRIER-PROTEIN) REDUCTASE (AFU_ORTHOLOGUE AFUA_6G11210)	NAD(P)-binding Rossmann-fold domains	Reductases with broad range of substrate specificities; [R]	PF13561	Enoyl-(Acyl carrier protein) reductase	IPR002347,IPR036291	Short-chain dehydrogenase/reductase SDR|-|NAD(P)-binding domain superfamily	GO:0016491	oxidoreductase activity
MarpolrudCA_g813	Mp1g06790	ns	ns	ns			accessory							0	0	1	0	0	-1	0	0	0	0	0	0	1	0	0	0	0	-1	-1	-1	-1	-1	0	0	1									-
MarpolrudCA_g814	Mp1g06780	up	ns	ns			accessory			up	up	up	up	0	0	1	1	0	1	0	0	0	1	0	0	1	0	1	1	1	1	1	1	1	1	1	1	1									-
MarpolrudCA_g815	Mp1g06770	up	ns	ns			core			up		up	up	0	0	1	0	0	1	0	0	0	1	1	0	1	0	1	1	1	1	1	1	0	1	0	1	1									-
MarpolrudCA_g816	Mp1g06750	ns	ns	ns			core							0	0	0	0	0	0	0	0	0	0	0	0	0	0	0	0	0	1	1	0	0	0	0	0	0			ATP-DEPENDENT RNA HELICASE DBP3,LOW QUALITY PROTEIN: DEAD-BOX ATP-DEPENDENT RNA HELICASE 42-LIKE	P-loop containing nucleoside triphosphate hydrolases	ATP-dependent RNA helicase; [A]	PF00270|PF00271	DEAD/DEAH box helicase|Helicase conserved C-terminal domain	IPR011545,IPR027417,IPR001650,IPR014014,IPR014001,IPR000629	-|DEAD/DEAH box helicase domain|P-loop containing nucleoside triphosphate hydrolase|Helicase, C-terminal|RNA helicase, DEAD-box type, Q motif|Helicase superfamily 1/2, ATP-binding domain|ATP-dependent RNA helicase DEAD-box, conserved site	GO:0003676,GO:0005524,GO:0004386	nucleic acid binding|ATP binding|helicase activity
MarpolrudCA_g817	Mp1g06740	ns	ns	ns			core							0	0	0	0	0	0	0	0	0	0	0	0	0	0	0	0	0	0	0	0	0	0	0	0	0			TRAB DOMAIN-CONTAINING PROTEIN,PHEROMONE SHUTDOWN PROTEIN		Uncharacterized conserved protein, contains TraB domain; [T]	PF01963	TraB family	IPR002816	-|TraB/PrgY/GumN family
MarpolrudCA_g818	Mp1g06730	ns	ns	ns			core							0	0	0	0	0	0	1	1	1	1	0	0	0	0	0	0	0	0	0	0	1	0	0	0	0			GPN-LOOP GTPASE 3,XPA-BINDING PROTEIN 1-RELATED	P-loop containing nucleoside triphosphate hydrolases	Putative transcription factor FET5; [K]	PF03029	Conserved hypothetical ATP binding protein	IPR027417,IPR004130	-|P-loop containing nucleoside triphosphate hydrolase|GPN-loop GTPase
MarpolrudCA_g819	Mp1g06720	ns	ns	ns			core							0	0	0	0	0	-1	0	0	0	0	0	0	0	0	0	0	0	-1	-1	-1	0	0	0	0	0						PF10979	Protein of unknown function (DUF2786)	IPR000315,IPR024498	-|B-box-type zinc finger|Domain of unknown function DUF2786	GO:0008270	zinc ion binding
MarpolrudCA_g820	Mp1g06710	ns	ns	ns			core							0	0	0	0	0	0	1	1	1	1	0	0	0	0	0	0	0	0	0	0	1	0	0	0	0			DNA MISMATCH REPAIR PROTEIN MSH3,DNA MISMATCH REPAIR PROTEIN MUTS FAMILY MEMBER	DNA repair protein MutS, domain III,DNA repair protein MutS, domain I,P-loop containing nucleoside triphosphate hydrolases	Mismatch repair MSH3; [L]	PF00488|PF05188|PF01624|PF05192	MutS domain V|MutS domain II|MutS domain I|MutS domain III	IPR000432,IPR007860,IPR016151,IPR027417,IPR036187,IPR007695,IPR007696,IPR036678	-|DNA mismatch repair protein MutS, C-terminal|DNA mismatch repair protein MutS, connector domain|DNA mismatch repair protein MutS, N-terminal|P-loop containing nucleoside triphosphate hydrolase|DNA mismatch repair protein MutS, core domain superfamily|DN	GO:0005524,GO:0030983,GO:0006298	ATP binding|mismatched DNA binding|mismatch repair
MarpolrudCA_g821	Mp1g06700	ns	ns	ns			core							0	0	0	0	-1	0	0	0	0	0	-1	-1	-1	0	0	0	0	0	0	0	0	0	-1	0	0			ADENINE DNA GLYCOSYLASE	DNA-glycosylase,Nudix	A/G-specific adenine DNA glycosylase; [L]	PF14815|PF00730|PF00633	NUDIX domain|HhH-GPD superfamily base excision DNA repair protein|Helix-hairpin-helix motif	IPR003265,IPR015797,IPR011257,IPR029119,IPR003651,IPR023170,IPR044298,IPR000445	-|HhH-GPD domain|NUDIX hydrolase-like domain superfamily|DNA glycosylase|MutY, C-terminal|Endonuclease III-like, iron-sulphur cluster loop motif|Helix-hairpin-helix, base-excision DNA repair, C-terminal|Adenine/Thymine-DNA glycosylase|Helix-hairpin-helix	GO:0016787,GO:0006281,GO:0003824,GO:0003677,GO:0006284,GO:0051539,GO:0016798	hydrolase activity|DNA repair|catalytic activity|DNA binding|base-excision repair|4 iron, 4 sulfur cluster binding|hydrolase activity, acting on glycosyl bonds
MarpolrudCA_g822	Mp1g06680	ns					core							0	0	0	0	0	1	0	0	0	0	-1	0	0	0	0	0	0	1	1	1	0	0	-1	0	0									-
MarpolrudCA_g823	Mp1g06680	ns					core							0	0	0	0	0	1	0	0	0	0	-1	0	0	0	0	0	0	1	1	1	0	0	-1	0	0									-
MarpolrudCA_g824	Mp1g06660	down	ns	ns			accessory							0	0	0	0	0	0	0	0	0	-1	0	0	-1	0	0	0	0	0	0	0	0	1	0	0	0	MpRLK-Pelle_RLCK-Xva		BNAA05G14800D PROTEIN,OS01G0750732 PROTEIN	Protein kinase-like (PK-like)	Serine/threonine protein kinase; [T]	PF07714	Protein tyrosine and serine/threonine kinase	IPR011009,IPR000719,IPR001245	-|Protein kinase-like domain superfamily|Protein kinase domain|Serine-threonine/tyrosine-protein kinase, catalytic domain	GO:0005524,GO:0006468,GO:0004672	ATP binding|protein phosphorylation|protein kinase activity
MarpolrudCA_g825	Mp1g06650	down	ns	ns			core			down	down	down	down	0	0	0	0	0	-1	0	0	0	0	0	0	0	0	0	0	0	-1	-1	-1	-1	0	0	0	0			DUF2996 FAMILY PROTEIN	E set domains	Protein involved in Snf1 protein kinase complex assembly; N-term missing; C-term missing; [G]	PF16561|PF11210	Glycogen recognition site of AMP-activated protein kinase|Protein of unknown function (DUF2996)	IPR032640,IPR014756,IPR013783,IPR021374	AMP-activated protein kinase, glycogen-binding domain|-|Immunoglobulin E-set|Immunoglobulin-like fold|Protein of unknown function DUF2996
MarpolrudCA_g826	Mp1g06640	ns	ns	ns			core							0	0	0	0	0	0	0	0	0	0	0	0	0	0	0	0	0	0	0	0	0	0	0	0	0			TRANSFORMER-2-RELATED,SPLICING FACTOR 3B SUBUNIT 4	RNA-binding domain, RBD	Splicing factor 3b, subunit 4; [A]	PF00076	RNA recognition motif. (a.k.a. RRM, RBD, or RNP domain)	IPR000504,IPR012677,IPR035979,IPR034159,IPR034158	-|RNA recognition motif domain|Nucleotide-binding alpha-beta plait domain superfamily|RNA-binding domain superfamily|SF3B4, RNA recognition motif 2|SF3B4, RNA recognition motif 1	GO:0003676	nucleic acid binding
MarpolrudCA_g827	Mp1g06630	ns	ns	ns			core							0	0	0	0	0	0	0	0	0	0	0	0	0	0	0	0	0	0	0	0	0	0	0	0	0			OS05G0107300 PROTEIN,OS05G0107300 PROTEIN			PF10198	Histone acetyltransferases subunit 3	IPR019340	-|Histone acetyltransferases subunit 3
MarpolrudCA_g828	Mp1g06620	ns	ns	ns			core							0	0	0	0	0	0	0	0	0	0	0	0	0	0	0	0	0	0	0	0	0	0	0	0	0			NUCLEOLAR COMPLEX PROTEIN 4		Predicted nucleolar protein involved in ribosome biogenesis; [J]	PF03914	CBF/Mak21 family	IPR005612,IPR027193	-|CCAAT-binding factor|Nucleolar complex protein 4	GO:0042254	ribosome biogenesis
MarpolrudCA_g829	Mp1g06610	ns	ns	ns			core	Gemma cells						0	0	0	0	0	0	0	0	0	0	0	0	0	0	0	0	0	0	0	0	0	-1	0	0	0			CARBOXYMETHYLENEBUTENOLIDASE-RELATED,ALPHA/BETA-HYDROLASES SUPERFAMILY PROTEIN	alpha/beta-Hydrolases	Predicted hydrolase related to dienelactone hydrolase; [R]	PF01738	Dienelactone hydrolase family	IPR029058,IPR002925	-|Alpha/Beta hydrolase fold|Dienelactone hydrolase	GO:0016787	hydrolase activity
MarpolrudCA_g830	Mp1g06600	ns	ns	ns			core						up	0	0	0	0	0	0	0	0	0	0	0	0	0	0	0	0	0	0	0	0	0	0	0	0	0	MpGID2	F-box protein GIBBERELLIN INSENSITIVE DWARF 2	F-BOX PROTEIN SNE,F-BOX PROTEIN SNE	F-box domain		PF12937	F-box-like	IPR001810,IPR036047,IPR044184	F-box domain|F-box-like domain superfamily|-|F-box protein SNE	GO:0019005,GO:0009937,GO:0005515	SCF ubiquitin ligase complex|regulation of gibberellic acid mediated signaling pathway|protein binding
MarpolrudCA_g832	Mp1g06580	ns	ns	ns			core							0	0	0	0	0	0	1	1	1	1	0	0	0	0	0	0	0	0	0	0	0	0	0	0	0			NUCLEAR PORE MEMBRANE GLYCOPROTEIN GP210-RELATED,NUCLEAR PORE MEMBRANE GLYCOPROTEIN 210	Invasin/intimin cell-adhesion fragments	Nuclear pore complex, gp210 component; [YU]	PF02368	Bacterial Ig-like domain (group 2)	IPR003343,IPR008964	-|Bacterial Ig-like, group 2|Invasin/intimin cell-adhesion fragments
MarpolrudCA_g835	Mp1g06560	ns					accessory							0	0	0	0	0	0	0	0	0	0	0	0	0	0	0	0	0	0	0	0	0	0	0	0	0			FES CLUSTER ASSEMBLY PROTEIN SUF,UPF0051 PROTEIN ABCI8, CHLOROPLASTIC-LIKE	Stabilizer of iron transporter SufD		PF01458	SUF system FeS cluster assembly, SufBD	IPR037284,IPR010231,IPR000825	-|SUF system FeS cluster assembly, SufBD superfamily|SUF system FeS cluster assembly, SufB|SUF system FeS cluster assembly, SufBD	GO:0016226	iron-sulfur cluster assembly
MarpolrudCA_g836	Mp1g06560	ns	ns	ns			accessory							0	0	0	0	0	0	0	0	0	0	0	0	0	0	0	0	0	0	0	0	0	0	0	0	0			FES CLUSTER ASSEMBLY PROTEIN SUF,UPF0051 PROTEIN ABCI8, CHLOROPLASTIC-LIKE	Stabilizer of iron transporter SufD		PF01458	SUF system FeS cluster assembly, SufBD	IPR037284,IPR010231,IPR000825	-|SUF system FeS cluster assembly, SufBD superfamily|SUF system FeS cluster assembly, SufB|SUF system FeS cluster assembly, SufBD	GO:0016226	iron-sulfur cluster assembly
MarpolrudCA_g837	Mp1g06550	ns	ns	ns			core							0	0	0	0	0	1	0	0	0	0	0	0	0	0	0	0	0	1	1	1	1	1	0	0	0			RING/U-BOX SUPERFAMILY PROTEIN,RING/U-BOX SUPERFAMILY PROTEIN	RING/U-box	Predicted E3 ubiquitin ligase; N-term missing; C-term missing; [O]	PF13639	Ring finger domain	IPR001841,IPR013083	-|Zinc finger, RING-type|Zinc finger, RING/FYVE/PHD-type
MarpolrudCA_g838	Mp1g06540	ns	ns	ns			core							0	0	0	-1	0	-1	0	0	0	0	0	0	0	0	0	0	0	-1	-1	-1	-1	0	-1	0	0			ABNORMAL SPINDLE MICROTUBULE ASSEMBLY,UNCHARACTERIZED	P-loop containing nucleoside triphosphate hydrolases,ARM repeat,Calponin-homology domain, CH-domain	Microtubule-associated protein Asp; [Z],Myosin class V heavy chain; N-term missing; [Z]	PF00612|PF00307	IQ calmodulin-binding motif|Calponin homology (CH) domain	IPR000048,IPR036872,IPR000225,IPR011989,IPR027417,IPR001715,IPR016024	-|IQ motif, EF-hand binding site|CH domain superfamily|Armadillo|Armadillo-like helical|P-loop containing nucleoside triphosphate hydrolase|Calponin homology domain|Armadillo-type fold	GO:0005515	protein binding
MarpolrudCA_g839	Mp1g06530	ns	ns	ns			accessory	Mature cells at D1;Undefined cells;Undefined cells				down		0	0	0	0	0	-1	0	0	0	-1	0	0	0	0	0	0	0	-1	-1	-1	0	0	0	0	0			BNAC06G17900D PROTEIN,MITOCHONDRIAL RIBOSOMAL PROTEIN 34 FAMILY MEMBER			PF00468	Ribosomal protein L34	IPR000271	-|Ribosomal protein L34	GO:0003735,GO:0005840,GO:0006412	structural constituent of ribosome|ribosome|translation
MarpolrudCA_g840	Mp1g06520	ns	ns	ns			accessory				up			0	0	0	0	0	0	0	0	0	0	0	0	0	0	0	0	0	0	0	0	0	0	0	0	0			MICROSOMAL SIGNAL PEPTIDASE 25 KDA SUBUNIT			PF06703	Microsomal signal peptidase 25 kDa subunit (SPC25)	IPR009582	-|Signal peptidase complex subunit Spc2/SPCS2	GO:0005787,GO:0016021,GO:0006465	signal peptidase complex|integral component of membrane|signal peptide processing
MarpolrudCA_g841	Mp1g06510	ns					core							0	0	0	0	0	0	0	0	0	0	0	0	0	0	0	0	0	0	0	0	0	0	0	0	0			NUCLEOPORIN NUP84-RELATED	WD40 repeat-like	Nuclear pore complex, Nup88/rNup84 component; [YU]	PF10168	Nuclear pore component	IPR015943,IPR036322,IPR019321,IPR037700	WD40/YVTN repeat-like-containing domain superfamily|-|WD40-repeat-containing domain superfamily|Nucleoporin Nup88|Nucleoporin NUP88/NUP82	GO:0017056,GO:0000056,GO:0000055,GO:0005515,GO:0006913	structural constituent of nuclear pore|ribosomal small subunit export from nucleus|ribosomal large subunit export from nucleus|protein binding|nucleocytoplasmic transport
MarpolrudCA_g842	Mp1g06510	ns	ns	ns			core							0	0	0	0	0	0	0	0	0	0	0	0	0	0	0	0	0	0	0	0	0	0	0	0	0			NUCLEOPORIN NUP84-RELATED	WD40 repeat-like	Nuclear pore complex, Nup88/rNup84 component; [YU]	PF10168	Nuclear pore component	IPR015943,IPR036322,IPR019321,IPR037700	WD40/YVTN repeat-like-containing domain superfamily|-|WD40-repeat-containing domain superfamily|Nucleoporin Nup88|Nucleoporin NUP88/NUP82	GO:0017056,GO:0000056,GO:0000055,GO:0005515,GO:0006913	structural constituent of nuclear pore|ribosomal small subunit export from nucleus|ribosomal large subunit export from nucleus|protein binding|nucleocytoplasmic transport
MarpolrudCA_g843	Mp1g06510	ns					core							0	0	0	0	0	0	0	0	0	0	0	0	0	0	0	0	0	0	0	0	0	0	0	0	0			NUCLEOPORIN NUP84-RELATED	WD40 repeat-like	Nuclear pore complex, Nup88/rNup84 component; [YU]	PF10168	Nuclear pore component	IPR015943,IPR036322,IPR019321,IPR037700	WD40/YVTN repeat-like-containing domain superfamily|-|WD40-repeat-containing domain superfamily|Nucleoporin Nup88|Nucleoporin NUP88/NUP82	GO:0017056,GO:0000056,GO:0000055,GO:0005515,GO:0006913	structural constituent of nuclear pore|ribosomal small subunit export from nucleus|ribosomal large subunit export from nucleus|protein binding|nucleocytoplasmic transport
MarpolrudCA_g844	Mp1g06500	ns	ns	ns			core	Cells surrounding the notch;Rhizoids						0	0	0	0	0	0	0	0	0	0	0	0	0	0	0	0	0	0	0	0	0	0	0	0	0			RIBOSOMAL PROTEIN L15,RIBOSOMAL PROTEIN L15	Ribosomal proteins S24e, L23 and L15e	60s ribosomal protein L15; [J]	PF00827	Ribosomal L15	IPR000439,IPR020925,IPR012678,IPR024794	Ribosomal protein L15e|Ribosomal protein L15e, conserved site|Ribosomal protein L23/L15e core domain superfamily|Ribosomal protein L15e core domain superfamily|-	GO:0003735,GO:0005840,GO:0006412	structural constituent of ribosome|ribosome|translation
MarpolrudCA_g845	Mp1g06490	ns	ns	ns			core							0	0	0	1	0	0	0	0	0	0	0	0	-1	0	0	0	0	0	0	0	0	0	0	0	0	MpOXR4		TLD-DOMAIN CONTAINING NUCLEOLAR PROTEIN,NUCLEOLAR PROTEIN 7/ESTROGEN RECEPTOR COACTIVATOR-RELATED		Uncharacterized conserved protein with TLDc domain; N-term missing; [S]	PF07534	TLD	IPR006571	TLDc domain|-
MarpolrudCA_g846	Mp1g06480	ns	ns	ns			core							0	0	0	0	0	0	0	0	0	0	0	0	0	0	0	0	0	0	0	0	0	0	0	0	0			POLYGLUTAMINE-BINDING PROTEIN 1,POLYGLUTAMINE BINDING PROTEIN 1/MARVEL MEMBRANE-ASSOCIATING DOMAIN CONTAINING 3	WW domain	Polyglutamine tract-binding protein PQBP-1; N-term missing; [K],Vesicle coat complex COPII, subunit SFB3; C-term missing; [U]	PF00397	WW domain	IPR001202,IPR036020,IPR036249	-|WW domain|WW domain superfamily|Thioredoxin-like superfamily	GO:0005515	protein binding
MarpolrudCA_g848	Mp1g06470	ns	ns	ns			core							0	0	0	0	0	0	0	0	0	0	0	0	0	0	0	0	0	0	0	0	0	0	0	0	0			AAA DOMAIN-CONTAINING,P-LOOP CONTAINING NUCLEOSIDE TRIPHOSPHATE HYDROLASES SUPERFAMILY PROTEIN	P-loop containing nucleoside triphosphate hydrolases	AAA+-type ATPase containing the bromodomain; C-term missing; [O]	PF00004|PF17862|PF13771	ATPase family associated with various cellular activities (AAA)|AAA+ lid domain|PHD-like zinc-binding domain	IPR003959,IPR003593,IPR034732,IPR041569,IPR003960,IPR027417,IPR013083	ATPase, AAA-type, core|AAA+ ATPase domain|Extended PHD (ePHD) domain|AAA ATPase, AAA+ lid domain|-|ATPase, AAA-type, conserved site|P-loop containing nucleoside triphosphate hydrolase|Zinc finger, RING/FYVE/PHD-type	GO:0005524,GO:0016887	ATP binding|ATPase activity
MarpolrudCA_g849	Mp1g06460	ns	ns	ns			accessory	Gemma cells;Oil body cells			up	up		0	0	0	0	0	1	0	0	0	0	0	0	0	0	0	0	0	1	0	0	0	0	0	0	0			STRESS ASSOCIATED ENDOPLASMIC RETICULUM PROTEIN SERP1/RAMP4,OS11G0637501 PROTEIN		Predicted membrane protein; [S]	PF06624	Ribosome associated membrane protein RAMP4	IPR010580	-|Stress-associated endoplasmic reticulum protein	GO:0005783	endoplasmic reticulum
[truncated: 17,179 more rows]
[truncated: 3 more columns]
