# Supplementary material for: Plant–fungi interactions in Marchantia polymorpha are associated with horizontal gene transfer and terpene metabolism
Source: Proc Natl Acad Sci U S A. 2026 Feb 4;123(6):e2532723123. doi: 10.1073/pnas.2532723123 (PMC12890914; doi:10.1073/pnas.2532723123)
Supplement: Supplementary file 8 — Dataset S07 (XLSX) [file pnas.2532723123.sd07.xlsx]

## Sheet: table_formate_both_GWAS_16_01_2
acc	line	day	box	plant	parasite	thallus_area_6dpi	brown_area_6dpi	brunis_div_thallus_percent_6dpi	brunis_minus_thallus_6dpi	preinoc_thallus_area	diff_6dpi_preinoc	diff_6dpi_preinoc_div_preinoc	diff_area_brunis_div_area_6dpi	experience	Subspecies	unik_id
Ber-D	Ber-D	6dpi	b1	p1	ni	5.466				3.46894	1.99706	0.575698		3	Mar_pol_rud	Ber-D|b1|p1|5.466
Ber-D	Ber-D	6dpi	b1	p2	ni	6.321				4.08328	2.23772	0.548018		3	Mar_pol_rud	Ber-D|b1|p2|6.321
Ber-D	Ber-D	6dpi	b1	p3	ni	8.265				5.49055	2.77445	0.505313		3	Mar_pol_rud	Ber-D|b1|p3|8.265
Ber-D	Ber-D	6dpi	b1	p4	ni	7.459				5.22269	2.23631	0.428192		3	Mar_pol_rud	Ber-D|b1|p4|7.459
Ber-D	Ber-D	6dpi	b1	p5	ni	5.011				3.68894	1.32206	0.358386		3	Mar_pol_rud	Ber-D|b1|p5|5.011
Ber-D	Ber-D	6dpi	b1	p6	ni	3.725				2.17024	1.55476	0.716402		3	Mar_pol_rud	Ber-D|b1|p6|3.725
Ber-D	Ber-D	6dpi	b1	p7	ni	6.665				4.36477	2.30023	0.527		3	Mar_pol_rud	Ber-D|b1|p7|6.665
Ber-D	Ber-D	6dpi	b1	p8	ni	5.833				4.13395	1.69905	0.411		3	Mar_pol_rud	Ber-D|b1|p8|5.833
Ber-D	Ber-D	6dpi	b1	p9	ni	7.635				4.57989	3.05511	0.66707		3	Mar_pol_rud	Ber-D|b1|p9|7.635
Ber-D	Ber-D	6dpi	b2	p10	ni	6.877				4.48888	2.38812	0.532007		3	Mar_pol_rud	Ber-D|b2|p10|6.877
Ber-D	Ber-D	6dpi	b2	p11	ni	5.016				3.55085	1.46515	0.412621		3	Mar_pol_rud	Ber-D|b2|p11|5.016
Ber-D	Ber-D	6dpi	b2	p12	ni	7.058				4.21407	2.84393	0.674867		3	Mar_pol_rud	Ber-D|b2|p12|7.058
Ber-D	Ber-D	6dpi	b2	p13	ni	3.932				3.15213	0.779871	0.247411		3	Mar_pol_rud	Ber-D|b2|p13|3.932
Ber-D	Ber-D	6dpi	b2	p14	ni	3.641				2.85746	0.783539	0.274208		3	Mar_pol_rud	Ber-D|b2|p14|3.641
Ber-D	Ber-D	6dpi	b2	p15	ni	6.684				4.6742	2.0098	0.429978		3	Mar_pol_rud	Ber-D|b2|p15|6.684
Ber-D	Ber-D	6dpi	b2	p16	ni	8.083				4.57036	3.51264	0.768569		3	Mar_pol_rud	Ber-D|b2|p16|8.083
Ber-D	Ber-D	6dpi	b2	p17	ni	7.843				4.6451	3.1979	0.688445		3	Mar_pol_rud	Ber-D|b2|p17|7.843
Ber-D	Ber-D	6dpi	b2	p18	ni	7.311				3.9113	3.3997	0.8692		3	Mar_pol_rud	Ber-D|b2|p18|7.311
Ber-D	Ber-D	6dpi	b1	p1	CNM	8.336	0.66	7.91747	7.676	5.68447	2.65153	0.466453	0.920825	3	Mar_pol_rud	Ber-D|b1|p1|8.336
Ber-D	Ber-D	6dpi	b1	p2	CNM	7.307	0.448	6.13111	6.859	4.82318	2.48382	0.514976	0.938689	3	Mar_pol_rud	Ber-D|b1|p2|7.307
Ber-D	Ber-D	6dpi	b1	p3	CNM	6.323	1.119	17.6973	5.204	4.84446	1.47854	0.305202	0.823027	3	Mar_pol_rud	Ber-D|b1|p3|6.323
Ber-D	Ber-D	6dpi	b1	p4	CNM	5.361	0.455	8.48722	4.906	3.95372	1.40728	0.355937	0.915128	3	Mar_pol_rud	Ber-D|b1|p4|5.361
Ber-D	Ber-D	6dpi	b1	p5	CNM	5.743	0.473	8.23611	5.27	4.29483	1.44817	0.33719	0.917639	3	Mar_pol_rud	Ber-D|b1|p5|5.743
Ber-D	Ber-D	6dpi	b1	p6	CNM	5.104	0.347	6.79859	4.757	4.15201	0.951993	0.229285	0.932014	3	Mar_pol_rud	Ber-D|b1|p6|5.104
Ber-D	Ber-D	6dpi	b1	p7	CNM	7.431	0.593	7.98008	6.838	4.82891	2.60209	0.538856	0.920199	3	Mar_pol_rud	Ber-D|b1|p7|7.431
Ber-D	Ber-D	6dpi	b1	p8	CNM	4.838	0.21	4.34064	4.628	3.6324	1.2056	0.331903	0.956594	3	Mar_pol_rud	Ber-D|b1|p8|4.838
Ber-D	Ber-D	6dpi	b1	p9	CNM	5.962	0.293	4.91446	5.669	4.00138	1.96062	0.489987	0.950855	3	Mar_pol_rud	Ber-D|b1|p9|5.962
Ber-D	Ber-D	6dpi	b2	p10	CNM	3.46	1.351	39.0462	2.109	2.29686	1.16314	0.506404	0.609538	3	Mar_pol_rud	Ber-D|b2|p10|3.46
Ber-D	Ber-D	6dpi	b2	p11	CNM	7.813	0.138	1.76629	7.675	4.87083	2.94217	0.604038	0.982337	3	Mar_pol_rud	Ber-D|b2|p11|7.813
Ber-D	Ber-D	6dpi	b2	p12	CNM	5.772	0.162	2.80665	5.61	4.8593	0.912704	0.187826	0.971933	3	Mar_pol_rud	Ber-D|b2|p12|5.772
Ber-D	Ber-D	6dpi	b2	p13	CNM	3.654	0	0	3.654	2.39711	1.25689	0.524333	1	3	Mar_pol_rud	Ber-D|b2|p13|3.654
Ber-D	Ber-D	6dpi	b2	p14	CNM	5.189	0	0	5.189	3.51824	1.67076	0.474884	1	3	Mar_pol_rud	Ber-D|b2|p14|5.189
Ber-D	Ber-D	6dpi	b2	p15	CNM	7.2	0.646	8.97222	6.554	4.60698	2.59302	0.562846	0.910278	3	Mar_pol_rud	Ber-D|b2|p15|7.2
Ber-D	Ber-D	6dpi	b2	p16	CNM	8.509	1.357	15.9478	7.152	4.94393	3.56507	0.721102	0.840522	3	Mar_pol_rud	Ber-D|b2|p16|8.509
Ber-D	Ber-D	6dpi	b2	p17	CNM	4.87	1.356	27.8439	3.514	3.64135	1.22865	0.337414	0.721561	3	Mar_pol_rud	Ber-D|b2|p17|4.87
Ber-D	Ber-D	6dpi	b2	p18	CNM	8.242	0.306	3.71269	7.936	4.98642	3.25558	0.652889	0.962873	3	Mar_pol_rud	Ber-D|b2|p18|8.242
Ber-F	Ber-F	6dpi	b1	p1	ni	6.493				3.70843	2.78457	0.750876		3	Mar_pol_rud	Ber-F|b1|p1|6.493
Ber-F	Ber-F	6dpi	b1	p2	ni	6.586				4.27548	2.31052	0.540412		3	Mar_pol_rud	Ber-F|b1|p2|6.586
Ber-F	Ber-F	6dpi	b1	p3	ni	6.51				3.95329	2.55671	0.646729		3	Mar_pol_rud	Ber-F|b1|p3|6.51
Ber-F	Ber-F	6dpi	b1	p4	ni	8.241				4.73575	3.50525	0.740167		3	Mar_pol_rud	Ber-F|b1|p4|8.241
Ber-F	Ber-F	6dpi	b1	p5	ni	5.387				3.97458	1.41242	0.355365		3	Mar_pol_rud	Ber-F|b1|p5|5.387
Ber-F	Ber-F	6dpi	b1	p6	ni	3.735				3.09258	0.642421	0.20773		3	Mar_pol_rud	Ber-F|b1|p6|3.735
Ber-F	Ber-F	6dpi	b1	p7	ni	5.306				3.08627	2.21973	0.719226		3	Mar_pol_rud	Ber-F|b1|p7|5.306
Ber-F	Ber-F	6dpi	b1	p8	ni	7.256				4.49333	2.76267	0.614839		3	Mar_pol_rud	Ber-F|b1|p8|7.256
Ber-F	Ber-F	6dpi	b1	p9	ni	7.35				4.17802	3.17198	0.759207		3	Mar_pol_rud	Ber-F|b1|p9|7.35
Ber-F	Ber-F	6dpi	b2	p10	ni	7.876				4.28709	3.58891	0.837145		3	Mar_pol_rud	Ber-F|b2|p10|7.876
Ber-F	Ber-F	6dpi	b2	p11	ni	4.23				2.95162	1.27838	0.43311		3	Mar_pol_rud	Ber-F|b2|p11|4.23
Ber-F	Ber-F	6dpi	b2	p12	ni	8.047				4.3184	3.7286	0.86342		3	Mar_pol_rud	Ber-F|b2|p12|8.047
Ber-F	Ber-F	6dpi	b2	p13	ni	6.675				3.84967	2.82533	0.733914		3	Mar_pol_rud	Ber-F|b2|p13|6.675
Ber-F	Ber-F	6dpi	b2	p14	ni	5.135				3.59736	1.53764	0.427438		3	Mar_pol_rud	Ber-F|b2|p14|5.135
Ber-F	Ber-F	6dpi	b2	p15	ni	5.277				3.44959	1.82741	0.529746		3	Mar_pol_rud	Ber-F|b2|p15|5.277
Ber-F	Ber-F	6dpi	b2	p16	ni	8.559				4.99653	3.56247	0.71299		3	Mar_pol_rud	Ber-F|b2|p16|8.559
Ber-F	Ber-F	6dpi	b2	p17	ni	6.961				4.03463	2.92637	0.725314		3	Mar_pol_rud	Ber-F|b2|p17|6.961
Ber-F	Ber-F	6dpi	b2	p18	ni	8.704				4.55209	4.15191	0.91209		3	Mar_pol_rud	Ber-F|b2|p18|8.704
Ber-F	Ber-F	6dpi	b1	p1	CNM	7.782	1.694	21.7682	6.088	4.87986	2.90214	0.594717	0.782318	3	Mar_pol_rud	Ber-F|b1|p1|7.782
Ber-F	Ber-F	6dpi	b1	p2	CNM	6.444	1.807	28.0416	4.637	4.41959	2.02441	0.458055	0.719584	3	Mar_pol_rud	Ber-F|b1|p2|6.444
Ber-F	Ber-F	6dpi	b1	p4	CNM	6.516	1.112	17.0657	5.404	4.77603	1.73997	0.364314	0.829343	3	Mar_pol_rud	Ber-F|b1|p4|6.516
Ber-F	Ber-F	6dpi	b1	p5	CNM	4.095	0.321	7.83883	3.774	2.72145	1.37355	0.504713	0.921612	3	Mar_pol_rud	Ber-F|b1|p5|4.095
Ber-F	Ber-F	6dpi	b1	p6	CNM	6.097	1.988	32.6062	4.109	4.03606	2.06094	0.510631	0.673938	3	Mar_pol_rud	Ber-F|b1|p6|6.097
Ber-F	Ber-F	6dpi	b1	p7	CNM	6.793	0.931	13.7053	5.862	4.40569	2.38731	0.541871	0.862947	3	Mar_pol_rud	Ber-F|b1|p7|6.793
Ber-F	Ber-F	6dpi	b1	p8	CNM	5.73	2.035	35.5148	3.695	3.83004	1.89996	0.496069	0.644852	3	Mar_pol_rud	Ber-F|b1|p8|5.73
Ber-F	Ber-F	6dpi	b1	p9	CNM	7.966	0	0	7.966	4.88818	3.07782	0.629647	1	3	Mar_pol_rud	Ber-F|b1|p9|7.966
Ber-F	Ber-F	6dpi	b2	p10	CNM	7.898	0.601	7.60952	7.297	4.28164	3.61636	0.84462	0.923905	3	Mar_pol_rud	Ber-F|b2|p10|7.898
Ber-F	Ber-F	6dpi	b2	p11	CNM	6.739	1.012	15.0171	5.727	4.37122	2.36778	0.541676	0.849829	3	Mar_pol_rud	Ber-F|b2|p11|6.739
Ber-F	Ber-F	6dpi	b2	p12	CNM	5.566	1.436	25.7995	4.13	3.86959	1.69641	0.438394	0.742005	3	Mar_pol_rud	Ber-F|b2|p12|5.566
Ber-F	Ber-F	6dpi	b2	p13	CNM	7.532	0.352	4.67339	7.18	4.94063	2.59137	0.524502	0.953266	3	Mar_pol_rud	Ber-F|b2|p13|7.532
Ber-F	Ber-F	6dpi	b2	p14	CNM	4.548	0.809	17.788	3.739	3.46392	1.08408	0.312962	0.82212	3	Mar_pol_rud	Ber-F|b2|p14|4.548
Ber-F	Ber-F	6dpi	b2	p15	CNM	6.047	0.76	12.5682	5.287	3.87941	2.16759	0.558742	0.874318	3	Mar_pol_rud	Ber-F|b2|p15|6.047
Ber-F	Ber-F	6dpi	b2	p16	CNM	5.311	1.551	29.2035	3.76	3.14926	2.16174	0.686427	0.707965	3	Mar_pol_rud	Ber-F|b2|p16|5.311
Ber-F	Ber-F	6dpi	b2	p17	CNM	5.166	0.953	18.4475	4.213	3.76275	1.40325	0.372933	0.815525	3	Mar_pol_rud	Ber-F|b2|p17|5.166
Ber-F	Ber-F	6dpi	b2	p18	CNM	6.856	0.615	8.97025	6.241	3.82395	3.03205	0.792913	0.910298	3	Mar_pol_rud	Ber-F|b2|p18|6.856
L2-BoGa	L2BG	6dpi	b1	p1	CNM	4.626	2.436	52.6589	2.19	2.83324	1.79276	0.63276	0.473411	3	Mar_pol_rud	L2-BoGa|b1|p1|4.626
L2-BoGa	L2BG	6dpi	b1	p2	CNM	5.493	2.419	44.0379	3.074	3.47668	2.01632	0.579956	0.559621	3	Mar_pol_rud	L2-BoGa|b1|p2|5.493
L2-BoGa	L2BG	6dpi	b1	p3	CNM	6.382	3.121	48.9032	3.261	3.75444	2.62756	0.699856	0.510968	3	Mar_pol_rud	L2-BoGa|b1|p3|6.382
L2-BoGa	L2BG	6dpi	b1	p4	CNM	3.65	1.779	48.7397	1.871	2.23301	1.41699	0.634564	0.512603	3	Mar_pol_rud	L2-BoGa|b1|p4|3.65
L2-BoGa	L2BG	6dpi	b1	p5	CNM	3.167	2.475	78.1497	0.692	2.48984	0.677157	0.271968	0.218503	3	Mar_pol_rud	L2-BoGa|b1|p5|3.167
L2-BoGa	L2BG	6dpi	b1	p6	CNM	4.65	1.414	30.4086	3.236	2.72539	1.92461	0.706177	0.695914	3	Mar_pol_rud	L2-BoGa|b1|p6|4.65
L2-BoGa	L2BG	6dpi	b1	p7	CNM	6.916	1.489	21.5298	5.427	3.26886	3.64714	1.11572	0.784702	3	Mar_pol_rud	L2-BoGa|b1|p7|6.916
L2-BoGa	L2BG	6dpi	b1	p8	CNM	6.225	0	0	6.225	2.78422	3.44078	1.23581	1	3	Mar_pol_rud	L2-BoGa|b1|p8|6.225
L2-BoGa	L2BG	6dpi	b1	p9	CNM	5.589	1.425	25.4965	4.164	2.70884	2.88016	1.06325	0.745035	3	Mar_pol_rud	L2-BoGa|b1|p9|5.589
L2-BoGa	L2BG	6dpi	b2	p10	CNM	5.287	1.796	33.9701	3.491	2.78272	2.50428	0.89994	0.660299	3	Mar_pol_rud	L2-BoGa|b2|p10|5.287
L2-BoGa	L2BG	6dpi	b2	p11	CNM	4.516	2.503	55.4252	2.013	3.01089	1.50511	0.499891	0.445748	3	Mar_pol_rud	L2-BoGa|b2|p11|4.516
L2-BoGa	L2BG	6dpi	b2	p12	CNM	5.456	2.192	40.176	3.264	2.92504	2.53096	0.865276	0.59824	3	Mar_pol_rud	L2-BoGa|b2|p12|5.456
L2-BoGa	L2BG	6dpi	b2	p13	CNM	6.176	0.325	5.26231	5.851	2.83732	3.33868	1.1767	0.947377	3	Mar_pol_rud	L2-BoGa|b2|p13|6.176
L2-BoGa	L2BG	6dpi	b2	p14	CNM	4.423	1.386	31.3362	3.037	2.65502	1.76798	0.665901	0.686638	3	Mar_pol_rud	L2-BoGa|b2|p14|4.423
L2-BoGa	L2BG	6dpi	b2	p15	CNM	3.613	2.224	61.5555	1.389	2.44291	1.17009	0.478977	0.384445	3	Mar_pol_rud	L2-BoGa|b2|p15|3.613
L2-BoGa	L2BG	6dpi	b2	p16	CNM	5.25	3.008	57.2952	2.242	2.97341	2.27659	0.765651	0.427048	3	Mar_pol_rud	L2-BoGa|b2|p16|5.25
L2-BoGa	L2BG	6dpi	b2	p17	CNM	3.565	2.031	56.9705	1.534	2.27737	1.28763	0.565403	0.430295	3	Mar_pol_rud	L2-BoGa|b2|p17|3.565
L2-BoGa	L2BG	6dpi	b2	p18	CNM	4.759	1.622	34.0828	3.137	2.4022	2.3568	0.981099	0.659172	3	Mar_pol_rud	L2-BoGa|b2|p18|4.759
L5-BoGa	L5BG	6dpi	b1	p1	ni	5.318				1.9956	3.3224	1.66486		3	Mar_pol_rud	L5-BoGa|b1|p1|5.318
L5-BoGa	L5BG	6dpi	b1	p2	ni	6.626				3.50979	3.11621	0.887864		3	Mar_pol_rud	L5-BoGa|b1|p2|6.626
L5-BoGa	L5BG	6dpi	b1	p3	ni	7.611				3.76991	3.84109	1.01888		3	Mar_pol_rud	L5-BoGa|b1|p3|7.611
L5-BoGa	L5BG	6dpi	b1	p4	ni	5.895				3.43089	2.46411	0.718214		3	Mar_pol_rud	L5-BoGa|b1|p4|5.895
L5-BoGa	L5BG	6dpi	b1	p5	ni	3.868				2.86355	1.00445	0.35077		3	Mar_pol_rud	L5-BoGa|b1|p5|3.868
L5-BoGa	L5BG	6dpi	b1	p6	ni	6.136				3.54891	2.58709	0.72898		3	Mar_pol_rud	L5-BoGa|b1|p6|6.136
L5-BoGa	L5BG	6dpi	b1	p7	ni	6.878				3.224	3.654	1.13337		3	Mar_pol_rud	L5-BoGa|b1|p7|6.878
L5-BoGa	L5BG	6dpi	b1	p8	ni	6.338				3.30699	3.03101	0.916548		3	Mar_pol_rud	L5-BoGa|b1|p8|6.338
L5-BoGa	L5BG	6dpi	b2	p10	ni	5.171				3.06112	2.10988	0.689251		3	Mar_pol_rud	L5-BoGa|b2|p10|5.171
L5-BoGa	L5BG	6dpi	b2	p11	ni	5.121				3.21906	1.90194	0.590837		3	Mar_pol_rud	L5-BoGa|b2|p11|5.121
L5-BoGa	L5BG	6dpi	b2	p12	ni	5.976				3.27918	2.69682	0.822405		3	Mar_pol_rud	L5-BoGa|b2|p12|5.976
L5-BoGa	L5BG	6dpi	b2	p13	ni	4.087				2.2515	1.8355	0.815234		3	Mar_pol_rud	L5-BoGa|b2|p13|4.087
L5-BoGa	L5BG	6dpi	b2	p15	ni	5.472				3.31745	2.15455	0.64946		3	Mar_pol_rud	L5-BoGa|b2|p15|5.472
L5-BoGa	L5BG	6dpi	b2	p16	ni	4.344				2.44255	1.90145	0.778472		3	Mar_pol_rud	L5-BoGa|b2|p16|4.344
L5-BoGa	L5BG	6dpi	b2	p17	ni	5.339				3.48707	1.85193	0.531085		3	Mar_pol_rud	L5-BoGa|b2|p17|5.339
L5-BoGa	L5BG	6dpi	b2	p18	ni	5.531				3.55235	1.97865	0.556996		3	Mar_pol_rud	L5-BoGa|b2|p18|5.531
L5-BoGa	L5BG	6dpi	b1	p1	CNM	6.027	2.123	35.2248	3.904	3.45088	2.57612	0.74651	0.647752	3	Mar_pol_rud	L5-BoGa|b1|p1|6.027
L5-BoGa	L5BG	6dpi	b1	p2	CNM	5.211	1.875	35.9816	3.336	3.2718	1.9392	0.5927	0.640184	3	Mar_pol_rud	L5-BoGa|b1|p2|5.211
L5-BoGa	L5BG	6dpi	b1	p3	CNM	7.681	1.864	24.2677	5.817	4.11016	3.57084	0.868785	0.757323	3	Mar_pol_rud	L5-BoGa|b1|p3|7.681
L5-BoGa	L5BG	6dpi	b1	p4	CNM	5.12	1.549	30.2539	3.571	3.19634	1.92366	0.60183	0.697461	3	Mar_pol_rud	L5-BoGa|b1|p4|5.12
L5-BoGa	L5BG	6dpi	b1	p5	CNM	3.644	2.028	55.6531	1.616	2.67788	0.96612	0.360778	0.443469	3	Mar_pol_rud	L5-BoGa|b1|p5|3.644
L5-BoGa	L5BG	6dpi	b1	p6	CNM	5.551	2.758	49.6847	2.793	3.40007	2.15093	0.632612	0.503153	3	Mar_pol_rud	L5-BoGa|b1|p6|5.551
L5-BoGa	L5BG	6dpi	b1	p7	CNM	4.88	2.835	58.0943	2.045	2.93593	1.94407	0.662165	0.419057	3	Mar_pol_rud	L5-BoGa|b1|p7|4.88
L5-BoGa	L5BG	6dpi	b1	p8	CNM	4.688	1.975	42.1288	2.713	3.11795	1.57005	0.503554	0.578712	3	Mar_pol_rud	L5-BoGa|b1|p8|4.688
L5-BoGa	L5BG	6dpi	b1	p9	CNM	6.301	2.031	32.233	4.27	3.37958	2.92142	0.864433	0.67767	3	Mar_pol_rud	L5-BoGa|b1|p9|6.301
L5-BoGa	L5BG	6dpi	b2	p10	CNM	4.24	2.084	49.1509	2.156	2.47659	1.76341	0.712035	0.508491	3	Mar_pol_rud	L5-BoGa|b2|p10|4.24
L5-BoGa	L5BG	6dpi	b2	p11	CNM	4.864	2.853	58.6554	2.011	3.47553	1.38847	0.399498	0.413446	3	Mar_pol_rud	L5-BoGa|b2|p11|4.864
L5-BoGa	L5BG	6dpi	b2	p12	CNM	6.985	2.978	42.6342	4.007	3.56977	3.41523	0.956711	0.573658	3	Mar_pol_rud	L5-BoGa|b2|p12|6.985
L5-BoGa	L5BG	6dpi	b2	p13	CNM	4.752	1.821	38.3207	2.931	3.29022	1.46178	0.444281	0.616793	3	Mar_pol_rud	L5-BoGa|b2|p13|4.752
L5-BoGa	L5BG	6dpi	b2	p14	CNM	4.458	1.799	40.3544	2.659	3.12791	1.33009	0.425234	0.596456	3	Mar_pol_rud	L5-BoGa|b2|p14|4.458
L5-BoGa	L5BG	6dpi	b2	p15	CNM	3.448	2.267	65.7483	1.181	2.21868	1.22932	0.554077	0.342517	3	Mar_pol_rud	L5-BoGa|b2|p15|3.448
L5-BoGa	L5BG	6dpi	b2	p16	CNM	4.968	2.668	53.7037	2.3	3.17098	1.79702	0.56671	0.462963	3	Mar_pol_rud	L5-BoGa|b2|p16|4.968
L5-BoGa	L5BG	6dpi	b2	p17	CNM	5.877	1.782	30.3216	4.095	3.20444	2.67256	0.834017	0.696784	3	Mar_pol_rud	L5-BoGa|b2|p17|5.877
L5-BoGa	L5BG	6dpi	b2	p18	CNM	6.826	2.847	41.7082	3.979	3.52154	3.30446	0.938357	0.582918	3	Mar_pol_rud	L5-BoGa|b2|p18|6.826
Esc-A	Esc-A	6dpi	b1	p1	ni	6.094				3.31279	2.78121	0.839536		3	Mar_pol_rud	Esc-A|b1|p1|6.094
Esc-A	Esc-A	6dpi	b1	p2	ni	4.88				2.90404	1.97596	0.680417		3	Mar_pol_rud	Esc-A|b1|p2|4.88
Esc-A	Esc-A	6dpi	b1	p3	ni	5.828				3.45016	2.37784	0.689195		3	Mar_pol_rud	Esc-A|b1|p3|5.828
Esc-A	Esc-A	6dpi	b1	p4	ni	3.598				1.988	1.61	0.809855		3	Mar_pol_rud	Esc-A|b1|p4|3.598
Esc-A	Esc-A	6dpi	b1	p5	ni	5.386				3.34224	2.04376	0.611492		3	Mar_pol_rud	Esc-A|b1|p5|5.386
Esc-A	Esc-A	6dpi	b1	p6	ni	7.211				4.54929	2.66171	0.585081		3	Mar_pol_rud	Esc-A|b1|p6|7.211
Esc-A	Esc-A	6dpi	b1	p7	ni	4.813				2.59146	2.22154	0.857256		3	Mar_pol_rud	Esc-A|b1|p7|4.813
Esc-A	Esc-A	6dpi	b1	p8	ni	5.031				2.65352	2.37748	0.895976		3	Mar_pol_rud	Esc-A|b1|p8|5.031
Esc-A	Esc-A	6dpi	b1	p9	ni	6.104				3.33472	2.76928	0.830439		3	Mar_pol_rud	Esc-A|b1|p9|6.104
Esc-A	Esc-A	6dpi	b2	p10	ni	6.416				4.25971	2.15629	0.506205		3	Mar_pol_rud	Esc-A|b2|p10|6.416
Esc-A	Esc-A	6dpi	b2	p11	ni	5.511				3.71251	1.79849	0.484439		3	Mar_pol_rud	Esc-A|b2|p11|5.511
Esc-A	Esc-A	6dpi	b2	p12	ni	7.977				4.86223	3.11477	0.640604		3	Mar_pol_rud	Esc-A|b2|p12|7.977
Esc-A	Esc-A	6dpi	b2	p13	ni	5.851				4.02101	1.82999	0.455106		3	Mar_pol_rud	Esc-A|b2|p13|5.851
Esc-A	Esc-A	6dpi	b2	p14	ni	2.946				2.21502	0.730975	0.330008		3	Mar_pol_rud	Esc-A|b2|p14|2.946
Esc-A	Esc-A	6dpi	b2	p15	ni	6.451				3.78382	2.66718	0.704893		3	Mar_pol_rud	Esc-A|b2|p15|6.451
Esc-A	Esc-A	6dpi	b2	p16	ni	3.758				2.27085	1.48715	0.654888		3	Mar_pol_rud	Esc-A|b2|p16|3.758
Esc-A	Esc-A	6dpi	b2	p17	ni	5.768				3.62609	2.14191	0.590694		3	Mar_pol_rud	Esc-A|b2|p17|5.768
Esc-A	Esc-A	6dpi	b2	p18	ni	6.325				3.9768	2.3482	0.590476		3	Mar_pol_rud	Esc-A|b2|p18|6.325
Esc-A	Esc-A	6dpi	b1	p1	CNM	1.849	0.889	48.08	0.96	1.14958	0.699423	0.608418	0.5192	3	Mar_pol_rud	Esc-A|b1|p1|1.849
Esc-A	Esc-A	6dpi	b1	p2	CNM	2.752	0.787	28.5974	1.965	1.88424	0.86776	0.460536	0.714026	3	Mar_pol_rud	Esc-A|b1|p2|2.752
Esc-A	Esc-A	6dpi	b1	p3	CNM	6.492	0.382	5.88417	6.11	3.76017	2.73183	0.726519	0.941158	3	Mar_pol_rud	Esc-A|b1|p3|6.492
Esc-A	Esc-A	6dpi	b1	p4	CNM	8.058	0.327	4.05808	7.731	4.18554	3.87246	0.925198	0.959419	3	Mar_pol_rud	Esc-A|b1|p4|8.058
Esc-A	Esc-A	6dpi	b1	p5	CNM	6.307	0.74	11.733	5.567	3.86243	2.44457	0.632911	0.88267	3	Mar_pol_rud	Esc-A|b1|p5|6.307
Esc-A	Esc-A	6dpi	b1	p6	CNM	3.602	1.102	30.5941	2.5	2.30983	1.29217	0.559421	0.694059	3	Mar_pol_rud	Esc-A|b1|p6|3.602
Esc-A	Esc-A	6dpi	b1	p7	CNM	7.014	0.454	6.47277	6.56	3.58338	3.43062	0.957369	0.935272	3	Mar_pol_rud	Esc-A|b1|p7|7.014
Esc-A	Esc-A	6dpi	b1	p8	CNM	6.273	0.486	7.74749	5.787	3.6741	2.5989	0.707355	0.922525	3	Mar_pol_rud	Esc-A|b1|p8|6.273
Esc-A	Esc-A	6dpi	b1	p9	CNM	7.69	1.464	19.0377	6.226	4.51389	3.17611	0.703629	0.809623	3	Mar_pol_rud	Esc-A|b1|p9|7.69
Esc-A	Esc-A	6dpi	b2	p10	CNM	5.684	0	0	5.684	3.26478	2.41922	0.741006	1	3	Mar_pol_rud	Esc-A|b2|p10|5.684
Esc-A	Esc-A	6dpi	b2	p11	CNM	6.375	1.705	26.7451	4.67	3.93731	2.43769	0.619125	0.732549	3	Mar_pol_rud	Esc-A|b2|p11|6.375
Esc-A	Esc-A	6dpi	b2	p12	CNM	3.705	1.484	40.054	2.221	2.66491	1.04009	0.390291	0.59946	3	Mar_pol_rud	Esc-A|b2|p12|3.705
Esc-A	Esc-A	6dpi	b2	p13	CNM	5.134	2.144	41.7608	2.99	3.68894	1.44506	0.391729	0.582392	3	Mar_pol_rud	Esc-A|b2|p13|5.134
Esc-A	Esc-A	6dpi	b2	p14	CNM	3.57	1.494	41.8487	2.076	2.56888	1.00112	0.389708	0.581513	3	Mar_pol_rud	Esc-A|b2|p14|3.57
Esc-A	Esc-A	6dpi	b2	p15	CNM	7.169	0.613	8.5507	6.556	4.05046	3.11854	0.769921	0.914493	3	Mar_pol_rud	Esc-A|b2|p15|7.169
Esc-A	Esc-A	6dpi	b2	p16	CNM	4.551	1.721	37.8159	2.83	2.9919	1.5591	0.521109	0.621841	3	Mar_pol_rud	Esc-A|b2|p16|4.551
Esc-A	Esc-A	6dpi	b2	p17	CNM	5.973	0.556	9.30856	5.417	3.32096	2.65204	0.798576	0.906914	3	Mar_pol_rud	Esc-A|b2|p17|5.973
Esc-A	Esc-A	6dpi	b2	p18	CNM	4.111	1.67	40.6227	2.441	2.66699	1.44401	0.54144	0.593773	3	Mar_pol_rud	Esc-A|b2|p18|4.111
Bie-A	Bie-A	6dpi	b1	p1	ni	9.18056				5.74688	3.43368	0.597486		8	Mar_pol_rud	Bie-A|b1|p1|9.1805649
Bie-A	Bie-A	6dpi	b1	p2	ni	4.50307				3.35636	1.14671	0.341653		8	Mar_pol_rud	Bie-A|b1|p2|4.5030718
Bie-A	Bie-A	6dpi	b1	p3	ni	8.63924				5.42154	3.2177	0.593502		8	Mar_pol_rud	Bie-A|b1|p3|8.6392422
Bie-A	Bie-A	6dpi	b1	p4	ni	6.85697				4.3743	2.48268	0.56756		8	Mar_pol_rud	Bie-A|b1|p4|6.8569746
Bie-A	Bie-A	6dpi	b1	p5	ni	5.01709				3.80438	1.21271	0.318767		8	Mar_pol_rud	Bie-A|b1|p5|5.0170922
Bie-A	Bie-A	6dpi	b1	p6	ni	7.02538				4.72773	2.29765	0.485994		8	Mar_pol_rud	Bie-A|b1|p6|7.0253768
Bie-A	Bie-A	6dpi	b1	p7	ni	8.71391				4.96836	3.74555	0.75388		8	Mar_pol_rud	Bie-A|b1|p7|8.713912
Bie-A	Bie-A	6dpi	b1	p8	ni	8.28467				5.01602	3.26865	0.651642		8	Mar_pol_rud	Bie-A|b1|p8|8.2846661
Bie-A	Bie-A	6dpi	b1	p9	ni	7.91583				4.54535	3.37048	0.741522		8	Mar_pol_rud	Bie-A|b1|p9|7.9158297
Bie-A	Bie-A	6dpi	b2	p10	ni	8.46489				4.65714	3.80775	0.817615		8	Mar_pol_rud	Bie-A|b2|p10|8.4648924
Bie-A	Bie-A	6dpi	b2	p11	ni	6.23668				4.11274	2.12394	0.516431		8	Mar_pol_rud	Bie-A|b2|p11|6.2366819
Bie-A	Bie-A	6dpi	b2	p12	ni	7.33939				4.55388	2.78551	0.611679		8	Mar_pol_rud	Bie-A|b2|p12|7.3393931
Bie-A	Bie-A	6dpi	b2	p13	ni	8.49098				5.10144	3.38954	0.664428		8	Mar_pol_rud	Bie-A|b2|p13|8.4909763
Bie-A	Bie-A	6dpi	b2	p14	ni	5.89472				4.76406	1.13066	0.237331		8	Mar_pol_rud	Bie-A|b2|p14|5.8947182
Bie-A	Bie-A	6dpi	b2	p15	ni	6.1011				4.3356	1.7655	0.40721		8	Mar_pol_rud	Bie-A|b2|p15|6.1011
Bie-A	Bie-A	6dpi	b2	p16	ni	8.59918				5.02254	3.57665	0.712119		8	Mar_pol_rud	Bie-A|b2|p16|8.599184
Bie-A	Bie-A	6dpi	b2	p17	ni	7.34556				4.56126	2.7843	0.610422		8	Mar_pol_rud	Bie-A|b2|p17|7.3455558
Bie-A	Bie-A	6dpi	b2	p18	ni	8.57761				4.97295	3.60466	0.724854		8	Mar_pol_rud	Bie-A|b2|p18|8.5776138
Bie-A	Bie-A	6dpi	b1	p1	CNM	6.31651	0.417207	6.60503	5.8993	4.35244	1.96407	0.451257	0.93395	8	Mar_pol_rud	Bie-A|b1|p1|6.3165116
Bie-A	Bie-A	6dpi	b1	p2	CNM	5.20441	1.83436	35.2463	3.37005	4.20396	1.00045	0.237978	0.647537	8	Mar_pol_rud	Bie-A|b1|p2|5.2044129
Bie-A	Bie-A	6dpi	b1	p3	CNM	6.17649	2.26332	36.6442	3.91316	4.46781	1.70867	0.38244	0.633558	8	Mar_pol_rud	Bie-A|b1|p3|6.176487
Bie-A	Bie-A	6dpi	b1	p4	CNM	6.42121	2.50245	38.9717	3.91875	4.2648	2.15641	0.505629	0.610283	8	Mar_pol_rud	Bie-A|b1|p4|6.4212074
Bie-A	Bie-A	6dpi	b1	p5	CNM	4.27175	2.02856	47.4879	2.24319	3.58367	0.688084	0.192005	0.525121	8	Mar_pol_rud	Bie-A|b1|p5|4.2717519
Bie-A	Bie-A	6dpi	b1	p6	CNM	5.02806	2.0965	41.696	2.93156	3.66722	1.36083	0.37108	0.58304	8	Mar_pol_rud	Bie-A|b1|p6|5.0280561
Bie-A	Bie-A	6dpi	b1	p7	CNM	7.50385	0.490802	6.54067	7.01305	4.42124	3.08262	0.69723	0.934593	8	Mar_pol_rud	Bie-A|b1|p7|7.5038538
Bie-A	Bie-A	6dpi	b1	p8	CNM	5.84606	2.62851	44.962	3.21756	4.5121	1.33396	0.29564	0.55038	8	Mar_pol_rud	Bie-A|b1|p8|5.8460608
Bie-A	Bie-A	6dpi	b1	p9	CNM	6.29924	3.16961	50.3174	3.12963	4.45226	1.84698	0.41484	0.496826	8	Mar_pol_rud	Bie-A|b1|p9|6.2992415
Bie-A	Bie-A	6dpi	b2	p10	CNM	6.11429	2.63123	43.0341	3.48306	4.67119	1.4431	0.308936	0.569659	8	Mar_pol_rud	Bie-A|b2|p10|6.1142855
Bie-A	Bie-A	6dpi	b2	p11	CNM	5.39818	2.31721	42.9258	3.08097	3.98346	1.41472	0.355149	0.570742	8	Mar_pol_rud	Bie-A|b2|p11|5.3981829
Bie-A	Bie-A	6dpi	b2	p12	CNM	6.00379	1.95275	32.5253	4.05104	4.06365	1.94014	0.477437	0.674747	8	Mar_pol_rud	Bie-A|b2|p12|6.0037851
Bie-A	Bie-A	6dpi	b2	p13	CNM	6.64421	1.56714	23.5866	5.07707	4.61479	2.02942	0.439765	0.764134	8	Mar_pol_rud	Bie-A|b2|p13|6.6442146
Bie-A	Bie-A	6dpi	b2	p14	CNM	4.90767	1.67048	34.0381	3.23719	3.9558	0.951866	0.240625	0.659619	8	Mar_pol_rud	Bie-A|b2|p14|4.9076667
Bie-A	Bie-A	6dpi	b2	p16	CNM	7.01714	2.62958	37.4737	4.38755	5.02784	1.98929	0.395656	0.625263	8	Mar_pol_rud	Bie-A|b2|p16|7.0171356
Bie-A	Bie-A	6dpi	b2	p17	CNM	6.70011	2.30317	34.3751	4.39694	4.71469	1.98542	0.421115	0.656249	8	Mar_pol_rud	Bie-A|b2|p17|6.70011
Bie-A	Bie-A	6dpi	b2	p18	CNM	6.25259	2.17425	34.7736	4.07834	4.37086	1.88173	0.430518	0.652264	8	Mar_pol_rud	Bie-A|b2|p18|6.2525902
Bul-A	Bul-A	6dpi	b1	p1	ni	5.70109				2.63295	3.06814	1.16529		2	Mar_pol_rud	Bul-A|b1|p1|5.7010913
Bul-A	Bul-A	6dpi	b1	p2	ni	5.13655				2.88218	2.25437	0.782173		2	Mar_pol_rud	Bul-A|b1|p2|5.1365504
Bul-A	Bul-A	6dpi	b1	p3	ni	7.24				3.79034	3.44966	0.91012		2	Mar_pol_rud	Bul-A|b1|p3|7.2399998
Bul-A	Bul-A	6dpi	b1	p4	ni	6.4971				3.07008	3.42702	1.11626		2	Mar_pol_rud	Bul-A|b1|p4|6.4970961
Bul-A	Bul-A	6dpi	b1	p5	ni	4.42102				2.57333	1.84769	0.718017		2	Mar_pol_rud	Bul-A|b1|p5|4.4210205
Bul-A	Bul-A	6dpi	b1	p6	ni	5.14149				2.78924	2.35225	0.843332		2	Mar_pol_rud	Bul-A|b1|p6|5.1414948
Bul-A	Bul-A	6dpi	b1	p7	ni	6.82415				2.83116	3.99299	1.41037		2	Mar_pol_rud	Bul-A|b1|p7|6.8241544
Bul-A	Bul-A	6dpi	b1	p8	ni	6.22178				3.1742	3.04758	0.960108		2	Mar_pol_rud	Bul-A|b1|p8|6.2217765
Bul-A	Bul-A	6dpi	b1	p9	ni	7.48114				3.5085	3.97264	1.13229		2	Mar_pol_rud	Bul-A|b1|p9|7.4811373
Bul-A	Bul-A	6dpi	b2	p10	ni	6.96869				3.58044	3.38825	0.946321		2	Mar_pol_rud	Bul-A|b2|p10|6.9686933
Bul-A	Bul-A	6dpi	b2	p11	ni	6.56933				3.52792	3.04141	0.862099		2	Mar_pol_rud	Bul-A|b2|p11|6.5693297
Bul-A	Bul-A	6dpi	b2	p12	ni	5.7079				3.02257	2.68533	0.888428		2	Mar_pol_rud	Bul-A|b2|p12|5.7078991
Bul-A	Bul-A	6dpi	b2	p13	ni	6.55736				3.59162	2.96574	0.825738		2	Mar_pol_rud	Bul-A|b2|p13|6.5573621
Bul-A	Bul-A	6dpi	b2	p14	ni	5.24884				3.11236	2.13649	0.686452		2	Mar_pol_rud	Bul-A|b2|p14|5.2488422
Bul-A	Bul-A	6dpi	b2	p15	ni	5.71399				3.18961	2.52438	0.79144		2	Mar_pol_rud	Bul-A|b2|p15|5.7139902
Bul-A	Bul-A	6dpi	b2	p16	ni	7.00223				3.40602	3.59621	1.05584		2	Mar_pol_rud	Bul-A|b2|p16|7.0022306
Bul-A	Bul-A	6dpi	b2	p17	ni	6.04485				3.05754	2.98731	0.977031		2	Mar_pol_rud	Bul-A|b2|p17|6.0448465
Bul-A	Bul-A	6dpi	b2	p18	ni	7.56992				3.51208	4.05785	1.1554		2	Mar_pol_rud	Bul-A|b2|p18|7.5699248
Bul-A	Bul-A	6dpi	b1	p1	CNM	5.11534	2.69379	52.661	2.42155	2.88849	2.22685	0.770939	0.47339	2	Mar_pol_rud	Bul-A|b1|p1|5.1153388
Bul-A	Bul-A	6dpi	b1	p2	CNM	4.48021	1.96357	43.8276	2.51664	2.95363	1.52658	0.51685	0.561724	2	Mar_pol_rud	Bul-A|b1|p2|4.4802122
Bul-A	Bul-A	6dpi	b1	p3	CNM	5.25278	2.89666	55.1452	2.35612	3.17814	2.07464	0.652785	0.448548	2	Mar_pol_rud	Bul-A|b1|p3|5.2527838
Bul-A	Bul-A	6dpi	b1	p4	CNM	3.65325	2.54531	69.6724	1.10794	2.471	1.18225	0.478453	0.303276	2	Mar_pol_rud	Bul-A|b1|p4|3.6532505
Bul-A	Bul-A	6dpi	b1	p5	CNM	4.20504	2.2065	52.4727	1.99854	2.68806	1.51698	0.564341	0.475273	2	Mar_pol_rud	Bul-A|b1|p5|4.2050362
Bul-A	Bul-A	6dpi	b1	p6	CNM	3.42043	2.11671	61.8843	1.30372	2.48339	0.937032	0.377319	0.381157	2	Mar_pol_rud	Bul-A|b1|p6|3.4204257
Bul-A	Bul-A	6dpi	b1	p7	CNM	5.22154	2.17303	41.6167	3.04851	2.80615	2.41539	0.860747	0.583833	2	Mar_pol_rud	Bul-A|b1|p7|5.2215395
Bul-A	Bul-A	6dpi	b1	p9	CNM	6.4814	2.54524	39.2698	3.93617	4.04681	2.43459	0.601608	0.607302	2	Mar_pol_rud	Bul-A|b1|p9|6.4814024
Bul-A	Bul-A	6dpi	b2	p10	CNM	4.2332	3.04485	71.928	1.18835	2.87495	1.35825	0.472445	0.28072	2	Mar_pol_rud	Bul-A|b2|p10|4.2331986
Bul-A	Bul-A	6dpi	b2	p11	CNM	5.41316	2.46978	45.6254	2.94338	3.41455	1.99861	0.585322	0.543746	2	Mar_pol_rud	Bul-A|b2|p11|5.4131598
Bul-A	Bul-A	6dpi	b2	p13	CNM	4.03857	2.62915	65.1011	1.40942	2.71163	1.32694	0.48935	0.348989	2	Mar_pol_rud	Bul-A|b2|p13|4.0385685
Bul-A	Bul-A	6dpi	b2	p14	CNM	4.15179	2.44792	58.9606	1.70387	2.90698	1.24481	0.428216	0.410394	2	Mar_pol_rud	Bul-A|b2|p14|4.151792
Bul-A	Bul-A	6dpi	b2	p15	CNM	4.5202	2.83833	62.7921	1.68187	2.99397	1.52622	0.509765	0.372079	2	Mar_pol_rud	Bul-A|b2|p15|4.5201988
Bul-A	Bul-A	6dpi	b2	p16	CNM	5.34673	3.09229	57.8352	2.25444	3.44895	1.89778	0.55025	0.421648	2	Mar_pol_rud	Bul-A|b2|p16|5.3467302
Bul-A	Bul-A	6dpi	b2	p17	CNM	5.26253	2.7954	53.119	2.46713	3.22429	2.03824	0.632151	0.46881	2	Mar_pol_rud	Bul-A|b2|p17|5.2625294
Bul-A	Bul-A	6dpi	b2	p18	CNM	4.99868	2.26103	45.2326	2.73764	3.06592	1.93275	0.630399	0.547674	2	Mar_pol_rud	Bul-A|b2|p18|4.9986753
Bul-B	Bul-B	6dpi	b1	p1	ni	6.32963				2.85094	3.47869	1.22019		2	Mar_pol_rud	Bul-B|b1|p1|6.3296251
Bul-B	Bul-B	6dpi	b1	p2	ni	5.96695				2.90755	3.0594	1.05223		2	Mar_pol_rud	Bul-B|b1|p2|5.9669518
Bul-B	Bul-B	6dpi	b1	p3	ni	6.48011				3.05281	3.42731	1.12267		2	Mar_pol_rud	Bul-B|b1|p3|6.4801126
Bul-B	Bul-B	6dpi	b1	p4	ni	3.24199				1.55374	1.68825	1.08657		2	Mar_pol_rud	Bul-B|b1|p4|3.241991
Bul-B	Bul-B	6dpi	b1	p5	ni	2.24003				1.43486	0.805177	0.561155		2	Mar_pol_rud	Bul-B|b1|p5|2.2400343
Bul-B	Bul-B	6dpi	b1	p6	ni	2.67301				1.26323	1.40978	1.11601		2	Mar_pol_rud	Bul-B|b1|p6|2.673007
Bul-B	Bul-B	6dpi	b1	p7	ni	5.54129				2.46842	3.07287	1.24488		2	Mar_pol_rud	Bul-B|b1|p7|5.5412884
Bul-B	Bul-B	6dpi	b1	p8	ni	5.97792				2.73507	3.24285	1.18566		2	Mar_pol_rud	Bul-B|b1|p8|5.9779158
Bul-B	Bul-B	6dpi	b1	p9	ni	5.47128				2.59375	2.87753	1.10941		2	Mar_pol_rud	Bul-B|b1|p9|5.4712763
Bul-B	Bul-B	6dpi	b2	p10	ni	5.88977				2.59117	3.2986	1.27302		2	Mar_pol_rud	Bul-B|b2|p10|5.8897734
Bul-B	Bul-B	6dpi	b2	p11	ni	5.17432				2.69271	2.4816	0.921599		2	Mar_pol_rud	Bul-B|b2|p11|5.1743155
Bul-B	Bul-B	6dpi	b2	p12	ni	4.93862				2.41897	2.51965	1.04162		2	Mar_pol_rud	Bul-B|b2|p12|4.9386239
Bul-B	Bul-B	6dpi	b2	p13	ni	3.09924				1.36621	1.73304	1.2685		2	Mar_pol_rud	Bul-B|b2|p13|3.0992434
Bul-B	Bul-B	6dpi	b2	p14	ni	4.2041				2.30682	1.89728	0.822466		2	Mar_pol_rud	Bul-B|b2|p14|4.2041044
Bul-B	Bul-B	6dpi	b2	p15	ni	3.52648				2.01022	1.51626	0.754278		2	Mar_pol_rud	Bul-B|b2|p15|3.5264831
Bul-B	Bul-B	6dpi	b2	p16	ni	6.66786				2.83969	3.82817	1.3481		2	Mar_pol_rud	Bul-B|b2|p16|6.6678629
Bul-B	Bul-B	6dpi	b2	p17	ni	4.12764				2.05264	2.075	1.01089		2	Mar_pol_rud	Bul-B|b2|p17|4.1276426
Bul-B	Bul-B	6dpi	b2	p18	ni	7.40331				4.1485	3.25482	0.784578		2	Mar_pol_rud	Bul-B|b2|p18|7.4033141
Bul-B	Bul-B	6dpi	b1	p1	CNM	4.41758	3.36575	76.1899	1.05183	3.24256	1.17502	0.362373	0.238101	2	Mar_pol_rud	Bul-B|b1|p1|4.4175811
Bul-B	Bul-B	6dpi	b1	p2	CNM	3.92341	2.19202	55.8703	1.73139	2.56681	1.3566	0.528518	0.441297	2	Mar_pol_rud	Bul-B|b1|p2|3.9234104
Bul-B	Bul-B	6dpi	b1	p3	CNM	4.95367	2.89021	58.3448	2.06346	3.14826	1.80541	0.573464	0.416552	2	Mar_pol_rud	Bul-B|b1|p3|4.9536729
Bul-B	Bul-B	6dpi	b1	p4	CNM	4.9053	2.66656	54.3607	2.23874	3.11064	1.79466	0.576944	0.456393	2	Mar_pol_rud	Bul-B|b1|p4|4.905302
Bul-B	Bul-B	6dpi	b1	p5	CNM	5.72581	1.64611	28.749	4.0797	2.98014	2.74567	0.921322	0.71251	2	Mar_pol_rud	Bul-B|b1|p5|5.7258143
Bul-B	Bul-B	6dpi	b1	p6	CNM	3.40867	2.29708	67.3892	1.1116	2.50238	0.90629	0.362171	0.326108	2	Mar_pol_rud	Bul-B|b1|p6|3.4086733
Bul-B	Bul-B	6dpi	b1	p7	CNM	5.04103	2.0262	40.1942	3.01483	2.86212	2.17891	0.761292	0.598058	2	Mar_pol_rud	Bul-B|b1|p7|5.0410271
Bul-B	Bul-B	6dpi	b1	p8	CNM	4.84238	1.69413	34.9854	3.14826	2.80192	2.04046	0.728235	0.650146	2	Mar_pol_rud	Bul-B|b1|p8|4.8423843
Bul-B	Bul-B	6dpi	b1	p9	CNM	4.3083	1.93834	44.9909	2.36995	2.60787	1.70043	0.652039	0.550091	2	Mar_pol_rud	Bul-B|b1|p9|4.3082986
Bul-B	Bul-B	6dpi	b2	p10	CNM	4.13438	2.38321	57.6438	1.75117	2.65459	1.47979	0.557445	0.423562	2	Mar_pol_rud	Bul-B|b2|p10|4.1343789
Bul-B	Bul-B	6dpi	b2	p11	CNM	4.91125	2.15662	43.9119	2.75463	2.91938	1.99187	0.682294	0.560881	2	Mar_pol_rud	Bul-B|b2|p11|4.9112496
Bul-B	Bul-B	6dpi	b2	p12	CNM	4.84246	2.95843	61.0936	1.88403	3.27746	1.56499	0.477501	0.389064	2	Mar_pol_rud	Bul-B|b2|p12|4.8424559
Bul-B	Bul-B	6dpi	b2	p13	CNM	3.93645	1.88696	47.9356	2.04949	2.58386	1.35259	0.523477	0.520644	2	Mar_pol_rud	Bul-B|b2|p13|3.9364526
Bul-B	Bul-B	6dpi	b2	p14	CNM	3.45095	1.66876	48.3564	1.7822	2.24849	1.20246	0.534787	0.516436	2	Mar_pol_rud	Bul-B|b2|p14|3.450953
Bul-B	Bul-B	6dpi	b2	p15	CNM	5.63359	0.985976	17.5017	4.64761	3.23074	2.40285	0.743745	0.824983	2	Mar_pol_rud	Bul-B|b2|p15|5.6335874
Bul-B	Bul-B	6dpi	b2	p16	CNM	4.08887	2.53986	62.1164	1.54901	2.58157	1.50731	0.583872	0.378836	2	Mar_pol_rud	Bul-B|b2|p16|4.0888743
Bul-B	Bul-B	6dpi	b2	p17	CNM	4.26337	2.45186	57.51	1.8115	2.73664	1.52673	0.557883	0.4249	2	Mar_pol_rud	Bul-B|b2|p17|4.2633677
Bul-B	Bul-B	6dpi	b2	p18	CNM	6.31178	3.12805	49.5589	3.18373	3.80001	2.51177	0.66099	0.504411	2	Mar_pol_rud	Bul-B|b2|p18|6.3117819
CA	CA	6dpi	b1	p1	ni	4.61909				2.8872	1.73189	0.599851		2	Mar_pol_rud	CA|b1|p1|4.6190901
CA	CA	6dpi	b1	p2	ni	2.90125				1.55159	1.34965	0.86985		2	Mar_pol_rud	CA|b1|p2|2.9012456
CA	CA	6dpi	b1	p3	ni	6.09816				3.60982	2.48834	0.689324		2	Mar_pol_rud	CA|b1|p3|6.0981622
CA	CA	6dpi	b1	p4	ni	4.86876				3.57514	1.29361	0.361836		2	Mar_pol_rud	CA|b1|p4|4.8687553
CA	CA	6dpi	b1	p5	ni	3.93882				2.46906	1.46976	0.595269		2	Mar_pol_rud	CA|b1|p5|3.9388173
CA	CA	6dpi	b1	p6	ni	5.452				3.62394	1.82806	0.504439		2	Mar_pol_rud	CA|b1|p6|5.4519997
CA	CA	6dpi	b1	p7	ni	5.34752				3.32454	2.02297	0.608497		2	Mar_pol_rud	CA|b1|p7|5.3475189
CA	CA	6dpi	b1	p8	ni	5.917				3.6066	2.31041	0.640605		2	Mar_pol_rud	CA|b1|p8|5.9170046
CA	CA	6dpi	b1	p9	ni	5.70919				3.68156	2.02763	0.550754		2	Mar_pol_rud	CA|b1|p9|5.7091889
CA	CA	6dpi	b1	p1	CNM	6.05137	2.32553	38.4297	3.72584	3.64121	2.41016	0.661911	0.615703	2	Mar_pol_rud	CA|b1|p1|6.0513678
CA	CA	6dpi	b1	p2	CNM	5.18105	2.8991	55.9557	2.28196	3.58897	1.59208	0.443604	0.440443	2	Mar_pol_rud	CA|b1|p2|5.1810513
CA	CA	6dpi	b1	p3	CNM	5.4022	3.39391	62.8247	2.00828	3.67575	1.72644	0.469685	0.371753	2	Mar_pol_rud	CA|b1|p3|5.4021955
CA	CA	6dpi	b1	p4	CNM	3.23841	1.49176	46.0645	1.74665	2.20779	1.03062	0.466812	0.539355	2	Mar_pol_rud	CA|b1|p4|3.2384081
CA	CA	6dpi	b1	p5	CNM	1.42146	1.1533	81.1353	0.268153	1.03005	0.391409	0.379992	0.188647	2	Mar_pol_rud	CA|b1|p5|1.4214569
CA	CA	6dpi	b1	p6	CNM	4.38691	1.24646	28.4132	3.14045	3.13135	1.25556	0.400966	0.715868	2	Mar_pol_rud	CA|b1|p6|4.3869104
CA	CA	6dpi	b1	p7	CNM	6.16516	2.44061	39.5871	3.72455	3.66708	2.49808	0.681219	0.604129	2	Mar_pol_rud	CA|b1|p7|6.1651645
CA	CA	6dpi	b1	p8	CNM	5.88712	0.32885	5.58592	5.55827	3.26894	2.61819	0.80093	0.944141	2	Mar_pol_rud	CA|b1|p8|5.8871222
CA	CA	6dpi	b1	p9	CNM	5.28052	2.75355	52.1455	2.52696	3.59571	1.68481	0.468561	0.478545	2	Mar_pol_rud	CA|b1|p9|5.2805161
CAM1	CAM1	6dpi	b1	p1	ni	6.83311				3.88041	2.9527	0.760923		3	Mar_pol_rud	CAM1|b1|p1|6.8331118
CAM1	CAM1	6dpi	b1	p2	ni	4.281				2.69658	1.58441	0.587563		3	Mar_pol_rud	CAM1|b1|p2|4.2809958
CAM1	CAM1	6dpi	b1	p3	ni	6.79062				3.86529	2.92532	0.756818		3	Mar_pol_rud	CAM1|b1|p3|6.790617
CAM1	CAM1	6dpi	b1	p4	ni	6.05058				3.57471	2.47587	0.692607		3	Mar_pol_rud	CAM1|b1|p4|6.0505795
CAM1	CAM1	6dpi	b1	p5	ni	4.05914				2.99089	1.06824	0.357165		3	Mar_pol_rud	CAM1|b1|p5|4.0591354
CAM1	CAM1	6dpi	b1	p6	ni	4.87735				3.25833	1.61902	0.496888		3	Mar_pol_rud	CAM1|b1|p6|4.8773546
CAM1	CAM1	6dpi	b1	p7	ni	7.09761				4.09941	2.9982	0.731374		3	Mar_pol_rud	CAM1|b1|p7|7.0976105
CAM1	CAM1	6dpi	b1	p8	ni	5.77648				3.665	2.11148	0.576118		3	Mar_pol_rud	CAM1|b1|p8|5.7764783
CAM1	CAM1	6dpi	b1	p9	ni	6.86149				3.98977	2.87172	0.719772		3	Mar_pol_rud	CAM1|b1|p9|6.8614893
CAM1	CAM1	6dpi	b2	p10	ni	6.60244				3.62537	2.97706	0.821174		3	Mar_pol_rud	CAM1|b2|p10|6.6024365
CAM1	CAM1	6dpi	b2	p11	ni	4.91462				3.20559	1.70903	0.533141		3	Mar_pol_rud	CAM1|b2|p11|4.914618
CAM1	CAM1	6dpi	b2	p12	ni	6.37642				3.92047	2.45595	0.626442		3	Mar_pol_rud	CAM1|b2|p12|6.3764195
CAM1	CAM1	6dpi	b2	p13	ni	5.36465				3.34977	2.01488	0.601497		3	Mar_pol_rud	CAM1|b2|p13|5.3646455
CAM1	CAM1	6dpi	b2	p14	ni	4.45219				3.40423	1.04796	0.307841		3	Mar_pol_rud	CAM1|b2|p14|4.4521928
CAM1	CAM1	6dpi	b2	p15	ni	4.9784				3.43074	1.54765	0.451112		3	Mar_pol_rud	CAM1|b2|p15|4.9783955
CAM1	CAM1	6dpi	b2	p16	ni	7.77251				4.05398	3.71853	0.917256		3	Mar_pol_rud	CAM1|b2|p16|7.7725086
CAM1	CAM1	6dpi	b2	p17	ni	6.58538				4.29655	2.28884	0.532715		3	Mar_pol_rud	CAM1|b2|p17|6.5853815
CAM1	CAM1	6dpi	b2	p18	ni	6.83426				4.22646	2.6078	0.617016		3	Mar_pol_rud	CAM1|b2|p18|6.8342586
CAM1	CAM1	6dpi	b1	p1	CNM	5.96093	3.12805	52.4759	2.83288	4.04516	1.91577	0.473596	0.475241	3	Mar_pol_rud	CAM1|b1|p1|5.9609323
CAM1	CAM1	6dpi	b1	p2	CNM	2.63223	0.926283	35.19	1.70595	1.90402	0.728214	0.382461	0.6481	3	Mar_pol_rud	CAM1|b1|p2|2.6322322
CAM1	CAM1	6dpi	b1	p3	CNM	4.96242	2.24699	45.2801	2.71543	3.30871	1.65371	0.499805	0.547199	3	Mar_pol_rud	CAM1|b1|p3|4.9624152
CAM1	CAM1	6dpi	b1	p4	CNM	6.63906	2.16149	32.5573	4.47756	4.23134	2.40772	0.569021	0.674427	3	Mar_pol_rud	CAM1|b1|p4|6.6390553
CAM1	CAM1	6dpi	b1	p5	CNM	4.1667	1.7913	42.9908	2.3754	3.45604	0.710657	0.205627	0.570092	3	Mar_pol_rud	CAM1|b1|p5|4.1666975
CAM1	CAM1	6dpi	b1	p6	CNM	4.71848	1.74816	37.0491	2.97033	3.48334	1.23514	0.354585	0.629509	3	Mar_pol_rud	CAM1|b1|p6|4.718483
CAM1	CAM1	6dpi	b1	p7	CNM	5.16378	1.71942	33.2977	3.44436	3.03776	2.12602	0.699866	0.667023	3	Mar_pol_rud	CAM1|b1|p7|5.1637812
CAM1	CAM1	6dpi	b1	p8	CNM	4.57531	2.28955	50.0415	2.28575	3.399	1.17631	0.346074	0.499585	3	Mar_pol_rud	CAM1|b1|p8|4.5753055
CAM1	CAM1	6dpi	b1	p9	CNM	5.96315	2.28482	38.3157	3.67833	4.19801	1.76514	0.42047	0.616843	3	Mar_pol_rud	CAM1|b1|p9|5.9631538
CAM1	CAM1	6dpi	b2	p10	CNM	3.81542	1.76844	46.3498	2.04698	2.69207	1.12335	0.417281	0.536502	3	Mar_pol_rud	CAM1|b2|p10|3.815418
CAM1	CAM1	6dpi	b2	p11	CNM	4.68401	2.51156	53.6197	2.17246	3.26571	1.4183	0.434302	0.463803	3	Mar_pol_rud	CAM1|b2|p11|4.6840143
CAM1	CAM1	6dpi	b2	p12	CNM	7.74055	2.7059	34.9575	5.03465	5.34702	2.39353	0.447638	0.650425	3	Mar_pol_rud	CAM1|b2|p12|7.7405481
CAM1	CAM1	6dpi	b2	p13	CNM	6.1924	2.15196	34.7517	4.04043	4.25126	1.94114	0.456604	0.652483	3	Mar_pol_rud	CAM1|b2|p13|6.1923957
CAM1	CAM1	6dpi	b2	p14	CNM	4.04237	1.30049	32.1716	2.74187	3.13393	0.908439	0.289873	0.678284	3	Mar_pol_rud	CAM1|b2|p14|4.0423665
CAM1	CAM1	6dpi	b2	p15	CNM	6.25453	2.81425	44.9954	3.44028	4.54657	1.70796	0.375658	0.550046	3	Mar_pol_rud	CAM1|b2|p15|6.2545252
CAM1	CAM1	6dpi	b2	p16	CNM	6.25818	2.58357	41.2832	3.6746	4.09762	2.16056	0.527273	0.587168	3	Mar_pol_rud	CAM1|b2|p16|6.2581797
CAM1	CAM1	6dpi	b2	p17	CNM	4.91032	1.72945	35.2208	3.18086	3.42659	1.48373	0.433005	0.647792	3	Mar_pol_rud	CAM1|b2|p17|4.9103184
CAM1	CAM1	6dpi	b2	p18	CNM	5.7787	2.20628	38.1796	3.57242	4.13044	1.64826	0.399053	0.618204	3	Mar_pol_rud	CAM1|b2|p18|5.7786999
Cas-C	Cas-C	6dpi	b1	p1	ni	3.77565				1.90474	1.87091	0.982242		2	Mar_pol_rud	Cas-C|b1|p1|3.7756464
Cas-C	Cas-C	6dpi	b1	p2	ni	4.13094				2.36766	1.76328	0.744734		2	Mar_pol_rud	Cas-C|b1|p2|4.130939
Cas-C	Cas-C	6dpi	b1	p3	ni	6.16094				2.92396	3.23697	1.10705		2	Mar_pol_rud	Cas-C|b1|p3|6.1609368
Cas-C	Cas-C	6dpi	b1	p4	ni	2.36193				1.28616	1.07577	0.836416		2	Mar_pol_rud	Cas-C|b1|p4|2.3619289
Cas-C	Cas-C	6dpi	b1	p5	ni	3.27603				1.93333	1.3427	0.694503		2	Mar_pol_rud	Cas-C|b1|p5|3.2760298
Cas-C	Cas-C	6dpi	b1	p6	ni	2.81303				1.44116	1.37187	0.951917		2	Mar_pol_rud	Cas-C|b1|p6|2.8130314
Cas-C	Cas-C	6dpi	b1	p7	ni	3.47109				1.77109	1.7	0.959862		2	Mar_pol_rud	Cas-C|b1|p7|3.4710896
Cas-C	Cas-C	6dpi	b1	p8	ni	4.28522				2.53485	1.75038	0.690527		2	Mar_pol_rud	Cas-C|b1|p8|4.285224
Cas-C	Cas-C	6dpi	b1	p9	ni	7.34986				3.43304	3.91682	1.14092		2	Mar_pol_rud	Cas-C|b1|p9|7.3498554
Cas-C	Cas-C	6dpi	b2	p10	ni	4.12392				2.12839	1.99553	0.937578		2	Mar_pol_rud	Cas-C|b2|p10|4.1239161
Cas-C	Cas-C	6dpi	b2	p11	ni	3.63706				2.59683	1.04022	0.400574		2	Mar_pol_rud	Cas-C|b2|p11|3.6370552
Cas-C	Cas-C	6dpi	b2	p12	ni	6.98912				3.88249	3.10662	0.800162		2	Mar_pol_rud	Cas-C|b2|p12|6.9891167
Cas-C	Cas-C	6dpi	b2	p13	ni	5.63151				3.14726	2.48425	0.78934		2	Mar_pol_rud	Cas-C|b2|p13|5.6315093
Cas-C	Cas-C	6dpi	b2	p14	ni	2.50575				1.68538	0.820369	0.486755		2	Mar_pol_rud	Cas-C|b2|p14|2.5057514
Cas-C	Cas-C	6dpi	b2	p15	ni	6.14352				3.57586	2.56767	0.718056		2	Mar_pol_rud	Cas-C|b2|p15|6.1435232
Cas-C	Cas-C	6dpi	b2	p16	ni	3.56482				1.96092	1.6039	0.817936		2	Mar_pol_rud	Cas-C|b2|p16|3.5648215
Cas-C	Cas-C	6dpi	b2	p17	ni	3.59578				1.83057	1.76521	0.964298		2	Mar_pol_rud	Cas-C|b2|p17|3.5957787
Cas-C	Cas-C	6dpi	b2	p18	ni	6.19971				3.30871	2.891	0.873755		2	Mar_pol_rud	Cas-C|b2|p18|6.1997051
Cas-C	Cas-C	6dpi	b1	p1	CNM	4.78599	1.77417	37.0701	3.01182	3.02336	1.76263	0.583005	0.629299	2	Mar_pol_rud	Cas-C|b1|p1|4.7859874
Cas-C	Cas-C	6dpi	b1	p2	CNM	4.32965	1.57202	36.3081	2.75764	2.76	1.56965	0.568713	0.636919	2	Mar_pol_rud	Cas-C|b1|p2|4.3296533
Cas-C	Cas-C	6dpi	b1	p3	CNM	4.01678	2.1046	52.3951	1.91219	2.74424	1.27255	0.463716	0.476049	2	Mar_pol_rud	Cas-C|b1|p3|4.0167837
Cas-C	Cas-C	6dpi	b1	p4	CNM	3.31931	0.749712	22.5864	2.5696	2.3615	0.957814	0.405596	0.774136	2	Mar_pol_rud	Cas-C|b1|p4|3.3193126
Cas-C	Cas-C	6dpi	b1	p5	CNM	2.79361	0.67368	24.115	2.11993	2.31377	0.479839	0.207384	0.75885	2	Mar_pol_rud	Cas-C|b1|p5|2.7936115
Cas-C	Cas-C	6dpi	b1	p6	CNM	5.51528	0.678625	12.3045	4.83665	3.12045	2.39482	0.767459	0.876955	2	Mar_pol_rud	Cas-C|b1|p6|5.515276
Cas-C	Cas-C	6dpi	b1	p7	CNM	5.11627	1.15918	22.6567	3.95709	2.86699	2.24928	0.784543	0.773433	2	Mar_pol_rud	Cas-C|b1|p7|5.1162705
Cas-C	Cas-C	6dpi	b1	p8	CNM	5.00212	0	0	5.00212	2.78351	2.21861	0.797055	1	2	Mar_pol_rud	Cas-C|b1|p8|5.0021152
Cas-C	Cas-C	6dpi	b1	p9	CNM	4.64181	2.3276	50.1443	2.3142	2.84184	1.79997	0.633381	0.498557	2	Mar_pol_rud	Cas-C|b1|p9|4.6418066
Cas-C	Cas-C	6dpi	b2	p10	CNM	5.60872	2.50296	44.6262	3.10576	3.72197	1.88675	0.506922	0.553738	2	Mar_pol_rud	Cas-C|b2|p10|5.6087213
Cas-C	Cas-C	6dpi	b2	p11	CNM	4.50773	1.94565	43.1626	2.56208	2.81296	1.69477	0.602486	0.568374	2	Mar_pol_rud	Cas-C|b2|p11|4.5077295
Cas-C	Cas-C	6dpi	b2	p12	CNM	5.76093	2.50353	43.4571	3.2574	3.5224	2.23853	0.635513	0.565429	2	Mar_pol_rud	Cas-C|b2|p12|5.7609282
Cas-C	Cas-C	6dpi	b2	p13	CNM	4.74242	1.37473	28.988	3.36768	2.80845	1.93397	0.688628	0.71012	2	Mar_pol_rud	Cas-C|b2|p13|4.7424178
Cas-C	Cas-C	6dpi	b2	p14	CNM	1.24976	0.399865	31.9954	0.849893	0.963905	0.285854	0.296558	0.680046	2	Mar_pol_rud	Cas-C|b2|p14|1.2497585
Cas-C	Cas-C	6dpi	b2	p15	CNM	2.13663	0.818792	38.3217	1.31784	1.70452	0.432113	0.25351	0.616783	2	Mar_pol_rud	Cas-C|b2|p15|2.1366284
Cas-C	Cas-C	6dpi	b2	p16	CNM	5.45121	1.06158	19.4742	4.38963	2.76681	2.6844	0.970215	0.805258	2	Mar_pol_rud	Cas-C|b2|p16|5.4512115
Cas-C	Cas-C	6dpi	b2	p17	CNM	3.55687	0.891886	25.075	2.66498	1.73211	1.82476	1.05349	0.74925	2	Mar_pol_rud	Cas-C|b2|p17|3.5568671
Cas-C	Cas-C	6dpi	b2	p18	CNM	6.27079	0.506066	8.07021	5.76473	3.10261	3.16818	1.02113	0.919298	2	Mar_pol_rud	Cas-C|b2|p18|6.270792
NILSC15	NILSC15	6dpi	b1	p1	ni	6.51716				2.68877	3.82839	1.42384		3	Mar_pol_rud	NILSC15|b1|p1|6.5171609
NILSC15	NILSC15	6dpi	b1	p2	ni	4.988				2.37175	2.61625	1.10309		3	Mar_pol_rud	NILSC15|b1|p2|4.987998
NILSC15	NILSC15	6dpi	b1	p3	ni	4.23377				1.99625	2.23753	1.12087		3	Mar_pol_rud	NILSC15|b1|p3|4.2337718
NILSC15	NILSC15	6dpi	b1	p4	ni	3.30025				1.69241	1.60785	0.950036		3	Mar_pol_rud	NILSC15|b1|p4|3.300251
NILSC15	NILSC15	6dpi	b1	p5	ni	6.48713				3.31379	3.17334	0.957615		3	Mar_pol_rud	NILSC15|b1|p5|6.4871349
NILSC15	NILSC15	6dpi	b1	p6	ni	7.56957				3.22537	4.3442	1.34689		3	Mar_pol_rud	NILSC15|b1|p6|7.5695662
NILSC15	NILSC15	6dpi	b1	p7	ni	6.38645				2.77211	3.61434	1.30382		3	Mar_pol_rud	NILSC15|b1|p7|6.3864522
NILSC15	NILSC15	6dpi	b1	p8	ni	5.30603				2.23681	3.06922	1.37214		3	Mar_pol_rud	NILSC15|b1|p8|5.3060274
NILSC15	NILSC15	6dpi	b1	p9	ni	4.29497				1.84182	2.45315	1.33192		3	Mar_pol_rud	NILSC15|b1|p9|4.29497
NILSC15	NILSC15	6dpi	b2	p10	ni	3.73602				1.46746	2.26856	1.5459		3	Mar_pol_rud	NILSC15|b2|p10|3.7360182
NILSC15	NILSC15	6dpi	b2	p11	ni	3.72262				1.66353	2.05909	1.23779		3	Mar_pol_rud	NILSC15|b2|p11|3.7226176
NILSC15	NILSC15	6dpi	b2	p12	ni	5.56974				2.77957	2.79017	1.00382		3	Mar_pol_rud	NILSC15|b2|p12|5.5697379
NILSC15	NILSC15	6dpi	b2	p13	ni	5.03472				2.33176	2.70296	1.15919		3	Mar_pol_rud	NILSC15|b2|p13|5.0347209
NILSC15	NILSC15	6dpi	b2	p14	ni	6.16574				3.5487	2.61704	0.737465		3	Mar_pol_rud	NILSC15|b2|p14|6.1657381
NILSC15	NILSC15	6dpi	b2	p15	ni	5.62019				2.73714	2.88304	1.0533		3	Mar_pol_rud	NILSC15|b2|p15|5.6201868
NILSC15	NILSC15	6dpi	b2	p16	ni	5.04354				2.30252	2.74101	1.19044		3	Mar_pol_rud	NILSC15|b2|p16|5.0435352
NILSC15	NILSC15	6dpi	b2	p17	ni	3.09666				1.60663	1.49004	0.927431		3	Mar_pol_rud	NILSC15|b2|p17|3.0966635
NILSC15	NILSC15	6dpi	b2	p18	ni	2.73449				1.03858	1.69592	1.63293		3	Mar_pol_rud	NILSC15|b2|p18|2.7344916
NILSC15	NILSC15	6dpi	b1	p1	CNM	9.0356	0.209177	2.31503	8.82642	2.14766	6.88793	3.20717	0.97685	3	Mar_pol_rud	NILSC15|b1|p1|9.0355959
NILSC15	NILSC15	6dpi	b1	p2	CNM	4.82425	0.726064	15.0503	4.09819	2.10682	2.71744	1.28983	0.849497	3	Mar_pol_rud	NILSC15|b1|p2|4.824254
NILSC15	NILSC15	6dpi	b1	p3	CNM	6.02364	0.590196	9.798	5.43344	2.04118	3.98246	1.95106	0.90202	3	Mar_pol_rud	NILSC15|b1|p3|6.0236354
NILSC15	NILSC15	6dpi	b1	p4	CNM	3.50319	0.118311	3.37725	3.38488	1.42346	2.07973	1.46103	0.966228	3	Mar_pol_rud	NILSC15|b1|p4|3.5031934
NILSC15	NILSC15	6dpi	b1	p5	CNM	4.63306	0.331501	7.15512	4.30156	1.96192	2.67114	1.36149	0.928449	3	Mar_pol_rud	NILSC15|b1|p5|4.6330638
NILSC15	NILSC15	6dpi	b1	p6	CNM	6.20135	0.299756	4.83371	5.9016	2.23638	3.96497	1.77294	0.951663	3	Mar_pol_rud	NILSC15|b1|p6|6.2013531
NILSC15	NILSC15	6dpi	b1	p7	CNM	9.02707	1.46632	16.2435	7.56075	2.19131	6.83576	3.11949	0.837565	3	Mar_pol_rud	NILSC15|b1|p7|9.0270681
NILSC15	NILSC15	6dpi	b1	p8	CNM	5.83352	0.467226	8.00934	5.36629	1.94515	3.88837	1.99901	0.919907	3	Mar_pol_rud	NILSC15|b1|p8|5.8335199
NILSC15	NILSC15	6dpi	b1	p9	CNM	4.43987	0.715601	16.1176	3.72427	2.39532	2.04454	0.853557	0.838824	3	Mar_pol_rud	NILSC15|b1|p9|4.4398675
NILSC15	NILSC15	6dpi	b2	p10	CNM	4.63794	0.750787	16.1879	3.88715	2.1731	2.46483	1.13425	0.838121	3	Mar_pol_rud	NILSC15|b2|p10|4.6379366
NILSC15	NILSC15	6dpi	b2	p11	CNM	5.88476	0.153353	2.60594	5.7314	2.32581	3.55895	1.53019	0.973941	3	Mar_pol_rud	NILSC15|b2|p11|5.884757
NILSC15	NILSC15	6dpi	b2	p12	CNM	4.80139	1.17459	24.4634	3.62681	2.78602	2.01538	0.723391	0.755366	3	Mar_pol_rud	NILSC15|b2|p12|4.8013945
NILSC15	NILSC15	6dpi	b2	p13	CNM	5.69622	0.506998	8.9006	5.18922	2.33828	3.35794	1.43607	0.910994	3	Mar_pol_rud	NILSC15|b2|p13|5.6962185
NILSC15	NILSC15	6dpi	b2	p14	CNM	4.55452	0.249952	5.48799	4.30457	2.30983	2.24469	0.971799	0.94512	3	Mar_pol_rud	NILSC15|b2|p14|4.5545239
NILSC15	NILSC15	6dpi	b2	p15	CNM	6.11615	0.510151	8.34105	5.606	1.48265	4.63349	3.12513	0.91659	3	Mar_pol_rud	NILSC15|b2|p15|6.1161489
NILSC15	NILSC15	6dpi	b2	p16	CNM	7.77559	0.189614	2.43857	7.58598	2.05458	5.72101	2.78452	0.975614	3	Mar_pol_rud	NILSC15|b2|p16|7.7755899
NILSC15	NILSC15	6dpi	b2	p17	CNM	5.15676	0	0	5.15676	2.06912	3.08763	1.49224	1	3	Mar_pol_rud	NILSC15|b2|p17|5.1567588
NILSC15	NILSC15	6dpi	b2	p18	CNM	6.22952	0.201653	3.23705	6.02786	2.6179	3.61162	1.37958	0.967629	3	Mar_pol_rud	NILSC15|b2|p18|6.2295156
Nor-A	Nor-A	6dpi	b1	p1	ni	6.03546				3.04184	2.99362	0.984145		3	Mar_pol_rud	Nor-A|b1|p1|6.035459
Nor-A	Nor-A	6dpi	b1	p2	ni	4.53482				2.46935	2.06547	0.836443		3	Mar_pol_rud	Nor-A|b1|p2|4.5348172
Nor-A	Nor-A	6dpi	b1	p3	ni	5.77125				2.67895	3.09229	1.15429		3	Mar_pol_rud	Nor-A|b1|p3|5.7712469
Nor-A	Nor-A	6dpi	b1	p4	ni	6.3183				3.32784	2.99046	0.89862		3	Mar_pol_rud	Nor-A|b1|p4|6.3183031
Nor-A	Nor-A	6dpi	b1	p5	ni	4.55316				2.96667	1.58649	0.534771		3	Mar_pol_rud	Nor-A|b1|p5|4.5531626
Nor-A	Nor-A	6dpi	b1	p6	ni	5.92861				3.14023	2.78838	0.887953		3	Mar_pol_rud	Nor-A|b1|p6|5.9286132
Nor-A	Nor-A	6dpi	b1	p7	ni	6.66062				3.16015	3.50047	1.10769		3	Mar_pol_rud	Nor-A|b1|p7|6.660625
Nor-A	Nor-A	6dpi	b1	p8	ni	7.97366				4.22876	3.7449	0.885581		3	Mar_pol_rud	Nor-A|b1|p8|7.9736595
Nor-A	Nor-A	6dpi	b1	p9	ni	7.26551				3.69618	3.56934	0.965684		3	Mar_pol_rud	Nor-A|b1|p9|7.265511
Nor-A	Nor-A	6dpi	b2	p10	ni	6.99299				3.63032	3.36267	0.926273		3	Mar_pol_rud	Nor-A|b2|p10|6.9929862
Nor-A	Nor-A	6dpi	b2	p11	ni	7.32936				3.97665	3.35271	0.843097		3	Mar_pol_rud	Nor-A|b2|p11|7.3293605
Nor-A	Nor-A	6dpi	b2	p12	ni	6.74769				4.11668	2.63101	0.639111		3	Mar_pol_rud	Nor-A|b2|p12|6.7476926
Nor-A	Nor-A	6dpi	b2	p14	ni	5.23974				3.32949	1.91025	0.573738		3	Mar_pol_rud	Nor-A|b2|p14|5.2397413
Nor-A	Nor-A	6dpi	b2	p15	ni	6.11106				3.57471	2.53635	0.709526		3	Mar_pol_rud	Nor-A|b2|p15|6.1110611
Nor-A	Nor-A	6dpi	b2	p16	ni	8.36106				3.98554	4.37552	1.09785		3	Mar_pol_rud	Nor-A|b2|p16|8.3610563
Nor-A	Nor-A	6dpi	b2	p17	ni	6.8425				3.7467	3.0958	0.826276		3	Mar_pol_rud	Nor-A|b2|p17|6.8424993
Nor-A	Nor-A	6dpi	b2	p18	ni	7.22545				3.6918	3.53365	0.957161		3	Mar_pol_rud	Nor-A|b2|p18|7.2254529
Nor-A	Nor-A	6dpi	b1	p1	CNM	7.04888	0.894896	12.6956	6.15399	3.46299	3.58589	1.03549	0.873044	3	Mar_pol_rud	Nor-A|b1|p1|7.0488815
Nor-A	Nor-A	6dpi	b1	p2	CNM	6.67087	0	0	6.67087	3.77271	2.89816	0.768192	1	3	Mar_pol_rud	Nor-A|b1|p2|6.6708727
Nor-A	Nor-A	6dpi	b1	p3	CNM	7.76749	0.841079	10.8282	6.92641	3.99199	3.7755	0.94577	0.891718	3	Mar_pol_rud	Nor-A|b1|p3|7.7674928
Nor-A	Nor-A	6dpi	b1	p4	CNM	6.78825	0	0	6.78825	3.5702	3.21806	0.901367	1	3	Mar_pol_rud	Nor-A|b1|p4|6.7882524
Nor-A	Nor-A	6dpi	b1	p6	CNM	6.15219	0.532652	8.65792	5.61954	3.48979	2.6624	0.762911	0.913421	3	Mar_pol_rud	Nor-A|b1|p6|6.152194
Nor-A	Nor-A	6dpi	b1	p7	CNM	8.25693	0.904498	10.9544	7.35243	4.46545	3.79148	0.849071	0.890456	3	Mar_pol_rud	Nor-A|b1|p7|8.2569332
Nor-A	Nor-A	6dpi	b1	p8	CNM	7.16182	0	0	7.16182	3.75802	3.4038	0.905744	1	3	Mar_pol_rud	Nor-A|b1|p8|7.1618185
Nor-A	Nor-A	6dpi	b1	p9	CNM	6.16567	0.7285	11.8154	5.43717	3.07144	3.09423	1.00742	0.881846	3	Mar_pol_rud	Nor-A|b1|p9|6.1656661
Nor-A	Nor-A	6dpi	b2	p10	CNM	6.84852	0.725777	10.5976	6.12274	4.13517	2.71335	0.656165	0.894024	3	Mar_pol_rud	Nor-A|b2|p10|6.8485188
Nor-A	Nor-A	6dpi	b2	p11	CNM	5.97204	0.283417	4.74573	5.68862	3.54777	2.42427	0.683324	0.952543	3	Mar_pol_rud	Nor-A|b2|p11|5.9720397
Nor-A	Nor-A	6dpi	b2	p12	CNM	7.49669	0.361169	4.81771	7.13552	4.16139	3.33529	0.801484	0.951823	3	Mar_pol_rud	Nor-A|b2|p12|7.4966874
Nor-A	Nor-A	6dpi	b2	p13	CNM	5.99755	0	0	5.99755	3.79886	2.19869	0.578775	1	3	Mar_pol_rud	Nor-A|b2|p13|5.997551
Nor-A	Nor-A	6dpi	b2	p14	CNM	5.67838	0	0	5.67838	3.50212	2.17626	0.621411	1	3	Mar_pol_rud	Nor-A|b2|p14|5.6783752
Nor-A	Nor-A	6dpi	b2	p15	CNM	6.26133	0	0	6.26133	3.80474	2.45659	0.645666	1	3	Mar_pol_rud	Nor-A|b2|p15|6.261333
Nor-A	Nor-A	6dpi	b2	p16	CNM	7.33531	0.610619	8.32438	6.72469	3.94921	3.3861	0.857412	0.916756	3	Mar_pol_rud	Nor-A|b2|p16|7.3353081
Nor-A	Nor-A	6dpi	b2	p17	CNM	6.68606	0	0	6.68606	3.67203	3.01404	0.820811	1	3	Mar_pol_rud	Nor-A|b2|p17|6.6860647
Nor-A	Nor-A	6dpi	b2	p18	CNM	6.53672	0	0	6.53672	3.55508	2.98165	0.838702	1	3	Mar_pol_rud	Nor-A|b2|p18|6.5367241
Pra-A	PratA	6dpi	b1	p1	ni	5.50188				2.67265	2.82923	1.05859		3	Mar_pol_rud	Pra-A|b1|p1|5.5018754
Pra-A	PratA	6dpi	b1	p2	ni	4.54435				2.01058	2.53377	1.26022		3	Mar_pol_rud	Pra-A|b1|p2|4.5443482
Pra-A	PratA	6dpi	b1	p3	ni	7.38239				3.36668	4.01571	1.19278		3	Mar_pol_rud	Pra-A|b1|p3|7.3823891
Pra-A	PratA	6dpi	b1	p4	ni	4.93088				2.45437	2.47651	1.00902		3	Mar_pol_rud	Pra-A|b1|p4|4.9308848
Pra-A	PratA	6dpi	b1	p5	ni	3.73838				1.79187	1.94651	1.0863		3	Mar_pol_rud	Pra-A|b1|p5|3.7383831
Pra-A	PratA	6dpi	b1	p6	ni	5.09506				2.75234	2.34272	0.851177		3	Mar_pol_rud	Pra-A|b1|p6|5.0950589
Pra-A	PratA	6dpi	b1	p7	ni	5.65996				2.61396	3.046	1.16528		3	Mar_pol_rud	Pra-A|b1|p7|5.6599584
Pra-A	PratA	6dpi	b1	p8	ni	4.7584				2.33706	2.42134	1.03606		3	Mar_pol_rud	Pra-A|b1|p8|4.7583981
Pra-A	PratA	6dpi	b1	p9	ni	6.70498				3.21455	3.49044	1.08583		3	Mar_pol_rud	Pra-A|b1|p9|6.7049828
Pra-A	PratA	6dpi	b1	p1	CNM	6.63956	1.64217	24.7331	4.99739	3.26206	3.3775	1.03539	0.752669	3	Mar_pol_rud	Pra-A|b1|p1|6.6395569
Pra-A	PratA	6dpi	b1	p2	CNM	6.08448	1.1351	18.6557	4.94937	2.95585	3.12862	1.05845	0.813443	3	Mar_pol_rud	Pra-A|b1|p2|6.084475
Pra-A	PratA	6dpi	b1	p3	CNM	4.63959	1.75833	37.8985	2.88125	2.95291	1.68667	0.571189	0.621015	3	Mar_pol_rud	Pra-A|b1|p3|4.639585
Pra-A	PratA	6dpi	b1	p4	CNM	5.47314	1.06237	19.4105	4.41077	3.0068	2.46634	0.820253	0.805895	3	Mar_pol_rud	Pra-A|b1|p4|5.4731393
Pra-A	PratA	6dpi	b1	p5	CNM	4.14348	1.43328	34.5912	2.7102	2.70891	1.43457	0.529575	0.654088	3	Mar_pol_rud	Pra-A|b1|p5|4.1434798
Pra-A	PratA	6dpi	b1	p6	CNM	3.19756	2.27242	71.0674	0.925137	2.47809	0.719471	0.290333	0.289326	3	Mar_pol_rud	Pra-A|b1|p6|3.1975615
Pra-A	PratA	6dpi	b1	p7	CNM	3.73279	1.73239	46.4101	2.0004	2.38472	1.34808	0.565298	0.535899	3	Mar_pol_rud	Pra-A|b1|p7|3.7327936
Pra-A	PratA	6dpi	b1	p8	CNM	3.30756	1.55131	46.9018	1.75625	2.24591	1.06165	0.472703	0.530982	3	Mar_pol_rud	Pra-A|b1|p8|3.3075602
Pra-A	PratA	6dpi	b1	p9	CNM	6.93824	2.51113	36.1926	4.42711	3.78475	3.15349	0.83321	0.638074	3	Mar_pol_rud	Pra-A|b1|p9|6.9382377
Pra-A	PratA	6dpi	b2	p10	CNM	6.31959	2.43122	38.4712	3.88837	3.67224	2.64735	0.720909	0.615288	3	Mar_pol_rud	Pra-A|b2|p10|6.319593
Pra-A	PratA	6dpi	b2	p11	CNM	4.20246	2.37038	56.4047	1.83207	2.63374	1.56872	0.595625	0.435953	3	Mar_pol_rud	Pra-A|b2|p11|4.202456
Pra-A	PratA	6dpi	b2	p12	CNM	5.33971	2.16873	40.6152	3.17098	3.17298	2.16673	0.682867	0.593848	3	Mar_pol_rud	Pra-A|b2|p12|5.3397079
Pra-A	PratA	6dpi	b2	p13	CNM	4.35122	2.45795	56.4888	1.89327	2.84707	1.50415	0.528316	0.435112	3	Mar_pol_rud	Pra-A|b2|p13|4.3512235
Pra-A	PratA	6dpi	b2	p14	CNM	4.33359	1.40591	32.442	2.92769	2.75714	1.57646	0.571774	0.67558	3	Mar_pol_rud	Pra-A|b2|p14|4.3335948
Pra-A	PratA	6dpi	b2	p15	CNM	5.53197	2.88763	52.1989	2.64434	3.41899	2.11298	0.618013	0.478011	3	Mar_pol_rud	Pra-A|b2|p15|5.5319729
Pra-A	PratA	6dpi	b2	p16	CNM	5.71048	2.54387	44.5475	3.1666	3.14589	2.56458	0.815216	0.554525	3	Mar_pol_rud	Pra-A|b2|p16|5.7104788
Pra-A	PratA	6dpi	b2	p17	CNM	5.55569	2.08826	37.5877	3.46743	3.16094	2.39475	0.757606	0.624123	3	Mar_pol_rud	Pra-A|b2|p17|5.5556922
Pra-A	PratA	6dpi	b2	p18	CNM	6.06104	2.99598	49.4301	3.06506	3.52491	2.53614	0.71949	0.505699	3	Mar_pol_rud	Pra-A|b2|p18|6.0610418
Pra-C	PratC	6dpi	b1	p1	ni	7.03763				3.07223	3.9654	1.29073		3	Mar_pol_rud	Pra-C|b1|p1|7.0376306
Pra-C	PratC	6dpi	b1	p2	ni	3.90399				1.76887	2.13512	1.20706		3	Mar_pol_rud	Pra-C|b1|p2|3.9039903
Pra-C	PratC	6dpi	b1	p3	ni	3.80245				1.8229	1.97955	1.08593		3	Mar_pol_rud	Pra-C|b1|p3|3.8024476
Pra-C	PratC	6dpi	b1	p4	ni	4.7824				2.71543	2.06697	0.761196		3	Mar_pol_rud	Pra-C|b1|p4|4.7824044
Pra-C	PratC	6dpi	b1	p5	ni	4.21163				2.72539	1.48624	0.54533		3	Mar_pol_rud	Pra-C|b1|p5|4.2116289
Pra-C	PratC	6dpi	b1	p6	ni	6.65389				3.62136	3.03253	0.8374		3	Mar_pol_rud	Pra-C|b1|p6|6.6538892
Pra-C	PratC	6dpi	b1	p7	ni	4.30837				1.75726	2.55111	1.45176		3	Mar_pol_rud	Pra-C|b1|p7|4.3083701
Pra-C	PratC	6dpi	b1	p8	ni	6.01754				2.83453	3.18301	1.12294		3	Mar_pol_rud	Pra-C|b1|p8|6.0175443
Pra-C	PratC	6dpi	b1	p9	ni	6.12747				2.62736	3.50011	1.33218		3	Mar_pol_rud	Pra-C|b1|p9|6.127471
Pra-C	PratC	6dpi	b2	p10	ni	5.15662				3.0804	2.07622	0.67401		3	Mar_pol_rud	Pra-C|b2|p10|5.1566153
Pra-C	PratC	6dpi	b2	p11	ni	6.19627				4.03112	2.16515	0.537109		3	Mar_pol_rud	Pra-C|b2|p11|6.1962652
Pra-C	PratC	6dpi	b2	p12	ni	7.63248				4.12026	3.51222	0.852427		3	Mar_pol_rud	Pra-C|b2|p12|7.6324844
Pra-C	PratC	6dpi	b2	p13	ni	7.05612				4.00969	3.04643	0.759767		3	Mar_pol_rud	Pra-C|b2|p13|7.056119
Pra-C	PratC	6dpi	b2	p14	ni	5.16529				3.84501	1.32027	0.343373		3	Mar_pol_rud	Pra-C|b2|p14|5.1652861
Pra-C	PratC	6dpi	b2	p15	ni	5.00161				3.28298	1.71863	0.523498		3	Mar_pol_rud	Pra-C|b2|p15|5.0016136
Pra-C	PratC	6dpi	b2	p16	ni	6.95278				3.15406	3.79872	1.20439		3	Mar_pol_rud	Pra-C|b2|p16|6.9527845
Pra-C	PratC	6dpi	b2	p17	ni	5.99977				3.14023	2.85954	0.910614		3	Mar_pol_rud	Pra-C|b2|p17|5.9997721
Pra-C	PratC	6dpi	b2	p18	ni	3.97479				1.77345	2.20134	1.24127		3	Mar_pol_rud	Pra-C|b2|p18|3.9747908
Pra-C	PratC	6dpi	b1	p1	CNM	5.09463	2.30912	45.3245	2.78551	3.28965	1.80498	0.548686	0.546755	3	Mar_pol_rud	Pra-C|b1|p1|5.0946288
Pra-C	PratC	6dpi	b1	p2	CNM	5.76494	1.67793	29.1058	4.08701	3.48599	2.27895	0.653743	0.708942	3	Mar_pol_rud	Pra-C|b1|p2|5.7649407
Pra-C	PratC	6dpi	b1	p3	CNM	6.19705	2.21381	35.7235	3.98325	3.45475	2.7423	0.793777	0.642765	3	Mar_pol_rud	Pra-C|b1|p3|6.1970534
Pra-C	PratC	6dpi	b1	p4	CNM	4.76349	2.34194	49.1643	2.42155	3.45131	1.31217	0.380196	0.508357	3	Mar_pol_rud	Pra-C|b1|p4|4.7634859
Pra-C	PratC	6dpi	b1	p6	CNM	5.36522	0.917684	17.1043	4.44753	3.09416	2.27106	0.733985	0.828957	3	Mar_pol_rud	Pra-C|b1|p6|5.3652186
Pra-C	PratC	6dpi	b1	p7	CNM	5.41567	2.19575	40.5444	3.21992	3.01046	2.40521	0.798953	0.594556	3	Mar_pol_rud	Pra-C|b1|p7|5.415668
Pra-C	PratC	6dpi	b1	p8	CNM	6.14137	4.11919	67.0727	2.02219	3.88665	2.25472	0.580121	0.329273	3	Mar_pol_rud	Pra-C|b1|p8|6.1413732
Pra-C	PratC	6dpi	b1	p9	CNM	5.29542	3.29459	62.2158	2.00083	3.14367	2.15175	0.68447	0.377842	3	Mar_pol_rud	Pra-C|b1|p9|5.2954216
Pra-C	PratC	6dpi	b2	p10	CNM	5.48632	2.57311	46.9005	2.91321	3.61348	1.87285	0.518294	0.530995	3	Mar_pol_rud	Pra-C|b2|p10|5.4863248
Pra-C	PratC	6dpi	b2	p11	CNM	4.327	3.2235	74.4974	1.1035	3.39319	0.933807	0.2752	0.255026	3	Mar_pol_rud	Pra-C|b2|p11|4.327002
Pra-C	PratC	6dpi	b2	p12	CNM	6.42558	1.89399	29.4757	4.53159	3.751	2.67458	0.713033	0.705243	3	Mar_pol_rud	Pra-C|b2|p12|6.4255786
Pra-C	PratC	6dpi	b2	p13	CNM	4.41242	1.59702	36.1938	2.8154	2.67774	1.73468	0.647818	0.638062	3	Mar_pol_rud	Pra-C|b2|p13|4.4124212
Pra-C	PratC	6dpi	b2	p14	CNM	4.14362	2.33814	56.4274	1.80549	3.16044	0.983182	0.31109	0.435726	3	Mar_pol_rud	Pra-C|b2|p14|4.1436229
Pra-C	PratC	6dpi	b2	p15	CNM	5.55347	2.73026	49.1632	2.82321	3.76454	1.78893	0.475206	0.508368	3	Mar_pol_rud	Pra-C|b2|p15|5.5534711
Pra-C	PratC	6dpi	b2	p16	CNM	5.64821	2.46856	43.7052	3.17965	3.55859	2.08962	0.587205	0.562948	3	Mar_pol_rud	Pra-C|b2|p16|5.6482062
Pra-C	PratC	6dpi	b2	p17	CNM	6.01955	3.2101	53.3279	2.80945	4.13058	1.88897	0.457313	0.466721	3	Mar_pol_rud	Pra-C|b2|p17|6.0195503
Pra-C	PratC	6dpi	b2	p18	CNM	5.40198	2.38006	44.059	3.02192	3.22601	2.17597	0.674508	0.55941	3	Mar_pol_rud	Pra-C|b2|p18|5.4019809
TAK1	TAK1	6dpi	b1	p1	ni	5.45006				2.31456	3.1355	1.35469		2	Mar_pol_rud	TAK1|b1|p1|5.4500647
TAK1	TAK1	6dpi	b1	p2	ni	3.76862				1.46882	2.2998	1.56574		2	Mar_pol_rud	TAK1|b1|p2|3.7686238
TAK1	TAK1	6dpi	b1	p3	ni	4.49469				1.91097	2.58372	1.35205		2	Mar_pol_rud	TAK1|b1|p3|4.4946876
TAK1	TAK1	6dpi	b1	p4	ni	2.96896				1.15853	1.81043	1.56269		2	Mar_pol_rud	TAK1|b1|p4|2.9689646
TAK1	TAK1	6dpi	b1	p5	ni	3.44852				1.40326	2.04526	1.45751		2	Mar_pol_rud	TAK1|b1|p5|3.4485164
TAK1	TAK1	6dpi	b1	p6	ni	3.38116				1.22984	2.15132	1.74927		2	Mar_pol_rud	TAK1|b1|p6|3.3811557
TAK1	TAK1	6dpi	b1	p7	ni	3.8903				1.56829	2.32201	1.4806		2	Mar_pol_rud	TAK1|b1|p7|3.8903031
TAK1	TAK1	6dpi	b1	p8	ni	3.13085				1.19014	1.94071	1.63066		2	Mar_pol_rud	TAK1|b1|p8|3.1308455
TAK1	TAK1	6dpi	b1	p9	ni	2.91809				1.13503	1.78306	1.57093		2	Mar_pol_rud	TAK1|b1|p9|2.9180858
TAK1	TAK1	6dpi	b2	p10	ni	5.72316				2.72346	2.99971	1.10143		2	Mar_pol_rud	TAK1|b2|p10|5.7231627
TAK1	TAK1	6dpi	b2	p11	ni	3.05847				1.31031	1.74816	1.33415		2	Mar_pol_rud	TAK1|b2|p11|3.0584686
TAK1	TAK1	6dpi	b2	p12	ni	2.42872				0.829613	1.5991	1.92753		2	Mar_pol_rud	TAK1|b2|p12|2.4287164
TAK1	TAK1	6dpi	b2	p13	ni	4.86904				2.32108	2.54796	1.09775		2	Mar_pol_rud	TAK1|b2|p13|4.8690419
TAK1	TAK1	6dpi	b2	p14	ni	3.50305				1.30315	2.1999	1.68815		2	Mar_pol_rud	TAK1|b2|p14|3.5030501
TAK1	TAK1	6dpi	b2	p15	ni	3.02436				1.09999	1.92437	1.74945		2	Mar_pol_rud	TAK1|b2|p15|3.0243583
TAK1	TAK1	6dpi	b2	p16	ni	3.76626				1.64633	2.11993	1.28767		2	Mar_pol_rud	TAK1|b2|p16|3.766259
TAK1	TAK1	6dpi	b2	p17	ni	2.05952				0.821659	1.23786	1.50654		2	Mar_pol_rud	TAK1|b2|p17|2.0595217
TAK1	TAK1	6dpi	b2	p18	ni	3.75286				1.31074	2.44212	1.86316		2	Mar_pol_rud	TAK1|b2|p18|3.7528584
TAK1	TAK1	6dpi	b1	p1	CNM	4.00783	2.18127	54.4253	1.82655	2.55004	1.45779	0.571673	0.455747	2	Mar_pol_rud	TAK1|b1|p1|4.0078263
TAK1	TAK1	6dpi	b1	p2	CNM	3.66859	1.19458	32.5624	2.47401	2.08109	1.58749	0.762818	0.674376	2	Mar_pol_rud	TAK1|b1|p2|3.6685858
TAK1	TAK1	6dpi	b1	p3	CNM	2.65373	1.12048	42.2229	1.53325	1.52744	1.12629	0.737368	0.577771	2	Mar_pol_rud	TAK1|b1|p3|2.6537302
TAK1	TAK1	6dpi	b1	p4	CNM	3.11608	1.19759	38.4325	1.91849	1.91247	1.20361	0.629347	0.615675	2	Mar_pol_rud	TAK1|b1|p4|3.1160836
TAK1	TAK1	6dpi	b1	p5	CNM	2.31965	1.16627	50.278	1.15338	1.63214	0.687511	0.421233	0.49722	2	Mar_pol_rud	TAK1|b1|p5|2.3196492
TAK1	TAK1	6dpi	b1	p6	CNM	2.64398	1.05334	39.839	1.59065	1.34435	1.29963	0.966738	0.60161	2	Mar_pol_rud	TAK1|b1|p6|2.6439843
TAK1	TAK1	6dpi	b1	p7	CNM	1.88252	0.729289	38.74	1.15323	0.997084	0.885437	0.888026	0.6126	2	Mar_pol_rud	TAK1|b1|p7|1.8825203
TAK1	TAK1	6dpi	b1	p8	CNM	2.84499	1.42017	49.9181	1.42482	1.75633	1.08867	0.619854	0.500819	2	Mar_pol_rud	TAK1|b1|p8|2.8449919
TAK1	TAK1	6dpi	b1	p9	CNM	3.81334	1.56965	41.1621	2.24369	2.15139	1.66195	0.7725	0.588379	2	Mar_pol_rud	TAK1|b1|p9|3.8133399
TAK1	TAK1	6dpi	b2	p10	CNM	2.21366	0.931729	42.0899	1.28193	1.31948	0.894179	0.677673	0.579101	2	Mar_pol_rud	TAK1|b2|p10|2.2136633
TAK1	TAK1	6dpi	b2	p11	CNM	3.48406	1.51211	43.4007	1.97195	2.1587	1.32536	0.613962	0.565993	2	Mar_pol_rud	TAK1|b2|p11|3.48406
TAK1	TAK1	6dpi	b2	p12	CNM	4.60519	2.45545	53.3191	2.14974	2.9547	1.65048	0.558595	0.466809	2	Mar_pol_rud	TAK1|b2|p12|4.6051879
TAK1	TAK1	6dpi	b2	p13	CNM	3.38094	1.31547	38.9084	2.06547	2.07199	1.30895	0.631735	0.610916	2	Mar_pol_rud	TAK1|b2|p13|3.3809407
TAK1	TAK1	6dpi	b2	p14	CNM	2.96853	1.29942	43.7731	1.66912	2.05307	0.915462	0.445899	0.562269	2	Mar_pol_rud	TAK1|b2|p14|2.9685347
TAK1	TAK1	6dpi	b2	p15	CNM	3.21877	1.53948	47.8282	1.67929	2.10237	1.1164	0.531018	0.521718	2	Mar_pol_rud	TAK1|b2|p15|3.2187729
TAK1	TAK1	6dpi	b2	p16	CNM	3.39463	1.64303	48.4009	1.7516	2.12201	1.27262	0.599723	0.515991	2	Mar_pol_rud	TAK1|b2|p16|3.3946278
TAK1	TAK1	6dpi	b2	p17	CNM	4.09153	2.07837	50.7969	2.01316	2.70955	1.38197	0.510037	0.492031	2	Mar_pol_rud	TAK1|b2|p17|4.0915256
TAK1	TAK1	6dpi	b2	p18	CNM	2.95162	1.71555	58.1223	1.23607	1.85902	1.09261	0.587734	0.418777	2	Mar_pol_rud	TAK1|b2|p18|2.9516227
Tou-A	TouA	6dpi	b1	p1	ni	3.6038				1.41873	2.18507	1.54016		2	Mar_pol_rud	Tou-A|b1|p1|3.6038046
Tou-A	TouA	6dpi	b1	p2	ni	2.91973				1.23944	1.68029	1.35569		2	Mar_pol_rud	Tou-A|b1|p2|2.919734
Tou-A	TouA	6dpi	b1	p3	ni	3.53695				1.27677	2.26017	1.77022		2	Mar_pol_rud	Tou-A|b1|p3|3.5369453
Tou-A	TouA	6dpi	b1	p4	ni	6.57263				3.16331	3.40932	1.07777		2	Mar_pol_rud	Tou-A|b1|p4|6.5726261
Tou-A	TouA	6dpi	b1	p5	ni	4.47878				2.11198	2.3668	1.12066		2	Mar_pol_rud	Tou-A|b1|p5|4.4787788
Tou-A	TouA	6dpi	b1	p6	ni	5.50202				2.65681	2.84521	1.07091		2	Mar_pol_rud	Tou-A|b1|p6|5.5020185
Tou-A	TouA	6dpi	b1	p7	ni	7.4648				3.44859	4.01621	1.1646		2	Mar_pol_rud	Tou-A|b1|p7|7.4647989
Tou-A	TouA	6dpi	b1	p8	ni	9.99011				5.495	4.49512	0.818038		2	Mar_pol_rud	Tou-A|b1|p8|9.9901133
Tou-A	TouA	6dpi	b1	p9	ni	8.62914				4.45793	4.17121	0.935685		2	Mar_pol_rud	Tou-A|b1|p9|8.629138
Tou-A	TouA	6dpi	b2	p10	ni	7.13287				3.38151	3.75135	1.10937		2	Mar_pol_rud	Tou-A|b2|p10|7.1328673
Tou-A	TouA	6dpi	b2	p11	ni	4.14893				2.45566	1.69327	0.689535		2	Mar_pol_rud	Tou-A|b2|p11|4.1489258
Tou-A	TouA	6dpi	b2	p12	ni	7.58211				3.57808	4.00403	1.11904		2	Mar_pol_rud	Tou-A|b2|p12|7.5821071
Tou-A	TouA	6dpi	b2	p13	ni	4.79108				2.5175	2.27357	0.903106		2	Mar_pol_rud	Tou-A|b2|p13|4.7910752
Tou-A	TouA	6dpi	b2	p14	ni	4.77044				2.9494	1.82104	0.617426		2	Mar_pol_rud	Tou-A|b2|p14|4.7704372
Tou-A	TouA	6dpi	b2	p15	ni	6.99413				3.82036	3.17377	0.830751		2	Mar_pol_rud	Tou-A|b2|p15|6.994133
Tou-A	TouA	6dpi	b2	p16	ni	8.05127				3.63182	4.41944	1.21687		2	Mar_pol_rud	Tou-A|b2|p16|8.0512676
Tou-A	TouA	6dpi	b2	p17	ni	7.26952				4.15724	3.11229	0.748643		2	Mar_pol_rud	Tou-A|b2|p17|7.2695241
Tou-A	TouA	6dpi	b2	p18	ni	7.8977				3.92477	3.97293	1.01227		2	Mar_pol_rud	Tou-A|b2|p18|7.8976998
Tou-A	TouA	6dpi	b1	p1	CNM	8.1139	0	0	8.1139	4.08522	4.02868	0.986161	1	2	Mar_pol_rud	Tou-A|b1|p1|8.1139038
Tou-A	TouA	6dpi	b1	p2	CNM	4.52679	0	0	4.52679	2.14766	2.37913	1.10777	1	2	Mar_pol_rud	Tou-A|b1|p2|4.5267916
Tou-A	TouA	6dpi	b1	p3	CNM	6.10705	0	0	6.10705	2.75642	3.35063	1.21557	1	2	Mar_pol_rud	Tou-A|b1|p3|6.107048
Tou-A	TouA	6dpi	b1	p4	CNM	6.02091	0	0	6.02091	3.25625	2.76466	0.849032	1	2	Mar_pol_rud	Tou-A|b1|p4|6.0209122
Tou-A	TouA	6dpi	b1	p5	CNM	4.69584	0	0	4.69584	2.34179	2.35405	1.00523	1	2	Mar_pol_rud	Tou-A|b1|p5|4.6958385
Tou-A	TouA	6dpi	b1	p6	CNM	4.40167	0	0	4.40167	2.18084	2.22083	1.01834	1	2	Mar_pol_rud	Tou-A|b1|p6|4.4016724
Tou-A	TouA	6dpi	b1	p7	CNM	8.30659	0	0	8.30659	4.31905	3.98755	0.923247	1	2	Mar_pol_rud	Tou-A|b1|p7|8.3065939
Tou-A	TouA	6dpi	b1	p8	CNM	7.84718	0	0	7.84718	4.26408	3.58309	0.840296	1	2	Mar_pol_rud	Tou-A|b1|p8|7.8471789
Tou-A	TouA	6dpi	b1	p9	CNM	6.83275	0	0	6.83275	2.84686	3.9859	1.40011	1	2	Mar_pol_rud	Tou-A|b1|p9|6.8327537
Tou-A	TouA	6dpi	b2	p10	CNM	7.0367	0.258694	3.67636	6.77801	3.92664	3.11006	0.792043	0.963236	2	Mar_pol_rud	Tou-A|b2|p10|7.0366993
Tou-A	TouA	6dpi	b2	p11	CNM	5.16715	0.461995	8.941	4.70515	2.73091	2.43624	0.892099	0.91059	2	Mar_pol_rud	Tou-A|b2|p11|5.1671495
Tou-A	TouA	6dpi	b2	p12	CNM	5.45895	0.451748	8.27536	5.0072	2.77734	2.68161	0.965529	0.917246	2	Mar_pol_rud	Tou-A|b2|p12|5.4589505
Tou-A	TouA	6dpi	b2	p13	CNM	7.18654	0.787548	10.9587	6.39899	4.27949	2.90705	0.679298	0.890413	2	Mar_pol_rud	Tou-A|b2|p13|7.1865411
Tou-A	TouA	6dpi	b2	p14	CNM	6.32203	0.13551	2.14346	6.18652	3.72785	2.59418	0.695892	0.978565	2	Mar_pol_rud	Tou-A|b2|p14|6.3220291
Tou-A	TouA	6dpi	b2	p15	CNM	5.63309	0	0	5.63309	2.83066	2.80243	0.990026	1	2	Mar_pol_rud	Tou-A|b2|p15|5.6330857
Tou-A	TouA	6dpi	b2	p16	CNM	7.01448	0.528639	7.5364	6.48585	3.46521	3.54927	1.02426	0.924636	2	Mar_pol_rud	Tou-A|b2|p16|7.0144844
Tou-A	TouA	6dpi	b2	p17	CNM	6.03123	0	0	6.03123	3.20759	2.82364	0.880298	1	2	Mar_pol_rud	Tou-A|b2|p17|6.0312314
Tou-A	TouA	6dpi	b2	p18	CNM	8.35561	0	0	8.35561	4.17831	4.1773	0.99976	1	2	Mar_pol_rud	Tou-A|b2|p18|8.3556099
Tou-B	TouB	6dpi	b1	p1	ni	6.46019				2.99799	3.4622	1.15484		2	Mar_pol_rud	Tou-B|b1|p1|6.4601908
Tou-B	TouB	6dpi	b1	p2	ni	4.92071				2.64836	2.27235	0.858024		2	Mar_pol_rud	Tou-B|b1|p2|4.9207091
Tou-B	TouB	6dpi	b1	p3	ni	4.52729				1.89757	2.62972	1.38584		2	Mar_pol_rud	Tou-B|b1|p3|4.5272932
Tou-B	TouB	6dpi	b1	p4	ni	4.81064				2.43552	2.37511	0.975196		2	Mar_pol_rud	Tou-B|b1|p4|4.8106384
Tou-B	TouB	6dpi	b1	p5	ni	4.65026				2.68239	1.96787	0.733624		2	Mar_pol_rud	Tou-B|b1|p5|4.6502624
Tou-B	TouB	6dpi	b1	p6	ni	4.23112				2.33026	1.90087	0.815733		2	Mar_pol_rud	Tou-B|b1|p6|4.2311206
Tou-B	TouB	6dpi	b1	p7	ni	5.95606				2.65889	3.29717	1.24006		2	Mar_pol_rud	Tou-B|b1|p7|5.9560595
Tou-B	TouB	6dpi	b1	p8	ni	5.35361				2.60944	2.74417	1.05163		2	Mar_pol_rud	Tou-B|b1|p8|5.35361
Tou-B	TouB	6dpi	b1	p9	ni	5.62492				2.6523	2.97262	1.12077		2	Mar_pol_rud	Tou-B|b1|p9|5.6249166
Tou-B	TouB	6dpi	b2	p10	ni	6.84307				3.80847	3.03461	0.796805		2	Mar_pol_rud	Tou-B|b2|p10|6.8430724
Tou-B	TouB	6dpi	b2	p11	ni	6.29523				3.91073	2.3845	0.609734		2	Mar_pol_rud	Tou-B|b2|p11|6.2952285
Tou-B	TouB	6dpi	b2	p12	ni	4.32399				2.33448	1.98951	0.852227		2	Mar_pol_rud	Tou-B|b2|p12|4.3239923
Tou-B	TouB	6dpi	b2	p13	ni	7.15544				3.98461	3.17083	0.79577		2	Mar_pol_rud	Tou-B|b2|p13|7.1554403
Tou-B	TouB	6dpi	b2	p14	ni	4.51411				2.78379	1.73031	0.621567		2	Mar_pol_rud	Tou-B|b2|p14|4.5141077
Tou-B	TouB	6dpi	b2	p15	ni	4.22288				2.60794	1.61494	0.61924		2	Mar_pol_rud	Tou-B|b2|p15|4.2228794
Tou-B	TouB	6dpi	b2	p16	ni	7.3093				3.686	3.6233	0.982989		2	Mar_pol_rud	Tou-B|b2|p16|7.3092957
Tou-B	TouB	6dpi	b2	p17	ni	5.3592				2.97599	2.38321	0.800814		2	Mar_pol_rud	Tou-B|b2|p17|5.3591995
Tou-B	TouB	6dpi	b2	p18	ni	5.20893				2.67559	2.53334	0.946836		2	Mar_pol_rud	Tou-B|b2|p18|5.2089272
Tou-B	TouB	6dpi	b1	p1	CNM	5.41925	2.2922	42.2974	3.12705	3.42064	1.99861	0.58428	0.577026	2	Mar_pol_rud	Tou-B|b1|p1|5.419251
Tou-B	TouB	6dpi	b1	p2	CNM	5.90024	0	0	5.90024	2.99218	2.90805	0.971884	1	2	Mar_pol_rud	Tou-B|b1|p2|5.9002357
Tou-B	TouB	6dpi	b1	p3	CNM	5.16091	1.50164	29.0965	3.65927	3.23891	1.92201	0.593411	0.709035	2	Mar_pol_rud	Tou-B|b1|p3|5.1609149
Tou-B	TouB	6dpi	b1	p4	CNM	2.61654	1.32042	50.4642	1.29612	1.54765	1.06889	0.690651	0.495358	2	Mar_pol_rud	Tou-B|b1|p4|2.6165385
Tou-B	TouB	6dpi	b1	p5	CNM	6.02464	1.57209	26.0943	4.45255	3.71946	2.30517	0.61976	0.739057	2	Mar_pol_rud	Tou-B|b1|p5|6.0246387
Tou-B	TouB	6dpi	b1	p6	CNM	6.38609	1.98256	31.0449	4.40354	3.92513	2.46096	0.626976	0.689551	2	Mar_pol_rud	Tou-B|b1|p6|6.3860936
Tou-B	TouB	6dpi	b1	p7	CNM	4.97238	1.2241	24.6181	3.74827	2.62055	2.35182	0.897454	0.753819	2	Mar_pol_rud	Tou-B|b1|p7|4.9723763
Tou-B	TouB	6dpi	b1	p8	CNM	5.68432	1.75095	30.8032	3.93337	3.33078	2.35354	0.706605	0.691968	2	Mar_pol_rud	Tou-B|b1|p8|5.6843228
Tou-B	TouB	6dpi	b1	p9	CNM	6.25288	1.8492	29.5736	4.40368	3.49445	2.75843	0.789373	0.704264	2	Mar_pol_rud	Tou-B|b1|p9|6.2528768
Tou-B	TouB	6dpi	b2	p10	CNM	4.8967	2.78723	56.9206	2.10947	3.28327	1.61344	0.491411	0.430794	2	Mar_pol_rud	Tou-B|b2|p10|4.8967028
Tou-B	TouB	6dpi	b2	p11	CNM	5.07757	1.99933	39.3756	3.07825	2.97599	2.10159	0.706181	0.606244	2	Mar_pol_rud	Tou-B|b2|p11|5.0775738
Tou-B	TouB	6dpi	b2	p12	CNM	4.74342	2.99627	63.1668	1.74715	2.99655	1.74687	0.582959	0.368332	2	Mar_pol_rud	Tou-B|b2|p12|4.7434211
Tou-B	TouB	6dpi	b2	p13	CNM	5.76967	0	0	5.76967	3.28635	2.48332	0.755648	1	2	Mar_pol_rud	Tou-B|b2|p13|5.7696705
Tou-B	TouB	6dpi	b2	p14	CNM	4.56083	1.82655	40.0487	2.73428	2.981	1.57983	0.529965	0.599513	2	Mar_pol_rud	Tou-B|b2|p14|4.5608301
Tou-B	TouB	6dpi	b2	p15	CNM	5.73742	1.70086	29.645	4.03656	2.9049	2.83252	0.975085	0.70355	2	Mar_pol_rud	Tou-B|b2|p15|5.7374234
Tou-B	TouB	6dpi	b2	p16	CNM	5.91213	3.03267	51.2957	2.87946	3.48076	2.43137	0.698516	0.487043	2	Mar_pol_rud	Tou-B|b2|p16|5.9121313
Tou-B	TouB	6dpi	b2	p17	CNM	5.80873	2.64427	45.5224	3.16445	3.80166	2.00707	0.527945	0.544776	2	Mar_pol_rud	Tou-B|b2|p17|5.8087254
Tou-B	TouB	6dpi	b2	p18	CNM	6.32676	0.444152	7.02021	5.88261	3.26585	3.0609	0.937245	0.929798	2	Mar_pol_rud	Tou-B|b2|p18|6.3267589
Tou-D	TouD	6dpi	b1	p1	CNM	6.12625	1.09898	59.9468	2.22405	3.61885	2.5074	0.692871	0.363037	2	Mar_pol_rud	Tou-D|b1|p1|6.1262531
Tou-D	TouD	6dpi	b1	p2	CNM	4.66768	1.33468	23.4486	4.28565	3.38488	1.28279	0.378977	0.918156	2	Mar_pol_rud	Tou-D|b1|p2|4.667676
Tou-D	TouD	6dpi	b1	p3	CNM	3.68614	1.48273	29.5227	3.26127	2.75126	0.934882	0.339802	0.884737	2	Mar_pol_rud	Tou-D|b1|p3|3.6861424
Tou-D	TouD	6dpi	b1	p4	CNM	5.01931	1.14578	0	5.43953	3.16195	1.85737	0.587413	1.08372	2	Mar_pol_rud	Tou-D|b1|p4|5.0193138
Tou-D	TouD	6dpi	b1	p5	CNM	4.00754	0.762611	29.3777	3.70255	2.8442	1.16334	0.40902	0.923897	2	Mar_pol_rud	Tou-D|b1|p5|4.0075397
Tou-D	TouD	6dpi	b1	p6	CNM	4.93504	0.155647	34.0723	4.00002	2.79311	2.14193	0.766862	0.810533	2	Mar_pol_rud	Tou-D|b1|p6|4.935041
Tou-D	TouD	6dpi	b1	p7	CNM	7.07002	2.19338	5.76254	6.63762	4.02417	3.04586	0.756891	0.938841	2	Mar_pol_rud	Tou-D|b1|p7|7.0700212
Tou-D	TouD	6dpi	b1	p8	CNM	4.2021	1.68502	42.5574	3.90256	2.78451	1.41759	0.509097	0.928716	2	Mar_pol_rud	Tou-D|b1|p8|4.2020979
Tou-D	TouD	6dpi	b1	p9	CNM	7.15673	0.221574	36.237	3.05338	3.53164	3.62509	1.02646	0.426645	2	Mar_pol_rud	Tou-D|b1|p9|7.1567302
Tou-D	TouD	6dpi	b2	p10	CNM	5.55275	3.3287	17.9389	5.02727	4.1151	1.43765	0.34936	0.905365	2	Mar_pol_rud	Tou-D|b2|p10|5.5527544
Tou-D	TouD	6dpi	b2	p11	CNM	5.5984	1.31275	28.594	3.333	3.69102	1.90739	0.516765	0.595348	2	Mar_pol_rud	Tou-D|b2|p11|5.598402
Tou-D	TouD	6dpi	b2	p12	CNM	4.6274	1.36614	40.2243	2.20342	2.91027	1.71713	0.590023	0.476167	2	Mar_pol_rud	Tou-D|b2|p12|4.6274028
Tou-D	TouD	6dpi	b2	p13	CNM	5.43953	0	22.8274	3.87353	3.37241	2.06712	0.612949	0.712108	2	Mar_pol_rud	Tou-D|b2|p13|5.4395308
Tou-D	TouD	6dpi	b2	p14	CNM	5.24275	1.5402	19.0294	3.24493	3.80453	1.43823	0.37803	0.618936	2	Mar_pol_rud	Tou-D|b2|p14|5.2427511
Tou-D	TouD	6dpi	b2	p15	CNM	6.06728	2.06726	3.15391	4.77939	3.84587	2.2214	0.577607	0.787733	2	Mar_pol_rud	Tou-D|b2|p15|6.0672765
Tou-D	TouD	6dpi	b2	p16	CNM	7.04351	0.405885	31.0237	4.87664	3.96949	3.07402	0.774412	0.692359	2	Mar_pol_rud	Tou-D|b2|p16|7.0435071
Tou-D	TouD	6dpi	b2	p17	CNM	6.79384	2.89128	40.0996	2.51707	4.73518	2.05866	0.434759	0.370493	2	Mar_pol_rud	Tou-D|b2|p17|6.7938418
Tou-D	TouD	6dpi	b2	p18	CNM	4.78864	1.73526	3.09603	6.93516	3.15428	1.63436	0.518141	1.44825	2	Mar_pol_rud	Tou-D|b2|p18|4.7886386
RES29	TSPA	6dpi	b1	p1	ni	7.97567				4.19608	3.77959	0.900743		2	Mar_pol_rud	RES29|b1|p1|7.975666
RES29	TSPA	6dpi	b1	p2	ni	6.43891				3.48979	2.94911	0.845069		2	Mar_pol_rud	RES29|b1|p2|6.4389076
RES29	TSPA	6dpi	b1	p3	ni	5.99805				3.0096	2.98846	0.992976		2	Mar_pol_rud	RES29|b1|p3|5.9980526
RES29	TSPA	6dpi	b1	p4	ni	6.36159				3.57091	2.79067	0.781501		2	Mar_pol_rud	RES29|b1|p4|6.3615861
RES29	TSPA	6dpi	b1	p5	ni	4.4628				3.06664	1.39616	0.455274		2	Mar_pol_rud	RES29|b1|p5|4.4627986
RES29	TSPA	6dpi	b1	p6	ni	6.84544				4.01664	2.8288	0.704269		2	Mar_pol_rud	RES29|b1|p6|6.8454375
RES29	TSPA	6dpi	b1	p7	ni	9.18372				4.63722	4.5465	0.980436		2	Mar_pol_rud	RES29|b1|p7|9.1837187
RES29	TSPA	6dpi	b1	p8	ni	3.58775				1.8583	1.72945	0.930665		2	Mar_pol_rud	RES29|b1|p8|3.5877528
RES29	TSPA	6dpi	b1	p9	ni	7.61923				3.58539	4.03384	1.12508		2	Mar_pol_rud	RES29|b1|p9|7.6192269
RES29	TSPA	6dpi	b2	p10	ni	6.77134				4.03943	2.73191	0.676311		2	Mar_pol_rud	RES29|b2|p10|6.7713404
RES29	TSPA	6dpi	b2	p11	ni	6.74533				4.07691	2.66842	0.654521		2	Mar_pol_rud	RES29|b2|p11|6.7453275
RES29	TSPA	6dpi	b2	p12	ni	5.43652				2.76194	2.67458	0.968372		2	Mar_pol_rud	RES29|b2|p12|5.4365211
RES29	TSPA	6dpi	b2	p13	ni	7.71203				4.82827	2.88376	0.597266		2	Mar_pol_rud	RES29|b2|p13|7.7120275
RES29	TSPA	6dpi	b2	p14	ni	5.26712				3.99385	1.27326	0.318806		2	Mar_pol_rud	RES29|b2|p14|5.2671156
RES29	TSPA	6dpi	b2	p15	ni	7.06364				4.17824	2.88541	0.690581		2	Mar_pol_rud	RES29|b2|p15|7.0636435
RES29	TSPA	6dpi	b2	p16	ni	9.92032				4.81716	5.10316	1.05937		2	Mar_pol_rud	RES29|b2|p16|9.9203157
RES29	TSPA	6dpi	b2	p17	ni	6.43697				3.84222	2.59475	0.675327		2	Mar_pol_rud	RES29|b2|p17|6.4369726
RES29	TSPA	6dpi	b2	p18	ni	8.03565				4.26681	3.76884	0.883293		2	Mar_pol_rud	RES29|b2|p18|8.0356464
RES29	TSPA	6dpi	b1	p1	CNM	8.23063	0.503343	6.11548	7.72729	4.37415	3.85648	0.881651	0.938845	2	Mar_pol_rud	RES29|b1|p1|8.2306337
RES29	TSPA	6dpi	b1	p2	CNM	6.66084	0.424158	6.36794	6.23668	4.36813	2.29271	0.52487	0.936321	2	Mar_pol_rud	RES29|b1|p2|6.66084
RES29	TSPA	6dpi	b1	p3	CNM	5.85172	1.32364	22.6197	4.52808	3.83749	2.01423	0.524883	0.773803	2	Mar_pol_rud	RES29|b1|p3|5.8517218
RES29	TSPA	6dpi	b1	p4	CNM	6.96289	1.36513	19.6058	5.59776	4.33367	2.62922	0.606697	0.803942	2	Mar_pol_rud	RES29|b1|p4|6.9628887
RES29	TSPA	6dpi	b1	p5	CNM	6.12181	0.777588	12.7019	5.34422	4.06623	2.05558	0.505525	0.872981	2	Mar_pol_rud	RES29|b1|p5|6.12181
RES29	TSPA	6dpi	b1	p6	CNM	6.07043	0	0	6.07043	3.52462	2.54581	0.722293	1	2	Mar_pol_rud	RES29|b1|p6|6.0704293
RES29	TSPA	6dpi	b1	p7	CNM	9.36251	1.8631	19.8996	7.49941	4.35258	5.00993	1.15102	0.801004	2	Mar_pol_rud	RES29|b1|p7|9.3625107
RES29	TSPA	6dpi	b1	p9	CNM	6.00787	2.42062	40.2908	3.58725	3.68578	2.32209	0.630011	0.597092	2	Mar_pol_rud	RES29|b1|p9|6.0078697
RES29	TSPA	6dpi	b2	p10	CNM	7.22954	1.70351	23.5632	5.52602	4.05161	3.17793	0.784361	0.764368	2	Mar_pol_rud	RES29|b2|p10|7.2295375
RES29	TSPA	6dpi	b2	p11	CNM	5.99726	1.84296	30.7301	4.1543	4.33402	1.66324	0.383763	0.692699	2	Mar_pol_rud	RES29|b2|p11|5.9972639
RES29	TSPA	6dpi	b2	p12	CNM	6.62308	3.14647	47.5077	3.47661	4.23793	2.38515	0.56281	0.524923	2	Mar_pol_rud	RES29|b2|p12|6.623075
RES29	TSPA	6dpi	b2	p13	CNM	4.77846	2.86456	59.9472	1.91391	3.53845	1.24001	0.350439	0.400528	2	Mar_pol_rud	RES29|b2|p13|4.7784629
RES29	TSPA	6dpi	b2	p15	CNM	5.66469	3.467	61.2038	2.19768	3.62717	2.03752	0.561739	0.387962	2	Mar_pol_rud	RES29|b2|p15|5.6646881
RES29	TSPA	6dpi	b2	p16	CNM	10.5241	0	0	10.5241	4.56721	5.95692	1.30428	1	2	Mar_pol_rud	RES29|b2|p16|10.524127
RES29	TSPA	6dpi	b2	p17	CNM	5.35705	1.74608	32.594	3.61097	3.51695	1.8401	0.523208	0.67406	2	Mar_pol_rud	RES29|b2|p17|5.3570495
RES29	TSPA	6dpi	b2	p18	CNM	7.5103	2.44054	32.4959	5.06976	4.02266	3.48764	0.866999	0.675041	2	Mar_pol_rud	RES29|b2|p18|7.510303
Ber-B	Ber-B	6dpi	b1	p1	ni	5.80242				3.26134	2.54108	0.779152		4	Mar_pol_rud	Ber-B|b1|p1|5.8024192
Ber-B	Ber-B	6dpi	b1	p2	ni	3.49639				2.84299	0.6534	0.229829		4	Mar_pol_rud	Ber-B|b1|p2|3.4963856
Ber-B	Ber-B	6dpi	b1	p3	ni	4.00002				2.72023	1.27978	0.470469		4	Mar_pol_rud	Ber-B|b1|p3|4.0000153
Ber-B	Ber-B	6dpi	b1	p4	ni	4.90365				3.20587	1.69778	0.529584		4	Mar_pol_rud	Ber-B|b1|p4|4.9036536
Ber-B	Ber-B	6dpi	b1	p5	ni	2.62019				2.30245	0.317742	0.138002		4	Mar_pol_rud	Ber-B|b1|p5|2.6201932
Ber-B	Ber-B	6dpi	b1	p6	ni	3.10978				2.56838	0.541395	0.210792		4	Mar_pol_rud	Ber-B|b1|p6|3.1097775
Ber-B	Ber-B	6dpi	b1	p7	ni	4.55151				3.07732	1.4742	0.479054		4	Mar_pol_rud	Ber-B|b1|p7|4.5515141
Ber-B	Ber-B	6dpi	b1	p8	ni	4.22438				3.06141	1.16298	0.379883		4	Mar_pol_rud	Ber-B|b1|p8|4.2243843
Ber-B	Ber-B	6dpi	b1	p9	ni	4.13854				2.89551	1.24302	0.429293		4	Mar_pol_rud	Ber-B|b1|p9|4.138535
Ber-B	Ber-B	6dpi	b2	p10	ni	3.7333				3.18409	0.549206	0.172484		4	Mar_pol_rud	Ber-B|b2|p10|3.7332952
Ber-B	Ber-B	6dpi	b2	p11	ni	3.99873				3.10039	0.898335	0.289749		4	Mar_pol_rud	Ber-B|b2|p11|3.9987254
Ber-B	Ber-B	6dpi	b2	p12	ni	4.06214				3.04557	1.01658	0.333788		4	Mar_pol_rud	Ber-B|b2|p12|4.0621448
Ber-B	Ber-B	6dpi	b2	p13	ni	3.87203				2.91988	0.952152	0.326093		4	Mar_pol_rud	Ber-B|b2|p13|3.8720298
Ber-B	Ber-B	6dpi	b2	p14	ni	3.30104				2.96309	0.337951	0.114054		4	Mar_pol_rud	Ber-B|b2|p14|3.3010392
Ber-B	Ber-B	6dpi	b2	p15	ni	3.92664				3.11393	0.812701	0.260989		4	Mar_pol_rud	Ber-B|b2|p15|3.926635
Ber-B	Ber-B	6dpi	b2	p16	ni	4.51074				3.332	1.17874	0.353765		4	Mar_pol_rud	Ber-B|b2|p16|4.5107393
Ber-B	Ber-B	6dpi	b2	p17	ni	3.93968				3.29774	0.641934	0.194659		4	Mar_pol_rud	Ber-B|b2|p17|3.9396772
Ber-B	Ber-B	6dpi	b2	p18	ni	5.05658				3.36131	1.69527	0.504349		4	Mar_pol_rud	Ber-B|b2|p18|5.0565772
Ber-B	Ber-B	6dpi	b1	p1	CNM	3.96669	0	0	4.14713	2.58264	1.38405	0.535905	1.04549	4	Mar_pol_rud	Ber-B|b1|p1|3.9666932
Ber-B	Ber-B	6dpi	b1	p2	CNM	4.20066	0.257548	6.13112	3.56375	2.85739	1.34328	0.470106	0.848377	4	Mar_pol_rud	Ber-B|b1|p2|4.2006645
Ber-B	Ber-B	6dpi	b1	p3	CNM	5.7443	0	0	4.04337	2.99419	2.75011	0.918484	0.703892	4	Mar_pol_rud	Ber-B|b1|p3|5.7443027
Ber-B	Ber-B	6dpi	b1	p4	CNM	6.89574	0	0	3.91811	3.52111	3.37463	0.958401	0.568192	4	Mar_pol_rud	Ber-B|b1|p4|6.8957429
Ber-B	Ber-B	6dpi	b1	p5	CNM	2.56215	0	0	2.65867	2.09636	0.465793	0.222192	1.03767	4	Mar_pol_rud	Ber-B|b1|p5|2.5621481
Ber-B	Ber-B	6dpi	b1	p6	CNM	3.82129	0.641863	16.797	3.59757	2.6222	1.19909	0.457286	0.941453	4	Mar_pol_rud	Ber-B|b1|p6|3.8212941
Ber-B	Ber-B	6dpi	b1	p7	CNM	3.90249	0.202082	5.1783	4.40017	2.65617	1.24632	0.469217	1.12753	4	Mar_pol_rud	Ber-B|b1|p7|3.9024854
Ber-B	Ber-B	6dpi	b1	p8	CNM	3.43146	0	0	4.74622	2.53334	0.898121	0.35452	1.38315	4	Mar_pol_rud	Ber-B|b1|p8|3.4314613
Ber-B	Ber-B	6dpi	b1	p9	CNM	5.41918	0	0	4.57144	3.26564	2.15354	0.659454	0.843566	4	Mar_pol_rud	Ber-B|b1|p9|5.419179
Ber-B	Ber-B	6dpi	b2	p10	CNM	4.14713	0	0	3.96669	2.738	1.40913	0.514657	0.95649	4	Mar_pol_rud	Ber-B|b2|p10|4.1471343
Ber-B	Ber-B	6dpi	b2	p11	CNM	3.56375	0	0	3.94312	2.65746	0.90629	0.341037	1.10645	4	Mar_pol_rud	Ber-B|b2|p11|3.5637465
Ber-B	Ber-B	6dpi	b2	p12	CNM	4.04337	0	0	5.7443	2.69114	1.35223	0.502476	1.42067	4	Mar_pol_rud	Ber-B|b2|p12|4.0433698
Ber-B	Ber-B	6dpi	b2	p13	CNM	3.91811	0	0	6.89574	2.737	1.18111	0.431534	1.75997	4	Mar_pol_rud	Ber-B|b2|p13|3.9181075
Ber-B	Ber-B	6dpi	b2	p14	CNM	2.65867	0	0	2.56215	2.3696	0.289078	0.121995	0.963694	4	Mar_pol_rud	Ber-B|b2|p14|2.6586747
Ber-B	Ber-B	6dpi	b2	p15	CNM	3.59757	0	0	3.17943	2.91264	0.684931	0.235158	0.883772	4	Mar_pol_rud	Ber-B|b2|p15|3.5975702
Ber-B	Ber-B	6dpi	b2	p16	CNM	4.59895	0.198786	4.32242	3.7004	2.64986	1.94909	0.735546	0.804618	4	Mar_pol_rud	Ber-B|b2|p16|4.5989537
Ber-B	Ber-B	6dpi	b2	p17	CNM	4.74622	0	0	3.43146	3.10763	1.63859	0.527279	0.722989	4	Mar_pol_rud	Ber-B|b2|p17|4.7462158
Ber-B	Ber-B	6dpi	b2	p18	CNM	4.73998	0.168545	3.55582	5.41918	3.05747	1.68252	0.550298	1.14329	4	Mar_pol_rud	Ber-B|b2|p18|4.7399812
CA	CA	6dpi	b1	p1	ni	4.4069				2.38744	2.01946	0.84587		4	Mar_pol_rud	CA|b1|p1|4.4069033
CA	CA	6dpi	b1	p3	ni	5.21316				2.79239	2.42076	0.866913		4	Mar_pol_rud	CA|b1|p3|5.2131553
CA	CA	6dpi	b1	p4	ni	4.02173				2.67172	1.35001	0.505297		4	Mar_pol_rud	CA|b1|p4|4.0217285
CA	CA	6dpi	b1	p5	ni	3.4913				3.08685	0.404452	0.131024		4	Mar_pol_rud	CA|b1|p5|3.4912977
CA	CA	6dpi	b1	p6	ni	4.00274				2.45688	1.54586	0.629196		4	Mar_pol_rud	CA|b1|p6|4.0027385
CA	CA	6dpi	b1	p7	ni	3.20795				2.59404	0.613915	0.236664		4	Mar_pol_rud	CA|b1|p7|3.2079523
CA	CA	6dpi	b1	p8	ni	4.78928				2.98444	1.80484	0.60475		4	Mar_pol_rud	CA|b1|p8|4.7892838
CA	CA	6dpi	b1	p9	ni	4.76463				2.90798	1.85665	0.638467		4	Mar_pol_rud	CA|b1|p9|4.7646327
CA	CA	6dpi	b2	p11	ni	5.06876				2.68204	2.38672	0.889892		4	Mar_pol_rud	CA|b2|p11|5.0687594
CA	CA	6dpi	b2	p13	ni	2.6093				1.51533	1.09397	0.721933		4	Mar_pol_rud	CA|b2|p13|2.6093009
CA	CA	6dpi	b2	p14	ni	3.35751				2.13247	1.22504	0.574467		4	Mar_pol_rud	CA|b2|p14|3.3575077
CA	CA	6dpi	b2	p15	ni	3.47689				1.59846	1.87844	1.17515		4	Mar_pol_rud	CA|b2|p15|3.4768939
CA	CA	6dpi	b2	p16	ni	3.72147				1.75095	1.97052	1.1254		4	Mar_pol_rud	CA|b2|p16|3.7214711
CA	CA	6dpi	b2	p17	ni	3.81219				2.20836	1.60383	0.726255		4	Mar_pol_rud	CA|b2|p17|3.8121934
CA	CA	6dpi	b2	p18	ni	3.84566				1.82741	2.01825	1.10443		4	Mar_pol_rud	CA|b2|p18|3.8456588
CA	CA	6dpi	b1	p1	CNM	4.68695	0.259053	5.5271	4.4279	2.82873	1.85823	0.656913	0.944729	4	Mar_pol_rud	CA|b1|p1|4.6869526
CA	CA	6dpi	b1	p2	CNM	2.06017	0.196063	9.51685	1.8641	2.56229	-0.502125	-0.195967	0.904831	4	Mar_pol_rud	CA|b1|p2|2.0601666
CA	CA	6dpi	b1	p3	CNM	6.18917	0.335514	5.42099	5.85366	3.97106	2.21811	0.558567	0.94579	4	Mar_pol_rud	CA|b1|p3|6.1891708
CA	CA	6dpi	b1	p4	CNM	3.59707	0.593492	16.4993	3.00358	2.89702	0.700051	0.241645	0.835007	4	Mar_pol_rud	CA|b1|p4|3.5970685
CA	CA	6dpi	b1	p5	CNM	2.82808	0	0	2.82808	1.99732	0.83076	0.415937	1	4	Mar_pol_rud	CA|b1|p5|2.8280802
CA	CA	6dpi	b1	p6	CNM	4.36548	0.209607	4.80146	4.15588	3.05653	1.30895	0.428247	0.951985	4	Mar_pol_rud	CA|b1|p6|4.3654838
CA	CA	6dpi	b1	p7	CNM	4.52235	0.439064	9.70875	4.08328	2.62077	1.90158	0.725582	0.902912	4	Mar_pol_rud	CA|b1|p7|4.5223484
CA	CA	6dpi	b1	p8	CNM	5.16722	0.112364	2.17455	5.05486	3.58202	1.5852	0.442544	0.978255	4	Mar_pol_rud	CA|b1|p8|5.1672211
CA	CA	6dpi	b1	p9	CNM	5.17747	0	0	5.17747	2.92561	2.25186	0.769706	1	4	Mar_pol_rud	CA|b1|p9|5.1774683
CA	CA	6dpi	b2	p10	CNM	3.44063	1.95067	56.6951	1.48996	2.73263	0.708005	0.259093	0.433049	4	Mar_pol_rud	CA|b2|p10|3.4406338
CA	CA	6dpi	b2	p11	CNM	3.02572	1.98005	65.4406	1.04567	2.3577	0.668019	0.283335	0.345594	4	Mar_pol_rud	CA|b2|p11|3.0257196
CA	CA	6dpi	b2	p12	CNM	3.00178	2.58723	86.1897	0.414556	2.35584	0.645947	0.27419	0.138103	4	Mar_pol_rud	CA|b2|p12|3.001785
CA	CA	6dpi	b2	p13	CNM	3.31766	0.271235	8.17548	3.04643	2.11391	1.20375	0.569443	0.918245	4	Mar_pol_rud	CA|b2|p13|3.3176644
CA	CA	6dpi	b2	p14	CNM	3.99235	0.785685	19.6798	3.20666	3.26937	0.722982	0.221138	0.803202	4	Mar_pol_rud	CA|b2|p14|3.9923477
CA	CA	6dpi	b2	p15	CNM	5.92302	0.400654	6.76434	5.52237	3.64637	2.27665	0.624361	0.932357	4	Mar_pol_rud	CA|b2|p15|5.9230237
CA	CA	6dpi	b2	p16	CNM	5.90525	0	0	5.90525	3.78496	2.12029	0.560188	1	4	Mar_pol_rud	CA|b2|p16|5.905252
CA	CA	6dpi	b2	p17	CNM	5.43953	0	0	5.43953	3.64178	1.79775	0.493644	1	4	Mar_pol_rud	CA|b2|p17|5.4395308
CA	CA	6dpi	b2	p18	CNM	4.34248	2.69271	62.0086	1.64977	3.44085	0.901632	0.262038	0.379914	4	Mar_pol_rud	CA|b2|p18|4.3424807
CA	CA	6dpi	b1	p1	ni	4.47971				2.47479	2.00492	0.810135		3	Mar_pol_rud	CA|b1|p1|4.4797106
CA	CA	6dpi	b1	p2	ni	6.23374				4.33653	1.89721	0.437495		3	Mar_pol_rud	CA|b1|p2|6.2337437
CA	CA	6dpi	b1	p3	ni	5.90704				4.08293	1.82412	0.446767		3	Mar_pol_rud	CA|b1|p3|5.9070435
CA	CA	6dpi	b1	p4	ni	6.26828				4.04215	2.22613	0.550729		3	Mar_pol_rud	CA|b1|p4|6.2682838
CA	CA	6dpi	b1	p5	ni	5.50166				4.16225	1.33941	0.321798		3	Mar_pol_rud	CA|b1|p5|5.5016603
CA	CA	6dpi	b1	p6	ni	6.98496				4.58218	2.40278	0.524373		3	Mar_pol_rud	CA|b1|p6|6.9849601
CA	CA	6dpi	b1	p7	ni	5.77168				3.32268	2.449	0.737054		3	Mar_pol_rud	CA|b1|p7|5.771677
CA	CA	6dpi	b1	p8	ni	7.04437				4.92257	2.12179	0.431034		3	Mar_pol_rud	CA|b1|p8|7.0443668
CA	CA	6dpi	b1	p9	ni	7.73259				4.83622	2.89637	0.598892		3	Mar_pol_rud	CA|b1|p9|7.732594
CA	CA	6dpi	b2	p10	ni	5.61087				3.30735	2.30353	0.696488		3	Mar_pol_rud	CA|b2|p10|5.6108708
CA	CA	6dpi	b2	p11	ni	7.33624				5.0679	2.26834	0.44759		3	Mar_pol_rud	CA|b2|p11|7.3362398
CA	CA	6dpi	b2	p12	ni	7.12656				5.31147	1.81509	0.34173		3	Mar_pol_rud	CA|b2|p12|7.1265612
CA	CA	6dpi	b2	p13	ni	6.64264				4.57502	2.06762	0.451937		3	Mar_pol_rud	CA|b2|p13|6.6426382
CA	CA	6dpi	b2	p14	ni	4.28866				3.34626	0.942407	0.28163		3	Mar_pol_rud	CA|b2|p14|4.2886639
CA	CA	6dpi	b2	p15	ni	6.4771				4.54901	1.9281	0.42385		3	Mar_pol_rud	CA|b2|p15|6.4771028
CA	CA	6dpi	b2	p16	ni	4.75997				4.2868	0.473174	0.110379		3	Mar_pol_rud	CA|b2|p16|4.7599745
CA	CA	6dpi	b2	p17	ni	4.23857				2.86348	1.37509	0.480217		3	Mar_pol_rud	CA|b2|p17|4.2385731
CA	CA	6dpi	b2	p18	ni	7.11359				4.74177	2.37182	0.500196		3	Mar_pol_rud	CA|b2|p18|7.1135907
CA	CA	6dpi	b1	p1	CNM	7.93102	0	0	7.93102	5.07385	2.85717	0.563118	1	3	Mar_pol_rud	CA|b1|p1|7.9310217
CA	CA	6dpi	b1	p2	CNM	5.39682	0.295241	5.47065	5.10158	4.27598	1.12084	0.262125	0.945294	3	Mar_pol_rud	CA|b1|p2|5.396821
CA	CA	6dpi	b1	p3	CNM	7.21986	0	0	7.21986	4.89011	2.32975	0.476421	1	3	Mar_pol_rud	CA|b1|p3|7.2198634
CA	CA	6dpi	b1	p4	CNM	5.35404	0	0	5.35404	4.29239	1.06165	0.247333	1	3	Mar_pol_rud	CA|b1|p4|5.3540397
CA	CA	6dpi	b1	p5	CNM	4.84088	0	0	4.84088	3.82667	1.01421	0.265037	1	3	Mar_pol_rud	CA|b1|p5|4.8408794
CA	CA	6dpi	b1	p6	CNM	4.74607	0.210897	4.44361	4.53518	3.36403	1.38204	0.41083	0.955564	3	Mar_pol_rud	CA|b1|p6|4.7460723
CA	CA	6dpi	b1	p7	CNM	5.04318	0	0	5.04318	3.11995	1.92322	0.616427	1	3	Mar_pol_rud	CA|b1|p7|5.0431767
CA	CA	6dpi	b1	p8	CNM	5.99282	0.145686	2.431	5.84714	4.52221	1.47062	0.325199	0.97569	3	Mar_pol_rud	CA|b1|p8|5.9928212
CA	CA	6dpi	b1	p9	CNM	6.81563	0.264499	3.88077	6.55113	4.42503	2.39059	0.540243	0.961192	3	Mar_pol_rud	CA|b1|p9|6.8156266
CA	CA	6dpi	b2	p10	CNM	9.60064	0.7682	8.00155	8.83244	5.59468	4.00596	0.716031	0.919984	3	Mar_pol_rud	CA|b2|p10|9.6006384
CA	CA	6dpi	b2	p11	CNM	5.72295	0.245795	4.29491	5.47715	4.57144	1.15151	0.251893	0.957051	3	Mar_pol_rud	CA|b2|p11|5.7229481
CA	CA	6dpi	b2	p12	CNM	7.75008	0.38969	5.0282	7.36039	5.18406	2.56602	0.494982	0.949718	3	Mar_pol_rud	CA|b2|p12|7.7500792
CA	CA	6dpi	b2	p13	CNM	6.13478	0.452966	7.38357	5.68181	4.47412	1.66066	0.37117	0.926164	3	Mar_pol_rud	CA|b2|p13|6.1347804
CA	CA	6dpi	b2	p14	CNM	4.38612	0.453467	10.3387	3.93265	3.21705	1.16907	0.363397	0.896613	3	Mar_pol_rud	CA|b2|p14|4.3861217
CA	CA	6dpi	b2	p15	CNM	5.38829	0.267795	4.96994	5.1205	4.14785	1.24044	0.299057	0.950301	3	Mar_pol_rud	CA|b2|p15|5.3882937
CA	CA	6dpi	b2	p16	CNM	8.0532	0.560886	6.96476	7.49232	5.11577	2.93743	0.574192	0.930352	3	Mar_pol_rud	CA|b2|p16|8.0532026
CA	CA	6dpi	b2	p17	CNM	6.56345	0	0	6.56345	4.49963	2.06382	0.458665	1	3	Mar_pol_rud	CA|b2|p17|6.5634537
CA	CA	6dpi	b2	p18	CNM	5.98616	0.629609	10.5177	5.35655	4.01858	1.96758	0.489622	0.894823	3	Mar_pol_rud	CA|b2|p18|5.9861569
NILSC19	NILSC19	6dpi	b1	p1	ni	9.71659				5.41753	4.29905	0.793545		3	Mar_pol_rud	NILSC19|b1|p1|9.7165852
NILSC19	NILSC19	6dpi	b1	p3	ni	9.50791				5.55806	3.94985	0.710653		3	Mar_pol_rud	NILSC19|b1|p3|9.5079098
NILSC19	NILSC19	6dpi	b1	p4	ni	8.40176				5.5797	2.82206	0.505773		3	Mar_pol_rud	NILSC19|b1|p4|8.4017591
NILSC19	NILSC19	6dpi	b1	p6	ni	5.51535				3.51624	1.99911	0.568538		3	Mar_pol_rud	NILSC19|b1|p6|5.5153475
NILSC19	NILSC19	6dpi	b1	p7	ni	9.45101				5.96538	3.48564	0.584311		3	Mar_pol_rud	NILSC19|b1|p7|9.4510117
NILSC19	NILSC19	6dpi	b1	p8	ni	8.1144				5.35762	2.75678	0.514553		3	Mar_pol_rud	NILSC19|b1|p8|8.1144009
NILSC19	NILSC19	6dpi	b1	p9	ni	7.69612				5.28381	2.41231	0.456547		3	Mar_pol_rud	NILSC19|b1|p9|7.6961188
NILSC19	NILSC19	6dpi	b2	p10	ni	8.37997				4.64331	3.73666	0.804741		3	Mar_pol_rud	NILSC19|b2|p10|8.3799744
NILSC19	NILSC19	6dpi	b2	p11	ni	6.40881				4.36699	2.04182	0.467558		3	Mar_pol_rud	NILSC19|b2|p11|6.4088101
NILSC19	NILSC19	6dpi	b2	p12	ni	6.98009				4.05591	2.92418	0.720967		3	Mar_pol_rud	NILSC19|b2|p12|6.9800873
NILSC19	NILSC19	6dpi	b2	p13	ni	7.46716				5.02906	2.4381	0.484803		3	Mar_pol_rud	NILSC19|b2|p13|7.4671636
NILSC19	NILSC19	6dpi	b2	p14	ni	5.52294				4.19522	1.32772	0.316485		3	Mar_pol_rud	NILSC19|b2|p14|5.5229435
NILSC19	NILSC19	6dpi	b2	p15	ni	6.77256				4.23055	2.54201	0.600871		3	Mar_pol_rud	NILSC19|b2|p15|6.7725587
NILSC19	NILSC19	6dpi	b2	p16	ni	9.72784				5.75355	3.97429	0.690755		3	Mar_pol_rud	NILSC19|b2|p16|9.7278366
NILSC19	NILSC19	6dpi	b2	p17	ni	9.95973				5.02605	4.93368	0.981622		3	Mar_pol_rud	NILSC19|b2|p17|9.9597292
NILSC19	NILSC19	6dpi	b2	p18	ni	7.74177				4.07999	3.66178	0.897497		3	Mar_pol_rud	NILSC19|b2|p18|7.7417665
NILSC19	NILSC19	6dpi	b1	p1	CNM	6.81276	0.609114	8.94078	6.20365	3.18187	3.63089	1.14112	0.910592	3	Mar_pol_rud	NILSC19|b1|p1|6.8127604
NILSC19	NILSC19	6dpi	b1	p2	CNM	6.17527	0.731223	11.8412	5.44405	3.61054	2.56473	0.710344	0.881588	3	Mar_pol_rud	NILSC19|b1|p2|6.1752687
NILSC19	NILSC19	6dpi	b1	p3	CNM	8.95985	2.13025	23.7755	6.8296	5.67737	3.28248	0.578169	0.762245	3	Mar_pol_rud	NILSC19|b1|p3|8.9598513
NILSC19	NILSC19	6dpi	b1	p4	CNM	7.48228	0.934237	12.486	6.54805	5.05729	2.42499	0.479504	0.87514	3	Mar_pol_rud	NILSC19|b1|p4|7.4822841
NILSC19	NILSC19	6dpi	b1	p5	CNM	4.99954	0.52348	10.4706	4.47606	3.8243	1.17523	0.307306	0.895294	3	Mar_pol_rud	NILSC19|b1|p5|4.9995356
NILSC19	NILSC19	6dpi	b1	p6	CNM	7.04394	0.748135	10.621	6.2958	4.69412	2.34982	0.500588	0.89379	3	Mar_pol_rud	NILSC19|b1|p6|7.0439367
NILSC19	NILSC19	6dpi	b1	p7	CNM	9.36136	1.62297	17.3369	7.7384	5.71077	3.6506	0.639249	0.826631	3	Mar_pol_rud	NILSC19|b1|p7|9.3613644
NILSC19	NILSC19	6dpi	b1	p8	CNM	7.51962	0.822447	10.9374	6.69717	4.78068	2.73893	0.572917	0.890626	3	Mar_pol_rud	NILSC19|b1|p8|7.519619
NILSC19	NILSC19	6dpi	b1	p9	CNM	8.4818	0.897906	10.5863	7.5839	4.90566	3.57614	0.728983	0.894137	3	Mar_pol_rud	NILSC19|b1|p9|8.4818039
NILSC19	NILSC19	6dpi	b2	p10	CNM	9.02413	1.80197	19.9684	7.22216	5.8333	3.19083	0.547001	0.800316	3	Mar_pol_rud	NILSC19|b2|p10|9.0241308
NILSC19	NILSC19	6dpi	b2	p11	CNM	6.29559	1.94644	30.9176	4.34915	4.13252	2.16307	0.523427	0.690824	3	Mar_pol_rud	NILSC19|b2|p11|6.2955866
NILSC19	NILSC19	6dpi	b2	p12	CNM	7.65914	2.59196	33.8414	5.06718	4.8211	2.83804	0.588671	0.661586	3	Mar_pol_rud	NILSC19|b2|p12|7.659142
NILSC19	NILSC19	6dpi	b2	p13	CNM	6.79821	1.66847	24.5428	5.12974	4.80935	1.98886	0.413541	0.754572	3	Mar_pol_rud	NILSC19|b2|p13|6.798213
NILSC19	NILSC19	6dpi	b2	p14	CNM	4.9746	1.04588	21.0245	3.92871	3.59112	1.38348	0.385249	0.789755	3	Mar_pol_rud	NILSC19|b2|p14|4.9745975
NILSC19	NILSC19	6dpi	b2	p15	CNM	8.72502	0.51488	5.9012	8.21014	5.24246	3.48256	0.664297	0.940988	3	Mar_pol_rud	NILSC19|b2|p15|8.7250195
NILSC19	NILSC19	6dpi	b2	p16	CNM	10.64	2.51815	23.6668	8.12185	6.59527	4.04473	0.613278	0.763332	3	Mar_pol_rud	NILSC19|b2|p16|10.640002
NILSC19	NILSC19	6dpi	b2	p17	CNM	5.71944	2.46748	43.1421	3.25195	3.64279	2.07665	0.570071	0.568579	3	Mar_pol_rud	NILSC19|b2|p17|5.7194366
NILSC19	NILSC19	6dpi	b2	p18	CNM	6.73422	0.181086	2.68904	6.55313	3.02178	3.71244	1.22856	0.97311	3	Mar_pol_rud	NILSC19|b2|p18|6.7342205
Gen-A	Gen-A	6dpi	b1	p1	ni	7.21012				4.46695	2.74316	0.614101		3	Mar_pol_rud	Gen-A|b1|p1|7.2101173
Gen-A	Gen-A	6dpi	b1	p2	ni	4.2873				3.20645	1.08085	0.337088		3	Mar_pol_rud	Gen-A|b1|p2|4.287302
Gen-A	Gen-A	6dpi	b1	p3	ni	5.34616				4.27705	1.0691	0.249962		3	Mar_pol_rud	Gen-A|b1|p3|5.3461571
Gen-A	Gen-A	6dpi	b1	p4	ni	6.99428				4.60669	2.38758	0.518286		3	Mar_pol_rud	Gen-A|b1|p4|6.994276
Gen-A	Gen-A	6dpi	b1	p5	ni	3.41634				2.47343	0.942908	0.381214		3	Mar_pol_rud	Gen-A|b1|p5|3.4163408
Gen-A	Gen-A	6dpi	b1	p6	ni	5.35827				4.42339	0.934883	0.21135		3	Mar_pol_rud	Gen-A|b1|p6|5.3582678
Gen-A	Gen-A	6dpi	b1	p7	ni	7.44094				4.92716	2.51378	0.510188		3	Mar_pol_rud	Gen-A|b1|p7|7.4409356
Gen-A	Gen-A	6dpi	b1	p8	ni	5.51277				4.48659	1.02618	0.228721		3	Mar_pol_rud	Gen-A|b1|p8|5.5127678
Gen-A	Gen-A	6dpi	b1	p9	ni	4.38175				3.31172	1.07003	0.323106		3	Mar_pol_rud	Gen-A|b1|p9|4.3817506
Gen-A	Gen-A	6dpi	b2	p10	ni	8.95147				5.26511	3.68636	0.700148		3	Mar_pol_rud	Gen-A|b2|p10|8.9514666
Gen-A	Gen-A	6dpi	b2	p11	ni	4.195				2.87315	1.32185	0.460069		3	Mar_pol_rud	Gen-A|b2|p11|4.1950035
Gen-A	Gen-A	6dpi	b2	p12	ni	7.44982				4.70938	2.74044	0.581911		3	Mar_pol_rud	Gen-A|b2|p12|7.4498215
Gen-A	Gen-A	6dpi	b2	p13	ni	6.50784				4.39479	2.11305	0.480808		3	Mar_pol_rud	Gen-A|b2|p13|6.5078449
Gen-A	Gen-A	6dpi	b2	p14	ni	3.36818				2.59948	0.768702	0.295713		3	Mar_pol_rud	Gen-A|b2|p14|3.368185
Gen-A	Gen-A	6dpi	b2	p15	ni	3.60517				2.61518	0.989989	0.378555		3	Mar_pol_rud	Gen-A|b2|p15|3.6051662
Gen-A	Gen-A	6dpi	b2	p16	ni	7.46186				5.17274	2.28912	0.442536		3	Mar_pol_rud	Gen-A|b2|p16|7.4618607
Gen-A	Gen-A	6dpi	b2	p17	ni	6.10475				4.46781	1.63694	0.366385		3	Mar_pol_rud	Gen-A|b2|p17|6.1047549
Gen-A	Gen-A	6dpi	b2	p18	ni	6.11507				4.0443	2.07077	0.512022		3	Mar_pol_rud	Gen-A|b2|p18|6.1150742
Gen-A	Gen-A	6dpi	b1	p1	CNM	6.72928	0	0	6.72928	4.09196	2.63732	0.644513	1	3	Mar_pol_rud	Gen-A|b1|p1|6.7292757
Gen-A	Gen-A	6dpi	b1	p2	CNM	6.45854	0	0	6.45854	4.47942	1.97912	0.441824	1	3	Mar_pol_rud	Gen-A|b1|p2|6.4585423
Gen-A	Gen-A	6dpi	b1	p3	CNM	6.53823	0.186317	2.84966	6.35191	4.2112	2.32703	0.552581	0.971503	3	Mar_pol_rud	Gen-A|b1|p3|6.538229
Gen-A	Gen-A	6dpi	b1	p4	CNM	4.80448	0	0	4.80448	3.67339	1.13109	0.307914	1	3	Mar_pol_rud	Gen-A|b1|p4|4.8044758
Gen-A	Gen-A	6dpi	b1	p5	CNM	4.52994	0.448953	9.91078	4.08099	3.41469	1.11525	0.326604	0.900892	3	Mar_pol_rud	Gen-A|b1|p5|4.5299444
Gen-A	Gen-A	6dpi	b1	p6	CNM	5.17059	0	0	5.17059	3.38653	1.78406	0.52681	1	3	Mar_pol_rud	Gen-A|b1|p6|5.170589
Gen-A	Gen-A	6dpi	b1	p7	CNM	8.50015	0	0	8.50015	5.46805	3.0321	0.554512	1	3	Mar_pol_rud	Gen-A|b1|p7|8.5001488
Gen-A	Gen-A	6dpi	b1	p8	CNM	5.50632	0	0	5.50632	4.12678	1.37954	0.334288	1	3	Mar_pol_rud	Gen-A|b1|p8|5.5063181
Gen-A	Gen-A	6dpi	b1	p9	CNM	4.61608	0	0	4.61608	3.32705	1.28903	0.387439	1	3	Mar_pol_rud	Gen-A|b1|p9|4.6160803
Gen-A	Gen-A	6dpi	b2	p10	CNM	6.74755	0.373924	5.54163	6.37362	4.43636	2.31119	0.520967	0.944584	3	Mar_pol_rud	Gen-A|b2|p10|6.7475491
Gen-A	Gen-A	6dpi	b2	p11	CNM	6.13421	0	0	6.13421	4.19235	1.94186	0.46319	1	3	Mar_pol_rud	Gen-A|b2|p11|6.1342072
Gen-A	Gen-A	6dpi	b2	p12	CNM	5.32122	0	0	5.32122	3.4736	1.84762	0.531904	1	3	Mar_pol_rud	Gen-A|b2|p12|5.3212194
Gen-A	Gen-A	6dpi	b2	p13	CNM	6.22636	0	0	6.22636	4.48157	1.74479	0.389325	1	3	Mar_pol_rud	Gen-A|b2|p13|6.2263627
Gen-A	Gen-A	6dpi	b2	p14	CNM	3.8539	0	0	3.8539	2.8968	0.957097	0.330398	1	3	Mar_pol_rud	Gen-A|b2|p14|3.8538997
Gen-A	Gen-A	6dpi	b2	p15	CNM	2.55756	0.101041	3.95069	2.45652	1.68123	0.876336	0.521248	0.960493	3	Mar_pol_rud	Gen-A|b2|p15|2.5575619
Gen-A	Gen-A	6dpi	b2	p16	CNM	6.61397	0	0	6.61397	4.22216	2.39181	0.56649	1	3	Mar_pol_rud	Gen-A|b2|p16|6.6139741
Gen-A	Gen-A	6dpi	b2	p17	CNM	6.44392	0	0	6.44392	4.69706	1.74687	0.371907	1	3	Mar_pol_rud	Gen-A|b2|p17|6.443924
Gen-A	Gen-A	6dpi	b2	p18	CNM	6.98467	0.692527	9.91495	6.29215	5.40255	1.58212	0.292847	0.900851	3	Mar_pol_rud	Gen-A|b2|p18|6.9846735
Gen-B	Gen-B	6dpi	b1	p1	ni	6.72641				4.37745	2.34896	0.536604		4	Mar_pol_rud	Gen-B|b1|p1|6.7264094
Gen-B	Gen-B	6dpi	b1	p2	ni	6.68005				4.38326	2.29679	0.523992		4	Mar_pol_rud	Gen-B|b1|p2|6.6800451
Gen-B	Gen-B	6dpi	b1	p3	ni	7.37307				4.51611	2.85696	0.632615		4	Mar_pol_rud	Gen-B|b1|p3|7.3730736
Gen-B	Gen-B	6dpi	b1	p4	ni	6.08132				3.7998	2.28153	0.600434		4	Mar_pol_rud	Gen-B|b1|p4|6.0813217
Gen-B	Gen-B	6dpi	b1	p5	ni	5.96717				4.45484	1.51232	0.339478		4	Mar_pol_rud	Gen-B|b1|p5|5.9671669
Gen-B	Gen-B	6dpi	b1	p6	ni	4.72307				3.35615	1.36692	0.40729		4	Mar_pol_rud	Gen-B|b1|p6|4.7230697
Gen-B	Gen-B	6dpi	b1	p7	ni	8.39567				5.01229	3.38338	0.675016		4	Mar_pol_rud	Gen-B|b1|p7|8.395668
Gen-B	Gen-B	6dpi	b1	p8	ni	6.74941				4.65428	2.09514	0.450153		4	Mar_pol_rud	Gen-B|b1|p8|6.7494125
Gen-B	Gen-B	6dpi	b1	p9	ni	8.91227				5.70152	3.21075	0.563139		4	Mar_pol_rud	Gen-B|b1|p9|8.9122686
Gen-B	Gen-B	6dpi	b2	p10	ni	6.70226				4.72393	1.97833	0.418789		4	Mar_pol_rud	Gen-B|b2|p10|6.7022595
Gen-B	Gen-B	6dpi	b2	p11	ni	7.19421				5.20871	1.9855	0.381187		4	Mar_pol_rud	Gen-B|b2|p11|7.1942086
Gen-B	Gen-B	6dpi	b2	p12	ni	7.19636				4.98434	2.21202	0.443793		4	Mar_pol_rud	Gen-B|b2|p12|7.1963587
Gen-B	Gen-B	6dpi	b2	p13	ni	6.37463				4.39895	1.97568	0.449125		4	Mar_pol_rud	Gen-B|b2|p13|6.3746281
Gen-B	Gen-B	6dpi	b2	p14	ni	5.1946				3.77357	1.42103	0.376574		4	Mar_pol_rud	Gen-B|b2|p14|5.1945953
Gen-B	Gen-B	6dpi	b2	p15	ni	6.33744				4.38426	1.95318	0.445498		4	Mar_pol_rud	Gen-B|b2|p15|6.3374362
Gen-B	Gen-B	6dpi	b2	p16	ni	9.09572				5.21996	3.87576	0.742487		4	Mar_pol_rud	Gen-B|b2|p16|9.0957193
Gen-B	Gen-B	6dpi	b2	p17	ni	7.71547				5.10043	2.61503	0.512708		4	Mar_pol_rud	Gen-B|b2|p17|7.715467
Gen-B	Gen-B	6dpi	b2	p18	ni	7.36419				4.14463	3.21956	0.776804		4	Mar_pol_rud	Gen-B|b2|p18|7.3641872
Gen-B	Gen-B	6dpi	b1	p1	CNM	7.64502	0	0	7.64502	5.0315	2.61353	0.519434	1	4	Mar_pol_rud	Gen-B|b1|p1|7.6450248
Gen-B	Gen-B	6dpi	b1	p2	CNM	6.14746	0.208389	3.38983	5.93908	4.27935	1.86812	0.436542	0.966102	4	Mar_pol_rud	Gen-B|b1|p2|6.1474643
Gen-B	Gen-B	6dpi	b1	p3	CNM	7.51331	0.309502	4.11938	7.20381	4.58133	2.93199	0.639987	0.958806	4	Mar_pol_rud	Gen-B|b1|p3|7.5133128
Gen-B	Gen-B	6dpi	b1	p4	CNM	6.37785	0.738103	11.5729	5.63975	4.44983	1.92802	0.433281	0.884271	4	Mar_pol_rud	Gen-B|b1|p4|6.3778529
Gen-B	Gen-B	6dpi	b1	p5	CNM	4.82203	0	0	4.82203	3.59528	1.22676	0.341213	1	4	Mar_pol_rud	Gen-B|b1|p5|4.8220325
Gen-B	Gen-B	6dpi	b1	p6	CNM	5.9079	0.212617	3.59885	5.69529	3.65003	2.25788	0.618592	0.964012	4	Mar_pol_rud	Gen-B|b1|p6|5.9079037
Gen-B	Gen-B	6dpi	b1	p7	CNM	6.67338	1.1293	16.9224	5.54408	3.7075	2.96588	0.799969	0.830776	4	Mar_pol_rud	Gen-B|b1|p7|6.6733804
Gen-B	Gen-B	6dpi	b1	p8	CNM	7.02853	0.62101	8.83555	6.40752	4.58326	2.44527	0.533522	0.911644	4	Mar_pol_rud	Gen-B|b1|p8|7.0285296
Gen-B	Gen-B	6dpi	b1	p9	CNM	7.46079	2.31048	30.9683	5.15031	4.75052	2.71027	0.570521	0.690317	4	Mar_pol_rud	Gen-B|b1|p9|7.4607859
Gen-B	Gen-B	6dpi	b2	p10	CNM	5.33498	1.9248	36.0789	3.41018	3.67668	1.65829	0.45103	0.639211	4	Mar_pol_rud	Gen-B|b2|p10|5.3349781
Gen-B	Gen-B	6dpi	b2	p11	CNM	6.60294	0	0	6.60294	4.48559	2.11735	0.472034	1	4	Mar_pol_rud	Gen-B|b2|p11|6.6029382
Gen-B	Gen-B	6dpi	b2	p12	CNM	7.15781	0.201438	2.81424	6.95637	4.61228	2.54552	0.551901	0.971858	4	Mar_pol_rud	Gen-B|b2|p12|7.1578054
Gen-B	Gen-B	6dpi	b2	p13	CNM	5.89357	0.395637	6.71303	5.49793	3.92585	1.96772	0.501223	0.93287	4	Mar_pol_rud	Gen-B|b2|p13|5.8935714
Gen-B	Gen-B	6dpi	b2	p14	CNM	5.93807	0.17349	2.92165	5.76458	4.10858	1.82949	0.445286	0.970783	4	Mar_pol_rud	Gen-B|b2|p14|5.9380727
Gen-B	Gen-B	6dpi	b2	p15	CNM	5.62613	2.43101	43.2092	3.19512	4.30006	1.32608	0.308386	0.567908	4	Mar_pol_rud	Gen-B|b2|p15|5.6261344
Gen-B	Gen-B	6dpi	b2	p16	CNM	9.7393	0.601948	6.18061	9.13735	5.77949	3.95981	0.68515	0.938194	4	Mar_pol_rud	Gen-B|b2|p16|9.7393017
Gen-B	Gen-B	6dpi	b2	p17	CNM	6.14023	0.948498	15.4473	5.19173	4.10292	2.03731	0.496551	0.845527	4	Mar_pol_rud	Gen-B|b2|p17|6.1402268
Gen-B	Gen-B	6dpi	b2	p18	CNM	8.03615	0.289723	3.60525	7.74642	4.41744	3.61871	0.819188	0.963947	4	Mar_pol_rud	Gen-B|b2|p18|8.0361481
Hec-B	Hec-B	6dpi	b1	p1	ni	5.44369				4.17523	1.26846	0.303807		4	Mar_pol_rud	Hec-B|b1|p1|5.44368726
Hec-B	Hec-B	6dpi	b1	p2	ni	7.12477				3.85419	3.27058	0.848579		4	Mar_pol_rud	Hec-B|b1|p2|7.1247697
Hec-B	Hec-B	6dpi	b1	p3	ni	7.31883				3.8395	3.47933	0.906195		4	Mar_pol_rud	Hec-B|b1|p3|7.3188262
Hec-B	Hec-B	6dpi	b1	p4	ni	5.25371				3.42422	1.82949	0.534279		4	Mar_pol_rud	Hec-B|b1|p4|5.253715
Hec-B	Hec-B	6dpi	b1	p5	ni	3.79241				2.94052	0.851899	0.289711		4	Mar_pol_rud	Hec-B|b1|p5|3.7924149
Hec-B	Hec-B	6dpi	b1	p6	ni	5.7514				3.70707	2.04433	0.551468		4	Mar_pol_rud	Hec-B|b1|p6|5.7513971
Hec-B	Hec-B	6dpi	b1	p7	ni	6.09014				3.62595	2.46419	0.679598		4	Mar_pol_rud	Hec-B|b1|p7|6.0901361
Hec-B	Hec-B	6dpi	b1	p8	ni	4.77667				3.19498	1.58169	0.495054		4	Mar_pol_rud	Hec-B|b1|p8|4.7766714
Hec-B	Hec-B	6dpi	b1	p9	ni	6.06656				3.53121	2.53535	0.717982		4	Mar_pol_rud	Hec-B|b1|p9|6.0665598
Hec-B	Hec-B	6dpi	b2	p10	ni	6.70326				3.85189	2.85137	0.740251		4	Mar_pol_rud	Hec-B|b2|p10|6.7032628
Hec-B	Hec-B	6dpi	b2	p11	ni	8.03765				4.3227	3.71495	0.859404		4	Mar_pol_rud	Hec-B|b2|p11|8.037652
Hec-B	Hec-B	6dpi	b2	p12	ni	6.6976				3.9305	2.7671	0.704006		4	Mar_pol_rud	Hec-B|b2|p12|6.6976018
Hec-B	Hec-B	6dpi	b2	p13	ni	3.87748				3.13601	0.741471	0.236438		4	Mar_pol_rud	Hec-B|b2|p13|3.877476
Hec-B	Hec-B	6dpi	b2	p14	ni	3.78604				2.87093	0.915104	0.318748		4	Mar_pol_rud	Hec-B|b2|p14|3.7860372
Hec-B	Hec-B	6dpi	b2	p15	ni	6.23131				3.77715	2.45416	0.649737		4	Mar_pol_rud	Hec-B|b2|p15|6.231307
Hec-B	Hec-B	6dpi	b2	p16	ni	6.19978				3.58675	2.61303	0.728522		4	Mar_pol_rud	Hec-B|b2|p16|6.1997766
Hec-B	Hec-B	6dpi	b2	p17	ni	5.55741				3.45454	2.10288	0.608729		4	Mar_pol_rud	Hec-B|b2|p17|5.5574121
Hec-B	Hec-B	6dpi	b2	p18	ni	6.71459				3.76626	2.94833	0.782826		4	Mar_pol_rud	Hec-B|b2|p18|6.7145853
Hec-B	Hec-B	6dpi	b1	p1	CNM	7.90637	0.220213	2.78526	7.68616	4.43951	3.46686	0.780911	0.972147	4	Mar_pol_rud	Hec-B|b1|p1|7.9063706
Hec-B	Hec-B	6dpi	b1	p2	CNM	4.94558	0.383527	7.75495	4.56205	3.4789	1.46667	0.421591	0.922451	4	Mar_pol_rud	Hec-B|b1|p2|4.9455752
Hec-B	Hec-B	6dpi	b1	p3	CNM	6.62866	0	0	6.62866	3.7204	2.90827	0.781709	1	4	Mar_pol_rud	Hec-B|b1|p3|6.6286645
Hec-B	Hec-B	6dpi	b1	p4	CNM	5.12795	0.760461	14.8297	4.36749	3.56991	1.55804	0.436437	0.851703	4	Mar_pol_rud	Hec-B|b1|p4|5.1279511
Hec-B	Hec-B	6dpi	b1	p5	CNM	3.12246	0.358876	11.4934	2.76359	2.51342	0.609042	0.242316	0.885066	4	Mar_pol_rud	Hec-B|b1|p5|3.1224613
Hec-B	Hec-B	6dpi	b1	p6	CNM	3.95516	0.63183	15.9749	3.32333	2.91407	1.04108	0.35726	0.840251	4	Mar_pol_rud	Hec-B|b1|p6|3.9551558
Hec-B	Hec-B	6dpi	b1	p7	CNM	7.10048	0	0	7.10048	3.56468	3.5358	0.991898	1	4	Mar_pol_rud	Hec-B|b1|p7|7.1004767
Hec-B	Hec-B	6dpi	b1	p8	CNM	4.93927	0	0	4.93927	3.16431	1.77496	0.56093	1	4	Mar_pol_rud	Hec-B|b1|p8|4.9392691
Hec-B	Hec-B	6dpi	b1	p9	CNM	5.92188	1.5766	26.6233	4.34528	3.6832	2.23867	0.607806	0.733767	4	Mar_pol_rud	Hec-B|b1|p9|5.9218774
Hec-B	Hec-B	6dpi	b2	p10	CNM	6.74819	0.178506	2.64524	6.56969	4.20274	2.54545	0.605664	0.973548	4	Mar_pol_rud	Hec-B|b2|p10|6.7481942
Hec-B	Hec-B	6dpi	b2	p11	CNM	4.73661	0.416921	8.80208	4.31969	3.66063	1.07598	0.293933	0.911979	4	Mar_pol_rud	Hec-B|b2|p11|4.7366133
Hec-B	Hec-B	6dpi	b2	p12	CNM	6.10547	3.39893	55.6702	2.70654	4.45513	1.65034	0.370436	0.443298	4	Mar_pol_rud	Hec-B|b2|p12|6.1054716
Hec-B	Hec-B	6dpi	b2	p13	CNM	4.31998	0.790272	18.2934	3.52971	3.46765	0.852329	0.245795	0.817066	4	Mar_pol_rud	Hec-B|b2|p13|4.3199792
Hec-B	Hec-B	6dpi	b2	p14	CNM	3.83706	0.164174	4.27864	3.67289	3.10827	0.728787	0.234467	0.957214	4	Mar_pol_rud	Hec-B|b2|p14|3.8370595
Hec-B	Hec-B	6dpi	b2	p15	CNM	6.72082	1.69914	25.2818	5.02168	3.71724	3.00358	0.808012	0.747182	4	Mar_pol_rud	Hec-B|b2|p15|6.72082
Hec-B	Hec-B	6dpi	b2	p16	CNM	6.72555	0.206454	3.06969	6.5191	3.81943	2.90612	0.760877	0.969303	4	Mar_pol_rud	Hec-B|b2|p16|6.7255492
Hec-B	Hec-B	6dpi	b2	p17	CNM	5.61381	0	0	5.61381	3.27696	2.33685	0.713114	1	4	Mar_pol_rud	Hec-B|b2|p17|5.6138091
Hec-B	Hec-B	6dpi	b2	p18	CNM	6.71208	0	0	6.71208	4.16025	2.55183	0.613384	1	4	Mar_pol_rud	Hec-B|b2|p18|6.7120771
RES36	NCBGF1	6dpi	b1	p1	ni	5.51499				2.83496	2.68003	0.94535		3	Mar_pol_rud	RES36|b1|p1|5.5149894
RES36	NCBGF1	6dpi	b1	p2	ni	6.37993				3.87791	2.50203	0.6452		3	Mar_pol_rud	RES36|b1|p2|6.379931
RES36	NCBGF1	6dpi	b1	p3	ni	8.48732				4.60397	3.88335	0.843479		3	Mar_pol_rud	RES36|b1|p3|8.4873219
RES36	NCBGF1	6dpi	b1	p4	ni	7.33036				4.02954	3.30082	0.819157		3	Mar_pol_rud	RES36|b1|p4|7.3303638
RES36	NCBGF1	6dpi	b1	p5	ni	5.71041				3.66615	2.04426	0.557604		3	Mar_pol_rud	RES36|b1|p5|5.7104073
RES36	NCBGF1	6dpi	b1	p6	ni	5.63187				3.19641	2.43545	0.761933		3	Mar_pol_rud	RES36|b1|p6|5.6318674
RES36	NCBGF1	6dpi	b1	p7	ni	7.92945				3.59399	4.33546	1.20631		3	Mar_pol_rud	RES36|b1|p7|7.9294453
RES36	NCBGF1	6dpi	b1	p8	ni	7.57924				3.70205	3.87719	1.04731		3	Mar_pol_rud	RES36|b1|p8|7.5792403
RES36	NCBGF1	6dpi	b1	p9	ni	5.21158				1.95619	3.25539	1.66415		3	Mar_pol_rud	RES36|b1|p9|5.2115788
RES36	NCBGF1	6dpi	b1	p2	CNM	5.30209	0	0	5.30209	2.35913	2.94295	1.24747	1	3	Mar_pol_rud	RES36|b1|p2|5.3020859
RES36	NCBGF1	6dpi	b1	p4	CNM	7.22603	0	0	7.22603	3.49631	3.72971	1.06676	1	3	Mar_pol_rud	RES36|b1|p4|7.2260261
RES36	NCBGF1	6dpi	b1	p5	CNM	5.31391	0	0	5.31391	3.13593	2.17798	0.694523	1	3	Mar_pol_rud	RES36|b1|p5|5.31391
RES36	NCBGF1	6dpi	b1	p6	CNM	6.57255	0	0	6.57255	3.36876	3.2038	0.951032	1	3	Mar_pol_rud	RES36|b1|p6|6.5725541
RES36	NCBGF1	6dpi	b1	p7	CNM	8.57905	0	0	8.57905	4.0696	4.50945	1.10808	1	3	Mar_pol_rud	RES36|b1|p7|8.5790472
RES36	NCBGF1	6dpi	b1	p8	CNM	8.25493	0	0	8.25493	4.47247	3.78245	0.845719	1	3	Mar_pol_rud	RES36|b1|p8|8.2549267
RES36	NCBGF1	6dpi	b1	p9	CNM	6.88972	0	0	6.88972	3.3272	3.56253	1.07073	1	3	Mar_pol_rud	RES36|b1|p9|6.8897233
RES36	NCBGF1	6dpi	b2	p10	CNM	6.3527	0.273886	4.31134	6.07881	3.54569	2.80701	0.791669	0.956887	3	Mar_pol_rud	RES36|b2|p10|6.3527002
RES36	NCBGF1	6dpi	b2	p11	CNM	5.82148	0.730292	12.5448	5.09119	3.35092	2.47057	0.737281	0.874552	3	Mar_pol_rud	RES36|b2|p11|5.8214812
RES36	NCBGF1	6dpi	b2	p12	CNM	6.38624	1.13718	17.8067	5.24906	3.33264	3.0536	0.916269	0.821933	3	Mar_pol_rud	RES36|b2|p12|6.3862371
RES36	NCBGF1	6dpi	b2	p13	CNM	5.93886	0.941332	15.8504	4.99753	3.33493	2.60393	0.780803	0.841496	3	Mar_pol_rud	RES36|b2|p13|5.9388609
RES36	NCBGF1	6dpi	b2	p14	CNM	4.85392	0.802096	16.5247	4.05183	3.27696	1.57696	0.481226	0.834753	3	Mar_pol_rud	RES36|b2|p14|4.8539214
RES36	NCBGF1	6dpi	b2	p15	CNM	6.13392	1.16842	19.0486	4.9655	3.62573	2.50819	0.691774	0.809514	3	Mar_pol_rud	RES36|b2|p15|6.1339207
RES36	NCBGF1	6dpi	b2	p16	CNM	6.9937	0.859352	12.2875	6.13435	3.79765	3.19606	0.841589	0.877125	3	Mar_pol_rud	RES36|b2|p16|6.9937029
RES36	NCBGF1	6dpi	b2	p17	CNM	6.13829	1.14169	18.5995	4.9966	3.64852	2.48977	0.682406	0.814005	3	Mar_pol_rud	RES36|b2|p17|6.1382918
RES36	NCBGF1	6dpi	b2	p18	CNM	8.12329	0.910876	11.2131	7.21241	4.60863	3.51466	0.762626	0.887869	3	Mar_pol_rud	RES36|b2|p18|8.1232872
Nor-C	Nor-C	6dpi	b1	p1	ni	7.50228				4.75173	2.75054	0.578851		3	Mar_pol_rud	Nor-C|b1|p1|7.5022774
Nor-C	Nor-C	6dpi	b1	p2	ni	6.28634				4.86066	1.42568	0.293311		3	Mar_pol_rud	Nor-C|b1|p2|6.2863426
Nor-C	Nor-C	6dpi	b1	p3	ni	7.94027				4.74729	3.19298	0.672589		3	Mar_pol_rud	Nor-C|b1|p3|7.9402661
Nor-C	Nor-C	6dpi	b1	p4	ni	6.5808				4.28329	2.29751	0.536388		3	Mar_pol_rud	Nor-C|b1|p4|6.5807953
Nor-C	Nor-C	6dpi	b1	p5	ni	4.47942				3.47596	1.00346	0.288686		3	Mar_pol_rud	Nor-C|b1|p5|4.479424
Nor-C	Nor-C	6dpi	b1	p6	ni	5.49937				4.04774	1.45163	0.358626		3	Mar_pol_rud	Nor-C|b1|p6|5.4993672
Nor-C	Nor-C	6dpi	b1	p7	ni	5.4644				2.85975	2.60464	0.910793		3	Mar_pol_rud	Nor-C|b1|p7|5.464397
Nor-C	Nor-C	6dpi	b1	p8	ni	8.78607				5.96373	2.82235	0.473252		3	Mar_pol_rud	Nor-C|b1|p8|8.7860746
Nor-C	Nor-C	6dpi	b1	p9	ni	7.29826				5.07449	2.22377	0.438225		3	Mar_pol_rud	Nor-C|b1|p9|7.2982597
Nor-C	Nor-C	6dpi	b2	p10	ni	6.97894				3.88199	3.09695	0.797774		3	Mar_pol_rud	Nor-C|b2|p10|6.978941
Nor-C	Nor-C	6dpi	b2	p11	ni	4.27928				2.95384	1.32543	0.448714		3	Mar_pol_rud	Nor-C|b2|p11|4.2792764
Nor-C	Nor-C	6dpi	b2	p12	ni	9.09307				5.25708	3.83598	0.729679		3	Mar_pol_rud	Nor-C|b2|p12|9.0930681
Nor-C	Nor-C	6dpi	b2	p13	ni	8.61151				5.50252	3.10899	0.565012		3	Mar_pol_rud	Nor-C|b2|p13|8.6115093
Nor-C	Nor-C	6dpi	b2	p14	ni	4.02223				2.88197	1.14026	0.395654		3	Mar_pol_rud	Nor-C|b2|p14|4.0222301
Nor-C	Nor-C	6dpi	b2	p15	ni	6.4885				4.89061	1.59789	0.326725		3	Mar_pol_rud	Nor-C|b2|p15|6.4884968
Nor-C	Nor-C	6dpi	b2	p16	ni	7.64581				4.83278	2.81303	0.582073		3	Mar_pol_rud	Nor-C|b2|p16|7.645813
Nor-C	Nor-C	6dpi	b2	p17	ni	4.16075				4.00317	0.157581	0.0393641		3	Mar_pol_rud	Nor-C|b2|p17|4.1607499
Nor-C	Nor-C	6dpi	b2	p18	ni	6.92749				3.71051	3.21698	0.866992		3	Mar_pol_rud	Nor-C|b2|p18|6.9274888
Nor-C	Nor-C	6dpi	b1	p1	CNM	7.75825	0	0	7.75825	4.96363	2.79461	0.563018	1	3	Mar_pol_rud	Nor-C|b1|p1|7.7582483
Nor-C	Nor-C	6dpi	b1	p2	CNM	6.04033	0	0	6.04033	4.5159	1.52443	0.33757	1	3	Mar_pol_rud	Nor-C|b1|p2|6.0403318
Nor-C	Nor-C	6dpi	b1	p3	CNM	7.11803	0	0	7.11803	5.16084	1.95719	0.379238	1	3	Mar_pol_rud	Nor-C|b1|p3|7.1180339
Nor-C	Nor-C	6dpi	b1	p4	CNM	7.93718	0	0	7.93718	4.67542	3.26177	0.697643	1	3	Mar_pol_rud	Nor-C|b1|p4|7.9371843
Nor-C	Nor-C	6dpi	b1	p5	CNM	4.59043	0	0	4.59043	3.39155	1.19888	0.353491	1	3	Mar_pol_rud	Nor-C|b1|p5|4.590426
Nor-C	Nor-C	6dpi	b1	p6	CNM	7.64925	0	0	7.64925	4.54012	3.10913	0.684813	1	3	Mar_pol_rud	Nor-C|b1|p6|7.6492529
Nor-C	Nor-C	6dpi	b1	p7	CNM	8.00598	0	0	8.00598	4.7781	3.22787	0.675555	1	3	Mar_pol_rud	Nor-C|b1|p7|8.0059786
Nor-C	Nor-C	6dpi	b1	p8	CNM	7.61407	0	0	7.61407	4.87965	2.73442	0.560372	1	3	Mar_pol_rud	Nor-C|b1|p8|7.6140676
Nor-C	Nor-C	6dpi	b1	p9	CNM	8.06911	0.894681	11.0877	7.17443	5.01645	3.05266	0.608531	0.889123	3	Mar_pol_rud	Nor-C|b1|p9|8.0691118
Nor-C	Nor-C	6dpi	b2	p10	CNM	8.33211	0	0	8.33211	5.17417	3.15793	0.610326	1	3	Mar_pol_rud	Nor-C|b2|p10|8.3321056
Nor-C	Nor-C	6dpi	b2	p11	CNM	6.87389	0	0	6.87389	4.59731	2.27658	0.495199	1	3	Mar_pol_rud	Nor-C|b2|p11|6.8738866
Nor-C	Nor-C	6dpi	b2	p12	CNM	8.46969	0.403807	4.76767	8.06589	5.29177	3.17793	0.600542	0.952323	3	Mar_pol_rud	Nor-C|b2|p12|8.4696932
Nor-C	Nor-C	6dpi	b2	p13	CNM	4.10242	0	0	4.10242	2.91959	1.18283	0.405135	1	3	Mar_pol_rud	Nor-C|b2|p13|4.1024179
Nor-C	Nor-C	6dpi	b2	p14	CNM	5.39954	0.11738	2.17388	5.28216	3.49022	1.90932	0.547049	0.978261	3	Mar_pol_rud	Nor-C|b2|p14|5.3995442
Nor-C	Nor-C	6dpi	b2	p15	CNM	6.60824	0.262994	3.97979	6.34525	4.56792	2.04032	0.446662	0.960202	3	Mar_pol_rud	Nor-C|b2|p15|6.6082411
Nor-C	Nor-C	6dpi	b2	p16	CNM	7.88487	2.96209	37.5667	4.92279	5.22591	2.65896	0.508803	0.624333	3	Mar_pol_rud	Nor-C|b2|p16|7.8848724
Nor-C	Nor-C	6dpi	b2	p17	CNM	5.03307	0.622085	12.3599	4.41099	3.41577	1.6173	0.473482	0.876401	3	Mar_pol_rud	Nor-C|b2|p17|5.0330725
Nor-C	Nor-C	6dpi	b2	p18	CNM	10.3802	0	0	10.3802	6.29179	4.08837	0.649795	1	3	Mar_pol_rud	Nor-C|b2|p18|10.380161
Nor-E	Nor-E	6dpi	b1	p1	ni	7.8633				4.32808	3.53523	0.816812		4	Mar_pol_rud	Nor-E|b1|p1|7.8633027
Nor-E	Nor-E	6dpi	b1	p2	ni	5.82865				3.26772	2.56093	0.783706		4	Mar_pol_rud	Nor-E|b1|p2|5.8286471
Nor-E	Nor-E	6dpi	b1	p3	ni	6.7115				3.98812	2.72338	0.682874		4	Mar_pol_rud	Nor-E|b1|p3|6.711504
Nor-E	Nor-E	6dpi	b1	p4	ni	6.64579				3.91968	2.72611	0.695492		4	Mar_pol_rud	Nor-E|b1|p4|6.6457915
Nor-E	Nor-E	6dpi	b1	p5	ni	4.92078				3.21655	1.70423	0.529831		4	Mar_pol_rud	Nor-E|b1|p5|4.9207807
Nor-E	Nor-E	6dpi	b1	p6	ni	5.88289				3.64931	2.23358	0.612057		4	Mar_pol_rud	Nor-E|b1|p6|5.882894
Nor-E	Nor-E	6dpi	b1	p7	ni	7.92694				4.57108	3.35586	0.734151		4	Mar_pol_rud	Nor-E|b1|p7|7.9269371
Nor-E	Nor-E	6dpi	b1	p8	ni	5.91464				2.90805	3.00659	1.03388		4	Mar_pol_rud	Nor-E|b1|p8|5.9146395
Nor-E	Nor-E	6dpi	b1	p9	ni	7.39235				3.6989	3.69345	0.998528		4	Mar_pol_rud	Nor-E|b1|p9|7.3923502
Nor-E	Nor-E	6dpi	b2	p10	ni	5.70066				3.22995	2.47071	0.764937		4	Mar_pol_rud	Nor-E|b2|p10|5.7006617
Nor-E	Nor-E	6dpi	b2	p11	ni	4.70164				2.79074	1.9109	0.684727		4	Mar_pol_rud	Nor-E|b2|p11|4.701643
Nor-E	Nor-E	6dpi	b2	p12	ni	6.26384				3.40151	2.86233	0.84149		4	Mar_pol_rud	Nor-E|b2|p12|6.2638412
Nor-E	Nor-E	6dpi	b2	p13	ni	5.06059				3.21218	1.84841	0.575438		4	Mar_pol_rud	Nor-E|b2|p13|5.0605903
Nor-E	Nor-E	6dpi	b2	p14	ni	4.53919				3.06979	1.4694	0.478664		4	Mar_pol_rud	Nor-E|b2|p14|4.5391889
Nor-E	Nor-E	6dpi	b2	p15	ni	6.07043				3.66658	2.40385	0.655611		4	Mar_pol_rud	Nor-E|b2|p15|6.0704293
Nor-E	Nor-E	6dpi	b2	p16	ni	6.74891				3.64773	3.10118	0.850166		4	Mar_pol_rud	Nor-E|b2|p16|6.7489109
Nor-E	Nor-E	6dpi	b2	p17	ni	6.39462				3.49603	2.89859	0.829111		4	Mar_pol_rud	Nor-E|b2|p17|6.3946214
Nor-E	Nor-E	6dpi	b2	p18	ni	6.87833				3.45561	3.42272	0.990481		4	Mar_pol_rud	Nor-E|b2|p18|6.8783293
Nor-E	Nor-E	6dpi	b1	p1	CNM	6.93308	0	0	6.93308	3.89589	3.03719	0.779587	1	4	Mar_pol_rud	Nor-E|b1|p1|6.9330783
Nor-E	Nor-E	6dpi	b1	p2	CNM	5.0904	0	0	5.0904	3.31695	1.77345	0.534664	1	4	Mar_pol_rud	Nor-E|b1|p2|5.0904012
Nor-E	Nor-E	6dpi	b1	p3	CNM	6.21533	0	0	6.21533	3.46679	2.74854	0.792819	1	4	Mar_pol_rud	Nor-E|b1|p3|6.2153268
Nor-E	Nor-E	6dpi	b1	p4	CNM	5.53842	0	0	5.53842	3.21813	2.32029	0.721007	1	4	Mar_pol_rud	Nor-E|b1|p4|5.5384221
Nor-E	Nor-E	6dpi	b1	p5	CNM	4.53209	0	0	4.53209	2.93342	1.59867	0.544986	1	4	Mar_pol_rud	Nor-E|b1|p5|4.5320945
Nor-E	Nor-E	6dpi	b1	p6	CNM	5.36357	0	0	5.36357	3.18438	2.17919	0.68434	1	4	Mar_pol_rud	Nor-E|b1|p6|5.3635707
Nor-E	Nor-E	6dpi	b1	p7	CNM	7.49124	0	0	7.49124	3.82495	3.66629	0.958521	1	4	Mar_pol_rud	Nor-E|b1|p7|7.4912415
Nor-E	Nor-E	6dpi	b1	p8	CNM	6.11902	0	0	6.11902	3.54834	2.57068	0.724473	1	4	Mar_pol_rud	Nor-E|b1|p8|6.1190152
Nor-E	Nor-E	6dpi	b1	p9	CNM	7.22782	0	0	7.22782	3.85082	3.377	0.876956	1	4	Mar_pol_rud	Nor-E|b1|p9|7.2278175
Nor-E	Nor-E	6dpi	b2	p10	CNM	6.74017	0	0	6.74017	3.67181	3.06836	0.835653	1	4	Mar_pol_rud	Nor-E|b2|p10|6.7401681
Nor-E	Nor-E	6dpi	b2	p11	CNM	5.53986	0	0	5.53986	3.19326	2.34659	0.734858	1	4	Mar_pol_rud	Nor-E|b2|p11|5.5398555
Nor-E	Nor-E	6dpi	b2	p12	CNM	6.44378	0	0	6.44378	3.46199	2.98179	0.861294	1	4	Mar_pol_rud	Nor-E|b2|p12|6.4437804
Nor-E	Nor-E	6dpi	b2	p13	CNM	5.48668	0	0	5.48668	3.20967	2.27701	0.709422	1	4	Mar_pol_rud	Nor-E|b2|p13|5.4866834
Nor-E	Nor-E	6dpi	b2	p14	CNM	4.65356	0	0	4.65356	2.87667	1.77689	0.617692	1	4	Mar_pol_rud	Nor-E|b2|p14|4.6535587
Nor-E	Nor-E	6dpi	b2	p15	CNM	6.63368	0	0	6.63368	3.70212	2.93156	0.791859	1	4	Mar_pol_rud	Nor-E|b2|p15|6.6336808
Nor-E	Nor-E	6dpi	b2	p16	CNM	6.79922	0	0	6.79922	3.64085	3.15836	0.867479	1	4	Mar_pol_rud	Nor-E|b2|p16|6.7992163
Nor-E	Nor-E	6dpi	b2	p17	CNM	5.95255	0	0	5.95255	3.32361	2.62894	0.790988	1	4	Mar_pol_rud	Nor-E|b2|p17|5.952548
Nor-E	Nor-E	6dpi	b2	p18	CNM	7.74055	0	0	7.74055	4.28551	3.45504	0.806214	1	4	Mar_pol_rud	Nor-E|b2|p18|7.7405481
TAK1	TAK1	6dpi	b1	p1	ni	5.4793				3.02192	2.45738	0.813185		4	Mar_pol_rud	TAK1|b1|p1|5.4793024
TAK1	TAK1	6dpi	b1	p3	ni	4.61214				2.53764	2.0745	0.817491		4	Mar_pol_rud	TAK1|b1|p3|4.6121392
TAK1	TAK1	6dpi	b1	p4	ni	4.2653				2.14774	2.11757	0.985953		4	Mar_pol_rud	TAK1|b1|p4|4.2653022
TAK1	TAK1	6dpi	b1	p5	ni	3.66608				2.01086	1.65521	0.823135		4	Mar_pol_rud	TAK1|b1|p5|3.6660776
TAK1	TAK1	6dpi	b1	p6	ni	3.40402				1.74027	1.66374	0.956022		4	Mar_pol_rud	TAK1|b1|p6|3.4040153
TAK1	TAK1	6dpi	b1	p7	ni	5.28302				2.582	2.70103	1.0461		4	Mar_pol_rud	TAK1|b1|p7|5.2830243
TAK1	TAK1	6dpi	b1	p8	ni	4.7584				2.42564	2.33276	0.961712		4	Mar_pol_rud	TAK1|b1|p8|4.7583981
TAK1	TAK1	6dpi	b1	p9	ni	5.9365				2.57232	3.36417	1.30783		4	Mar_pol_rud	TAK1|b1|p9|5.9364963
TAK1	TAK1	6dpi	b2	p10	ni	4.6699				2.4022	2.2677	0.944007		4	Mar_pol_rud	TAK1|b2|p10|4.6698976
TAK1	TAK1	6dpi	b2	p11	ni	3.75436				1.82018	1.93419	1.06264		4	Mar_pol_rud	TAK1|b2|p11|3.7543633
TAK1	TAK1	6dpi	b2	p12	ni	4.45305				2.19517	2.25788	1.02856		4	Mar_pol_rud	TAK1|b2|p12|4.453053
TAK1	TAK1	6dpi	b2	p13	ni	4.19156				2.17704	2.01452	0.925345		4	Mar_pol_rud	TAK1|b2|p13|4.1915636
TAK1	TAK1	6dpi	b2	p14	ni	4.15824				2.32366	1.83458	0.789521		4	Mar_pol_rud	TAK1|b2|p14|4.1582417
TAK1	TAK1	6dpi	b2	p15	ni	3.89811				1.8464	2.05171	1.11119		4	Mar_pol_rud	TAK1|b2|p15|3.8981142
TAK1	TAK1	6dpi	b2	p16	ni	4.14692				2.0664	2.08052	1.00683		4	Mar_pol_rud	TAK1|b2|p16|4.1469193
TAK1	TAK1	6dpi	b2	p17	ni	4.1672				2.20334	1.96385	0.891306		4	Mar_pol_rud	TAK1|b2|p17|4.1671991
TAK1	TAK1	6dpi	b2	p18	ni	4.70888				2.16386	2.54502	1.17615		4	Mar_pol_rud	TAK1|b2|p18|4.7088809
TAK1	TAK1	6dpi	b1	p1	CNM	2.79304	1.72358	61.7098	1.06946	2.04763	0.745412	0.364037	0.382902	4	Mar_pol_rud	TAK1|b1|p1|2.7930381
TAK1	TAK1	6dpi	b1	p2	CNM	3.96089	1.7918	45.2373	2.16909	2.67473	1.28616	0.480857	0.547627	4	Mar_pol_rud	TAK1|b1|p2|3.9608889
TAK1	TAK1	6dpi	b1	p3	CNM	4.4279	2.714	61.2931	1.7139	2.9901	1.4378	0.480851	0.387069	4	Mar_pol_rud	TAK1|b1|p3|4.4278998
TAK1	TAK1	6dpi	b1	p4	CNM	3.98776	2.4199	60.6832	1.56786	2.97033	1.01744	0.342533	0.393168	4	Mar_pol_rud	TAK1|b1|p4|3.9877615
TAK1	TAK1	6dpi	b1	p5	CNM	3.09451	2.0702	66.899	1.02431	2.45774	0.636775	0.25909	0.33101	4	Mar_pol_rud	TAK1|b1|p5|3.0945137
TAK1	TAK1	6dpi	b1	p7	CNM	3.93237	2.44749	62.2396	1.48488	2.60013	1.33224	0.512375	0.377604	4	Mar_pol_rud	TAK1|b1|p7|3.9323678
TAK1	TAK1	6dpi	b1	p8	CNM	2.90282	1.55647	53.619	1.34636	2.10374	0.799086	0.379841	0.46381	4	Mar_pol_rud	TAK1|b1|p8|2.902822
TAK1	TAK1	6dpi	b1	p9	CNM	3.64501	2.0363	55.8655	1.60871	2.37318	1.27183	0.535918	0.441345	4	Mar_pol_rud	TAK1|b1|p9|3.6450095
TAK1	TAK1	6dpi	b2	p10	CNM	4.19823	2.99734	71.3954	1.20089	2.98552	1.21271	0.406198	0.286046	4	Mar_pol_rud	TAK1|b2|p10|4.1982284
TAK1	TAK1	6dpi	b2	p11	CNM	3.93022	1.57388	40.0456	2.35634	2.53893	1.39129	0.547982	0.599544	4	Mar_pol_rud	TAK1|b2|p11|3.930218
TAK1	TAK1	6dpi	b2	p12	CNM	4.39085	2.20442	50.2048	2.18643	2.90576	1.48509	0.511085	0.497952	4	Mar_pol_rud	TAK1|b2|p12|4.3908515
TAK1	TAK1	6dpi	b2	p13	CNM	4.0911	2.4844	60.7269	1.6067	2.84385	1.24725	0.438579	0.392731	4	Mar_pol_rud	TAK1|b2|p13|4.0910959
TAK1	TAK1	6dpi	b2	p14	CNM	3.88622	2.2677	58.3522	1.61852	2.8781	1.00812	0.350273	0.416478	4	Mar_pol_rud	TAK1|b2|p14|3.8862185
TAK1	TAK1	6dpi	b2	p15	CNM	3.71201	2.15462	58.0444	1.5574	2.56258	1.14943	0.448546	0.419556	4	Mar_pol_rud	TAK1|b2|p15|3.7120121
TAK1	TAK1	6dpi	b2	p16	CNM	3.58811	2.15841	60.1546	1.4297	2.27035	1.31776	0.580424	0.398454	4	Mar_pol_rud	TAK1|b2|p16|3.5881109
TAK1	TAK1	6dpi	b2	p17	CNM	3.52326	2.05171	58.2333	1.47155	2.36508	1.15818	0.489698	0.417667	4	Mar_pol_rud	TAK1|b2|p17|3.5232582
TAK1	TAK1	6dpi	b2	p18	CNM	4.09934	2.74968	67.0763	1.34965	2.73743	1.36191	0.497513	0.329237	4	Mar_pol_rud	TAK1|b2|p18|4.0993366
TAK2	TAK2	6dpi	b1	p1	ni	6.66779				5.25422	1.41357	0.269036		3	Mar_pol_rud	TAK2|b1|p1|6.6677909
TAK2	TAK2	6dpi	b1	p2	ni	3.54175				2.47494	1.06681	0.431045		3	Mar_pol_rud	TAK2|b1|p2|3.5417466
TAK2	TAK2	6dpi	b1	p3	ni	6.83999				4.94063	1.89936	0.384437		3	Mar_pol_rud	TAK2|b1|p3|6.8399911
TAK2	TAK2	6dpi	b1	p4	ni	6.37921				4.79702	1.58219	0.329828		3	Mar_pol_rud	TAK2|b1|p4|6.3792143
TAK2	TAK2	6dpi	b1	p5	ni	5.6902				4.85672	0.833483	0.171614		3	Mar_pol_rud	TAK2|b1|p5|5.6901989
TAK2	TAK2	6dpi	b1	p6	ni	6.29838				4.7862	1.51218	0.315945		3	Mar_pol_rud	TAK2|b1|p6|6.2983813
TAK2	TAK2	6dpi	b1	p7	ni	7.08421				4.73454	2.34967	0.496284		3	Mar_pol_rud	TAK2|b1|p7|7.0842099
TAK2	TAK2	6dpi	b1	p8	ni	4.29827				3.21333	1.08494	0.337638		3	Mar_pol_rud	TAK2|b1|p8|4.2982664
TAK2	TAK2	6dpi	b1	p9	ni	7.25856				4.85729	2.40127	0.494364		3	Mar_pol_rud	TAK2|b1|p9|7.2585597
TAK2	TAK2	6dpi	b2	p10	ni	9.30791				6.76188	2.54602	0.376526		3	Mar_pol_rud	TAK2|b2|p10|9.3079062
TAK2	TAK2	6dpi	b2	p11	ni	5.5018				4.64711	0.854694	0.18392		3	Mar_pol_rud	TAK2|b2|p11|5.5018039
TAK2	TAK2	6dpi	b2	p12	ni	8.16829				6.17312	1.99517	0.323203		3	Mar_pol_rud	TAK2|b2|p12|8.1682892
TAK2	TAK2	6dpi	b2	p13	ni	5.21115				4.47534	0.735809	0.164414		3	Mar_pol_rud	TAK2|b2|p13|5.2111487
TAK2	TAK2	6dpi	b2	p14	ni	4.92006				4.32894	0.591127	0.136552		3	Mar_pol_rud	TAK2|b2|p14|4.920064
TAK2	TAK2	6dpi	b2	p15	ni	3.55966				2.78164	0.778018	0.279697		3	Mar_pol_rud	TAK2|b2|p15|3.5596619
TAK2	TAK2	6dpi	b2	p16	ni	10.4106				7.45061	2.96001	0.397284		3	Mar_pol_rud	TAK2|b2|p16|10.410617
TAK2	TAK2	6dpi	b2	p17	ni	7.33753				6.13586	1.20167	0.195845		3	Mar_pol_rud	TAK2|b2|p17|7.3375297
TAK2	TAK2	6dpi	b2	p18	ni	8.8391				5.97964	2.85947	0.478201		3	Mar_pol_rud	TAK2|b2|p18|8.8391027
TAK2	TAK2	6dpi	b1	p1	CNM	8.36966	2.68139	32.0371	5.68826	5.8232	2.54645	0.437295	0.679629	3	Mar_pol_rud	TAK2|b1|p1|8.3696556
TAK2	TAK2	6dpi	b1	p3	CNM	8.54408	2.63037	30.7859	5.91371	6.19892	2.34516	0.378318	0.692141	3	Mar_pol_rud	TAK2|b1|p3|8.5440769
TAK2	TAK2	6dpi	b1	p4	CNM	5.51427	1.32672	24.0598	4.18755	4.17336	1.34091	0.321302	0.759402	3	Mar_pol_rud	TAK2|b1|p4|5.5142727
TAK2	TAK2	6dpi	b1	p5	CNM	4.83859	0.916752	18.9467	3.92183	3.996	0.842584	0.210857	0.810533	3	Mar_pol_rud	TAK2|b1|p5|4.8385863
TAK2	TAK2	6dpi	b1	p6	CNM	6.91803	1.77073	25.5959	5.1473	5.56565	1.35238	0.242986	0.744041	3	Mar_pol_rud	TAK2|b1|p6|6.9180293
TAK2	TAK2	6dpi	b1	p7	CNM	8.88461	2.89881	32.6273	5.9858	6.11056	2.77405	0.453976	0.673727	3	Mar_pol_rud	TAK2|b1|p7|8.8846073
TAK2	TAK2	6dpi	b1	p8	CNM	6.36696	2.17074	34.0938	4.19622	5.51112	0.855841	0.155294	0.659062	3	Mar_pol_rud	TAK2|b1|p8|6.3669605
TAK2	TAK2	6dpi	b1	p9	CNM	8.23192	2.71235	32.9491	5.51958	5.67651	2.55541	0.450173	0.670509	3	Mar_pol_rud	TAK2|b1|p9|8.2319241
TAK2	TAK2	6dpi	b2	p10	CNM	6.53457	1.99897	30.5906	4.53561	4.76478	1.7698	0.371434	0.694094	3	Mar_pol_rud	TAK2|b2|p10|6.5345745
TAK2	TAK2	6dpi	b2	p11	CNM	6.91774	1.75009	25.2986	5.16765	5.67322	1.24453	0.219369	0.747014	3	Mar_pol_rud	TAK2|b2|p11|6.9177427
TAK2	TAK2	6dpi	b2	p12	CNM	8.3645	2.57605	30.7974	5.78845	6.53959	1.82491	0.279055	0.692026	3	Mar_pol_rud	TAK2|b2|p12|8.3644962
TAK2	TAK2	6dpi	b2	p13	CNM	4.61013	1.01378	21.9903	3.59635	3.56282	1.04732	0.293958	0.780097	3	Mar_pol_rud	TAK2|b2|p13|4.6101327
TAK2	TAK2	6dpi	b2	p14	CNM	3.62523	0.980888	27.0573	2.64434	3.46729	0.15794	0.0455513	0.729427	3	Mar_pol_rud	TAK2|b2|p14|3.6252313
TAK2	TAK2	6dpi	b2	p15	CNM	6.74776	2.26555	33.5748	4.48222	5.77075	0.977019	0.169305	0.664252	3	Mar_pol_rud	TAK2|b2|p15|6.7477641
TAK2	TAK2	6dpi	b2	p16	CNM	5.30015	1.22869	23.1822	4.07146	3.82825	1.47191	0.384486	0.768178	3	Mar_pol_rud	TAK2|b2|p16|5.3001513
TAK2	TAK2	6dpi	b2	p17	CNM	8.92173	1.57008	17.5984	7.35165	7.53581	1.38591	0.18391	0.824016	3	Mar_pol_rud	TAK2|b2|p17|8.9217272
TAK2	TAK2	6dpi	b2	p18	CNM	8.73756	1.77395	20.3026	6.96361	6.9138	1.82376	0.263785	0.796974	3	Mar_pol_rud	TAK2|b2|p18|8.7375603
TAK1	TAK1	6dpi	b1	p3	ni	6.47911				3.60595	2.87315	0.796781		3	Mar_pol_rud	TAK1|b1|p3|6.4791093
TAK1	TAK1	6dpi	b1	p4	ni	6.82423				3.44271	3.38151	0.982224		3	Mar_pol_rud	TAK1|b1|p4|6.8242259
TAK1	TAK1	6dpi	b1	p5	ni	2.91364				1.55496	1.35868	0.873773		3	Mar_pol_rud	TAK1|b1|p5|2.9136426
TAK1	TAK1	6dpi	b1	p6	ni	4.64073				2.67258	1.96815	0.736426		3	Mar_pol_rud	TAK1|b1|p6|4.6407313
TAK1	TAK1	6dpi	b1	p7	ni	2.84026				1.39387	1.44639	1.03768		3	Mar_pol_rud	TAK1|b1|p7|2.8402624
TAK1	TAK1	6dpi	b1	p8	ni	4.78699				2.51098	2.27601	0.906421		3	Mar_pol_rud	TAK1|b1|p8|4.7869906
TAK1	TAK1	6dpi	b1	p9	ni	5.81338				3.24185	2.57154	0.793232		3	Mar_pol_rud	TAK1|b1|p9|5.8133836
TAK1	TAK1	6dpi	b2	p10	ni	7.31546				3.47582	3.83964	1.10467		3	Mar_pol_rud	TAK1|b2|p10|7.3154583
TAK1	TAK1	6dpi	b2	p11	ni	5.58737				2.71722	2.87014	1.05628		3	Mar_pol_rud	TAK1|b2|p11|5.5873661
TAK1	TAK1	6dpi	b2	p13	ni	5.86254				3.11042	2.75212	0.884806		3	Mar_pol_rud	TAK1|b2|p13|5.8625426
TAK1	TAK1	6dpi	b2	p14	ni	4.88961				2.74746	2.14215	0.779682		3	Mar_pol_rud	TAK1|b2|p14|4.8896084
TAK1	TAK1	6dpi	b2	p15	ni	5.37289				2.33928	3.0336	1.29681		3	Mar_pol_rud	TAK1|b2|p15|5.3728867
TAK1	TAK1	6dpi	b2	p16	ni	3.86228				2.0381	1.82419	0.895046		3	Mar_pol_rud	TAK1|b2|p16|3.8622839
TAK1	TAK1	6dpi	b2	p17	ni	2.20944				1.06294	1.1465	1.07861		3	Mar_pol_rud	TAK1|b2|p17|2.2094355
TAK1	TAK1	6dpi	b2	p18	ni	5.96287				2.84721	3.11565	1.09428		3	Mar_pol_rud	TAK1|b2|p18|5.9628673
TAK1	TAK1	6dpi	b1	p1	CNM	4.45957	1.92494	43.1643	2.53463	2.99297	1.4666	0.490016	0.568357	3	Mar_pol_rud	TAK1|b1|p1|4.4595737
TAK1	TAK1	6dpi	b1	p2	CNM	3.82273	2.03122	53.1353	1.79151	2.76344	1.05928	0.383321	0.468647	3	Mar_pol_rud	TAK1|b1|p2|3.8227274
TAK1	TAK1	6dpi	b1	p3	CNM	5.85523	2.41102	41.1771	3.44422	3.81019	2.04505	0.536731	0.588229	3	Mar_pol_rud	TAK1|b1|p3|5.8552332
TAK1	TAK1	6dpi	b1	p4	CNM	4.54879	2.07665	45.6528	2.47214	3.13436	1.41443	0.451268	0.543472	3	Mar_pol_rud	TAK1|b1|p4|4.5487914
TAK1	TAK1	6dpi	b1	p5	CNM	3.54454	1.52723	43.0868	2.01731	2.94102	0.603524	0.205209	0.569132	3	Mar_pol_rud	TAK1|b1|p5|3.5445414
TAK1	TAK1	6dpi	b1	p6	CNM	4.5953	1.97396	42.9561	2.62134	3.27861	1.31669	0.4016	0.570439	3	Mar_pol_rud	TAK1|b1|p6|4.5952988
TAK1	TAK1	6dpi	b1	p7	CNM	3.82989	1.78893	46.7097	2.04096	2.48855	1.34134	0.539004	0.532903	3	Mar_pol_rud	TAK1|b1|p7|3.8298934
TAK1	TAK1	6dpi	b1	p8	CNM	3.33078	1.66353	49.9441	1.66725	2.25329	1.07749	0.478183	0.500559	3	Mar_pol_rud	TAK1|b1|p8|3.3307784
TAK1	TAK1	6dpi	b2	p11	CNM	3.48972	1.95991	61.5919	1.34034	2.40292	1.0868	0.452284	0.384081	3	Mar_pol_rud	TAK1|b2|p11|3.4897213
TAK1	TAK1	6dpi	b2	p12	CNM	5.13576	2.14938	48.0772	2.66663	3.51194	1.62383	0.462374	0.519228	3	Mar_pol_rud	TAK1|b2|p12|5.1357622
TAK1	TAK1	6dpi	b2	p13	CNM	4.39494	2.46913	56.1813	1.9258	3.27925	1.11568	0.340224	0.438187	3	Mar_pol_rud	TAK1|b2|p13|4.3949361
TAK1	TAK1	6dpi	b2	p14	CNM	4.84611	1.6454	33.9529	3.20071	3.24192	1.60419	0.494828	0.660471	3	Mar_pol_rud	TAK1|b2|p14|4.8461103
TAK1	TAK1	6dpi	b2	p15	CNM	4.04072	2.31714	57.3448	1.72358	2.73521	1.30551	0.477298	0.426552	3	Mar_pol_rud	TAK1|b2|p15|4.0407186
TAK1	TAK1	6dpi	b2	p16	CNM	5.68805	2.54387	44.7231	3.14417	3.59829	2.08976	0.580766	0.552769	3	Mar_pol_rud	TAK1|b2|p16|5.6880493
TAK1	TAK1	6dpi	b2	p17	CNM	4.72235	1.98535	42.0416	2.737	3.01519	1.70717	0.56619	0.579584	3	Mar_pol_rud	TAK1|b2|p17|4.722353
TAK1	TAK1	6dpi	b2	p18	CNM	2.64671	1.69828	64.1658	0.948426	1.91548	0.731223	0.381743	0.358342	3	Mar_pol_rud	TAK1|b2|p18|2.6467075
CAM2	CAM2	6dpi	b1	p1	ni	6.49839				2.94417	3.55422	1.2072		5	Mar_pol_rud	CAM2|b1|p1|6.4983859
CAM2	CAM2	6dpi	b1	p2	ni	5.6849				3.12862	2.55627	0.817059		5	Mar_pol_rud	CAM2|b1|p2|5.684896
CAM2	CAM2	6dpi	b1	p3	ni	6.70706				3.21333	3.49373	1.08726		5	Mar_pol_rud	CAM2|b1|p3|6.7070608
CAM2	CAM2	6dpi	b1	p4	ni	6.05122				2.91429	3.13694	1.0764		5	Mar_pol_rud	CAM2|b1|p4|6.0512242
CAM2	CAM2	6dpi	b1	p5	ni	4.69276				2.59139	2.10137	0.810907		5	Mar_pol_rud	CAM2|b1|p5|4.6927571
CAM2	CAM2	6dpi	b1	p6	ni	5.50281				2.66226	2.84055	1.06697		5	Mar_pol_rud	CAM2|b1|p6|5.5028071
CAM2	CAM2	6dpi	b1	p7	ni	6.34539				2.59139	3.75401	1.44865		5	Mar_pol_rud	CAM2|b1|p7|6.3453908
CAM2	CAM2	6dpi	b1	p8	ni	6.91072				3.24708	3.66364	1.12829		5	Mar_pol_rud	CAM2|b1|p8|6.9107199
CAM2	CAM2	6dpi	b1	p9	ni	6.62186				2.9805	3.64135	1.22173		5	Mar_pol_rud	CAM2|b1|p9|6.6218567
CAM2	CAM2	6dpi	b2	p10	ni	5.20147				2.29622	2.90526	1.26524		5	Mar_pol_rud	CAM2|b2|p10|5.2014747
CAM2	CAM2	6dpi	b2	p11	ni	5.03766				2.35333	2.68433	1.14065		5	Mar_pol_rud	CAM2|b2|p11|5.0376587
CAM2	CAM2	6dpi	b2	p12	ni	5.80271				2.77176	3.03095	1.09351		5	Mar_pol_rud	CAM2|b2|p12|5.8027058
CAM2	CAM2	6dpi	b2	p13	ni	5.26432				2.63223	2.63209	0.999945		5	Mar_pol_rud	CAM2|b2|p13|5.2643209
CAM2	CAM2	6dpi	b2	p14	ni	4.27254				2.36021	1.91233	0.810238		5	Mar_pol_rud	CAM2|b2|p14|4.2725401
CAM2	CAM2	6dpi	b2	p15	ni	5.87709				2.80307	3.07402	1.09666		5	Mar_pol_rud	CAM2|b2|p15|5.8770895
CAM2	CAM2	6dpi	b2	p16	ni	7.3624				3.44278	3.91961	1.1385		5	Mar_pol_rud	CAM2|b2|p16|7.3623958
CAM2	CAM2	6dpi	b2	p17	ni	5.27328				2.6212	2.65208	1.01178		5	Mar_pol_rud	CAM2|b2|p17|5.2732782
CAM2	CAM2	6dpi	b2	p18	ni	5.70604				2.68239	3.02364	1.12722		5	Mar_pol_rud	CAM2|b2|p18|5.7060361
CAM2	CAM2	6dpi	b1	p1	CNM	6.22242	0.317671	5.10526	5.90475	2.79655	3.42587	1.22504	0.948947	5	Mar_pol_rud	CAM2|b1|p1|6.2224212
CAM2	CAM2	6dpi	b1	p2	CNM	5.28955	1.4489	27.3918	3.84064	2.93937	2.35018	0.799551	0.726082	5	Mar_pol_rud	CAM2|b1|p2|5.2895455
CAM2	CAM2	6dpi	b1	p3	CNM	5.20993	2.33384	44.796	2.87609	3.04564	2.16429	0.710618	0.55204	5	Mar_pol_rud	CAM2|b1|p3|5.2099304
CAM2	CAM2	6dpi	b1	p4	CNM	5.26117	1.32443	25.1737	3.93674	2.78207	2.47909	0.891095	0.748263	5	Mar_pol_rud	CAM2|b1|p4|5.261168
CAM2	CAM2	6dpi	b1	p5	CNM	4.60633	1.83286	39.79	2.77348	2.83181	1.77453	0.626642	0.6021	5	Mar_pol_rud	CAM2|b1|p5|4.6063347
CAM2	CAM2	6dpi	b1	p6	CNM	5.20914	2.26397	43.4615	2.94517	3.03002	2.17912	0.719178	0.565385	5	Mar_pol_rud	CAM2|b1|p6|5.2091422
CAM2	CAM2	6dpi	b1	p7	CNM	5.48461	2.5395	46.3024	2.9451	3.13507	2.34953	0.749434	0.536976	5	Mar_pol_rud	CAM2|b1|p7|5.4846053
CAM2	CAM2	6dpi	b1	p9	CNM	4.49626	2.83611	63.0769	1.66016	2.7403	1.75597	0.640795	0.369231	5	Mar_pol_rud	CAM2|b1|p9|4.496264
CAM2	CAM2	6dpi	b2	p10	CNM	5.57289	2.60909	46.8175	2.9638	3.16051	2.41238	0.763287	0.531825	5	Mar_pol_rud	CAM2|b2|p10|5.5728908
CAM2	CAM2	6dpi	b2	p11	CNM	6.14732	1.54149	25.0758	4.60583	3.41362	2.7337	0.800823	0.749242	5	Mar_pol_rud	CAM2|b2|p11|6.1473212
CAM2	CAM2	6dpi	b2	p12	CNM	6.90205	2.30453	33.3891	4.59752	3.54153	3.36052	0.948888	0.666109	5	Mar_pol_rud	CAM2|b2|p12|6.9020491
CAM2	CAM2	6dpi	b2	p13	CNM	3.37377	2.4361	72.2069	0.937677	2.1974	1.17638	0.535351	0.277931	5	Mar_pol_rud	CAM2|b2|p13|3.3737745
CAM2	CAM2	6dpi	b2	p15	CNM	3.77536	2.56036	67.8176	1.215	2.40772	1.36764	0.568023	0.321824	5	Mar_pol_rud	CAM2|b2|p15|3.7753599
CAM2	CAM2	6dpi	b2	p16	CNM	5.84742	2.01373	34.4379	3.83369	3.06492	2.7825	0.907856	0.655621	5	Mar_pol_rud	CAM2|b2|p16|5.8474221
CAM2	CAM2	6dpi	b2	p17	CNM	4.75417	2.60479	54.7895	2.14938	2.94754	1.80663	0.612929	0.452105	5	Mar_pol_rud	CAM2|b2|p17|4.7541699
CAM2	CAM2	6dpi	b2	p18	CNM	5.59697	2.94768	52.6657	2.64929	3.27696	2.32001	0.707975	0.473343	5	Mar_pol_rud	CAM2|b2|p18|5.5969687
Cas-E	Cas-E	6dpi	b1	p1	ni	3.9103				2.46104	1.44926	0.588883		5	Mar_pol_rud	Cas-E|b1|p1|3.9102964
Cas-E	Cas-E	6dpi	b1	p2	ni	3.97178				2.77269	1.19909	0.432467		5	Mar_pol_rud	Cas-E|b1|p2|3.9717813
Cas-E	Cas-E	6dpi	b1	p3	ni	4.99595				3.00895	1.987	0.660363		5	Mar_pol_rud	Cas-E|b1|p3|4.9959526
Cas-E	Cas-E	6dpi	b1	p4	ni	4.60175				2.83682	1.76493	0.622149		5	Mar_pol_rud	Cas-E|b1|p4|4.6017485
Cas-E	Cas-E	6dpi	b1	p5	ni	2.87831				2.01373	0.864583	0.429344		5	Mar_pol_rud	Cas-E|b1|p5|2.8783143
Cas-E	Cas-E	6dpi	b1	p6	ni	3.86838				2.64305	1.22532	0.463601		5	Mar_pol_rud	Cas-E|b1|p6|3.8683751
Cas-E	Cas-E	6dpi	b1	p7	ni	5.10509				3.01182	2.09327	0.69502		5	Mar_pol_rud	Cas-E|b1|p7|5.1050916
Cas-E	Cas-E	6dpi	b1	p8	ni	4.40024				2.78028	1.61996	0.582659		5	Mar_pol_rud	Cas-E|b1|p8|4.400239
Cas-E	Cas-E	6dpi	b1	p9	ni	6.08555				3.38653	2.69902	0.796987		5	Mar_pol_rud	Cas-E|b1|p9|6.0855498
Cas-E	Cas-E	6dpi	b2	p10	ni	3.67675				2.74065	0.936101	0.341561		5	Mar_pol_rud	Cas-E|b2|p10|3.676755
Cas-E	Cas-E	6dpi	b2	p11	ni	4.12177				2.54509	1.57667	0.619495		5	Mar_pol_rud	Cas-E|b2|p11|4.1217666
Cas-E	Cas-E	6dpi	b2	p12	ni	4.63371				2.99706	1.63665	0.546087		5	Mar_pol_rud	Cas-E|b2|p12|4.633709
Cas-E	Cas-E	6dpi	b2	p13	ni	4.85858				2.91443	1.94415	0.667076		5	Mar_pol_rud	Cas-E|b2|p13|4.8585792
Cas-E	Cas-E	6dpi	b2	p14	ni	3.83663				2.55964	1.27699	0.498894		5	Mar_pol_rud	Cas-E|b2|p14|3.8366296
Cas-E	Cas-E	6dpi	b2	p15	ni	3.11401				2.22914	0.884863	0.396952		5	Mar_pol_rud	Cas-E|b2|p15|3.1140053
Cas-E	Cas-E	6dpi	b2	p16	ni	4.32858				2.76101	1.56757	0.567754		5	Mar_pol_rud	Cas-E|b2|p16|4.3285785
Cas-E	Cas-E	6dpi	b2	p17	ni	4.35395				2.74624	1.6077	0.585419		5	Mar_pol_rud	Cas-E|b2|p17|4.3539462
Cas-E	Cas-E	6dpi	b2	p18	ni	4.04853				2.90139	1.14714	0.395376		5	Mar_pol_rud	Cas-E|b2|p18|4.0485296
Cas-E	Cas-E	6dpi	b1	p1	CNM	5.16715	0.575004	11.1281	4.59215	2.98838	2.17876	0.729078	0.888719	5	Mar_pol_rud	Cas-E|b1|p1|5.1671495
Cas-E	Cas-E	6dpi	b1	p2	CNM	4.09332	0.361814	8.83913	3.7315	2.65495	1.43837	0.541769	0.911609	5	Mar_pol_rud	Cas-E|b1|p2|4.0933175
Cas-E	Cas-E	6dpi	b1	p3	CNM	4.0132	0.996224	24.8237	3.01698	2.64879	1.36442	0.51511	0.751763	5	Mar_pol_rud	Cas-E|b1|p3|4.0132008
Cas-E	Cas-E	6dpi	b1	p4	CNM	3.77937	0.309072	8.17785	3.4703	2.48003	1.29935	0.523925	0.918221	5	Mar_pol_rud	Cas-E|b1|p4|3.7793727
Cas-E	Cas-E	6dpi	b1	p5	CNM	3.52104	0.293951	8.34843	3.22709	2.32266	1.19838	0.515951	0.916516	5	Mar_pol_rud	Cas-E|b1|p5|3.5210369
Cas-E	Cas-E	6dpi	b1	p6	CNM	3.49646	0.8519	24.3646	2.64456	2.3314	1.16506	0.499723	0.756354	5	Mar_pol_rud	Cas-E|b1|p6|3.4964573
Cas-E	Cas-E	6dpi	b1	p7	CNM	5.57827	1.4512	26.0152	4.12707	3.2665	2.31177	0.70772	0.739848	5	Mar_pol_rud	Cas-E|b1|p7|5.5782652
Cas-E	Cas-E	6dpi	b1	p8	CNM	4.34069	0	0	4.34069	2.76896	1.57173	0.567624	1	5	Mar_pol_rud	Cas-E|b1|p8|4.3406892
Cas-E	Cas-E	6dpi	b1	p9	CNM	5.7648	0.134292	2.32951	5.63051	3.27345	2.49135	0.761077	0.976705	5	Mar_pol_rud	Cas-E|b1|p9|5.7647977
Cas-E	Cas-E	6dpi	b2	p10	CNM	4.36348	0.117452	2.6917	4.24603	2.74947	1.61401	0.587026	0.973083	5	Mar_pol_rud	Cas-E|b2|p10|4.3634772
Cas-E	Cas-E	6dpi	b2	p11	CNM	3.9826	0.645517	16.2084	3.33708	2.77025	1.21235	0.437633	0.837916	5	Mar_pol_rud	Cas-E|b2|p11|3.9826019
Cas-E	Cas-E	6dpi	b2	p12	CNM	4.96206	0.297678	5.99908	4.66438	3.09989	1.86217	0.600721	0.940009	5	Mar_pol_rud	Cas-E|b2|p12|4.9620571
Cas-E	Cas-E	6dpi	b2	p13	CNM	3.92871	1.93483	49.2485	1.99388	2.85151	1.0772	0.377764	0.507515	5	Mar_pol_rud	Cas-E|b2|p13|3.9287133
Cas-E	Cas-E	6dpi	b2	p14	CNM	3.68113	0.184382	5.00886	3.49674	2.42306	1.25807	0.519209	0.949911	5	Mar_pol_rud	Cas-E|b2|p14|3.6811264
Cas-E	Cas-E	6dpi	b2	p15	CNM	4.22295	0.248877	5.89343	3.97407	2.88125	1.3417	0.465665	0.941066	5	Mar_pol_rud	Cas-E|b2|p15|4.2229509
Cas-E	Cas-E	6dpi	b2	p16	CNM	6.00565	1.04789	17.4484	4.95776	3.56024	2.44541	0.686869	0.825516	5	Mar_pol_rud	Cas-E|b2|p16|6.0056486
Cas-E	Cas-E	6dpi	b2	p17	CNM	4.78126	1.30766	27.3497	3.4736	3.03009	1.75117	0.577925	0.726503	5	Mar_pol_rud	Cas-E|b2|p17|4.7812576
Cas-E	Cas-E	6dpi	b2	p18	CNM	4.54263	2.04218	44.9559	2.50045	3.04414	1.49849	0.492255	0.550441	5	Mar_pol_rud	Cas-E|b2|p18|4.5426283
RES34	LCC1	6dpi	b1	p1	ni	4.06988				2.11728	1.9526	0.922223		5	Mar_pol_rud	RES34|b1|p1|4.0698843
RES34	LCC1	6dpi	b1	p2	ni	4.88624				2.34079	2.54545	1.08743		5	Mar_pol_rud	RES34|b1|p2|4.8862405
RES34	LCC1	6dpi	b1	p3	ni	4.1763				1.53447	2.64183	1.72166		5	Mar_pol_rud	RES34|b1|p3|4.1763
RES34	LCC1	6dpi	b1	p4	ni	6.09637				3.885	2.21137	0.569207		5	Mar_pol_rud	RES34|b1|p4|6.0963707
RES34	LCC1	6dpi	b1	p6	ni	6.86651				3.3785	3.488	1.03241		5	Mar_pol_rud	RES34|b1|p6|6.8665056
RES34	LCC1	6dpi	b1	p7	ni	7.62768				3.97794	3.64974	0.917494		5	Mar_pol_rud	RES34|b1|p7|7.6276832
RES34	LCC1	6dpi	b1	p8	ni	5.23988				2.64363	2.59626	0.982082		5	Mar_pol_rud	RES34|b1|p8|5.2398849
RES34	LCC1	6dpi	b1	p9	ni	5.68146				2.50632	3.17513	1.26685		5	Mar_pol_rud	RES34|b1|p9|5.6814566
RES34	LCC1	6dpi	b2	p10	ni	4.68645				2.2328	2.45365	1.09892		5	Mar_pol_rud	RES34|b2|p10|4.686451
RES34	LCC1	6dpi	b2	p11	ni	5.50811				3.03819	2.46992	0.812958		5	Mar_pol_rud	RES34|b2|p11|5.5081096
RES34	LCC1	6dpi	b2	p12	ni	6.62071				3.49789	3.12282	0.892772		5	Mar_pol_rud	RES34|b2|p12|6.6207104
RES34	LCC1	6dpi	b2	p13	ni	4.75424				2.45889	2.29536	0.933495		5	Mar_pol_rud	RES34|b2|p13|4.7542419
RES34	LCC1	6dpi	b2	p14	ni	5.38743				3.12354	2.2639	0.724787		5	Mar_pol_rud	RES34|b2|p14|5.3874335
RES34	LCC1	6dpi	b2	p15	ni	4.19658				2.02348	2.1731	1.07395		5	Mar_pol_rud	RES34|b2|p15|4.1965799
RES34	LCC1	6dpi	b2	p16	ni	7.02445				3.51151	3.51294	1.00041		5	Mar_pol_rud	RES34|b2|p16|7.0244451
RES34	LCC1	6dpi	b2	p17	ni	3.9257				1.71419	2.21151	1.29012		5	Mar_pol_rud	RES34|b2|p17|3.9257035
RES34	LCC1	6dpi	b2	p18	ni	6.54905				2.82443	3.72462	1.31872		5	Mar_pol_rud	RES34|b2|p18|6.5490499
RES34	LCC1	6dpi	b1	p1	CNM	5.0545	0.205809	4.0718	4.84869	4.30156	0.752936	0.175038	0.959282	5	Mar_pol_rud	RES34|b1|p1|5.0544991
RES34	LCC1	6dpi	b1	p2	CNM	6.58896	0.384172	5.83053	6.20479	4.13108	2.45788	0.594973	0.941695	5	Mar_pol_rud	RES34|b1|p2|6.5889645
RES34	LCC1	6dpi	b1	p3	CNM	6.4733	0.484998	7.49228	5.98831	3.6362	2.83711	0.780241	0.925077	5	Mar_pol_rud	RES34|b1|p3|6.4733047
RES34	LCC1	6dpi	b1	p5	CNM	5.55856	0.319534	5.7485	5.23902	3.25955	2.29901	0.705316	0.942515	5	Mar_pol_rud	RES34|b1|p5|5.5585589
RES34	LCC1	6dpi	b1	p6	CNM	7.36885	1.03356	14.0261	6.33529	4.77001	2.59884	0.544829	0.859739	5	Mar_pol_rud	RES34|b1|p6|7.3688455
RES34	LCC1	6dpi	b1	p7	CNM	5.51198	0.780956	14.1683	4.73102	4.13051	1.38147	0.334455	0.858317	5	Mar_pol_rud	RES34|b1|p7|5.5119796
RES34	LCC1	6dpi	b1	p8	CNM	5.13884	1.49147	29.0234	3.64737	3.04851	2.09034	0.685691	0.709766	5	Mar_pol_rud	RES34|b1|p8|5.1388435
RES34	LCC1	6dpi	b1	p9	CNM	4.73962	2.18263	46.0508	2.55699	2.55376	2.18586	0.855936	0.539492	5	Mar_pol_rud	RES34|b1|p9|4.7396231
RES34	LCC1	6dpi	b2	p10	CNM	3.73337	1.26631	33.9188	2.46705	2.23165	1.50172	0.672918	0.660812	5	Mar_pol_rud	RES34|b2|p10|3.7333667
RES34	LCC1	6dpi	b2	p11	CNM	5.14214	0.880492	17.1231	4.26165	2.73392	2.40822	0.880868	0.828769	5	Mar_pol_rud	RES34|b2|p11|5.1421399
RES34	LCC1	6dpi	b2	p12	CNM	4.9526	1.31296	26.5106	3.63964	3.59198	1.36062	0.378793	0.734894	5	Mar_pol_rud	RES34|b2|p12|4.9525981
RES34	LCC1	6dpi	b2	p13	CNM	4.01628	1.68868	42.0458	2.3276	2.69121	1.32507	0.492371	0.579542	5	Mar_pol_rud	RES34|b2|p13|4.0162821
RES34	LCC1	6dpi	b2	p14	CNM	4.46473	0.798226	17.8785	3.66651	3.08842	1.37631	0.445636	0.821215	5	Mar_pol_rud	RES34|b2|p14|4.4647336
RES34	LCC1	6dpi	b2	p15	CNM	6.79657	0.522978	7.69474	6.27359	3.86264	2.93392	0.759564	0.923053	5	Mar_pol_rud	RES34|b2|p15|6.7965651
RES34	LCC1	6dpi	b2	p16	CNM	6.13213	0.718539	11.7176	5.41359	3.38216	2.74997	0.813081	0.882824	5	Mar_pol_rud	RES34|b2|p16|6.1321292
RES34	LCC1	6dpi	b2	p17	CNM	5.13999	1.28838	25.0659	3.85161	3.4339	1.70609	0.496838	0.749341	5	Mar_pol_rud	RES34|b2|p17|5.1399899
RES34	LCC1	6dpi	b2	p18	CNM	6.81083	0.579661	8.51088	6.23116	4.00209	2.80873	0.701816	0.914891	5	Mar_pol_rud	RES34|b2|p18|6.8108253
Dur-A	Dur-A	6dpi	b1	p1	ni	8.41573				4.62647	3.78926	0.819039		5	Mar_pol_rud	Dur-A|b1|p1|8.4157333
Dur-A	Dur-A	6dpi	b1	p2	ni	7.47877				4.09389	3.38488	0.826813		5	Mar_pol_rud	Dur-A|b1|p2|7.4787726
Dur-A	Dur-A	6dpi	b1	p3	ni	4.87922				2.45731	2.42191	0.985594		5	Mar_pol_rud	Dur-A|b1|p3|4.8792176
Dur-A	Dur-A	6dpi	b1	p4	ni	7.36677				4.35359	3.01318	0.692114		5	Mar_pol_rud	Dur-A|b1|p4|7.3667674
Dur-A	Dur-A	6dpi	b1	p5	ni	4.96693				3.23067	1.73626	0.537431		5	Mar_pol_rud	Dur-A|b1|p5|4.9669299
Dur-A	Dur-A	6dpi	b1	p6	ni	6.65274				3.89367	2.75907	0.708604		5	Mar_pol_rud	Dur-A|b1|p6|6.6527424
Dur-A	Dur-A	6dpi	b1	p7	ni	9.29931				4.79072	4.50859	0.94111		5	Mar_pol_rud	Dur-A|b1|p7|9.2993069
Dur-A	Dur-A	6dpi	b1	p8	ni	5.81589				3.0953	2.72059	0.878941		5	Mar_pol_rud	Dur-A|b1|p8|5.8158913
Dur-A	Dur-A	6dpi	b1	p9	ni	7.17844				3.96211	3.21634	0.811774		5	Mar_pol_rud	Dur-A|b1|p9|7.1784434
Dur-A	Dur-A	6dpi	b2	p10	ni	6.87424				3.97508	2.89917	0.729336		5	Mar_pol_rud	Dur-A|b2|p10|6.8742447
Dur-A	Dur-A	6dpi	b2	p11	ni	6.92692				3.91911	3.0078	0.767471		5	Mar_pol_rud	Dur-A|b2|p11|6.9269152
Dur-A	Dur-A	6dpi	b2	p12	ni	7.59923				4.16512	3.43411	0.824493		5	Mar_pol_rud	Dur-A|b2|p12|7.5992336
Dur-A	Dur-A	6dpi	b2	p13	ni	7.10521				4.35151	2.7537	0.632814		5	Mar_pol_rud	Dur-A|b2|p13|7.1052065
Dur-A	Dur-A	6dpi	b2	p14	ni	5.41911				3.52971	1.8894	0.535285		5	Mar_pol_rud	Dur-A|b2|p14|5.4191074
Dur-A	Dur-A	6dpi	b2	p15	ni	6.51695				4.20038	2.31657	0.551514		5	Mar_pol_rud	Dur-A|b2|p15|6.5169458
Dur-A	Dur-A	6dpi	b2	p16	ni	8.94437				5.20692	3.73745	0.717785		5	Mar_pol_rud	Dur-A|b2|p16|8.9443722
Dur-A	Dur-A	6dpi	b2	p17	ni	6.14281				3.52011	2.6227	0.745063		5	Mar_pol_rud	Dur-A|b2|p17|6.1428065
Dur-A	Dur-A	6dpi	b2	p18	ni	7.53961				4.0845	3.45511	0.845907		5	Mar_pol_rud	Dur-A|b2|p18|7.5396123
Dur-A	Dur-A	6dpi	b1	p1	CNM	8.41387	0.317814	3.77726	8.09606	4.85535	3.55852	0.732905	0.962227	5	Mar_pol_rud	Dur-A|b1|p1|8.4138699
Dur-A	Dur-A	6dpi	b1	p2	CNM	6.8301	0	0	6.8301	4.44159	2.38851	0.537762	1	5	Mar_pol_rud	Dur-A|b1|p2|6.830102
Dur-A	Dur-A	6dpi	b1	p3	CNM	5.6629	3.08964	54.5594	2.57326	3.86952	1.79337	0.463462	0.454406	5	Mar_pol_rud	Dur-A|b1|p3|5.6628966
Dur-A	Dur-A	6dpi	b1	p4	CNM	6.44407	0.875333	13.5835	5.56873	4.11926	2.32481	0.564376	0.864165	5	Mar_pol_rud	Dur-A|b1|p4|6.444067
Dur-A	Dur-A	6dpi	b1	p5	CNM	5.21387	0.516959	9.91506	4.69691	3.38703	1.82684	0.539363	0.900849	5	Mar_pol_rud	Dur-A|b1|p5|5.213872
Dur-A	Dur-A	6dpi	b1	p6	CNM	6.7866	0.404022	5.95322	6.38258	4.49562	2.29098	0.509604	0.940468	5	Mar_pol_rud	Dur-A|b1|p6|6.7866039
Dur-A	Dur-A	6dpi	b1	p7	CNM	9.93035	0.149985	1.51037	9.78036	5.39861	4.53174	0.839426	0.984896	5	Mar_pol_rud	Dur-A|b1|p7|9.9303484
Dur-A	Dur-A	6dpi	b1	p8	CNM	5.43122	0.628749	11.5766	4.80247	3.0637	2.36752	0.772765	0.884234	5	Mar_pol_rud	Dur-A|b1|p8|5.4312181
Dur-A	Dur-A	6dpi	b1	p9	CNM	8.44124	0	0	8.44124	5.14587	3.29538	0.640393	1	5	Mar_pol_rud	Dur-A|b1|p9|8.4412441
Dur-A	Dur-A	6dpi	b2	p10	CNM	7.99322	0	0	7.99322	4.7508	3.24242	0.6825	1	5	Mar_pol_rud	Dur-A|b2|p10|7.9932232
Dur-A	Dur-A	6dpi	b2	p11	CNM	5.34845	2.74316	51.2889	2.60529	3.62846	1.71999	0.474029	0.487111	5	Mar_pol_rud	Dur-A|b2|p11|5.3484502
Dur-A	Dur-A	6dpi	b2	p12	CNM	6.40623	0.256831	4.00908	6.1494	3.83563	2.5706	0.670191	0.959909	5	Mar_pol_rud	Dur-A|b2|p12|6.4062304
Dur-A	Dur-A	6dpi	b2	p13	CNM	6.52963	1.45944	22.351	5.07019	4.36642	2.16321	0.495421	0.77649	5	Mar_pol_rud	Dur-A|b2|p13|6.5296297
Dur-A	Dur-A	6dpi	b2	p14	CNM	4.75919	2.33957	49.1591	2.41962	3.67425	1.08494	0.295282	0.508409	5	Mar_pol_rud	Dur-A|b2|p14|4.7591863
Dur-A	Dur-A	6dpi	b2	p15	CNM	5.03759	1.01457	20.14	4.02302	3.19914	1.83845	0.57467	0.7986	5	Mar_pol_rud	Dur-A|b2|p15|5.0375872
Dur-A	Dur-A	6dpi	b2	p16	CNM	7.96836	0.342537	4.29872	7.62582	4.23778	3.73057	0.880312	0.957013	5	Mar_pol_rud	Dur-A|b2|p16|7.9683566
Dur-A	Dur-A	6dpi	b2	p17	CNM	6.71595	1.27355	18.9631	5.4424	4.01055	2.7054	0.67457	0.810369	5	Mar_pol_rud	Dur-A|b2|p17|6.7159467
Dur-A	Dur-A	6dpi	b2	p18	CNM	8.24755	1.57331	19.076	6.67424	4.78176	3.46579	0.724793	0.80924	5	Mar_pol_rud	Dur-A|b2|p18|8.2475462
CA	CA	6dpi	b1	p1	ni	4.08085				2.07041	2.01043	0.97103		5	Mar_pol_rud	CA|b1|p1|4.0808482
CA	CA	6dpi	b1	p2	ni	3.32075				1.71319	1.60756	0.938344		5	Mar_pol_rud	CA|b1|p2|3.3207459
CA	CA	6dpi	b1	p3	ni	3.40789				1.54557	1.86231	1.20493		5	Mar_pol_rud	CA|b1|p3|3.4078851
CA	CA	6dpi	b1	p4	ni	5.56049				3.72219	1.83831	0.493878		5	Mar_pol_rud	CA|b1|p4|5.5604935
CA	CA	6dpi	b1	p5	ni	3.10899				2.00778	1.10121	0.548469		5	Mar_pol_rud	CA|b1|p5|3.1089892
CA	CA	6dpi	b1	p6	ni	4.31546				2.98924	1.32622	0.443664		5	Mar_pol_rud	CA|b1|p6|4.3154645
CA	CA	6dpi	b1	p7	ni	5.04382				2.82371	2.22011	0.78624		5	Mar_pol_rud	CA|b1|p7|5.0438218
CA	CA	6dpi	b1	p8	ni	4.15638				2.54273	1.61365	0.634614		5	Mar_pol_rud	CA|b1|p8|4.1563783
CA	CA	6dpi	b1	p9	ni	4.20346				3.68292	0.520541	0.141339		5	Mar_pol_rud	CA|b1|p9|4.2034593
CA	CA	6dpi	b2	p10	ni	7.54449				4.61207	2.93242	0.635814		5	Mar_pol_rud	CA|b2|p10|7.5444851
CA	CA	6dpi	b2	p12	ni	5.55992				3.77285	1.78707	0.473665		5	Mar_pol_rud	CA|b2|p12|5.5599203
CA	CA	6dpi	b2	p13	ni	3.28929				1.9736	1.31569	0.666643		5	Mar_pol_rud	CA|b2|p13|3.2892869
CA	CA	6dpi	b2	p14	ni	4.67463				3.56109	1.11353	0.312694		5	Mar_pol_rud	CA|b2|p14|4.6746268
CA	CA	6dpi	b2	p15	ni	4.98012				3.27187	1.70824	0.522099		5	Mar_pol_rud	CA|b2|p15|4.9801154
CA	CA	6dpi	b2	p16	ni	4.50372				2.51872	1.98499	0.788096		5	Mar_pol_rud	CA|b2|p16|4.5037169
CA	CA	6dpi	b2	p17	ni	5.94717				4.2428	1.70437	0.401709		5	Mar_pol_rud	CA|b2|p17|5.9471736
CA	CA	6dpi	b2	p18	ni	3.69883				2.5792	1.11962	0.434097		5	Mar_pol_rud	CA|b2|p18|3.6988266
CA	CA	6dpi	b1	p1	CNM	3.44243	1.01256	29.4142	2.42986	2.4012	1.04123	0.433628	0.705858	5	Mar_pol_rud	CA|b1|p1|3.4424253
CA	CA	6dpi	b1	p2	CNM	4.59272	0.183164	3.98814	4.40955	3.29144	1.30128	0.395354	0.960119	5	Mar_pol_rud	CA|b1|p2|4.5927191
CA	CA	6dpi	b1	p3	CNM	4.39458	1.45098	33.0175	2.9436	2.8609	1.53368	0.536082	0.669825	5	Mar_pol_rud	CA|b1|p3|4.394578
CA	CA	6dpi	b1	p4	CNM	5.13884	0.162956	3.17106	4.97589	3.78926	1.34958	0.356159	0.968289	5	Mar_pol_rud	CA|b1|p4|5.1388435
CA	CA	6dpi	b1	p5	CNM	3.62337	0.109712	3.02791	3.51366	2.68612	0.937247	0.348922	0.969721	5	Mar_pol_rud	CA|b1|p5|3.623368
CA	CA	6dpi	b1	p6	CNM	3.39018	0	0	3.39018	2.54086	0.84932	0.334264	1	5	Mar_pol_rud	CA|b1|p6|3.3901849
CA	CA	6dpi	b1	p7	CNM	5.14006	0	0	5.14006	3.20251	1.93756	0.605012	1	5	Mar_pol_rud	CA|b1|p7|5.1400619
CA	CA	6dpi	b1	p8	CNM	4.79903	0.323834	6.7479	4.4752	3.44379	1.35524	0.393533	0.932521	5	Mar_pol_rud	CA|b1|p8|4.7990294
CA	CA	6dpi	b1	p9	CNM	6.28391	0.425663	6.77386	5.85824	4.37294	1.91097	0.436999	0.932261	5	Mar_pol_rud	CA|b1|p9|6.283906
CA	CA	6dpi	b2	p10	CNM	5.94065	0.403807	6.79735	5.53685	3.50807	2.43259	0.693427	0.932027	5	Mar_pol_rud	CA|b2|p10|5.9406524
CA	CA	6dpi	b2	p12	CNM	5.16385	0.946133	18.3222	4.21772	3.71724	1.44661	0.389162	0.816778	5	Mar_pol_rud	CA|b2|p12|5.1638532
CA	CA	6dpi	b2	p15	CNM	3.52978	0.229385	6.49857	3.30039	2.76258	0.767197	0.27771	0.935014	5	Mar_pol_rud	CA|b2|p15|3.5297794
CA	CA	6dpi	b2	p16	CNM	5.37554	1.35617	25.2286	4.01936	3.88228	1.49326	0.384635	0.747714	5	Mar_pol_rud	CA|b2|p16|5.3755379
CA	CA	6dpi	b2	p17	CNM	4.26301	0.668735	15.6869	3.59427	3.10791	1.15509	0.371662	0.843131	5	Mar_pol_rud	CA|b2|p17|4.2630091
CA	CA	6dpi	b2	p18	CNM	5.12924	1.64325	32.0368	3.48599	3.48449	1.64475	0.472021	0.679632	5	Mar_pol_rud	CA|b2|p18|5.129241
RES49	LIB	6dpi	b1	p2	ni	6.85769				3.7439	3.11379	0.831697		5	Mar_pol_rud	RES49|b1|p2|6.8576913
RES49	LIB	6dpi	b1	p3	ni	7.91203				4.13416	3.77787	0.913817		5	Mar_pol_rud	RES49|b1|p3|7.9120317
RES49	LIB	6dpi	b1	p4	ni	5.70123				3.53207	2.16916	0.614133		5	Mar_pol_rud	RES49|b1|p4|5.7012348
RES49	LIB	6dpi	b1	p5	ni	5.86742				3.72613	2.14129	0.574668		5	Mar_pol_rud	RES49|b1|p5|5.8674154
RES49	LIB	6dpi	b1	p6	ni	6.83146				3.98841	2.84306	0.71283		5	Mar_pol_rud	RES49|b1|p6|6.8314633
RES49	LIB	6dpi	b1	p7	ni	7.64001				3.76827	3.87174	1.02746		5	Mar_pol_rud	RES49|b1|p7|7.6400084
RES49	LIB	6dpi	b1	p8	ni	6.11708				3.32067	2.79641	0.84212		5	Mar_pol_rud	RES49|b1|p8|6.1170802
RES49	LIB	6dpi	b1	p9	ni	7.39378				3.61936	3.77443	1.04285		5	Mar_pol_rud	RES49|b1|p9|7.3937831
RES49	LIB	6dpi	b2	p10	ni	6.65324				3.60932	3.04392	0.84335		5	Mar_pol_rud	RES49|b2|p10|6.653244
RES49	LIB	6dpi	b2	p11	ni	5.73198				3.41942	2.31255	0.6763		5	Mar_pol_rud	RES49|b2|p11|5.731977
RES49	LIB	6dpi	b2	p12	ni	7.11072				4.16233	2.9484	0.708353		5	Mar_pol_rud	RES49|b2|p12|7.1107244
RES49	LIB	6dpi	b2	p13	ni	5.41918				3.57801	1.84117	0.51458		5	Mar_pol_rud	RES49|b2|p13|5.419179
RES49	LIB	6dpi	b2	p14	ni	5.13684				3.11988	2.01696	0.646485		5	Mar_pol_rud	RES49|b2|p14|5.136837
RES49	LIB	6dpi	b2	p15	ni	6.76231				3.97637	2.78594	0.700625		5	Mar_pol_rud	RES49|b2|p15|6.7623115
RES49	LIB	6dpi	b2	p16	ni	6.30712				3.21096	3.09616	0.964247		5	Mar_pol_rud	RES49|b2|p16|6.3071241
RES49	LIB	6dpi	b2	p17	ni	5.03945				2.78329	2.25616	0.810608		5	Mar_pol_rud	RES49|b2|p17|5.0394502
RES49	LIB	6dpi	b2	p18	ni	7.05211				3.81742	3.23468	0.847347		5	Mar_pol_rud	RES49|b2|p18|7.0521059
RES49	LIB	6dpi	b1	p1	CNM	6.9722	0.249307	3.57572	6.7229	3.93007	3.04213	0.774064	0.964243	5	Mar_pol_rud	RES49|b1|p1|6.9722047
RES49	LIB	6dpi	b1	p2	CNM	5.91055	0.185959	3.14622	5.7246	3.63147	2.27909	0.627595	0.968538	5	Mar_pol_rud	RES49|b1|p2|5.9105549
RES49	LIB	6dpi	b1	p3	CNM	4.52543	3.04149	67.2088	1.48394	3.25883	1.2666	0.388666	0.327912	5	Mar_pol_rud	RES49|b1|p3|4.5254297
RES49	LIB	6dpi	b1	p4	CNM	5.57956	0.452249	8.10547	5.12731	3.27567	2.30388	0.703332	0.918945	5	Mar_pol_rud	RES49|b1|p4|5.5795555
RES49	LIB	6dpi	b1	p5	CNM	5.71528	0.230532	4.0336	5.48475	3.68614	2.02914	0.550477	0.959664	5	Mar_pol_rud	RES49|b1|p5|5.7152801
RES49	LIB	6dpi	b1	p6	CNM	6.40179	0.184096	2.87569	6.21769	3.36088	3.04091	0.904797	0.971243	5	Mar_pol_rud	RES49|b1|p6|6.4017873
RES49	LIB	6dpi	b1	p7	CNM	7.32907	0.19635	2.67905	7.13272	3.89238	3.43669	0.882928	0.973209	5	Mar_pol_rud	RES49|b1|p7|7.3290739
RES49	LIB	6dpi	b1	p8	CNM	5.32781	2.48117	46.5702	2.84664	3.79901	1.5288	0.402422	0.534298	5	Mar_pol_rud	RES49|b1|p8|5.3278122
RES49	LIB	6dpi	b1	p9	CNM	7.39952	0.719614	9.72515	6.6799	3.39069	4.00883	1.18231	0.902748	5	Mar_pol_rud	RES49|b1|p9|7.3995161
RES49	LIB	6dpi	b2	p10	CNM	4.76076	1.83659	38.5776	2.92418	3.10913	1.65163	0.531219	0.614224	5	Mar_pol_rud	RES49|b2|p10|4.7607627
RES49	LIB	6dpi	b2	p11	CNM	6.18	0.477689	7.72959	5.70231	3.34296	2.83704	0.84866	0.922704	5	Mar_pol_rud	RES49|b2|p11|6.1799984
RES49	LIB	6dpi	b2	p12	CNM	6.47237	3.16947	48.9692	3.3029	4.42754	2.04483	0.461843	0.510308	5	Mar_pol_rud	RES49|b2|p12|6.472373
RES49	LIB	6dpi	b2	p13	CNM	6.5704	0.186962	2.84552	6.38344	3.72556	2.84485	0.763604	0.971545	5	Mar_pol_rud	RES49|b2|p13|6.5704045
RES49	LIB	6dpi	b2	p14	CNM	5.4386	0.673608	12.3857	4.76499	3.43605	2.00255	0.582807	0.876143	5	Mar_pol_rud	RES49|b2|p14|5.4385991
RES49	LIB	6dpi	b2	p15	CNM	4.89491	1.05413	21.5351	3.84079	2.99268	1.90223	0.635626	0.784649	5	Mar_pol_rud	RES49|b2|p15|4.8949113
RES49	LIB	6dpi	b2	p16	CNM	6.65203	0.727497	10.9365	5.92453	3.44128	3.21075	0.93301	0.890635	5	Mar_pol_rud	RES49|b2|p16|6.6520257
RES49	LIB	6dpi	b2	p17	CNM	6.18466	0.515167	8.32976	5.66949	3.2718	2.91285	0.890291	0.916702	5	Mar_pol_rud	RES49|b2|p17|6.1846561
RES49	LIB	6dpi	b2	p18	CNM	7.2663	0	0	7.2663	3.65375	3.61255	0.988723	1	5	Mar_pol_rud	RES49|b2|p18|7.2662992
RES52	CHR	6dpi	b1	p1	ni	6.74253				4.12277	2.61976	0.635438		5	Mar_pol_mon	RES52|b1|p1|6.7425327
RES52	CHR	6dpi	b1	p2	ni	6.27051				4.28601	1.98449	0.463016		5	Mar_pol_mon	RES52|b1|p2|6.2705054
RES52	CHR	6dpi	b1	p3	ni	7.65835				4.73325	2.92511	0.617992		5	Mar_pol_mon	RES52|b1|p3|7.6583538
RES52	CHR	6dpi	b1	p4	ni	6.62838				4.1204	2.50797	0.608672		5	Mar_pol_mon	RES52|b1|p4|6.6283779
RES52	CHR	6dpi	b1	p5	ni	5.99354				4.59458	1.39896	0.304479		5	Mar_pol_mon	RES52|b1|p5|5.9935379
RES52	CHR	6dpi	b1	p6	ni	7.01463				4.95339	2.06124	0.416128		5	Mar_pol_mon	RES52|b1|p6|7.0146279
RES52	CHR	6dpi	b1	p7	ni	7.82719				5.04597	2.78121	0.551175		5	Mar_pol_mon	RES52|b1|p7|7.8271856
RES52	CHR	6dpi	b1	p8	ni	6.48871				4.45914	2.02957	0.455147		5	Mar_pol_mon	RES52|b1|p8|6.4887114
RES52	CHR	6dpi	b1	p9	ni	7.89254				5.27407	2.61847	0.496481		5	Mar_pol_mon	RES52|b1|p9|7.89254
RES52	CHR	6dpi	b2	p10	ni	6.59427				4.21313	2.38113	0.565169		5	Mar_pol_mon	RES52|b2|p10|6.5942674
RES52	CHR	6dpi	b2	p11	ni	6.51523				4.58584	1.92939	0.420727		5	Mar_pol_mon	RES52|b2|p11|6.5152259
RES52	CHR	6dpi	b2	p12	ni	6.93645				4.37315	2.56329	0.586144		5	Mar_pol_mon	RES52|b2|p12|6.9364462
RES52	CHR	6dpi	b2	p13	ni	6.33822				4.09274	2.24548	0.548649		5	Mar_pol_mon	RES52|b2|p13|6.3382244
RES52	CHR	6dpi	b2	p14	ni	4.47398				3.09466	1.37932	0.44571		5	Mar_pol_mon	RES52|b2|p14|4.4739776
RES52	CHR	6dpi	b2	p15	ni	7.30378				4.93561	2.36816	0.479811		5	Mar_pol_mon	RES52|b2|p15|7.3037777
RES52	CHR	6dpi	b2	p16	ni	8.59997				4.83486	3.76511	0.778743		5	Mar_pol_mon	RES52|b2|p16|8.5999718
RES52	CHR	6dpi	b2	p17	ni	5.75319				3.40387	2.34932	0.690189		5	Mar_pol_mon	RES52|b2|p17|5.7531886
RES52	CHR	6dpi	b1	p1	CNM	6.08304	0.467083	7.67844	5.61596	3.2698	2.81325	0.860374	0.923216	5	Mar_pol_mon	RES52|b1|p1|6.0830417
RES52	CHR	6dpi	b1	p2	CNM	5.784	0.741901	12.8268	5.0421	4.29963	1.48438	0.345233	0.871732	5	Mar_pol_mon	RES52|b1|p2|5.7840028
RES52	CHR	6dpi	b1	p3	CNM	6.85404	0.922843	13.4642	5.93119	4.23098	2.62306	0.619965	0.865358	5	Mar_pol_mon	RES52|b1|p3|6.8540368
RES52	CHR	6dpi	b1	p4	CNM	4.26014	0.663289	15.5696	3.59685	2.8245	1.43565	0.508284	0.844304	5	Mar_pol_mon	RES52|b1|p4|4.2601428
RES52	CHR	6dpi	b1	p5	CNM	4.94995	0.233111	4.70937	4.71683	3.98927	0.96068	0.240816	0.952906	5	Mar_pol_mon	RES52|b1|p5|4.9499464
RES52	CHR	6dpi	b1	p6	CNM	6.15169	0.444868	7.23164	5.70682	3.74096	2.41073	0.644414	0.927684	5	Mar_pol_mon	RES52|b1|p6|6.1516924
RES52	CHR	6dpi	b1	p7	CNM	7.6031	0.394276	5.18572	7.20883	4.51662	3.08649	0.683363	0.948143	5	Mar_pol_mon	RES52|b1|p7|7.6031036
RES52	CHR	6dpi	b1	p8	CNM	8.10688	0.381449	4.70525	7.72543	5.03873	3.06814	0.608911	0.952948	5	Mar_pol_mon	RES52|b1|p8|8.1068764
RES52	CHR	6dpi	b1	p9	CNM	7.55022	0.418999	5.54949	7.13122	4.64037	2.90984	0.627071	0.944505	5	Mar_pol_mon	RES52|b1|p9|7.5502181
RES52	CHR	6dpi	b2	p10	CNM	5.9385	1.22848	20.6866	4.71003	3.87812	2.06038	0.531283	0.793134	5	Mar_pol_mon	RES52|b2|p10|5.9385023
RES52	CHR	6dpi	b2	p11	CNM	7.67211	0.754155	9.82982	6.91796	5.28489	2.38723	0.451708	0.901702	5	Mar_pol_mon	RES52|b2|p11|7.6721125
RES52	CHR	6dpi	b2	p12	CNM	7.90135	0.378224	4.78682	7.52313	4.71211	3.18925	0.67682	0.952132	5	Mar_pol_mon	RES52|b2|p12|7.9013543
RES52	CHR	6dpi	b2	p13	CNM	7.16913	0.749425	10.4535	6.4197	4.68839	2.48074	0.529125	0.895465	5	Mar_pol_mon	RES52|b2|p13|7.1691275
RES52	CHR	6dpi	b2	p14	CNM	5.53083	0.682351	12.3372	4.84848	4.01678	1.51404	0.376929	0.876628	5	Mar_pol_mon	RES52|b2|p14|5.5308261
RES52	CHR	6dpi	b2	p15	CNM	6.75823	0.464431	6.87209	6.29379	4.38225	2.37597	0.542181	0.931279	5	Mar_pol_mon	RES52|b2|p15|6.7582264
RES52	CHR	6dpi	b2	p16	CNM	7.61607	1.01822	13.3694	6.59785	4.28945	3.32662	0.775535	0.866306	5	Mar_pol_mon	RES52|b2|p16|7.6160741
RES52	CHR	6dpi	b2	p17	CNM	7.90401	0.342107	4.32827	7.5619	4.51038	3.39362	0.752403	0.956717	5	Mar_pol_mon	RES52|b2|p17|7.9040055
RES52	CHR	6dpi	b2	p18	CNM	8.42419	0.238701	2.83352	8.18549	4.62217	3.80202	0.822561	0.971665	5	Mar_pol_mon	RES52|b2|p18|8.4241886
LouisXIII	LouisXIII	6dpi	b1	p1	ni	4.93081				2.58078	2.35003	0.91059		5	Mar_pol_rud	LouisXIII|b1|p1|4.9308133
LouisXIII	LouisXIII	6dpi	b1	p2	ni	5.60464				2.90662	2.69802	0.928232		5	Mar_pol_rud	LouisXIII|b1|p2|5.6046367
LouisXIII	LouisXIII	6dpi	b1	p3	ni	4.44202				2.04684	2.39518	1.17019		5	Mar_pol_rud	LouisXIII|b1|p3|4.4420171
LouisXIII	LouisXIII	6dpi	b1	p4	ni	3.87912				1.55281	2.32631	1.49813		5	Mar_pol_rud	LouisXIII|b1|p4|3.8791242
LouisXIII	LouisXIII	6dpi	b1	p5	ni	2.75413				1.32178	1.43235	1.08365		5	Mar_pol_rud	LouisXIII|b1|p5|2.7541265
LouisXIII	LouisXIII	6dpi	b1	p6	ni	3.15829				1.24403	1.91427	1.53877		5	Mar_pol_rud	LouisXIII|b1|p6|3.1582916
LouisXIII	LouisXIII	6dpi	b1	p7	ni	3.9333				1.73425	2.19904	1.26801		5	Mar_pol_rud	LouisXIII|b1|p7|3.9332995
LouisXIII	LouisXIII	6dpi	b1	p8	ni	3.53996				1.46675	2.07321	1.41347		5	Mar_pol_rud	LouisXIII|b1|p8|3.5399551
LouisXIII	LouisXIII	6dpi	b1	p9	ni	4.17737				1.9129	2.26447	1.18379		5	Mar_pol_rud	LouisXIII|b1|p9|4.1773748
LouisXIII	LouisXIII	6dpi	b2	p10	ni	4.50178				2.30009	2.2017	0.957223		5	Mar_pol_rud	LouisXIII|b2|p10|4.5017819
LouisXIII	LouisXIII	6dpi	b2	p11	ni	3.04378				1.31518	1.72859	1.31434		5	Mar_pol_rud	LouisXIII|b2|p11|3.0437782
LouisXIII	LouisXIII	6dpi	b2	p12	ni	3.59499				1.71663	1.87836	1.09422		5	Mar_pol_rud	LouisXIII|b2|p12|3.5949905
LouisXIII	LouisXIII	6dpi	b2	p13	ni	4.16197				2.3309	1.83107	0.785563		5	Mar_pol_rud	LouisXIII|b2|p13|4.1619682
LouisXIII	LouisXIII	6dpi	b2	p14	ni	3.53193				1.87793	1.654	0.880753		5	Mar_pol_rud	LouisXIII|b2|p14|3.5319293
LouisXIII	LouisXIII	6dpi	b2	p15	ni	4.74973				2.68619	2.06353	0.768201		5	Mar_pol_rud	LouisXIII|b2|p15|4.7497272
LouisXIII	LouisXIII	6dpi	b2	p16	ni	4.68072				2.13871	2.54201	1.18857		5	Mar_pol_rud	LouisXIII|b2|p16|4.6807179
LouisXIII	LouisXIII	6dpi	b2	p17	ni	3.36861				1.48538	1.88324	1.26785		5	Mar_pol_rud	LouisXIII|b2|p17|3.3686149
LouisXIII	LouisXIII	6dpi	b2	p18	ni	3.83297				1.75805	2.07493	1.18025		5	Mar_pol_rud	LouisXIII|b2|p18|3.8329749
LouisXIII	LouisXIII	6dpi	b1	p2	CNM	4.53095	1.14664	25.3068	3.38431	2.97076	1.56019	0.525183	0.746932	5	Mar_pol_rud	LouisXIII|b1|p2|4.5309477
LouisXIII	LouisXIII	6dpi	b1	p3	CNM	5.14422	1.76256	34.2629	3.38166	3.1886	1.95561	0.613314	0.657371	5	Mar_pol_rud	LouisXIII|b1|p3|5.144218
LouisXIII	LouisXIII	6dpi	b1	p4	CNM	4.63271	1.87958	40.572	2.75312	2.98115	1.65156	0.554001	0.59428	5	Mar_pol_rud	LouisXIII|b1|p4|4.6327057
LouisXIII	LouisXIII	6dpi	b1	p5	CNM	3.71889	1.11941	30.1006	2.59948	2.51342	1.20547	0.479614	0.698994	5	Mar_pol_rud	LouisXIII|b1|p5|3.7188914
LouisXIII	LouisXIII	6dpi	b1	p6	CNM	3.53372	1.33976	37.9137	2.19396	2.21818	1.31554	0.593074	0.620863	5	Mar_pol_rud	LouisXIII|b1|p6|3.5337207
LouisXIII	LouisXIII	6dpi	b1	p7	CNM	2.98244	1.18648	39.7823	1.79595	1.88904	1.0934	0.57881	0.602177	5	Mar_pol_rud	LouisXIII|b1|p7|2.9824369
LouisXIII	LouisXIII	6dpi	b1	p8	CNM	3.63175	1.19429	32.8848	2.43746	2.50009	1.13166	0.452649	0.671152	5	Mar_pol_rud	LouisXIII|b1|p8|3.6317523
LouisXIII	LouisXIII	6dpi	b1	p9	CNM	3.01354	1.29741	43.0528	1.71612	1.9104	1.10314	0.577441	0.569472	5	Mar_pol_rud	LouisXIII|b1|p9|3.0135374
LouisXIII	LouisXIII	6dpi	b2	p10	CNM	2.9183	1.46739	50.2824	1.45091	2.09972	0.818577	0.38985	0.497176	5	Mar_pol_rud	LouisXIII|b2|p10|2.9183006
LouisXIII	LouisXIII	6dpi	b2	p11	CNM	3.77027	0.824095	21.8577	2.94618	2.26354	1.50673	0.665654	0.781423	5	Mar_pol_rud	LouisXIII|b2|p11|3.770272
LouisXIII	LouisXIII	6dpi	b2	p12	CNM	3.97321	1.51447	38.1171	2.45874	2.55599	1.41723	0.554475	0.618829	5	Mar_pol_rud	LouisXIII|b2|p12|3.9732144
LouisXIII	LouisXIII	6dpi	b2	p13	CNM	3.90593	1.11697	28.5969	2.78895	2.36229	1.54364	0.653451	0.714031	5	Mar_pol_rud	LouisXIII|b2|p13|3.9059253
LouisXIII	LouisXIII	6dpi	b2	p14	CNM	3.6076	1.77926	49.3197	1.82834	2.63051	0.97709	0.371445	0.506803	5	Mar_pol_rud	LouisXIII|b2|p14|3.6076026
LouisXIII	LouisXIII	6dpi	b2	p15	CNM	5.33225	0	0	5.33225	2.78501	2.54724	0.914625	1	5	Mar_pol_rud	LouisXIII|b2|p15|5.3322549
LouisXIII	LouisXIII	6dpi	b2	p16	CNM	3.46736	1.61229	46.499	1.85507	2.41345	1.05391	0.436682	0.53501	5	Mar_pol_rud	LouisXIII|b2|p16|3.4673631
LouisXIII	LouisXIII	6dpi	b2	p17	CNM	2.8417	1.12027	39.4225	1.72143	1.75332	1.08838	0.620754	0.605775	5	Mar_pol_rud	LouisXIII|b2|p17|2.8416955
LouisXIII	LouisXIII	6dpi	b2	p18	CNM	5.14207	1.77589	34.5365	3.36618	3.24328	1.89879	0.585453	0.654635	5	Mar_pol_rud	LouisXIII|b2|p18|5.1420684
Luc-A	Luc-A	6dpi	b1	p1	ni	5.75118				3.09222	2.65896	0.859887		5	Mar_pol_rud	Luc-A|b1|p1|5.7511821
Luc-A	Luc-A	6dpi	b1	p2	ni	4.31074				2.40901	1.90173	0.789422		5	Mar_pol_rud	Luc-A|b1|p2|4.3107352
Luc-A	Luc-A	6dpi	b1	p3	ni	4.61393				2.56186	2.05207	0.801007		5	Mar_pol_rud	Luc-A|b1|p3|4.6139307
Luc-A	Luc-A	6dpi	b1	p4	ni	4.74557				2.54602	2.19955	0.863914		5	Mar_pol_rud	Luc-A|b1|p4|4.7455707
Luc-A	Luc-A	6dpi	b1	p5	ni	3.74017				2.26469	1.47549	0.65152		5	Mar_pol_rud	Luc-A|b1|p5|3.7401745
Luc-A	Luc-A	6dpi	b1	p6	ni	4.4982				2.62105	1.87715	0.71618		5	Mar_pol_rud	Luc-A|b1|p6|4.498199
Luc-A	Luc-A	6dpi	b1	p7	ni	6.55364				3.18323	3.37041	1.0588		5	Mar_pol_rud	Luc-A|b1|p7|6.5536361
Luc-A	Luc-A	6dpi	b1	p8	ni	5.53978				3.22608	2.3137	0.717186		5	Mar_pol_rud	Luc-A|b1|p8|5.539784
Luc-A	Luc-A	6dpi	b1	p9	ni	4.84625				2.68935	2.15691	0.80202		5	Mar_pol_rud	Luc-A|b1|p9|4.8462539
Luc-A	Luc-A	6dpi	b2	p10	ni	5.49141				3.23619	2.25523	0.696878		5	Mar_pol_rud	Luc-A|b2|p10|5.4914131
Luc-A	Luc-A	6dpi	b2	p11	ni	5.01587				2.78279	2.23308	0.802462		5	Mar_pol_rud	Luc-A|b2|p11|5.0158739
Luc-A	Luc-A	6dpi	b2	p12	ni	5.70396				3.15521	2.54875	0.80779		5	Mar_pol_rud	Luc-A|b2|p12|5.703958
Luc-A	Luc-A	6dpi	b2	p13	ni	5.13153				3.1355	1.99603	0.63659		5	Mar_pol_rud	Luc-A|b2|p13|5.1315341
Luc-A	Luc-A	6dpi	b2	p14	ni	3.99149				2.42571	1.56578	0.645495		5	Mar_pol_rud	Luc-A|b2|p14|3.9914877
Luc-A	Luc-A	6dpi	b2	p15	ni	4.97761				2.59726	2.38035	0.916483		5	Mar_pol_rud	Luc-A|b2|p15|4.9776073
Luc-A	Luc-A	6dpi	b2	p16	ni	4.90652				2.67659	2.22993	0.833124		5	Mar_pol_rud	Luc-A|b2|p16|4.9065204
Luc-A	Luc-A	6dpi	b2	p17	ni	4.78964				2.6126	2.17704	0.833288		5	Mar_pol_rud	Luc-A|b2|p17|4.7896419
Luc-A	Luc-A	6dpi	b2	p18	ni	4.40289				2.31356	2.08933	0.903082		5	Mar_pol_rud	Luc-A|b2|p18|4.4028907
Luc-A	Luc-A	6dpi	b1	p1	CNM	5.65014	0.927501	16.4155	4.72264	3.43411	2.21603	0.645299	0.835845	5	Mar_pol_rud	Luc-A|b1|p1|5.6501408
Luc-A	Luc-A	6dpi	b1	p2	CNM	5.24526	0.373064	7.11241	4.87219	3.27768	1.96758	0.600297	0.928876	5	Mar_pol_rud	Luc-A|b1|p2|5.2452593
Luc-A	Luc-A	6dpi	b1	p3	CNM	5.43752	0	0	5.43752	2.6356	2.80192	1.06311	1	5	Mar_pol_rud	Luc-A|b1|p3|5.4375243
Luc-A	Luc-A	6dpi	b1	p4	CNM	5.15468	0.77293	14.9947	4.38175	3.11143	2.04325	0.656694	0.850053	5	Mar_pol_rud	Luc-A|b1|p4|5.1546803
Luc-A	Luc-A	6dpi	b1	p5	CNM	3.97243	0.301261	7.58379	3.67117	2.33764	1.63479	0.699335	0.924162	5	Mar_pol_rud	Luc-A|b1|p5|3.9724262
Luc-A	Luc-A	6dpi	b1	p6	CNM	3.9146	1.67134	42.695	2.24326	2.49586	1.41873	0.568434	0.57305	5	Mar_pol_rud	Luc-A|b1|p6|3.9145961
Luc-A	Luc-A	6dpi	b1	p7	CNM	4.47434	1.05635	23.609	3.41799	2.5069	1.96744	0.78481	0.76391	5	Mar_pol_rud	Luc-A|b1|p7|4.4743361
Luc-A	Luc-A	6dpi	b1	p8	CNM	5.4702	1.02016	18.6494	4.45004	3.14876	2.32144	0.737255	0.813506	5	Mar_pol_rud	Luc-A|b1|p8|5.4702015
Luc-A	Luc-A	6dpi	b1	p9	CNM	5.18198	1.18992	22.9627	3.99206	3.12741	2.05458	0.656959	0.770373	5	Mar_pol_rud	Luc-A|b1|p9|5.181983
Luc-A	Luc-A	6dpi	b2	p10	CNM	4.54342	1.55324	34.1866	2.99018	3.23182	1.3116	0.40584	0.658134	5	Mar_pol_rud	Luc-A|b2|p10|4.5434165
Luc-A	Luc-A	6dpi	b2	p11	CNM	5.20556	0	0	5.20556	3.04894	2.15662	0.707335	1	5	Mar_pol_rud	Luc-A|b2|p11|5.2055593
Luc-A	Luc-A	6dpi	b2	p12	CNM	6.28068	1.69964	27.0614	4.58104	3.37815	2.90254	0.85921	0.729386	5	Mar_pol_rud	Luc-A|b2|p12|6.2806811
Luc-A	Luc-A	6dpi	b2	p13	CNM	5.0593	1.35933	26.8679	3.69997	3.28599	1.77331	0.539658	0.731321	5	Mar_pol_rud	Luc-A|b2|p13|5.0593004
Luc-A	Luc-A	6dpi	b2	p14	CNM	4.21392	0.362244	8.59635	3.85168	2.71242	1.5015	0.553565	0.914036	5	Mar_pol_rud	Luc-A|b2|p14|4.213922
Luc-A	Luc-A	6dpi	b2	p15	CNM	5.1172	1.4302	27.9489	3.687	2.89809	2.21911	0.765714	0.720511	5	Mar_pol_rud	Luc-A|b2|p15|5.1172018
Luc-A	Luc-A	6dpi	b2	p16	CNM	4.95324	1.23657	24.9649	3.71667	3.20007	1.75317	0.547855	0.750351	5	Mar_pol_rud	Luc-A|b2|p16|4.9532428
Luc-A	Luc-A	6dpi	b2	p17	CNM	4.21163	1.58463	37.6251	2.627	2.71643	1.4952	0.550426	0.623749	5	Mar_pol_rud	Luc-A|b2|p17|4.2116289
Luc-A	Luc-A	6dpi	b2	p18	CNM	5.25916	1.25449	23.8534	4.00467	2.98079	2.27837	0.764352	0.761466	5	Mar_pol_rud	Luc-A|b2|p18|5.2591615
Ale-A	Aleu-A	6dpi	b1	p1	ni	8.96415				5.40478	3.55937	0.658561		8	Mar_pol_rud	Ale-A|b1|p1|8.9641504
Ale-A	Aleu-A	6dpi	b1	p2	ni	6.0786				4.06745	2.01115	0.49445		8	Mar_pol_rud	Ale-A|b1|p2|6.078599
Ale-A	Aleu-A	6dpi	b1	p3	ni	8.80213				5.46175	3.34038	0.611596		8	Mar_pol_rud	Ale-A|b1|p3|8.8021259
Ale-A	Aleu-A	6dpi	b1	p4	ni	7.04465				4.68022	2.36444	0.505198		8	Mar_pol_rud	Ale-A|b1|p4|7.0446534
Ale-A	Aleu-A	6dpi	b1	p5	ni	4.54284				3.41355	1.1293	0.330828		8	Mar_pol_rud	Ale-A|b1|p5|4.5428433
Ale-A	Aleu-A	6dpi	b1	p6	ni	5.80335				4.15251	1.65084	0.397553		8	Mar_pol_rud	Ale-A|b1|p6|5.8033509
Ale-A	Aleu-A	6dpi	b1	p7	ni	4.90401				3.17492	1.7291	0.544611		8	Mar_pol_rud	Ale-A|b1|p7|4.9040122
Ale-A	Aleu-A	6dpi	b1	p8	ni	6.74103				4.62317	2.11785	0.458095		8	Mar_pol_rud	Ale-A|b1|p8|6.7410278
Ale-A	Aleu-A	6dpi	b1	p9	ni	8.88497				5.18356	3.70141	0.714067		8	Mar_pol_rud	Ale-A|b1|p9|8.8849659
Ale-A	Aleu-A	6dpi	b2	p10	ni	6.67496				4.30601	2.36895	0.550151		8	Mar_pol_rud	Ale-A|b2|p10|6.6749573
Ale-A	Aleu-A	6dpi	b2	p11	ni	5.91084				4.04244	1.8684	0.462197		8	Mar_pol_rud	Ale-A|b2|p11|5.9108415
Ale-A	Aleu-A	6dpi	b2	p12	ni	9.57885				5.65681	3.92205	0.693333		8	Mar_pol_rud	Ale-A|b2|p12|9.5788536
Ale-A	Aleu-A	6dpi	b2	p13	ni	7.27282				5.10208	2.17074	0.425461		8	Mar_pol_rud	Ale-A|b2|p13|7.2728205
Ale-A	Aleu-A	6dpi	b2	p14	ni	4.86596				3.55357	1.31239	0.369316		8	Mar_pol_rud	Ale-A|b2|p14|4.8659606
Ale-A	Aleu-A	6dpi	b2	p15	ni	6.73451				4.58161	2.1529	0.469899		8	Mar_pol_rud	Ale-A|b2|p15|6.7345071
Ale-A	Aleu-A	6dpi	b2	p16	ni	8.04489				5.06983	2.97506	0.586815		8	Mar_pol_rud	Ale-A|b2|p16|8.0448904
Ale-A	Aleu-A	6dpi	b2	p17	ni	8.35625				5.64835	2.70791	0.479415		8	Mar_pol_rud	Ale-A|b2|p17|8.3562546
Ale-A	Aleu-A	6dpi	b2	p18	ni	7.96563				5.32953	2.6361	0.494622		8	Mar_pol_rud	Ale-A|b2|p18|7.9656339
Ale-A	Aleu-A	6dpi	b1	p1	CNM	7.10248	3.05926	43.0731	4.04323	5.04662	2.05587	0.407375	0.569269	8	Mar_pol_rud	Ale-A|b1|p1|7.1024833
Ale-A	Aleu-A	6dpi	b1	p2	CNM	6.37914	0.389116	6.09982	5.99003	4.05183	2.32732	0.574387	0.939002	8	Mar_pol_rud	Ale-A|b1|p2|6.3791428
Ale-A	Aleu-A	6dpi	b1	p3	CNM	7.27318	2.672	36.7378	4.60117	5.13583	2.13734	0.416163	0.632622	8	Mar_pol_rud	Ale-A|b1|p3|7.2731786
Ale-A	Aleu-A	6dpi	b1	p4	CNM	6.01188	1.63981	27.2761	4.37208	4.42188	1.59	0.359576	0.727239	8	Mar_pol_rud	Ale-A|b1|p4|6.0118828
Ale-A	Aleu-A	6dpi	b1	p5	CNM	6.60029	0.666801	10.1026	5.93349	4.69068	1.90961	0.407107	0.898974	8	Mar_pol_rud	Ale-A|b1|p5|6.600287
Ale-A	Aleu-A	6dpi	b1	p6	CNM	5.54559	1.63286	29.4442	3.91273	3.89847	1.64712	0.422503	0.705558	8	Mar_pol_rud	Ale-A|b1|p6|5.545588
Ale-A	Aleu-A	6dpi	b1	p7	CNM	7.47318	1.23421	16.5152	6.23898	4.48122	2.99197	0.667669	0.834848	8	Mar_pol_rud	Ale-A|b1|p7|7.4731832
Ale-A	Aleu-A	6dpi	b1	p8	CNM	5.08281	0.85018	16.7266	4.23263	3.3186	1.76421	0.531613	0.832734	8	Mar_pol_rud	Ale-A|b1|p8|5.0828052
Ale-A	Aleu-A	6dpi	b1	p9	CNM	5.96022	2.1056	35.3276	3.85462	4.39142	1.56879	0.35724	0.646724	8	Mar_pol_rud	Ale-A|b1|p9|5.9602156
Ale-A	Aleu-A	6dpi	b2	p10	CNM	7.74363	1.99209	25.7255	5.75154	4.94378	2.79985	0.566337	0.742745	8	Mar_pol_rud	Ale-A|b2|p10|7.7436295
Ale-A	Aleu-A	6dpi	b2	p11	CNM	7.73009	0.477975	6.18331	7.25211	5.07141	2.65867	0.524248	0.938167	8	Mar_pol_rud	Ale-A|b2|p11|7.7300858
Ale-A	Aleu-A	6dpi	b2	p12	CNM	7.263	2.52897	34.8199	4.73403	5.11118	2.15182	0.421002	0.651801	8	Mar_pol_rud	Ale-A|b2|p12|7.2630029
Ale-A	Aleu-A	6dpi	b2	p13	CNM	6.4364	1.85142	28.7648	4.58498	4.33582	2.10058	0.484472	0.712352	8	Mar_pol_rud	Ale-A|b2|p13|6.4363995
Ale-A	Aleu-A	6dpi	b2	p14	CNM	5.33433	1.42053	26.6299	3.91381	4.44316	0.891169	0.200571	0.733701	8	Mar_pol_rud	Ale-A|b2|p14|5.3343334
Ale-A	Aleu-A	6dpi	b2	p15	CNM	6.114	3.03446	49.6314	3.07954	4.81702	1.29698	0.26925	0.503686	8	Mar_pol_rud	Ale-A|b2|p15|6.1139989
Ale-A	Aleu-A	6dpi	b2	p16	CNM	8.20598	0	0	8.20598	4.6542	3.55178	0.763134	1	8	Mar_pol_rud	Ale-A|b2|p16|8.2059832
Ale-A	Aleu-A	6dpi	b2	p17	CNM	6.53751	2.86405	43.8095	3.67346	4.81917	1.71835	0.356565	0.561905	8	Mar_pol_rud	Ale-A|b2|p17|6.5375123
Ale-A	Aleu-A	6dpi	b2	p18	CNM	7.80863	1.1748	15.0449	6.63382	4.9526	2.85603	0.576673	0.849551	8	Mar_pol_rud	Ale-A|b2|p18|7.8086257
Ber-A	Ber-A	6dpi	b1	p1	ni	5.64383				3.06821	2.57562	0.839452		6	Mar_pol_rud	Ber-A|b1|p1|5.6438346
Ber-A	Ber-A	6dpi	b1	p2	ni	9.13793				3.33307	5.80486	1.74159		6	Mar_pol_rud	Ber-A|b1|p2|9.1379271
Ber-A	Ber-A	6dpi	b1	p3	ni	4.16046				1.95497	2.20549	1.12815		6	Mar_pol_rud	Ber-A|b1|p3|4.1604633
Ber-A	Ber-A	6dpi	b1	p4	ni	4.36419				1.86052	2.50367	1.34568		6	Mar_pol_rud	Ber-A|b1|p4|4.3641939
Ber-A	Ber-A	6dpi	b1	p5	ni	3.07366				2.44262	0.631042	0.258347		6	Mar_pol_rud	Ber-A|b1|p5|3.0736606
Ber-A	Ber-A	6dpi	b1	p6	ni	6.60831				3.34669	3.26163	0.974584		6	Mar_pol_rud	Ber-A|b1|p6|6.6083131
Ber-A	Ber-A	6dpi	b2	p10	ni	5.80457				2.79977	3.0048	1.07323		6	Mar_pol_rud	Ber-A|b2|p10|5.8045692
Ber-A	Ber-A	6dpi	b2	p11	ni	5.60535				2.96201	2.64334	0.892413		6	Mar_pol_rud	Ber-A|b2|p11|5.6053529
Ber-A	Ber-A	6dpi	b2	p12	ni	6.53307				3.55386	2.97921	0.838304		6	Mar_pol_rud	Ber-A|b2|p12|6.5330696
Ber-A	Ber-A	6dpi	b2	p13	ni	6.3001				3.29832	3.00179	0.910096		6	Mar_pol_rud	Ber-A|b2|p13|6.3001013
Ber-A	Ber-A	6dpi	b2	p14	ni	3.54454				2.031	1.51354	0.745219		6	Mar_pol_rud	Ber-A|b2|p14|3.5445414
Ber-A	Ber-A	6dpi	b2	p15	ni	4.84066				2.5954	2.24527	0.865095		6	Mar_pol_rud	Ber-A|b2|p15|4.8406644
Ber-A	Ber-A	6dpi	b2	p16	ni	9.03108				3.82588	5.2052	1.36052		6	Mar_pol_rud	Ber-A|b2|p16|9.0310812
Ber-A	Ber-A	6dpi	b2	p18	ni	5.59009				2.58809	3.002	1.15993		6	Mar_pol_rud	Ber-A|b2|p18|5.5900893
Ber-A	Ber-A	6dpi	b1	p1	CNM	4.16204	0.611765	14.6987	3.55027	2.37282	1.78922	0.754047	0.853013	6	Mar_pol_rud	Ber-A|b1|p1|4.1620398
Ber-A	Ber-A	6dpi	b1	p2	CNM	5.18535	1.90388	36.7164	3.28148	3.42387	1.76149	0.514473	0.632836	6	Mar_pol_rud	Ber-A|b1|p2|5.1853509
Ber-A	Ber-A	6dpi	b1	p3	CNM	6.27137	2.71256	43.2532	3.5588	3.69589	2.57548	0.696849	0.567468	6	Mar_pol_rud	Ber-A|b1|p3|6.2713652
Ber-A	Ber-A	6dpi	b1	p4	CNM	4.50579	0.887443	19.6956	3.61835	2.80837	1.69742	0.604414	0.803044	6	Mar_pol_rud	Ber-A|b1|p4|4.505795
Ber-A	Ber-A	6dpi	b1	p5	CNM	5.70632	0.15364	2.69245	5.55268	3.26127	2.44505	0.749725	0.973075	6	Mar_pol_rud	Ber-A|b1|p5|5.7063227
Ber-A	Ber-A	6dpi	b1	p6	CNM	5.80916	0.753151	12.9649	5.056	3.03332	2.77584	0.915117	0.870351	6	Mar_pol_rud	Ber-A|b1|p6|5.8091555
Ber-A	Ber-A	6dpi	b1	p7	CNM	4.84504	1.11991	23.1146	3.72513	2.83489	2.01015	0.709075	0.768854	6	Mar_pol_rud	Ber-A|b1|p7|4.8450356
Ber-A	Ber-A	6dpi	b1	p8	CNM	6.59885	0	0	6.59885	3.03633	3.56253	1.1733	1	6	Mar_pol_rud	Ber-A|b1|p8|6.5988536
Ber-A	Ber-A	6dpi	b1	p9	CNM	7.51933	0	0	7.51933	3.05345	4.46588	1.46257	1	6	Mar_pol_rud	Ber-A|b1|p9|7.5193324
Ber-A	Ber-A	6dpi	b2	p10	CNM	4.80182	1.47112	30.6366	3.33071	3.133	1.66883	0.532662	0.693634	6	Mar_pol_rud	Ber-A|b2|p10|4.8018241
Ber-A	Ber-A	6dpi	b2	p11	CNM	5.1445	0	0	5.1445	2.9092	2.2353	0.768357	1	6	Mar_pol_rud	Ber-A|b2|p11|5.1445045
Ber-A	Ber-A	6dpi	b2	p12	CNM	6.4733	0.202369	3.12621	6.27094	3.46077	3.01253	0.870481	0.968738	6	Mar_pol_rud	Ber-A|b2|p12|6.4733047
Ber-A	Ber-A	6dpi	b2	p13	CNM	6.55521	0	0	6.55521	3.11135	3.44386	1.10687	1	6	Mar_pol_rud	Ber-A|b2|p13|6.5552125
Ber-A	Ber-A	6dpi	b2	p14	CNM	5.44311	0	0	5.44311	2.94159	2.50152	0.850398	1	6	Mar_pol_rud	Ber-A|b2|p14|5.4431138
Ber-A	Ber-A	6dpi	b2	p15	CNM	5.44806	0.389833	7.15545	5.05823	3.43805	2.01	0.584634	0.928446	6	Mar_pol_rud	Ber-A|b2|p15|5.4480581
Ber-A	Ber-A	6dpi	b2	p16	CNM	4.72701	0.48034	10.1616	4.24667	2.53614	2.19088	0.863864	0.898384	6	Mar_pol_rud	Ber-A|b2|p16|4.7270107
Ber-A	Ber-A	6dpi	b2	p17	CNM	5.99906	0	0	5.99906	3.19004	2.80902	0.88056	1	6	Mar_pol_rud	Ber-A|b2|p17|5.9990559
Ber-A	Ber-A	6dpi	b2	p18	CNM	6.10855	1.20468	19.7213	4.90387	3.6296	2.47895	0.682981	0.802787	6	Mar_pol_rud	Ber-A|b2|p18|6.1085529
Hec-C	Hec-C	6dpi	b1	p1	ni	6.90843				3.91796	2.99046	0.76327		4	Mar_pol_rud	Hec-C|b1|p1|6.9084268
Hec-C	Hec-C	6dpi	b1	p2	ni	6.92914				3.7444	3.18473	0.850532		4	Mar_pol_rud	Hec-C|b1|p2|6.9291368
Hec-C	Hec-C	6dpi	b1	p3	ni	3.96168				2.27887	1.6828	0.738436		4	Mar_pol_rud	Hec-C|b1|p3|3.9616771
Hec-C	Hec-C	6dpi	b1	p4	ni	5.85287				3.00465	2.84822	0.947936		4	Mar_pol_rud	Hec-C|b1|p4|5.8528681
Hec-C	Hec-C	6dpi	b1	p5	ni	3.96268				2.34645	1.61623	0.688798		4	Mar_pol_rud	Hec-C|b1|p5|3.9626803
Hec-C	Hec-C	6dpi	b1	p6	ni	6.73501				3.75544	2.97957	0.793402		4	Mar_pol_rud	Hec-C|b1|p6|6.7350087
Hec-C	Hec-C	6dpi	b1	p7	ni	8.01236				3.83899	4.17336	1.0871		4	Mar_pol_rud	Hec-C|b1|p7|8.0123568
Hec-C	Hec-C	6dpi	b1	p8	ni	3.83563				2.05924	1.77639	0.862646		4	Mar_pol_rud	Hec-C|b1|p8|3.8356264
Hec-C	Hec-C	6dpi	b1	p9	ni	5.94567				3.07904	2.86663	0.931017		4	Mar_pol_rud	Hec-C|b1|p9|5.9456687
Hec-C	Hec-C	6dpi	b2	p10	ni	4.17924				2.31127	1.86797	0.808204		4	Mar_pol_rud	Hec-C|b2|p10|4.1792383
Hec-C	Hec-C	6dpi	b2	p11	ni	4.21177				2.25788	1.95389	0.865368		4	Mar_pol_rud	Hec-C|b2|p11|4.211772
Hec-C	Hec-C	6dpi	b2	p12	ni	7.30528				3.76354	3.54175	0.941069		4	Mar_pol_rud	Hec-C|b2|p12|7.3052826
Hec-C	Hec-C	6dpi	b2	p13	ni	3.95802				2.37519	1.58284	0.666405		4	Mar_pol_rud	Hec-C|b2|p13|3.9580224
Hec-C	Hec-C	6dpi	b2	p14	ni	3.29036				1.78105	1.50931	0.847429		4	Mar_pol_rud	Hec-C|b2|p14|3.2903619
Hec-C	Hec-C	6dpi	b2	p15	ni	6.7995				3.58245	3.21705	0.898004		4	Mar_pol_rud	Hec-C|b2|p15|6.7995028
Hec-C	Hec-C	6dpi	b2	p16	ni	5.36579				2.97893	2.38687	0.801251		4	Mar_pol_rud	Hec-C|b2|p16|5.3657923
Hec-C	Hec-C	6dpi	b2	p17	ni	5.88426				3.28026	2.604	0.793839		4	Mar_pol_rud	Hec-C|b2|p17|5.8842554
Hec-C	Hec-C	6dpi	b2	p18	ni	5.33247				2.8963	2.43617	0.841131		4	Mar_pol_rud	Hec-C|b2|p18|5.3324699
Hec-C	Hec-C	6dpi	b1	p1	CNM	6.67775	1.2183	18.2442	5.45945	4.11818	2.55957	0.621528	0.817558	4	Mar_pol_rud	Hec-C|b1|p1|6.677752
Hec-C	Hec-C	6dpi	b1	p2	CNM	5.7309	1.01801	17.7635	4.71289	3.6281	2.1028	0.579589	0.822365	4	Mar_pol_rud	Hec-C|b1|p2|5.7309022
Hec-C	Hec-C	6dpi	b1	p3	CNM	5.7471	1.82068	31.6799	3.92642	3.77615	1.97095	0.521947	0.683201	4	Mar_pol_rud	Hec-C|b1|p3|5.7470975
Hec-C	Hec-C	6dpi	b1	p4	CNM	6.95694	0.696826	10.0163	6.26011	4.45255	2.50439	0.562462	0.899837	4	Mar_pol_rud	Hec-C|b1|p4|6.9569411
Hec-C	Hec-C	6dpi	b1	p5	CNM	5.60077	0.348628	6.22465	5.25214	3.65347	1.9473	0.533001	0.937753	4	Mar_pol_rud	Hec-C|b1|p5|5.6007667
Hec-C	Hec-C	6dpi	b1	p6	CNM	5.17998	0.931084	17.9747	4.24889	3.01038	2.16959	0.720703	0.820253	4	Mar_pol_rud	Hec-C|b1|p6|5.1799765
Hec-C	Hec-C	6dpi	b1	p7	CNM	5.87286	1.52458	25.9597	4.34829	3.80639	2.06647	0.542896	0.740403	4	Mar_pol_rud	Hec-C|b1|p7|5.8728614
Hec-C	Hec-C	6dpi	b1	p8	CNM	6.75464	1.52916	22.6387	5.22548	4.00295	2.75169	0.687415	0.773613	4	Mar_pol_rud	Hec-C|b1|p8|6.7546434
Hec-C	Hec-C	6dpi	b1	p9	CNM	4.26408	1.8042	42.3114	2.45989	2.9039	1.36019	0.468401	0.576886	4	Mar_pol_rud	Hec-C|b1|p9|4.2640843
Hec-C	Hec-C	6dpi	b2	p10	CNM	6.37864	0.599941	9.40547	5.7787	3.86322	2.51543	0.651122	0.905945	4	Mar_pol_rud	Hec-C|b2|p10|6.3786411
Hec-C	Hec-C	6dpi	b2	p11	CNM	5.93635	1.39645	23.5237	4.53991	3.65003	2.28633	0.626387	0.764763	4	Mar_pol_rud	Hec-C|b2|p11|5.9363527
Hec-C	Hec-C	6dpi	b2	p12	CNM	6.95035	1.29627	18.6504	5.65408	3.9543	2.99605	0.75767	0.813496	4	Mar_pol_rud	Hec-C|b2|p12|6.9503484
Hec-C	Hec-C	6dpi	b2	p13	CNM	6.28971	0.238486	3.79169	6.05122	3.64945	2.64026	0.723467	0.962083	4	Mar_pol_rud	Hec-C|b2|p13|6.2897105
Hec-C	Hec-C	6dpi	b2	p14	CNM	5.40879	1.48394	27.4358	3.92484	3.49904	1.90975	0.545793	0.725642	4	Mar_pol_rud	Hec-C|b2|p14|5.4087882
Hec-C	Hec-C	6dpi	b2	p15	CNM	5.51055	1.35617	24.6105	4.15437	3.38761	2.12294	0.626679	0.753895	4	Mar_pol_rud	Hec-C|b2|p15|5.5105462
Hec-C	Hec-C	6dpi	b2	p16	CNM	6.96181	2.47995	35.6222	4.48186	3.83426	3.12755	0.815684	0.643778	4	Mar_pol_rud	Hec-C|b2|p16|6.9618139
Hec-C	Hec-C	6dpi	b2	p17	CNM	5.23551	1.78607	34.1144	3.44945	3.30039	1.93512	0.58633	0.658856	4	Mar_pol_rud	Hec-C|b2|p17|5.2355132
Hec-C	Hec-C	6dpi	b2	p18	CNM	6.94426	1.85522	26.7159	5.08904	3.92391	3.02035	0.769728	0.732841	4	Mar_pol_rud	Hec-C|b2|p18|6.9442573
Lac-A	Lac-A	6dpi	b1	p1	ni	11.29				6.84902	4.44094	0.648405		8	Mar_pol_rud	Lac-A|b1|p1|11.289963
Lac-A	Lac-A	6dpi	b1	p3	ni	10.2438				4.62282	5.62098	1.21592		8	Mar_pol_rud	Lac-A|b1|p3|10.243792
Lac-A	Lac-A	6dpi	b1	p4	ni	5.40592				2.3342	3.07173	1.31597		8	Mar_pol_rud	Lac-A|b1|p4|5.4059219
Lac-A	Lac-A	6dpi	b1	p5	ni	5.19667				3.03124	2.16544	0.714373		8	Mar_pol_rud	Lac-A|b1|p5|5.1966734
Lac-A	Lac-A	6dpi	b1	p6	ni	7.90092				4.16634	3.73458	0.896371		8	Mar_pol_rud	Lac-A|b1|p6|7.9009242
Lac-A	Lac-A	6dpi	b1	p7	ni	8.7635				4.94558	3.81793	0.771988		8	Mar_pol_rud	Lac-A|b1|p7|8.7635012
Lac-A	Lac-A	6dpi	b1	p8	ni	8.23257				5.15948	3.07309	0.595619		8	Mar_pol_rud	Lac-A|b1|p8|8.2325687
Lac-A	Lac-A	6dpi	b1	p9	ni	9.10468				4.84217	4.26251	0.880289		8	Mar_pol_rud	Lac-A|b1|p9|9.1046772
Lac-A	Lac-A	6dpi	b2	p10	ni	10.7364				5.40607	5.33032	0.985989		8	Mar_pol_rud	Lac-A|b2|p10|10.736385
Lac-A	Lac-A	6dpi	b2	p11	ni	7.33194				3.88149	3.45045	0.88895		8	Mar_pol_rud	Lac-A|b2|p11|7.3319402
Lac-A	Lac-A	6dpi	b2	p12	ni	7.54062				4.57179	2.96882	0.649378		8	Mar_pol_rud	Lac-A|b2|p12|7.5406156
Lac-A	Lac-A	6dpi	b2	p13	ni	7.00596				4.33008	2.67587	0.617973		8	Mar_pol_rud	Lac-A|b2|p13|7.0059566
Lac-A	Lac-A	6dpi	b2	p14	ni	7.72414				4.71426	3.00988	0.638464		8	Mar_pol_rud	Lac-A|b2|p14|7.7241378
Lac-A	Lac-A	6dpi	b2	p15	ni	8.97648				4.29898	4.67749	1.08805		8	Mar_pol_rud	Lac-A|b2|p15|8.9764767
Lac-A	Lac-A	6dpi	b2	p16	ni	9.84221				5.6672	4.17501	0.736698		8	Mar_pol_rud	Lac-A|b2|p16|9.842206
Lac-A	Lac-A	6dpi	b2	p17	ni	7.04078				3.72369	3.31709	0.890807		8	Mar_pol_rud	Lac-A|b2|p17|7.0407839
Lac-A	Lac-A	6dpi	b2	p18	ni	9.39748				4.92924	4.46824	0.906478		8	Mar_pol_rud	Lac-A|b2|p18|9.397481
Lac-A	Lac-A	6dpi	b1	p1	CNM	8.17187	2.34953	28.7514	5.82234	4.76033	3.41154	0.71666	0.712486	8	Mar_pol_rud	Lac-A|b1|p1|8.1718721
Lac-A	Lac-A	6dpi	b1	p2	CNM	6.53622	1.48617	22.7374	5.05006	4.34133	2.19489	0.505579	0.772626	8	Mar_pol_rud	Lac-A|b1|p2|6.5362225
Lac-A	Lac-A	6dpi	b1	p3	CNM	11.5102	1.07813	9.36671	10.4321	6.39097	5.11928	0.801018	0.906333	8	Mar_pol_rud	Lac-A|b1|p3|11.510247
Lac-A	Lac-A	6dpi	b1	p4	CNM	5.277	0.374713	7.10086	4.90229	2.4869	2.7901	1.12192	0.928991	8	Mar_pol_rud	Lac-A|b1|p4|5.2770047
Lac-A	Lac-A	6dpi	b1	p5	CNM	8.43759	0.335729	3.97897	8.10186	5.67322	2.76437	0.487268	0.96021	8	Mar_pol_rud	Lac-A|b1|p5|8.4375896
Lac-A	Lac-A	6dpi	b1	p6	CNM	5.16937	0.261919	5.06675	4.90745	3.10627	2.0631	0.664175	0.949333	8	Mar_pol_rud	Lac-A|b1|p6|5.1693707
Lac-A	Lac-A	6dpi	b1	p7	CNM	7.93991	1.19716	15.0778	6.74275	4.31976	3.62014	0.838042	0.849222	8	Mar_pol_rud	Lac-A|b1|p7|7.9399076
Lac-A	Lac-A	6dpi	b1	p8	CNM	8.64146	0.452607	5.23763	8.18886	5.25508	3.38639	0.644403	0.947624	8	Mar_pol_rud	Lac-A|b1|p8|8.6414633
Lac-A	Lac-A	6dpi	b1	p9	CNM	7.00682	0.878199	12.5335	6.12862	3.61054	3.39628	0.940656	0.874665	8	Mar_pol_rud	Lac-A|b1|p9|7.0068169
Lac-A	Lac-A	6dpi	b2	p10	CNM	7.46093	1.07684	14.4331	6.38409	4.39386	3.06707	0.698035	0.855669	8	Mar_pol_rud	Lac-A|b2|p10|7.4609289
Lac-A	Lac-A	6dpi	b2	p11	CNM	10.0535	0.302909	3.01298	9.75055	6.46291	3.59055	0.555562	0.96987	8	Mar_pol_rud	Lac-A|b2|p11|10.053461
Lac-A	Lac-A	6dpi	b2	p12	CNM	8.2034	0.411044	5.01066	7.79236	5.18729	3.01612	0.581444	0.949893	8	Mar_pol_rud	Lac-A|b2|p12|8.2034035
Lac-A	Lac-A	6dpi	b2	p14	CNM	6.85024	1.66876	24.3606	5.18148	5.65408	1.19616	0.211556	0.756394	8	Mar_pol_rud	Lac-A|b2|p14|6.8502388
Lac-A	Lac-A	6dpi	b2	p16	CNM	9.22349	0.254395	2.75812	8.9691	4.89864	4.32485	0.882868	0.972419	8	Mar_pol_rud	Lac-A|b2|p16|9.2234898
Lac-A	Lac-A	6dpi	b2	p17	CNM	7.06672	0.395207	5.59251	6.67152	3.50979	3.55694	1.01343	0.944075	8	Mar_pol_rud	Lac-A|b2|p17|7.0667248
Lac-A	Lac-A	6dpi	b2	p18	CNM	7.20575	2.08016	28.8681	5.12559	4.03943	3.16632	0.783853	0.711319	8	Mar_pol_rud	Lac-A|b2|p18|7.2057462
Bot-X	Bot-X	6dpi	b1	p1	ni	6.46908				3.85999	2.60909	0.675931		8	Mar_pol_rud	Bot-X|b1|p1|6.4690766
Bot-X	Bot-X	6dpi	b1	p2	ni	5.30538				3.60488	1.7005	0.471722		8	Mar_pol_rud	Bot-X|b1|p2|5.3053823
Bot-X	Bot-X	6dpi	b1	p3	ni	6.202				3.7836	2.4184	0.639179		8	Mar_pol_rud	Bot-X|b1|p3|6.2019982
Bot-X	Bot-X	6dpi	b1	p4	ni	6.57105				3.91624	2.6548	0.677896		8	Mar_pol_rud	Bot-X|b1|p4|6.5710492
Bot-X	Bot-X	6dpi	b1	p5	ni	5.77633				3.78883	1.9875	0.524569		8	Mar_pol_rud	Bot-X|b1|p5|5.7763348
Bot-X	Bot-X	6dpi	b1	p6	ni	5.17582				3.59743	1.57839	0.438756		8	Mar_pol_rud	Bot-X|b1|p6|5.1758204
Bot-X	Bot-X	6dpi	b1	p8	ni	6.47775				3.93187	2.54588	0.647499		8	Mar_pol_rud	Bot-X|b1|p8|6.4777474
Bot-X	Bot-X	6dpi	b1	p9	ni	5.79497				3.46443	2.33054	0.672707		8	Mar_pol_rud	Bot-X|b1|p9|5.7949667
Bot-X	Bot-X	6dpi	b2	p10	ni	5.69901				3.81262	1.88639	0.494775		8	Mar_pol_rud	Bot-X|b2|p10|5.6990132
Bot-X	Bot-X	6dpi	b2	p11	ni	5.52173				3.90507	1.61666	0.41399		8	Mar_pol_rud	Bot-X|b2|p11|5.5217252
Bot-X	Bot-X	6dpi	b2	p12	ni	5.70417				3.95802	1.74615	0.441167		8	Mar_pol_rud	Bot-X|b2|p12|5.7041726
Bot-X	Bot-X	6dpi	b2	p13	ni	5.60743				3.44887	2.15856	0.625873		8	Mar_pol_rud	Bot-X|b2|p13|5.6074314
Bot-X	Bot-X	6dpi	b2	p14	ni	5.38256				3.5861	1.79646	0.500949		8	Mar_pol_rud	Bot-X|b2|p14|5.3825607
Bot-X	Bot-X	6dpi	b2	p15	ni	6.28161				3.94906	2.33255	0.590658		8	Mar_pol_rud	Bot-X|b2|p15|6.2816129
Bot-X	Bot-X	6dpi	b2	p16	ni	7.328				4.01141	3.31659	0.826789		8	Mar_pol_rud	Bot-X|b2|p16|7.3279991
Bot-X	Bot-X	6dpi	b2	p17	ni	5.18807				3.66328	1.52479	0.416236		8	Mar_pol_rud	Bot-X|b2|p17|5.1880741
Bot-X	Bot-X	6dpi	b2	p18	ni	7.28457				4.39931	2.88527	0.655845		8	Mar_pol_rud	Bot-X|b2|p18|7.2845726
Bot-X	Bot-X	6dpi	b1	p1	CNM	7.30994	0.905072	12.3814	6.40487	4.36204	2.9479	0.675806	0.876186	8	Mar_pol_rud	Bot-X|b1|p1|7.3099403
Bot-X	Bot-X	6dpi	b1	p2	CNM	5.28969	0.855698	16.1767	4.43399	3.49431	1.79538	0.513802	0.838233	8	Mar_pol_rud	Bot-X|b1|p2|5.2896886
Bot-X	Bot-X	6dpi	b1	p3	CNM	6.92828	0.639283	9.22716	6.28899	4.28759	2.64069	0.615891	0.907728	8	Mar_pol_rud	Bot-X|b1|p3|6.928277
Bot-X	Bot-X	6dpi	b1	p4	CNM	5.63287	0.647954	11.5031	4.98492	3.94369	1.68918	0.428325	0.884969	8	Mar_pol_rud	Bot-X|b1|p4|5.6328707
Bot-X	Bot-X	6dpi	b1	p5	CNM	5.03608	0.485356	9.63758	4.55073	3.62645	1.40963	0.388709	0.903624	8	Mar_pol_rud	Bot-X|b1|p5|5.0360823
Bot-X	Bot-X	6dpi	b1	p6	CNM	5.23931	0.760246	14.5104	4.47907	3.65605	1.58327	0.433054	0.854896	8	Mar_pol_rud	Bot-X|b1|p6|5.2393112
Bot-X	Bot-X	6dpi	b1	p7	CNM	8.04167	0.301834	3.75338	7.73983	4.65592	3.38574	0.72719	0.962466	8	Mar_pol_rud	Bot-X|b1|p7|8.0416651
Bot-X	Bot-X	6dpi	b1	p8	CNM	6.73078	0.620795	9.22322	6.10999	4.44044	2.29034	0.515791	0.907768	8	Mar_pol_rud	Bot-X|b1|p8|6.7307806
Bot-X	Bot-X	6dpi	b1	p9	CNM	7.60203	0.748064	9.84032	6.85396	4.39615	3.20587	0.729245	0.901597	8	Mar_pol_rud	Bot-X|b1|p9|7.6020284
Bot-X	Bot-X	6dpi	b2	p10	CNM	5.90346	0.770063	13.0443	5.1334	3.7927	2.11076	0.556532	0.869557	8	Mar_pol_rud	Bot-X|b2|p10|5.9034605
Bot-X	Bot-X	6dpi	b2	p11	CNM	4.2863	0.935599	21.8277	3.3507	2.73786	1.54844	0.565566	0.781723	8	Mar_pol_rud	Bot-X|b2|p11|4.2862988
Bot-X	Bot-X	6dpi	b2	p12	CNM	6.73264	1.53432	22.7893	5.19832	4.26609	2.46655	0.578176	0.772107	8	Mar_pol_rud	Bot-X|b2|p12|6.7326436
Bot-X	Bot-X	6dpi	b2	p13	CNM	6.67833	0.589622	8.82889	6.0887	3.68177	2.99655	0.813889	0.911711	8	Mar_pol_rud	Bot-X|b2|p13|6.6783252
Bot-X	Bot-X	6dpi	b2	p14	CNM	5.68325	1.08996	19.1784	4.59329	3.78281	1.90044	0.502387	0.808216	8	Mar_pol_rud	Bot-X|b2|p14|5.683248
Bot-X	Bot-X	6dpi	b2	p15	CNM	5.76609	1.79259	31.0884	3.9735	3.92835	1.83773	0.467812	0.689116	8	Mar_pol_rud	Bot-X|b2|p15|5.7660875
Bot-X	Bot-X	6dpi	b2	p16	CNM	5.66913	1.07484	18.9594	4.5943	3.63928	2.02985	0.557763	0.810406	8	Mar_pol_rud	Bot-X|b2|p16|5.6691308
Bot-X	Bot-X	6dpi	b2	p17	CNM	5.71055	1.67642	29.3566	4.03413	3.90843	1.80212	0.461084	0.706434	8	Mar_pol_rud	Bot-X|b2|p17|5.7105508
Bot-X	Bot-X	6dpi	b2	p18	CNM	4.14369	1.71369	41.3565	2.43001	2.82779	1.3159	0.465345	0.586435	8	Mar_pol_rud	Bot-X|b2|p18|4.1436944
Bid-A	Bid-A	6dpi	b1	p1	ni	5.88798				2.75255	3.13543	1.1391		6	Mar_pol_rud	Bid-A|b1|p1|5.8879819
Bid-A	Bid-A	6dpi	b1	p2	ni	5.87695				2.81475	3.06219	1.08791		6	Mar_pol_rud	Bid-A|b1|p2|5.876946
Bid-A	Bid-A	6dpi	b1	p3	ni	3.60459				1.57015	2.03444	1.2957		6	Mar_pol_rud	Bid-A|b1|p3|3.604593
Bid-A	Bid-A	6dpi	b1	p4	ni	3.55952				1.6234	1.93612	1.19264		6	Mar_pol_rud	Bid-A|b1|p4|3.5595186
Bid-A	Bid-A	6dpi	b1	p5	ni	5.44061				2.68483	2.75577	1.02642		6	Mar_pol_rud	Bid-A|b1|p5|5.4406056
Bid-A	Bid-A	6dpi	b1	p6	ni	4.07676				1.83909	2.23767	1.21672		6	Mar_pol_rud	Bid-A|b1|p6|4.0767636
Bid-A	Bid-A	6dpi	b1	p7	ni	3.93559				1.6125	2.32309	1.44067		6	Mar_pol_rud	Bid-A|b1|p7|3.9355927
Bid-A	Bid-A	6dpi	b1	p8	ni	5.09699				2.37569	2.72131	1.14548		6	Mar_pol_rud	Bid-A|b1|p8|5.0969939
Bid-A	Bid-A	6dpi	b1	p9	ni	6.07136				2.8465	3.22486	1.13292		6	Mar_pol_rud	Bid-A|b1|p9|6.0713611
Bid-A	Bid-A	6dpi	b2	p10	ni	4.19379				1.85407	2.33971	1.26193		6	Mar_pol_rud	Bid-A|b2|p10|4.1937852
Bid-A	Bid-A	6dpi	b2	p11	ni	4.52206				2.02018	2.50188	1.23844		6	Mar_pol_rud	Bid-A|b2|p11|4.5220618
Bid-A	Bid-A	6dpi	b2	p12	ni	7.13265				3.55959	3.57306	1.00378		6	Mar_pol_rud	Bid-A|b2|p12|7.1326523
Bid-A	Bid-A	6dpi	b2	p13	ni	5.72839				2.74574	2.98265	1.08628		6	Mar_pol_rud	Bid-A|b2|p13|5.728394
Bid-A	Bid-A	6dpi	b2	p14	ni	5.74151				2.9532	2.78831	0.944165		6	Mar_pol_rud	Bid-A|b2|p14|5.741508
Bid-A	Bid-A	6dpi	b2	p15	ni	6.11665				3.19491	2.92174	0.914499		6	Mar_pol_rud	Bid-A|b2|p15|6.1166506
Bid-A	Bid-A	6dpi	b2	p16	ni	3.58123				1.79395	1.78728	0.996285		6	Mar_pol_rud	Bid-A|b2|p16|3.5812316
Bid-A	Bid-A	6dpi	b2	p17	ni	5.42047				2.69071	2.72976	1.01451		6	Mar_pol_rud	Bid-A|b2|p17|5.4204693
Bid-A	Bid-A	6dpi	b2	p18	ni	3.67819				1.77532	1.90287	1.07185		6	Mar_pol_rud	Bid-A|b2|p18|3.6781883
Bid-A	Bid-A	6dpi	b1	p1	CNM	3.6114	0.850681	23.5554	2.76072	1.89678	1.71462	0.903963	0.764446	6	Mar_pol_rud	Bid-A|b1|p1|3.6114006
Bid-A	Bid-A	6dpi	b1	p2	CNM	4.20375	1.18118	28.0983	3.02257	2.32796	1.87578	0.805762	0.719017	6	Mar_pol_rud	Bid-A|b1|p2|4.2037458
Bid-A	Bid-A	6dpi	b1	p3	CNM	6.05194	1.51999	25.1157	4.53195	3.04027	3.01167	0.990595	0.748843	6	Mar_pol_rud	Bid-A|b1|p3|6.0519409
Bid-A	Bid-A	6dpi	b1	p4	CNM	3.8792	1.37072	35.3352	2.50847	2.20922	1.66998	0.755912	0.646648	6	Mar_pol_rud	Bid-A|b1|p4|3.8791959
Bid-A	Bid-A	6dpi	b1	p5	CNM	3.60524	0.776871	21.5484	2.82837	2.08811	1.51712	0.726552	0.784516	6	Mar_pol_rud	Bid-A|b1|p5|3.605238
Bid-A	Bid-A	6dpi	b1	p7	CNM	4.8828	0.184669	3.78203	4.69813	2.13512	2.74768	1.28689	0.96218	6	Mar_pol_rud	Bid-A|b1|p7|4.8828006
Bid-A	Bid-A	6dpi	b1	p8	CNM	4.38218	1.41938	32.3898	2.9628	2.40779	1.97439	0.82	0.676102	6	Mar_pol_rud	Bid-A|b1|p8|4.3821807
Bid-A	Bid-A	6dpi	b1	p9	CNM	3.71151	0.900557	24.2639	2.81095	1.8616	1.84991	0.993725	0.757361	6	Mar_pol_rud	Bid-A|b1|p9|3.7115104
Bid-A	Bid-A	6dpi	b2	p10	CNM	3.94563	1.64002	41.5656	2.3056	2.25043	1.6952	0.75328	0.584344	6	Mar_pol_rud	Bid-A|b2|p10|3.9456251
Bid-A	Bid-A	6dpi	b2	p11	CNM	5.55433	1.35911	24.4694	4.19522	3.16553	2.3888	0.754629	0.755306	6	Mar_pol_rud	Bid-A|b2|p11|5.5543308
Bid-A	Bid-A	6dpi	b2	p12	CNM	6.4953	1.98363	30.5395	4.51167	3.50026	2.99505	0.855666	0.694605	6	Mar_pol_rud	Bid-A|b2|p12|6.4953041
Bid-A	Bid-A	6dpi	b2	p13	CNM	6.36395	0.345045	5.42187	6.01891	3.1575	3.20645	1.0155	0.945781	6	Mar_pol_rud	Bid-A|b2|p13|6.3639507
Bid-A	Bid-A	6dpi	b2	p14	CNM	5.57569	0.46436	8.3283	5.11133	2.89121	2.68447	0.928494	0.916717	6	Mar_pol_rud	Bid-A|b2|p14|5.5756855
Bid-A	Bid-A	6dpi	b2	p15	CNM	4.52213	1.05033	23.2264	3.47181	2.81683	1.7053	0.605398	0.767736	6	Mar_pol_rud	Bid-A|b2|p15|4.5221334
Bid-A	Bid-A	6dpi	b2	p16	CNM	4.70566	2.05236	43.6147	2.6533	2.41166	2.29399	0.95121	0.563853	6	Mar_pol_rud	Bid-A|b2|p16|4.7056561
Bid-A	Bid-A	6dpi	b2	p17	CNM	4.14248	0.569414	13.7457	3.57306	1.98772	2.15476	1.08404	0.862543	6	Mar_pol_rud	Bid-A|b2|p17|4.1424766
Bid-A	Bid-A	6dpi	b2	p18	CNM	6.03496	1.80771	29.9539	4.22725	3.06843	2.96653	0.96679	0.700461	6	Mar_pol_rud	Bid-A|b2|p18|6.0349574
Bul-B	Bul-B	6dpi	b1	p1	ni	5.48719				2.9489	2.53829	0.860757		4	Mar_pol_rud	Bul-B|b1|p1|5.487185
Bul-B	Bul-B	6dpi	b1	p2	ni	5.98021				3.46629	2.51392	0.725249		4	Mar_pol_rud	Bul-B|b1|p2|5.9802089
Bul-B	Bul-B	6dpi	b1	p3	ni	5.28288				2.58257	2.70031	1.04559		4	Mar_pol_rud	Bul-B|b1|p3|5.2828808
Bul-B	Bul-B	6dpi	b1	p4	ni	4.86603				2.80572	2.06031	0.734324		4	Mar_pol_rud	Bul-B|b1|p4|4.8660321
Bul-B	Bul-B	6dpi	b1	p5	ni	4.56957				2.95599	1.61358	0.545867		4	Mar_pol_rud	Bul-B|b1|p5|4.5695729
Bul-B	Bul-B	6dpi	b1	p6	ni	6.3795				3.44128	2.93822	0.853817		4	Mar_pol_rud	Bul-B|b1|p6|6.3795009
Bul-B	Bul-B	6dpi	b1	p7	ni	6.20529				2.91128	3.29402	1.13147		4	Mar_pol_rud	Bul-B|b1|p7|6.2052946
Bul-B	Bul-B	6dpi	b1	p8	ni	4.52407				2.48948	2.03458	0.817271		4	Mar_pol_rud	Bul-B|b1|p8|4.5240684
Bul-B	Bul-B	6dpi	b1	p9	ni	6.5631				3.24916	3.31394	1.01994		4	Mar_pol_rud	Bul-B|b1|p9|6.5630951
Bul-B	Bul-B	6dpi	b2	p10	ni	4.77803				2.95492	1.82311	0.616976		4	Mar_pol_rud	Bul-B|b2|p10|4.7780328
Bul-B	Bul-B	6dpi	b2	p11	ni	3.56282				2.48461	1.0782	0.433953		4	Mar_pol_rud	Bul-B|b2|p11|3.562815
Bul-B	Bul-B	6dpi	b2	p12	ni	5.18134				3.04621	2.13512	0.70091		4	Mar_pol_rud	Bul-B|b2|p12|5.1813383
Bul-B	Bul-B	6dpi	b2	p13	ni	5.55648				3.33587	2.22061	0.665678		4	Mar_pol_rud	Bul-B|b2|p13|5.5564804
Bul-B	Bul-B	6dpi	b2	p14	ni	3.87826				2.70482	1.17344	0.433832		4	Mar_pol_rud	Bul-B|b2|p14|3.8782642
Bul-B	Bul-B	6dpi	b2	p15	ni	4.80376				2.87674	1.92702	0.669863		4	Mar_pol_rud	Bul-B|b2|p15|4.8037591
Bul-B	Bul-B	6dpi	b2	p16	ni	5.79389				3.20114	2.59275	0.809944		4	Mar_pol_rud	Bul-B|b2|p16|5.7938919
Bul-B	Bul-B	6dpi	b2	p17	ni	4.36706				2.77555	1.59151	0.573402		4	Mar_pol_rud	Bul-B|b2|p17|4.3670602
Bul-B	Bul-B	6dpi	b2	p18	ni	5.39625				2.95592	2.44033	0.825572		4	Mar_pol_rud	Bul-B|b2|p18|5.3962479
Bul-B	Bul-B	6dpi	b1	p1	CNM	5.0651	3.34203	65.9814	1.72308	3.38617	1.67893	0.49582	0.340186	4	Mar_pol_rud	Bul-B|b1|p1|5.065105
Bul-B	Bul-B	6dpi	b1	p2	CNM	3.53537	0.143321	4.05392	3.39205	2.43825	1.09712	0.449963	0.959461	4	Mar_pol_rud	Bul-B|b1|p2|3.5353689
Bul-B	Bul-B	6dpi	b1	p3	CNM	5.00441	3.96526	79.2353	1.03915	3.35622	1.64819	0.491086	0.207647	4	Mar_pol_rud	Bul-B|b1|p3|5.0044084
Bul-B	Bul-B	6dpi	b1	p4	CNM	5.17647	2.49507	48.2003	2.68139	3.55952	1.61695	0.45426	0.517997	4	Mar_pol_rud	Bul-B|b1|p4|5.176465
Bul-B	Bul-B	6dpi	b1	p5	CNM	5.60865	0.824669	14.7035	4.78398	3.12748	2.48117	0.793346	0.852965	4	Mar_pol_rud	Bul-B|b1|p5|5.6086493
Bul-B	Bul-B	6dpi	b1	p6	CNM	4.40217	2.93815	66.7432	1.46402	3.12784	1.27434	0.407418	0.332568	4	Mar_pol_rud	Bul-B|b1|p6|4.402174
Bul-B	Bul-B	6dpi	b1	p7	CNM	5.55569	2.66269	47.9272	2.893	3.61534	1.94035	0.536699	0.520728	4	Mar_pol_rud	Bul-B|b1|p7|5.5556922
Bul-B	Bul-B	6dpi	b1	p8	CNM	4.44266	2.46032	55.3794	1.98234	2.93629	1.50637	0.51302	0.446206	4	Mar_pol_rud	Bul-B|b1|p8|4.4426622
Bul-B	Bul-B	6dpi	b1	p9	CNM	5.50639	3.07832	55.9045	2.42807	3.63555	1.87084	0.514596	0.440955	4	Mar_pol_rud	Bul-B|b1|p9|5.5063901
Bul-B	Bul-B	6dpi	b2	p10	CNM	4.47778	3.46665	77.4189	1.01113	3.06176	1.41601	0.462482	0.225811	4	Mar_pol_rud	Bul-B|b2|p10|4.4777756
Bul-B	Bul-B	6dpi	b2	p11	CNM	6.11221	0.621583	10.1695	5.49062	3.00064	3.11157	1.03697	0.898305	4	Mar_pol_rud	Bul-B|b2|p11|6.1122074
Bul-B	Bul-B	6dpi	b2	p12	CNM	4.39451	2.70052	61.4523	1.69398	2.8571	1.5374	0.538099	0.385477	4	Mar_pol_rud	Bul-B|b2|p12|4.394506
Bul-B	Bul-B	6dpi	b2	p13	CNM	4.15896	2.67028	64.2056	1.48867	3.02887	1.13009	0.373104	0.357944	4	Mar_pol_rud	Bul-B|b2|p13|4.1589584
Bul-B	Bul-B	6dpi	b2	p14	CNM	3.79822	2.8518	75.0825	0.94642	3.02966	0.768559	0.253678	0.249175	4	Mar_pol_rud	Bul-B|b2|p14|3.7982194
Bul-B	Bul-B	6dpi	b2	p15	CNM	4.41909	2.76172	62.4953	1.65736	2.95083	1.46825	0.497572	0.375047	4	Mar_pol_rud	Bul-B|b2|p15|4.419086
Bul-B	Bul-B	6dpi	b2	p16	CNM	5.72022	3.54354	61.9475	2.17669	3.69976	2.02047	0.546108	0.380525	4	Mar_pol_rud	Bul-B|b2|p16|5.7202249
Bul-B	Bul-B	6dpi	b2	p17	CNM	4.10736	2.56788	62.519	1.53948	2.83854	1.26882	0.446997	0.37481	4	Mar_pol_rud	Bul-B|b2|p17|4.1073627
Bul-B	Bul-B	6dpi	b2	p18	CNM	5.32831	3.50979	65.8705	1.81853	3.27646	2.05185	0.626241	0.341295	4	Mar_pol_rud	Bul-B|b2|p18|5.3283138
Bul-C	Bul-C	6dpi	b1	p1	ni	4.3576				2.20607	2.15153	0.97528		7	Mar_pol_rud	Bul-C|b1|p1|4.3576012
Bul-C	Bul-C	6dpi	b1	p2	ni	2.56645				1.47821	1.08824	0.736184		7	Mar_pol_rud	Bul-C|b1|p2|2.5664477
Bul-C	Bul-C	6dpi	b1	p3	ni	4.71404				1.99725	2.71679	1.36027		7	Mar_pol_rud	Bul-C|b1|p3|4.7140403
Bul-C	Bul-C	6dpi	b1	p4	ni	4.97496				3.20652	1.76844	0.551513		7	Mar_pol_rud	Bul-C|b1|p4|4.974956
Bul-C	Bul-C	6dpi	b1	p5	ni	4.1897				2.29493	1.89477	0.825636		7	Mar_pol_rud	Bul-C|b1|p5|4.1897006
Bul-C	Bul-C	6dpi	b1	p6	ni	4.31489				2.49995	1.81494	0.725993		7	Mar_pol_rud	Bul-C|b1|p6|4.3148913
Bul-C	Bul-C	6dpi	b1	p7	ni	4.04867				1.62562	2.42306	1.49054		7	Mar_pol_rud	Bul-C|b1|p7|4.0486727
Bul-C	Bul-C	6dpi	b1	p8	ni	3.85125				1.86059	1.99066	1.0699		7	Mar_pol_rud	Bul-C|b1|p8|3.8512483
Bul-C	Bul-C	6dpi	b1	p9	ni	3.5846				1.65829	1.9263	1.16162		7	Mar_pol_rud	Bul-C|b1|p9|3.5845997
Bul-C	Bul-C	6dpi	b2	p10	ni	3.01296				1.87887	1.1341	0.603608		7	Mar_pol_rud	Bul-C|b2|p10|3.0129642
Bul-C	Bul-C	6dpi	b2	p12	ni	4.74743				2.73507	2.01237	0.735766		7	Mar_pol_rud	Bul-C|b2|p12|4.7474341
Bul-C	Bul-C	6dpi	b2	p13	ni	3.78453				2.30202	1.48251	0.644004		7	Mar_pol_rud	Bul-C|b2|p13|3.7845323
Bul-C	Bul-C	6dpi	b2	p14	ni	3.03425				1.98012	1.05413	0.532354		7	Mar_pol_rud	Bul-C|b2|p14|3.0342474
Bul-C	Bul-C	6dpi	b2	p15	ni	4.23714				2.67043	1.56671	0.58669		7	Mar_pol_rud	Bul-C|b2|p15|4.2371397
Bul-C	Bul-C	6dpi	b2	p16	ni	4.01277				1.41357	2.5992	1.83874		7	Mar_pol_rud	Bul-C|b2|p16|4.0127711
Bul-C	Bul-C	6dpi	b2	p17	ni	3.43196				1.73934	1.69262	0.973138		7	Mar_pol_rud	Bul-C|b2|p17|3.431963
Bul-C	Bul-C	6dpi	b2	p18	ni	3.44092				1.68044	1.76048	1.04763		7	Mar_pol_rud	Bul-C|b2|p18|3.4409204
Bul-C	Bul-C	6dpi	b1	p1	CNM	4.83937	0.840936	17.3769	3.99844	3.2316	1.60777	0.497516	0.826231	7	Mar_pol_rud	Bul-C|b1|p1|4.8393745
Bul-C	Bul-C	6dpi	b1	p2	CNM	3.49087	0	0	3.49087	2.5261	0.964765	0.381918	1	7	Mar_pol_rud	Bul-C|b1|p2|3.4908679
Bul-C	Bul-C	6dpi	b1	p3	CNM	3.85583	1.76966	45.8955	2.08618	3.01067	0.845163	0.280723	0.541045	7	Mar_pol_rud	Bul-C|b1|p3|3.8558345
Bul-C	Bul-C	6dpi	b1	p4	CNM	5.78837	0.835418	14.4327	4.95296	3.56604	2.22233	0.623194	0.855673	7	Mar_pol_rud	Bul-C|b1|p4|5.7883739
Bul-C	Bul-C	6dpi	b1	p5	CNM	3.36267	0.710012	21.1145	2.65266	2.88584	0.476829	0.165231	0.788855	7	Mar_pol_rud	Bul-C|b1|p5|3.3626673
Bul-C	Bul-C	6dpi	b1	p6	CNM	4.83407	0.588261	12.1691	4.24581	3.57242	1.26165	0.353165	0.878309	7	Mar_pol_rud	Bul-C|b1|p6|4.8340716
Bul-C	Bul-C	6dpi	b1	p7	CNM	6.00622	1.30451	21.7193	4.70171	3.84974	2.15648	0.560162	0.782807	7	Mar_pol_rud	Bul-C|b1|p7|6.0062218
Bul-C	Bul-C	6dpi	b1	p8	CNM	5.01372	0.249092	4.9682	4.76463	3.37549	1.63823	0.48533	0.950318	7	Mar_pol_rud	Bul-C|b1|p8|5.0137243
Bul-C	Bul-C	6dpi	b1	p9	CNM	4.27612	0.921769	21.5562	3.35435	3.43519	0.840935	0.2448	0.784438	7	Mar_pol_rud	Bul-C|b1|p9|4.276123
Bul-C	Bul-C	6dpi	b2	p10	CNM	3.83233	1.23915	32.3342	2.59318	2.60285	1.22948	0.472358	0.676658	7	Mar_pol_rud	Bul-C|b2|p10|3.83233
Bul-C	Bul-C	6dpi	b2	p12	CNM	4.21521	0.537023	12.7401	3.67819	2.38959	1.82562	0.76399	0.872599	7	Mar_pol_rud	Bul-C|b2|p12|4.2152119
Bul-C	Bul-C	6dpi	b2	p13	CNM	3.44945	1.25048	36.2515	2.19897	2.51793	0.931515	0.369952	0.637485	7	Mar_pol_rud	Bul-C|b2|p13|3.4494481
Bul-C	Bul-C	6dpi	b2	p14	CNM	3.74297	0.334224	8.92939	3.40874	2.46813	1.27484	0.516521	0.910706	7	Mar_pol_rud	Bul-C|b2|p14|3.7429693
Bul-C	Bul-C	6dpi	b2	p15	CNM	3.36618	1.07082	31.8112	2.29536	2.36515	1.00102	0.423239	0.681888	7	Mar_pol_rud	Bul-C|b2|p15|3.3661785
Bul-C	Bul-C	6dpi	b2	p16	CNM	4.48258	2.82242	62.9642	1.66016	2.61124	1.87134	0.71665	0.370358	7	Mar_pol_rud	Bul-C|b2|p16|4.4825768
Bul-C	Bul-C	6dpi	b2	p17	CNM	3.09552	1.22303	39.5097	1.87249	2.37863	0.716891	0.301389	0.604903	7	Mar_pol_rud	Bul-C|b2|p17|3.0955169
Cas-B	Cas-B	6dpi	b1	p1	ni	6.28742				4.10786	2.17955	0.530581		7	Mar_pol_rud	Cas-B|b1|p1|6.2874174
Cas-B	Cas-B	6dpi	b1	p2	ni	5.10989				3.84322	1.26667	0.329586		7	Mar_pol_rud	Cas-B|b1|p2|5.1098928
Cas-B	Cas-B	6dpi	b1	p3	ni	6.44701				4.28286	2.16415	0.505304		7	Mar_pol_rud	Cas-B|b1|p3|6.4470053
Cas-B	Cas-B	6dpi	b1	p4	ni	4.45606				3.22214	1.23392	0.382951		7	Mar_pol_rud	Cas-B|b1|p4|4.4560623
Cas-B	Cas-B	6dpi	b1	p6	ni	5.09169				3.33558	1.75611	0.526479		7	Mar_pol_rud	Cas-B|b1|p6|5.091691
Cas-B	Cas-B	6dpi	b1	p7	ni	6.09372				3.9171	2.17661	0.555669		7	Mar_pol_rud	Cas-B|b1|p7|6.093719
Cas-B	Cas-B	6dpi	b1	p8	ni	5.12114				3.49115	1.62999	0.466891		7	Mar_pol_rud	Cas-B|b1|p8|5.1211433
Cas-B	Cas-B	6dpi	b1	p9	ni	6.18143				4.00202	2.17941	0.544577		7	Mar_pol_rud	Cas-B|b1|p9|6.1814313
Cas-B	Cas-B	6dpi	b2	p10	ni	6.79341				4.37559	2.41782	0.552571		7	Mar_pol_rud	Cas-B|b2|p10|6.7934117
Cas-B	Cas-B	6dpi	b2	p11	ni	5.47758				3.89231	1.58527	0.407283		7	Mar_pol_rud	Cas-B|b2|p11|5.4775825
Cas-B	Cas-B	6dpi	b2	p12	ni	7.373				4.54987	2.82314	0.620488		7	Mar_pol_rud	Cas-B|b2|p12|7.3730016
Cas-B	Cas-B	6dpi	b2	p13	ni	5.4095				3.62158	1.78793	0.493688		7	Mar_pol_rud	Cas-B|b2|p13|5.4095049
Cas-B	Cas-B	6dpi	b2	p14	ni	4.48272				3.36174	1.12098	0.333454		7	Mar_pol_rud	Cas-B|b2|p14|4.4827204
Cas-B	Cas-B	6dpi	b2	p15	ni	6.31286				4.21113	2.10173	0.499089		7	Mar_pol_rud	Cas-B|b2|p15|6.3128567
Cas-B	Cas-B	6dpi	b2	p16	ni	4.56986				4.14821	0.42165	0.101646		7	Mar_pol_rud	Cas-B|b2|p16|4.5698595
Cas-B	Cas-B	6dpi	b2	p17	ni	5.84011				4.28386	1.55625	0.363282		7	Mar_pol_rud	Cas-B|b2|p17|5.8401127
Cas-B	Cas-B	6dpi	b2	p18	ni	5.36737				3.69066	1.67671	0.454312		7	Mar_pol_rud	Cas-B|b2|p18|5.3673687
Cas-B	Cas-B	6dpi	b1	p1	CNM	4.74435	2.19955	46.3614	2.54481	3.66572	1.07863	0.294249	0.536386	7	Mar_pol_rud	Cas-B|b1|p1|4.7443528
Cas-B	Cas-B	6dpi	b1	p2	CNM	4.74808	1.63837	34.506	3.10971	3.76991	0.978165	0.259466	0.65494	7	Mar_pol_rud	Cas-B|b1|p2|4.7480788
Cas-B	Cas-B	6dpi	b1	p3	CNM	6.08369	1.92444	31.6328	4.15925	4.83271	1.25098	0.258856	0.683672	7	Mar_pol_rud	Cas-B|b1|p3|6.0836868
Cas-B	Cas-B	6dpi	b1	p4	CNM	4.68416	1.59237	33.9947	3.09179	3.64594	1.03822	0.28476	0.660053	7	Mar_pol_rud	Cas-B|b1|p4|4.6841578
Cas-B	Cas-B	6dpi	b1	p5	CNM	5.07077	0.735093	14.4967	4.33567	3.89862	1.17215	0.300658	0.855033	7	Mar_pol_rud	Cas-B|b1|p5|5.070766
Cas-B	Cas-B	6dpi	b1	p6	CNM	4.27741	0.336088	7.85726	3.94133	3.09193	1.18548	0.38341	0.921427	7	Mar_pol_rud	Cas-B|b1|p6|4.2774129
Cas-B	Cas-B	6dpi	b1	p7	CNM	5.32179	1.59316	29.9364	3.72864	3.73179	1.59	0.42607	0.700636	7	Mar_pol_rud	Cas-B|b1|p7|5.3217926
Cas-B	Cas-B	6dpi	b1	p8	CNM	4.92272	1.18985	24.1706	3.73287	3.80424	1.11848	0.294008	0.758294	7	Mar_pol_rud	Cas-B|b1|p8|4.9227157
Cas-B	Cas-B	6dpi	b1	p9	CNM	6.63648	1.14528	17.2573	5.4912	4.34234	2.29414	0.528319	0.827427	7	Mar_pol_rud	Cas-B|b1|p9|6.6364756
Cas-B	Cas-B	6dpi	b2	p10	CNM	6.137	0.672533	10.9587	5.46447	4.01256	2.12445	0.52945	0.890413	7	Mar_pol_rud	Cas-B|b2|p10|6.137002
Cas-B	Cas-B	6dpi	b2	p11	CNM	4.96234	1.03356	20.828	3.92878	3.5846	1.37774	0.384351	0.79172	7	Mar_pol_rud	Cas-B|b2|p11|4.9623437
Cas-B	Cas-B	6dpi	b2	p12	CNM	6.23417	1.72472	27.6656	4.50945	4.10571	2.12846	0.518414	0.723344	7	Mar_pol_rud	Cas-B|b2|p12|6.2341738
Cas-B	Cas-B	6dpi	b2	p13	CNM	5.28388	1.42246	26.9207	3.86142	3.96942	1.31447	0.331149	0.730793	7	Mar_pol_rud	Cas-B|b2|p13|5.283884
Cas-B	Cas-B	6dpi	b2	p14	CNM	4.34219	0.510939	11.7668	3.83125	3.12002	1.22217	0.391718	0.882332	7	Mar_pol_rud	Cas-B|b2|p14|4.3421941
Cas-B	Cas-B	6dpi	b2	p15	CNM	5.54982	1.15818	20.8687	4.39164	3.90292	1.6469	0.421967	0.791313	7	Mar_pol_rud	Cas-B|b2|p15|5.5498161
Cas-B	Cas-B	6dpi	b2	p16	CNM	5.70518	1.19272	20.9059	4.51246	3.79492	1.91025	0.503371	0.790941	7	Mar_pol_rud	Cas-B|b2|p16|5.7051759
Cas-B	Cas-B	6dpi	b2	p17	CNM	5.80744	1.24546	21.4459	4.56198	3.99959	1.80785	0.452009	0.785541	7	Mar_pol_rud	Cas-B|b2|p17|5.8074355
Cas-B	Cas-B	6dpi	b2	p18	CNM	6.42228	2.04361	31.8207	4.37867	4.63572	1.78657	0.385392	0.681793	7	Mar_pol_rud	Cas-B|b2|p18|6.4222822
Cas-D	Cas-D	6dpi	b1	p1	ni	6.93007				4.18361	2.74646	0.656481		7	Mar_pol_rud	Cas-D|b1|p1|6.9300685
Cas-D	Cas-D	6dpi	b1	p2	ni	3.96519				2.58938	1.37581	0.531328		7	Mar_pol_rud	Cas-D|b1|p2|3.9651883
Cas-D	Cas-D	6dpi	b1	p3	ni	7.57107				4.42811	3.14296	0.709773		7	Mar_pol_rud	Cas-D|b1|p3|7.5710711
Cas-D	Cas-D	6dpi	b1	p4	ni	5.33046				3.49631	1.83415	0.524595		7	Mar_pol_rud	Cas-D|b1|p4|5.3304634
Cas-D	Cas-D	6dpi	b1	p5	ni	3.66407				2.38508	1.279	0.53625		7	Mar_pol_rud	Cas-D|b1|p5|3.6640711
Cas-D	Cas-D	6dpi	b1	p6	ni	6.43934				4.18017	2.25917	0.540449		7	Mar_pol_rud	Cas-D|b1|p6|6.4393377
Cas-D	Cas-D	6dpi	b1	p7	ni	5.79604				3.46887	2.32717	0.670874		7	Mar_pol_rud	Cas-D|b1|p7|5.7960415
Cas-D	Cas-D	6dpi	b1	p8	ni	6.59527				4.16333	2.43194	0.584134		7	Mar_pol_rud	Cas-D|b1|p8|6.5952706
Cas-D	Cas-D	6dpi	b1	p9	ni	6.136				3.50362	2.63238	0.75133		7	Mar_pol_rud	Cas-D|b1|p9|6.1359987
Cas-D	Cas-D	6dpi	b1	p1	CNM	4.96944	1.32765	26.7164	3.64178	3.72434	1.2451	0.334315	0.732836	7	Mar_pol_rud	Cas-D|b1|p1|4.9694381
Cas-D	Cas-D	6dpi	b1	p2	CNM	4.81551	1.21665	25.2653	3.59886	3.53852	1.27699	0.360882	0.747347	7	Mar_pol_rud	Cas-D|b1|p2|4.8155112
Cas-D	Cas-D	6dpi	b1	p3	CNM	6.49129	1.15882	17.8519	5.33247	3.9161	2.57519	0.65759	0.821481	7	Mar_pol_rud	Cas-D|b1|p3|6.4912915
Cas-D	Cas-D	6dpi	b1	p4	CNM	4.41557	0	0	4.41557	2.78186	1.63372	0.587275	1	7	Mar_pol_rud	Cas-D|b1|p4|4.4155746
Cas-D	Cas-D	6dpi	b1	p5	CNM	4.45169	0.850466	19.1043	3.60122	3.4559	0.995794	0.288143	0.808957	7	Mar_pol_rud	Cas-D|b1|p5|4.4516912
Cas-D	Cas-D	6dpi	b1	p6	CNM	5.26489	0.977735	18.5708	4.28716	3.56618	1.69871	0.476339	0.814292	7	Mar_pol_rud	Cas-D|b1|p6|5.264894
Cas-D	Cas-D	6dpi	b1	p7	CNM	4.32356	1.65084	38.1825	2.67272	2.96724	1.35632	0.457096	0.618175	7	Mar_pol_rud	Cas-D|b1|p7|4.3235621
Cas-D	Cas-D	6dpi	b1	p8	CNM	5.25852	1.40139	26.65	3.85712	3.65648	1.60204	0.438138	0.7335	7	Mar_pol_rud	Cas-D|b1|p8|5.2585163
Cas-D	Cas-D	6dpi	b1	p9	CNM	4.91462	1.09583	22.2974	3.81879	3.31917	1.59545	0.480677	0.777026	7	Mar_pol_rud	Cas-D|b1|p9|4.914618
Cas-D	Cas-D	6dpi	b2	p10	CNM	6.35349	1.54371	24.297	4.80978	4.22481	2.12867	0.50385	0.75703	7	Mar_pol_rud	Cas-D|b2|p10|6.3534884
Cas-D	Cas-D	6dpi	b2	p11	CNM	4.10779	1.29634	31.558	2.81146	3.25962	0.848173	0.260206	0.68442	7	Mar_pol_rud	Cas-D|b2|p11|4.1077929
Cas-D	Cas-D	6dpi	b2	p12	CNM	7.34233	0.459487	6.25805	6.88284	4.28558	3.05675	0.713263	0.937419	7	Mar_pol_rud	Cas-D|b2|p12|7.3423309
Cas-D	Cas-D	6dpi	b2	p13	CNM	3.37356	0	0	3.37356	2.47702	0.896544	0.361945	1	7	Mar_pol_rud	Cas-D|b2|p13|3.3735597
Cas-D	Cas-D	6dpi	b2	p14	CNM	4.5943	1.18512	25.7955	3.40917	3.71853	0.875762	0.235513	0.742045	7	Mar_pol_rud	Cas-D|b2|p14|4.5942955
Cas-D	Cas-D	6dpi	b2	p15	CNM	4.55682	0.59385	13.0321	3.96297	3.12088	1.43593	0.460104	0.869679	7	Mar_pol_rud	Cas-D|b2|p15|4.5568171
Cas-D	Cas-D	6dpi	b2	p16	CNM	5.47945	1.77589	32.41	3.70356	3.85512	1.62433	0.421343	0.6759	7	Mar_pol_rud	Cas-D|b2|p16|5.4794455
Cas-D	Cas-D	6dpi	b2	p17	CNM	5.45186	1.99818	36.6514	3.45368	3.15951	2.29235	0.725539	0.633486	7	Mar_pol_rud	Cas-D|b2|p17|5.4518561
Cas-D	Cas-D	6dpi	b2	p18	CNM	8.08043	1.1447	14.1664	6.93573	4.44775	3.63268	0.816746	0.858336	7	Mar_pol_rud	Cas-D|b2|p18|8.0804338
Cas-A	Cas-A	6dpi	b1	p1	ni	6.42766				3.86558	2.56208	0.662792		7	Mar_pol_rud	Cas-A|b1|p1|6.4276567
Cas-A	Cas-A	6dpi	b1	p2	ni	5.695				3.98876	1.70624	0.42776		7	Mar_pol_rud	Cas-A|b1|p2|5.6950002
Cas-A	Cas-A	6dpi	b1	p3	ni	6.69259				4.31647	2.37612	0.550477		7	Mar_pol_rud	Cas-A|b1|p3|6.6925855
Cas-A	Cas-A	6dpi	b1	p4	ni	5.08216				3.89854	1.18362	0.303605		7	Mar_pol_rud	Cas-A|b1|p4|5.08216
Cas-A	Cas-A	6dpi	b1	p5	ni	3.99959				3.11573	0.88386	0.283677		7	Mar_pol_rud	Cas-A|b1|p5|3.9995854
Cas-A	Cas-A	6dpi	b1	p6	ni	4.80749				3.50412	1.30336	0.37195		7	Mar_pol_rud	Cas-A|b1|p6|4.8074856
Cas-A	Cas-A	6dpi	b1	p7	ni	6.22758				4.24531	1.98227	0.466932		7	Mar_pol_rud	Cas-A|b1|p7|6.227581
Cas-A	Cas-A	6dpi	b1	p8	ni	5.12996				3.92398	1.20597	0.307334		7	Mar_pol_rud	Cas-A|b1|p8|5.1299577
Cas-A	Cas-A	6dpi	b1	p9	ni	6.75923				4.12363	2.6356	0.639146		7	Mar_pol_rud	Cas-A|b1|p9|6.7592297
Cas-A	Cas-A	6dpi	b2	p10	ni	5.38729				3.55364	1.83365	0.515991		7	Mar_pol_rud	Cas-A|b2|p10|5.3872905
Cas-A	Cas-A	6dpi	b2	p11	ni	4.99667				3.52498	1.47169	0.417504		7	Mar_pol_rud	Cas-A|b2|p11|4.9966693
Cas-A	Cas-A	6dpi	b2	p12	ni	6.95135				4.13696	2.81439	0.680305		7	Mar_pol_rud	Cas-A|b2|p12|6.9513516
Cas-A	Cas-A	6dpi	b2	p13	ni	5.83424				3.50362	2.33061	0.665201		7	Mar_pol_rud	Cas-A|b2|p13|5.8342366
Cas-A	Cas-A	6dpi	b2	p14	ni	4.28393				3.26808	1.01586	0.310843		7	Mar_pol_rud	Cas-A|b2|p14|4.2839341
Cas-A	Cas-A	6dpi	b2	p15	ni	6.01461				4.27498	1.73963	0.406933		7	Mar_pol_rud	Cas-A|b2|p15|6.014606
Cas-A	Cas-A	6dpi	b2	p16	ni	6.92649				4.48165	2.44484	0.545523		7	Mar_pol_rud	Cas-A|b2|p16|6.9264855
Cas-A	Cas-A	6dpi	b2	p17	ni	4.64403				3.08928	1.55475	0.503271		7	Mar_pol_rud	Cas-A|b2|p17|4.6440277
Cas-A	Cas-A	6dpi	b2	p18	ni	5.50381				3.78303	1.72078	0.454869		7	Mar_pol_rud	Cas-A|b2|p18|5.5038104
Cas-A	Cas-A	6dpi	b1	p1	CNM	4.94558	1.00962	20.4147	3.93595	3.87074	1.07484	0.277682	0.795853	7	Mar_pol_rud	Cas-A|b1|p1|4.9455752
Cas-A	Cas-A	6dpi	b1	p2	CNM	4.75689	0.395566	8.31563	4.36133	2.98358	1.77331	0.594356	0.916844	7	Mar_pol_rud	Cas-A|b1|p2|4.7568932
Cas-A	Cas-A	6dpi	b1	p3	CNM	4.8618	1.4909	30.6655	3.37091	3.64042	1.22138	0.335505	0.693345	7	Mar_pol_rud	Cas-A|b1|p3|4.861804
Cas-A	Cas-A	6dpi	b1	p4	CNM	5.27729	0.485643	9.2025	4.79165	3.25109	2.0262	0.623237	0.907975	7	Mar_pol_rud	Cas-A|b1|p4|5.2772913
Cas-A	Cas-A	6dpi	b1	p5	CNM	3.42766	0.117308	3.4224	3.31036	2.59569	0.831978	0.320523	0.965776	7	Mar_pol_rud	Cas-A|b1|p5|3.4276633
Cas-A	Cas-A	6dpi	b1	p6	CNM	5.12616	0.464861	9.06841	4.6613	3.50362	1.62254	0.463102	0.909316	7	Mar_pol_rud	Cas-A|b1|p6|5.1261597
Cas-A	Cas-A	6dpi	b1	p7	CNM	5.85007	0.150774	2.57729	5.6993	3.73186	2.11821	0.567602	0.974227	7	Mar_pol_rud	Cas-A|b1|p7|5.8500733
Cas-A	Cas-A	6dpi	b1	p8	CNM	4.68638	0.392771	8.38112	4.29361	3.11838	1.568	0.502827	0.916189	7	Mar_pol_rud	Cas-A|b1|p8|4.6863794
Cas-A	Cas-A	6dpi	b1	p9	CNM	6.87933	0.251313	3.65316	6.62802	3.95566	2.92367	0.739112	0.963468	7	Mar_pol_rud	Cas-A|b1|p9|6.8793325
Cas-A	Cas-A	6dpi	b2	p10	CNM	6.36323	0	0	6.36323	4.31905	2.04419	0.473296	1	7	Mar_pol_rud	Cas-A|b2|p10|6.363234
Cas-A	Cas-A	6dpi	b2	p11	CNM	5.9097	0.861	14.5693	5.04869	3.71631	2.19338	0.590204	0.854307	7	Mar_pol_rud	Cas-A|b2|p11|5.9096951
Cas-A	Cas-A	6dpi	b2	p12	CNM	5.21251	1.35015	25.9022	3.86236	3.74455	1.46796	0.392027	0.740978	7	Mar_pol_rud	Cas-A|b2|p12|5.2125106
Cas-A	Cas-A	6dpi	b2	p13	CNM	5.22806	0.291443	5.57459	4.93662	3.68263	1.54543	0.419654	0.944254	7	Mar_pol_rud	Cas-A|b2|p13|5.2280607
Cas-A	Cas-A	6dpi	b2	p14	CNM	4.17709	0.483493	11.5749	3.6936	2.89114	1.28595	0.444789	0.884251	7	Mar_pol_rud	Cas-A|b2|p14|4.1770883
Cas-A	Cas-A	6dpi	b2	p15	CNM	6.57435	1.38269	21.0316	5.19166	4.08902	2.48533	0.607806	0.789684	7	Mar_pol_rud	Cas-A|b2|p15|6.5743461
Cas-A	Cas-A	6dpi	b2	p16	CNM	7.33624	0.342609	4.67009	6.99363	4.35524	2.981	0.684464	0.953299	7	Mar_pol_rud	Cas-A|b2|p16|7.3362398
Cas-A	Cas-A	6dpi	b2	p17	CNM	6.87539	0.21018	3.05699	6.66521	3.98389	2.8915	0.725798	0.96943	7	Mar_pol_rud	Cas-A|b2|p17|6.8753915
Cas-A	Cas-A	6dpi	b2	p18	CNM	7.43155	0	0	7.43155	4.66302	2.76853	0.593721	1	7	Mar_pol_rud	Cas-A|b2|p18|7.4315481
CA	CA	6dpi	b1	p1	ni	5.79017				2.60808	3.18208	1.22009		6	Mar_pol_rud	CA|b1|p1|5.7901654
CA	CA	6dpi	b1	p3	ni	4.49082				1.39086	3.09996	2.22881		6	Mar_pol_rud	CA|b1|p3|4.490818
CA	CA	6dpi	b1	p4	ni	3.62322				1.61487	2.00836	1.24367		6	Mar_pol_rud	CA|b1|p4|3.6232247
CA	CA	6dpi	b1	p5	ni	4.32915				2.25007	2.07909	0.92401		6	Mar_pol_rud	CA|b1|p5|4.3291521
CA	CA	6dpi	b1	p6	ni	4.38397				1.4881	2.89587	1.94602		6	Mar_pol_rud	CA|b1|p6|4.3839722
CA	CA	6dpi	b1	p8	ni	5.19044				2.22929	2.96115	1.3283		6	Mar_pol_rud	CA|b1|p8|5.1904387
CA	CA	6dpi	b1	p9	ni	5.6783				2.38056	3.29774	1.38528		6	Mar_pol_rud	CA|b1|p9|5.6783032
CA	CA	6dpi	b1	p2	CNM	4.03592	1.15696	28.6665	2.87896	2.42162	1.6143	0.666617	0.713335	6	Mar_pol_rud	CA|b1|p2|4.0359173
CA	CA	6dpi	b1	p3	CNM	4.33417	1.26753	29.2451	3.06664	2.32639	2.00778	0.863048	0.707549	6	Mar_pol_rud	CA|b1|p3|4.334168
CA	CA	6dpi	b1	p5	CNM	4.57559	0.197425	4.31473	4.37817	2.88491	1.69068	0.586045	0.956853	6	Mar_pol_rud	CA|b1|p5|4.575592
CA	CA	6dpi	b1	p6	CNM	5.80643	0.303984	5.23529	5.50245	3.07696	2.72948	0.88707	0.947647	6	Mar_pol_rud	CA|b1|p6|5.8064322
CA	CA	6dpi	b1	p7	CNM	5.6017	0.667016	11.9074	4.93468	2.74524	2.85646	1.04051	0.880926	6	Mar_pol_rud	CA|b1|p7|5.6016984
CA	CA	6dpi	b1	p8	CNM	5.81546	0.366042	6.29428	5.44942	3.10283	2.71264	0.874247	0.937057	6	Mar_pol_rud	CA|b1|p8|5.8154616
CA	CA	6dpi	b1	p9	CNM	5.70811	0.978237	17.1377	4.72988	3.07646	2.63166	0.855419	0.828623	6	Mar_pol_rud	CA|b1|p9|5.7081141
CA	CA	6dpi	b2	p10	CNM	5.31434	1.74293	32.7967	3.57141	3.24565	2.06869	0.637375	0.672033	6	Mar_pol_rud	CA|b2|p10|5.3143401
CA	CA	6dpi	b2	p11	CNM	4.81458	1.38097	28.6831	3.43361	3.16539	1.64919	0.521009	0.713169	6	Mar_pol_rud	CA|b2|p11|4.81458
CA	CA	6dpi	b2	p12	CNM	5.22627	0.938609	17.9594	4.28766	2.83317	2.3931	0.844673	0.820406	6	Mar_pol_rud	CA|b2|p12|5.2262692
CA	CA	6dpi	b2	p13	CNM	3.8286	0.830401	21.6894	2.9982	2.18658	1.64203	0.750959	0.783106	6	Mar_pol_rud	CA|b2|p13|3.8286035
CA	CA	6dpi	b2	p14	CNM	3.53573	0.328922	9.3028	3.20681	2.08066	1.45507	0.699328	0.906972	6	Mar_pol_rud	CA|b2|p14|3.5357273
CA	CA	6dpi	b2	p15	CNM	5.24318	1.8889	36.0258	3.35428	3.1115	2.13168	0.685099	0.639742	6	Mar_pol_rud	CA|b2|p15|5.2431812
CA	CA	6dpi	b2	p16	CNM	4.37222	1.86941	42.7565	2.50281	2.6217	1.75052	0.667705	0.572435	6	Mar_pol_rud	CA|b2|p16|4.37222
CA	CA	6dpi	b2	p17	CNM	4.44094	1.02539	23.0895	3.41555	2.77742	1.66353	0.598947	0.769105	6	Mar_pol_rud	CA|b2|p17|4.4409423
CA	CA	6dpi	b2	p18	CNM	4.66409	0.877626	18.8166	3.78647	2.44563	2.21846	0.907114	0.811834	6	Mar_pol_rud	CA|b2|p18|4.664093
CA	CA	6dpi	b1	p1	ni	5.53355				3.489	2.04454	0.585997		7	Mar_pol_rud	CA|b1|p1|5.5335493
CA	CA	6dpi	b1	p2	ni	5.32022				3.37664	1.94358	0.575594		7	Mar_pol_rud	CA|b1|p2|5.3202162
CA	CA	6dpi	b1	p3	ni	5.82542				3.47367	2.35175	0.677023		7	Mar_pol_rud	CA|b1|p3|5.8254223
CA	CA	6dpi	b1	p4	ni	4.91311				3.37714	1.53597	0.454814		7	Mar_pol_rud	CA|b1|p4|4.9131131
CA	CA	6dpi	b1	p5	ni	4.56706				2.87767	1.6894	0.587071		7	Mar_pol_rud	CA|b1|p5|4.5670648
CA	CA	6dpi	b1	p6	ni	5.93492				3.7917	2.14322	0.56524		7	Mar_pol_rud	CA|b1|p6|5.9349194
CA	CA	6dpi	b1	p7	ni	5.01587				2.82973	2.18615	0.772564		7	Mar_pol_rud	CA|b1|p7|5.0158739
CA	CA	6dpi	b1	p8	ni	5.90525				3.62795	2.2773	0.627709		7	Mar_pol_rud	CA|b1|p8|5.905252
CA	CA	6dpi	b1	p9	ni	6.26054				3.44472	2.81583	0.817433		7	Mar_pol_rud	CA|b1|p9|6.2605448
CA	CA	6dpi	b2	p10	ni	6.1413				3.58825	2.55305	0.711501		7	Mar_pol_rud	CA|b2|p10|6.1413016
CA	CA	6dpi	b2	p11	ni	5.79647				3.65576	2.14071	0.585573		7	Mar_pol_rud	CA|b2|p11|5.7964716
CA	CA	6dpi	b2	p12	ni	7.33273				4.18762	3.14511	0.751048		7	Mar_pol_rud	CA|b2|p12|7.3327284
CA	CA	6dpi	b2	p13	ni	5.33648				3.54175	1.79474	0.506738		7	Mar_pol_rud	CA|b2|p13|5.336483
CA	CA	6dpi	b2	p14	ni	4.3877				3.26234	1.12536	0.344953		7	Mar_pol_rud	CA|b2|p14|4.3876987
CA	CA	6dpi	b2	p15	ni	5.60879				3.60051	2.00828	0.557778		7	Mar_pol_rud	CA|b2|p15|5.6087928
CA	CA	6dpi	b2	p16	ni	6.17477				3.49209	2.68268	0.768217		7	Mar_pol_rud	CA|b2|p16|6.174767
CA	CA	6dpi	b2	p17	ni	5.42054				3.46099	1.95956	0.566184		7	Mar_pol_rud	CA|b2|p17|5.4205408
CA	CA	6dpi	b2	p18	ni	6.83039				4.07404	2.75635	0.676564		7	Mar_pol_rud	CA|b2|p18|6.8303885
CA	CA	6dpi	b1	p1	CNM	6.5636	0.182663	2.78296	6.38093	4.20797	2.35562	0.5598	0.97217	7	Mar_pol_rud	CA|b1|p1|6.5635967
CA	CA	6dpi	b1	p2	CNM	5.77583	0.140741	2.43672	5.63509	3.77214	2.0037	0.531184	0.975633	7	Mar_pol_rud	CA|b1|p2|5.7758331
CA	CA	6dpi	b1	p3	CNM	6.99664	0.501265	7.16437	6.49538	3.69847	3.29817	0.891767	0.928356	7	Mar_pol_rud	CA|b1|p3|6.9966412
CA	CA	6dpi	b1	p4	CNM	5.31821	0	0	5.31821	3.54268	1.77553	0.501183	1	7	Mar_pol_rud	CA|b1|p4|5.3182096
CA	CA	6dpi	b1	p5	CNM	5.20362	0	0	5.20362	3.71667	1.48695	0.400077	1	7	Mar_pol_rud	CA|b1|p5|5.2036247
CA	CA	6dpi	b1	p6	CNM	6.00414	0.627531	10.4516	5.37661	3.99844	2.0057	0.501622	0.895484	7	Mar_pol_rud	CA|b1|p6|6.0041437
CA	CA	6dpi	b1	p7	CNM	7.5303	0	0	7.5303	4.08565	3.44465	0.843109	1	7	Mar_pol_rud	CA|b1|p7|7.5302963
CA	CA	6dpi	b1	p8	CNM	5.2851	0.578515	10.9461	4.70659	3.55092	1.73418	0.488376	0.890539	7	Mar_pol_rud	CA|b1|p8|5.2851024
CA	CA	6dpi	b1	p9	CNM	7.62489	0.825528	10.8268	6.79936	4.41041	3.21447	0.728837	0.891732	7	Mar_pol_rud	CA|b1|p9|7.6248884
CA	CA	6dpi	b2	p10	CNM	6.13356	1.40648	22.9309	4.72708	3.98217	2.15139	0.540255	0.770691	7	Mar_pol_rud	CA|b2|p10|6.1335621
CA	CA	6dpi	b2	p11	CNM	6.78431	0	0	6.78431	4.07196	2.71235	0.666103	1	7	Mar_pol_rud	CA|b2|p11|6.7843108
CA	CA	6dpi	b2	p12	CNM	6.69194	0.767125	11.4634	5.92482	3.43734	3.2546	0.946839	0.885366	7	Mar_pol_rud	CA|b2|p12|6.6919408
CA	CA	6dpi	b2	p13	CNM	5.26353	1.73841	33.0275	3.52512	3.82846	1.43507	0.374843	0.669725	7	Mar_pol_rud	CA|b2|p13|5.2635326
CA	CA	6dpi	b2	p14	CNM	4.79444	1.42504	29.7227	3.3694	3.2503	1.54414	0.475076	0.702773	7	Mar_pol_rud	CA|b2|p14|4.7944431
CA	CA	6dpi	b2	p15	CNM	5.90554	0.666299	11.2826	5.23924	3.54526	2.36028	0.665757	0.887174	7	Mar_pol_rud	CA|b2|p15|5.9055386
CA	CA	6dpi	b2	p16	CNM	5.08316	0.232682	4.57749	4.85048	2.94596	2.1372	0.725468	0.954225	7	Mar_pol_rud	CA|b2|p16|5.0831633
CA	CA	6dpi	b2	p17	CNM	5.98759	1.20318	20.0945	4.78441	3.83735	2.15024	0.560347	0.799055	7	Mar_pol_rud	CA|b2|p17|5.9875898
CA	CA	6dpi	b2	p18	CNM	6.92706	0.184669	2.66591	6.74239	4.08128	2.84578	0.697277	0.973341	7	Mar_pol_rud	CA|b2|p18|6.9270587
Mnt-A	Mgt-A	6dpi	b1	p2	ni	6.3307				4.79344	1.53726	0.320701		8	Mar_pol_rud	Mnt-A|b1|p2|6.3307004
Mnt-A	Mgt-A	6dpi	b1	p3	ni	5.74645				4.11353	1.63293	0.396965		8	Mar_pol_rud	Mnt-A|b1|p3|5.7464523
Mnt-A	Mgt-A	6dpi	b1	p4	ni	6.86672				4.97711	1.88962	0.379661		8	Mar_pol_rud	Mnt-A|b1|p4|6.8667207
Mnt-A	Mgt-A	6dpi	b1	p5	ni	4.77889				3.9166	0.86229	0.220163		8	Mar_pol_rud	Mnt-A|b1|p5|4.778893
Mnt-A	Mgt-A	6dpi	b1	p6	ni	4.77825				3.64716	1.13109	0.310129		8	Mar_pol_rud	Mnt-A|b1|p6|4.7782478
Mnt-A	Mgt-A	6dpi	b1	p7	ni	6.23518				4.28286	1.95232	0.455844		8	Mar_pol_rud	Mnt-A|b1|p7|6.235177
Mnt-A	Mgt-A	6dpi	b1	p8	ni	5.85022				3.95487	1.89535	0.479244		8	Mar_pol_rud	Mnt-A|b1|p8|5.8502169
Mnt-A	Mgt-A	6dpi	b1	p9	ni	5.52774				3.91517	1.61258	0.411879		8	Mar_pol_rud	Mnt-A|b1|p9|5.5277448
Mnt-A	Mgt-A	6dpi	b2	p10	ni	6.41526				3.6769	2.73836	0.744748		8	Mar_pol_rud	Mnt-A|b2|p10|6.4152598
Mnt-A	Mgt-A	6dpi	b2	p11	ni	7.66251				5.05264	2.60987	0.516537		8	Mar_pol_rud	Mnt-A|b2|p11|7.6625099
Mnt-A	Mgt-A	6dpi	b2	p12	ni	7.1414				5.67436	1.46703	0.258537		8	Mar_pol_rud	Mnt-A|b2|p12|7.1413951
Mnt-A	Mgt-A	6dpi	b2	p13	ni	6.07358				4.6254	1.44819	0.313095		8	Mar_pol_rud	Mnt-A|b2|p13|6.0735826
Mnt-A	Mgt-A	6dpi	b2	p14	ni	5.36121				4.40483	0.956381	0.217121		8	Mar_pol_rud	Mnt-A|b2|p14|5.3612061
Mnt-A	Mgt-A	6dpi	b2	p15	ni	4.64317				4.26924	0.373924	0.0875856		8	Mar_pol_rud	Mnt-A|b2|p15|4.643168
Mnt-A	Mgt-A	6dpi	b2	p16	ni	7.13172				4.73411	2.39762	0.506456		8	Mar_pol_rud	Mnt-A|b2|p16|7.131721
Mnt-A	Mgt-A	6dpi	b2	p17	ni	6.59857				5.04712	1.55145	0.307393		8	Mar_pol_rud	Mnt-A|b2|p17|6.598567
Mnt-A	Mgt-A	6dpi	b2	p18	ni	7.52349				4.69835	2.82514	0.601306		8	Mar_pol_rud	Mnt-A|b2|p18|7.5234885
Mnt-A	Mgt-A	6dpi	b1	p1	CNM	7.35322	2.34072	31.8325	5.01251	4.6694	2.68383	0.57477	0.681675	8	Mar_pol_rud	Mnt-A|b1|p1|7.3532233
Mnt-A	Mgt-A	6dpi	b1	p2	CNM	4.14362	1.08458	26.1747	3.05904	3.10605	1.03757	0.334048	0.738253	8	Mar_pol_rud	Mnt-A|b1|p2|4.1436229
Mnt-A	Mgt-A	6dpi	b1	p3	CNM	5.20979	1.80599	34.6653	3.4038	3.9773	1.23249	0.309881	0.653347	8	Mar_pol_rud	Mnt-A|b1|p3|5.2097874
Mnt-A	Mgt-A	6dpi	b1	p4	CNM	6.63984	1.16606	17.5615	5.47378	4.65478	1.98507	0.426458	0.824385	8	Mar_pol_rud	Mnt-A|b1|p4|6.6398435
Mnt-A	Mgt-A	6dpi	b1	p5	CNM	5.8816	1.05456	17.9297	4.82705	4.34026	1.54135	0.355127	0.820703	8	Mar_pol_rud	Mnt-A|b1|p5|5.8816042
Mnt-A	Mgt-A	6dpi	b1	p6	CNM	5.03608	0.826818	16.4179	4.20926	4.3801	0.65598	0.149764	0.835821	8	Mar_pol_rud	Mnt-A|b1|p6|5.03608226
Mnt-A	Mgt-A	6dpi	b1	p8	CNM	5.48281	0.977807	17.834	4.50501	3.85333	1.62949	0.422878	0.82166	8	Mar_pol_rud	Mnt-A|b1|p8|5.4828138
Mnt-A	Mgt-A	6dpi	b1	p9	CNM	6.30748	1.85407	29.3948	4.45341	4.74514	1.56234	0.329251	0.706052	8	Mar_pol_rud	Mnt-A|b1|p9|6.3074822
Mnt-A	Mgt-A	6dpi	b2	p10	CNM	7.36877	2.28138	30.9601	5.08739	5.58428	1.78449	0.319556	0.690399	8	Mar_pol_rud	Mnt-A|b2|p10|7.3687739
Mnt-A	Mgt-A	6dpi	b2	p11	CNM	6.56775	2.28998	34.8671	4.27777	4.62339	1.94436	0.420549	0.651329	8	Mar_pol_rud	Mnt-A|b2|p11|6.5677528
Mnt-A	Mgt-A	6dpi	b2	p12	CNM	7.49905	2.34366	31.2527	5.1554	4.9665	2.53255	0.509927	0.687473	8	Mar_pol_rud	Mnt-A|b2|p12|7.4990525
Mnt-A	Mgt-A	6dpi	b2	p13	CNM	7.0956	1.87944	26.4874	5.21616	4.82175	2.27386	0.471584	0.735126	8	Mar_pol_rud	Mnt-A|b2|p13|7.0956039
Mnt-A	Mgt-A	6dpi	b2	p14	CNM	4.93153	1.08279	21.9565	3.84874	3.71323	1.2183	0.328097	0.780435	8	Mar_pol_rud	Mnt-A|b2|p14|4.9315295
Mnt-A	Mgt-A	6dpi	b2	p15	CNM	5.23021	1.69104	32.3322	3.53917	3.81406	1.41615	0.371299	0.676678	8	Mar_pol_rud	Mnt-A|b2|p15|5.2302103
Mnt-A	Mgt-A	6dpi	b2	p16	CNM	7.43527	2.42126	32.5645	5.01401	5.32932	2.10596	0.395165	0.674355	8	Mar_pol_rud	Mnt-A|b2|p16|7.4352746
Mnt-A	Mgt-A	6dpi	b2	p17	CNM	6.28004	1.63794	26.0817	4.64209	4.74994	1.53009	0.322129	0.739183	8	Mar_pol_rud	Mnt-A|b2|p17|6.2800364
Mnt-A	Mgt-A	6dpi	b2	p18	CNM	6.51272	1.41931	21.7929	5.09341	4.58971	1.92301	0.418983	0.782071	8	Mar_pol_rud	Mnt-A|b2|p18|6.5127177
NILSC5	NILSC5	6dpi	b1	p3	ni	11.4764				5.86269	5.61374	0.957537		8	Mar_pol_rud	NILSC5|b1|p3|11.476423
NILSC5	NILSC5	6dpi	b1	p7	ni	6.44801				3.57636	2.87165	0.802953		8	Mar_pol_rud	NILSC5|b1|p7|6.4480085
NILSC5	NILSC5	6dpi	b1	p8	ni	10.3502				5.79232	4.55789	0.786886		8	Mar_pol_rud	NILSC5|b1|p8|10.350207
NILSC5	NILSC5	6dpi	b1	p9	ni	9.39641				5.64692	3.74949	0.663989		8	Mar_pol_rud	NILSC5|b1|p9|9.3964062
NILSC5	NILSC5	6dpi	b2	p11	ni	9.0533				5.32344	3.72986	0.700647		8	Mar_pol_rud	NILSC5|b2|p11|9.0532961
NILSC5	NILSC5	6dpi	b2	p12	ni	4.55352				2.51772	2.0358	0.80859		8	Mar_pol_rud	NILSC5|b2|p12|4.5535207
NILSC5	NILSC5	6dpi	b2	p14	ni	9.69136				5.92145	3.76991	0.636654		8	Mar_pol_rud	NILSC5|b2|p14|9.6913614
NILSC5	NILSC5	6dpi	b2	p15	ni	6.43497				3.14869	3.28628	1.0437		8	Mar_pol_rud	NILSC5|b2|p15|6.4349661
NILSC5	NILSC5	6dpi	b2	p16	ni	12.6598				5.86799	6.79184	1.15744		8	Mar_pol_rud	NILSC5|b2|p16|12.659824
NILSC5	NILSC5	6dpi	b1	p1	CNM	9.64801	0	0	9.64801	6.73128	2.91672	0.433309	1	8	Mar_pol_rud	NILSC5|b1|p1|9.6480064
NILSC5	NILSC5	6dpi	b1	p2	CNM	7.52428	0.632977	8.41246	6.8913	6.58667	0.937605	0.142349	0.915875	8	Mar_pol_rud	NILSC5|b1|p2|7.5242767
NILSC5	NILSC5	6dpi	b1	p3	CNM	8.63867	0.65985	7.63832	7.97882	6.08763	2.55104	0.419053	0.923617	8	Mar_pol_rud	NILSC5|b1|p3|8.638669
NILSC5	NILSC5	6dpi	b1	p4	CNM	8.56034	0.424158	4.95492	8.13619	5.69486	2.86549	0.503171	0.950451	8	Mar_pol_rud	NILSC5|b1|p4|8.5603437
NILSC5	NILSC5	6dpi	b1	p5	CNM	6.54611	0.181946	2.77945	6.36417	4.98047	1.56564	0.314355	0.972205	8	Mar_pol_rud	NILSC5|b1|p5|6.5461116
NILSC5	NILSC5	6dpi	b1	p6	CNM	8.33354	0.472887	5.67451	7.86065	5.33713	2.99641	0.561427	0.943255	8	Mar_pol_rud	NILSC5|b1|p6|8.3335381
NILSC5	NILSC5	6dpi	b1	p7	CNM	7.81099	1.3766	17.6239	6.43439	4.90717	2.90383	0.591752	0.823761	8	Mar_pol_rud	NILSC5|b1|p7|7.8109903
NILSC5	NILSC5	6dpi	b1	p8	CNM	4.95525	1.14298	23.0661	3.81226	2.99806	1.95719	0.652819	0.769339	8	Mar_pol_rud	NILSC5|b1|p8|4.9552493
NILSC5	NILSC5	6dpi	b1	p9	CNM	6.91022	1.28244	18.5585	5.62778	3.91001	3.00021	0.767315	0.814415	8	Mar_pol_rud	NILSC5|b1|p9|6.9102182
NILSC5	NILSC5	6dpi	b2	p10	CNM	11.5712	3.49029	30.1637	8.08086	7.2802	4.29096	0.589401	0.698363	8	Mar_pol_rud	NILSC5|b2|p10|11.571158
NILSC5	NILSC5	6dpi	b2	p11	CNM	8.62548	2.26755	26.289	6.35793	6.36718	2.25831	0.35468	0.73711	8	Mar_pol_rud	NILSC5|b2|p11|8.6254835
NILSC5	NILSC5	6dpi	b2	p12	CNM	7.41772	2.1329	28.7542	5.28482	4.64876	2.76896	0.595635	0.712458	8	Mar_pol_rud	NILSC5|b2|p12|7.4177179
NILSC5	NILSC5	6dpi	b2	p14	CNM	5.49844	0.701126	12.7514	4.79731	4.00009	1.49835	0.374579	0.872486	8	Mar_pol_rud	NILSC5|b2|p14|5.4984355
NILSC5	NILSC5	6dpi	b2	p15	CNM	7.52478	1.98535	26.3842	5.53943	4.68781	2.83697	0.605179	0.736158	8	Mar_pol_rud	NILSC5|b2|p15|7.5247784
NILSC5	NILSC5	6dpi	b2	p16	CNM	10.7132	2.74718	25.6428	7.96606	7.02093	3.69231	0.525899	0.743572	8	Mar_pol_rud	NILSC5|b2|p16|10.713239
NILSC5	NILSC5	6dpi	b2	p17	CNM	8.41559	3.00723	35.7341	5.40836	5.9466	2.46899	0.415193	0.642659	8	Mar_pol_rud	NILSC5|b2|p17|8.4155893
NILSC5	NILSC5	6dpi	b2	p18	CNM	9.80774	1.6631	16.957	8.14464	6.15585	3.65189	0.593239	0.83043	8	Mar_pol_rud	NILSC5|b2|p18|9.8077374
NILSC13	NILSC13	6dpi	b1	p2	ni	5.26339				1.91097	3.35242	1.7543		6	Mar_pol_pol	NILSC13|b1|p2|5.2633891
NILSC13	NILSC13	6dpi	b1	p3	ni	4.50966				1.69284	2.81683	1.66397		6	Mar_pol_pol	NILSC13|b1|p3|4.5096645
NILSC13	NILSC13	6dpi	b1	p6	ni	8.2985				3.5186	4.7799	1.35847		6	Mar_pol_pol	NILSC13|b1|p6|8.2984962
NILSC13	NILSC13	6dpi	b1	p7	ni	6.03123				1.86697	4.16426	2.23049		6	Mar_pol_pol	NILSC13|b1|p7|6.0312314
NILSC13	NILSC13	6dpi	b1	p8	ni	8.40964				3.46314	4.94651	1.42833		6	Mar_pol_pol	NILSC13|b1|p8|8.4096422
NILSC13	NILSC13	6dpi	b1	p9	ni	7.59221				2.88419	4.70802	1.63235		6	Mar_pol_pol	NILSC13|b1|p9|7.5922112
NILSC13	NILSC13	6dpi	b2	p10	ni	9.31428				4.36075	4.95353	1.13593		6	Mar_pol_pol	NILSC13|b2|p10|9.3142834
NILSC13	NILSC13	6dpi	b2	p11	ni	7.25512				3.53365	3.72147	1.05315		6	Mar_pol_pol	NILSC13|b2|p11|7.2551203
NILSC13	NILSC13	6dpi	b2	p12	ni	6.07688				2.37175	3.70513	1.5622		6	Mar_pol_pol	NILSC13|b2|p12|6.076879
NILSC13	NILSC13	6dpi	b2	p13	ni	6.48327				3.26034	3.22293	0.988527		6	Mar_pol_pol	NILSC13|b2|p13|6.4832654
NILSC13	NILSC13	6dpi	b2	p14	ni	5.97734				3.2986	2.67874	0.812083		6	Mar_pol_pol	NILSC13|b2|p14|5.9773426
NILSC13	NILSC13	6dpi	b2	p15	ni	7.48193				3.34511	4.13682	1.23668		6	Mar_pol_pol	NILSC13|b2|p15|7.4819255
NILSC13	NILSC13	6dpi	b2	p16	ni	7.41163				3.20982	4.20181	1.30905		6	Mar_pol_pol	NILSC13|b2|p16|7.4116268
NILSC13	NILSC13	6dpi	b2	p17	ni	5.121				2.17783	2.94317	1.35142		6	Mar_pol_pol	NILSC13|b2|p17|5.1209998
NILSC13	NILSC13	6dpi	b2	p18	ni	8.57711				3.44515	5.13196	1.48962		6	Mar_pol_pol	NILSC13|b2|p18|8.5771122
NILSC13	NILSC13	6dpi	b1	p1	CNM	4.6456	0.654833	14.0958	3.99077	2.18672	2.45889	1.12446	0.859042	6	Mar_pol_pol	NILSC13|b1|p1|4.6456046
NILSC13	NILSC13	6dpi	b1	p2	CNM	5.19166	1.13546	21.8709	4.0562	2.5992	2.59246	0.997408	0.781291	6	Mar_pol_pol	NILSC13|b1|p2|5.1916571
NILSC13	NILSC13	6dpi	b1	p3	CNM	6.64257	0	0	6.64257	2.19976	4.44281	2.01968	1	6	Mar_pol_pol	NILSC13|b1|p3|6.6425667
NILSC13	NILSC13	6dpi	b1	p4	CNM	8.77203	0.512014	5.83689	8.26001	4.75195	4.02008	0.845986	0.941631	6	Mar_pol_pol	NILSC13|b1|p4|8.7720289
NILSC13	NILSC13	6dpi	b1	p5	CNM	5.6768	0.63054	11.1073	5.04626	3.29903	2.37777	0.720746	0.888927	6	Mar_pol_pol	NILSC13|b1|p5|5.6767983
NILSC13	NILSC13	6dpi	b1	p6	CNM	5.5127	1.03664	18.8046	4.47606	3.0867	2.42599	0.78595	0.811954	6	Mar_pol_pol	NILSC13|b1|p6|5.5126963
NILSC13	NILSC13	6dpi	b1	p7	CNM	9.51027	0.446158	4.69133	9.06412	4.15344	5.35683	1.28973	0.953087	6	Mar_pol_pol	NILSC13|b1|p7|9.5102749
NILSC13	NILSC13	6dpi	b1	p9	CNM	6.91201	0.508574	7.35784	6.40344	3.06176	3.85024	1.25752	0.926422	6	Mar_pol_pol	NILSC13|b1|p9|6.9120097
NILSC13	NILSC13	6dpi	b2	p10	CNM	9.25215	0.698331	7.54777	8.55382	4.10901	5.14314	1.25167	0.924522	6	Mar_pol_pol	NILSC13|b2|p10|9.2521544
NILSC13	NILSC13	6dpi	b2	p11	CNM	7.30822	0.917684	12.5569	6.39054	3.92312	3.3851	0.862858	0.874431	6	Mar_pol_pol	NILSC13|b2|p11|7.3082209
NILSC13	NILSC13	6dpi	b2	p12	CNM	4.57746	1.27448	27.8426	3.30297	2.21416	2.36329	1.06735	0.721574	6	Mar_pol_pol	NILSC13|b2|p12|4.5774555
NILSC13	NILSC13	6dpi	b2	p13	CNM	8.22082	1.70036	20.6836	6.52046	4.5566	3.66421	0.804155	0.793164	6	Mar_pol_pol	NILSC13|b2|p13|8.2208166
NILSC13	NILSC13	6dpi	b2	p14	CNM	7.46	0	0	7.46	3.82975	3.63025	0.947907	1	6	Mar_pol_pol	NILSC13|b2|p14|7.4599977
NILSC13	NILSC13	6dpi	b2	p15	CNM	4.1796	0.599296	14.3386	3.5803	2.03838	2.14121	1.05045	0.856614	6	Mar_pol_pol	NILSC13|b2|p15|4.1795964
NILSC13	NILSC13	6dpi	b2	p16	CNM	8.54064	1.62684	19.0482	6.9138	3.89181	4.64883	1.19452	0.809518	6	Mar_pol_pol	NILSC13|b2|p16|8.540637
NILSC13	NILSC13	6dpi	b2	p17	CNM	5.66333	0.451533	7.97292	5.21179	2.41954	3.24378	1.34066	0.920271	6	Mar_pol_pol	NILSC13|b2|p17|5.6633263
NILSC13	NILSC13	6dpi	b2	p18	CNM	6.85712	1.48882	21.712	5.3683	3.05503	3.80209	1.24453	0.78288	6	Mar_pol_pol	NILSC13|b2|p18|6.8571181
NILSC17	NILSC17	6dpi	b1	p1	ni	5.4558				1.72329	3.73251	2.16592		6	Mar_pol_mon	NILSC17|b1|p1|5.4557977
NILSC17	NILSC17	6dpi	b1	p2	ni	3.99672				1.39573	2.60099	1.86353		6	Mar_pol_mon	NILSC17|b1|p2|3.9967189
NILSC17	NILSC17	6dpi	b1	p3	ni	4.52951				1.31569	3.21383	2.4427		6	Mar_pol_mon	NILSC17|b1|p3|4.5295143
NILSC17	NILSC17	6dpi	b1	p6	ni	5.22527				1.89176	3.3335	1.76211		6	Mar_pol_mon	NILSC17|b1|p6|5.225266
NILSC17	NILSC17	6dpi	b1	p7	ni	6.1863				2.0186	4.1677	2.06465		6	Mar_pol_mon	NILSC17|b1|p7|6.1863046
NILSC17	NILSC17	6dpi	b1	p8	ni	4.99244				2.29944	2.693	1.17115		6	Mar_pol_mon	NILSC17|b1|p8|4.9924412
NILSC17	NILSC17	6dpi	b1	p9	ni	5.74294				1.82053	3.92241	2.15454		6	Mar_pol_mon	NILSC17|b1|p9|5.7429414
NILSC17	NILSC17	6dpi	b2	p10	ni	2.64148				1.99352	0.647954	0.32503		6	Mar_pol_mon	NILSC17|b2|p10|2.6414764
NILSC17	NILSC17	6dpi	b2	p11	ni	3.64616				1.64403	2.00212	1.21781		6	Mar_pol_mon	NILSC17|b2|p11|3.6461561
NILSC17	NILSC17	6dpi	b2	p12	ni	7.06508				2.61217	4.45291	1.70468		6	Mar_pol_mon	NILSC17|b2|p12|7.0650768
NILSC17	NILSC17	6dpi	b2	p13	ni	4.99129				1.71577	3.27553	1.90908		6	Mar_pol_mon	NILSC17|b2|p13|4.9912944
NILSC17	NILSC17	6dpi	b2	p14	ni	3.45568				1.37645	2.07923	1.51057		6	Mar_pol_mon	NILSC17|b2|p14|3.4556825
NILSC17	NILSC17	6dpi	b2	p15	ni	4.9981				1.71749	3.28062	1.91013		6	Mar_pol_mon	NILSC17|b2|p15|4.9981022
NILSC17	NILSC17	6dpi	b2	p17	ni	4.32865				1.60871	2.71994	1.69077		6	Mar_pol_mon	NILSC17|b2|p17|4.3286505
NILSC17	NILSC17	6dpi	b2	p18	ni	4.0251				1.52085	2.50425	1.64661		6	Mar_pol_mon	NILSC17|b2|p18|4.0250964
NILSC17	NILSC17	6dpi	b1	p2	CNM	5.63452	0.897691	15.932	4.73683	2.37597	3.25854	1.37146	0.84068	6	Mar_pol_mon	NILSC17|b1|p2|5.6345191
NILSC17	NILSC17	6dpi	b1	p3	CNM	5.01738	0.736741	14.6838	4.28064	2.15784	2.85954	1.32519	0.853162	6	Mar_pol_mon	NILSC17|b1|p3|5.0173788
NILSC17	NILSC17	6dpi	b1	p4	CNM	2.78888	0.982322	35.2228	1.80656	1.56908	1.2198	0.777402	0.647772	6	Mar_pol_mon	NILSC17|b1|p4|2.7888818
NILSC17	NILSC17	6dpi	b1	p5	CNM	3.57894	0.510581	14.2663	3.06836	1.64898	1.92996	1.1704	0.857337	6	Mar_pol_mon	NILSC17|b1|p5|3.5789385
NILSC17	NILSC17	6dpi	b1	p6	CNM	3.76045	0.105484	2.80509	3.65497	1.62619	2.13426	1.31243	0.971949	6	Mar_pol_mon	NILSC17|b1|p6|3.7604544
NILSC17	NILSC17	6dpi	b1	p7	CNM	4.31503	1.14126	26.4486	3.17377	1.95905	2.35598	1.20261	0.735514	6	Mar_pol_mon	NILSC17|b1|p7|4.3150349
NILSC17	NILSC17	6dpi	b1	p9	CNM	6.52863	0.82216	12.5932	5.70647	2.49414	4.03448	1.61758	0.874068	6	Mar_pol_mon	NILSC17|b1|p9|6.5286264
NILSC17	NILSC17	6dpi	b2	p10	CNM	3.61491	1.1293	31.24	2.48561	1.75625	1.85866	1.05831	0.6876	6	Mar_pol_mon	NILSC17|b2|p10|3.614912
NILSC17	NILSC17	6dpi	b2	p11	CNM	5.35626	0.205666	3.83972	5.1506	2.07443	3.28183	1.58204	0.961603	6	Mar_pol_mon	NILSC17|b2|p11|5.3562613
NILSC17	NILSC17	6dpi	b2	p12	CNM	3.55708	0.133575	3.75519	3.42351	1.33489	2.22219	1.6647	0.962448	6	Mar_pol_mon	NILSC17|b2|p12|3.5570819
NILSC17	NILSC17	6dpi	b2	p13	CNM	5.1387	0.306348	5.96159	4.83235	2.27264	2.86606	1.26111	0.940384	6	Mar_pol_mon	NILSC17|b2|p13|5.1387
NILSC17	NILSC17	6dpi	b2	p16	CNM	6.92426	0	0	6.92426	2.71543	4.20883	1.54997	1	6	Mar_pol_mon	NILSC17|b2|p16|6.924264
NILSC17	NILSC17	6dpi	b2	p18	CNM	6.41691	0	0	6.41691	2.67372	3.74318	1.39999	1	6	Mar_pol_mon	NILSC17|b2|p18|6.4169078
NILSC21	NILSC21	6dpi	b1	p1	ni	4.6891				1.46288	3.22623	2.2054		6	Mar_pol_mon	NILSC21|b1|p1|4.6891022
NILSC21	NILSC21	6dpi	b1	p2	ni	7.05605				2.93858	4.11747	1.40118		6	Mar_pol_mon	NILSC21|b1|p2|7.0560474
NILSC21	NILSC21	6dpi	b1	p3	ni	9.06455				3.6071	5.45745	1.51297		6	Mar_pol_mon	NILSC21|b1|p3|9.0645466
NILSC21	NILSC21	6dpi	b1	p4	ni	6.11063				2.43244	3.67819	1.51214		6	Mar_pol_mon	NILSC21|b1|p4|6.110631
NILSC21	NILSC21	6dpi	b1	p5	ni	3.93624				1.67528	2.26096	1.3496		6	Mar_pol_mon	NILSC21|b1|p5|3.9362376
NILSC21	NILSC21	6dpi	b1	p6	ni	7.439				3.0374	4.4016	1.44913		6	Mar_pol_mon	NILSC21|b1|p6|7.4390011
NILSC21	NILSC21	6dpi	b1	p7	ni	6.04392				2.23516	3.80875	1.70402		6	Mar_pol_mon	NILSC21|b1|p7|6.0439153
NILSC21	NILSC21	6dpi	b1	p9	ni	5.43072				1.7407	3.69001	2.11984		6	Mar_pol_mon	NILSC21|b1|p9|5.4307165
NILSC21	NILSC21	6dpi	b2	p10	ni	7.23312				2.96094	4.27218	1.44285		6	Mar_pol_mon	NILSC21|b2|p10|7.2331204
NILSC21	NILSC21	6dpi	b2	p11	ni	5.21588				2.1926	3.02328	1.37886		6	Mar_pol_mon	NILSC21|b2|p11|5.2158785
NILSC21	NILSC21	6dpi	b2	p12	ni	6.58266				2.72912	3.85354	1.41201		6	Mar_pol_mon	NILSC21|b2|p12|6.5826583
NILSC21	NILSC21	6dpi	b2	p13	ni	4.6666				1.73461	2.93199	1.69028		6	Mar_pol_mon	NILSC21|b2|p13|4.6666012
NILSC21	NILSC21	6dpi	b2	p14	ni	4.01686				1.8234	2.19346	1.20295		6	Mar_pol_mon	NILSC21|b2|p14|4.0168557
NILSC21	NILSC21	6dpi	b2	p15	ni	5.38908				2.54946	2.83962	1.11381		6	Mar_pol_mon	NILSC21|b2|p15|5.389082
NILSC21	NILSC21	6dpi	b2	p17	ni	7.23592				3.02701	4.20891	1.39045		6	Mar_pol_mon	NILSC21|b2|p17|7.2359152
NILSC21	NILSC21	6dpi	b1	p1	CNM	3.69295	2.05572	55.6662	1.63723	1.98822	1.70473	0.857416	0.443338	6	Mar_pol_mon	NILSC21|b1|p1|3.6929502
NILSC21	NILSC21	6dpi	b1	p2	CNM	4.60117	1.60656	34.9162	2.99462	2.24835	2.35283	1.04647	0.650838	6	Mar_pol_mon	NILSC21|b1|p2|4.6011748
NILSC21	NILSC21	6dpi	b1	p3	CNM	5.18872	1.82125	35.1002	3.36747	2.36422	2.8245	1.19468	0.648998	6	Mar_pol_mon	NILSC21|b1|p3|5.1887193
NILSC21	NILSC21	6dpi	b1	p4	CNM	3.53616	1.11575	31.5527	2.4204	1.83085	1.7053	0.931426	0.684473	6	Mar_pol_mon	NILSC21|b1|p4|3.5361571
NILSC21	NILSC21	6dpi	b1	p5	CNM	5.64864	0.349775	6.1922	5.29886	2.3916	3.25704	1.36187	0.938078	6	Mar_pol_mon	NILSC21|b1|p5|5.6486359
NILSC21	NILSC21	6dpi	b1	p6	CNM	6.42092	0.469519	7.31234	5.9514	2.65208	3.76884	1.42109	0.926877	6	Mar_pol_mon	NILSC21|b1|p6|6.4209208
NILSC21	NILSC21	6dpi	b1	p7	CNM	6.13213	2.09514	34.1665	4.03699	2.66978	3.46235	1.29686	0.658335	6	Mar_pol_mon	NILSC21|b1|p7|6.1321292
NILSC21	NILSC21	6dpi	b1	p8	CNM	6.96353	0	0	6.96353	2.77283	4.1907	1.51135	1	6	Mar_pol_mon	NILSC21|b1|p8|6.9635339
NILSC21	NILSC21	6dpi	b1	p9	CNM	7.22037	0.282844	3.91731	6.93752	2.80544	4.41493	1.57371	0.960827	6	Mar_pol_mon	NILSC21|b1|p9|7.220365
NILSC21	NILSC21	6dpi	b2	p10	CNM	7.63994	0.510724	6.68493	7.12921	3.49689	4.14305	1.18478	0.933151	6	Mar_pol_mon	NILSC21|b2|p10|7.6399369
NILSC21	NILSC21	6dpi	b2	p11	CNM	7.32735	0	0	7.32735	3.42501	3.90234	1.13937	1	6	Mar_pol_mon	NILSC21|b2|p11|7.327354
NILSC21	NILSC21	6dpi	b2	p12	CNM	6.67403	0	0	6.67403	2.53356	4.14047	1.63425	1	6	Mar_pol_mon	NILSC21|b2|p12|6.6740255
NILSC21	NILSC21	6dpi	b2	p13	CNM	2.66376	0.731223	27.4508	1.93254	1.70459	0.959175	0.562702	0.725492	6	Mar_pol_mon	NILSC21|b2|p13|2.6637628
NILSC21	NILSC21	6dpi	b2	p14	CNM	6.21246	0.994647	16.0105	5.21781	3.30756	2.9049	0.878261	0.839895	6	Mar_pol_mon	NILSC21|b2|p14|6.2124605
NILSC21	NILSC21	6dpi	b2	p15	CNM	3.93574	1.49161	37.8992	2.44412	2.20858	1.72716	0.782025	0.621008	6	Mar_pol_mon	NILSC21|b2|p15|3.9357359
NILSC21	NILSC21	6dpi	b2	p16	CNM	6.77363	2.22011	32.7758	4.55352	3.12798	3.64565	1.1655	0.672242	6	Mar_pol_mon	NILSC21|b2|p16|6.7736335
NILSC21	NILSC21	6dpi	b2	p17	CNM	7.44215	0.421722	5.66666	7.02043	3.15686	4.2853	1.35746	0.943333	6	Mar_pol_mon	NILSC21|b2|p17|7.4421539
NILSC21	NILSC21	6dpi	b2	p18	CNM	8.33848	0	0	8.33848	3.19212	5.14637	1.61221	1	6	Mar_pol_mon	NILSC21|b2|p18|8.3384829
NILSC8	NILSC8	6dpi	b1	p1	ni	2.91916				2.40743	0.511727	0.212561		8	Mar_pol_rud	NILSC8|b1|p1|2.9191606
NILSC8	NILSC8	6dpi	b1	p2	ni	2.29772				2.06604	0.231678	0.112136		8	Mar_pol_rud	NILSC8|b1|p2|2.2977211
NILSC8	NILSC8	6dpi	b1	p3	ni	3.23525				2.25379	0.981462	0.435471		8	Mar_pol_rud	NILSC8|b1|p3|3.235255
NILSC8	NILSC8	6dpi	b1	p4	ni	2.35526				2.16343	0.191835	0.0886718		8	Mar_pol_rud	NILSC8|b1|p4|2.3552644
NILSC8	NILSC8	6dpi	b1	p5	ni	2.14523				1.94845	0.19678	0.100993		8	Mar_pol_rud	NILSC8|b1|p5|2.1452277
NILSC8	NILSC8	6dpi	b1	p6	ni	2.81626				2.12889	0.687367	0.322876		8	Mar_pol_rud	NILSC8|b1|p6|2.8162563
NILSC8	NILSC8	6dpi	b1	p7	ni	2.39704				1.94587	0.451174	0.231863		8	Mar_pol_rud	NILSC8|b1|p7|2.3970425
NILSC8	NILSC8	6dpi	b1	p8	ni	2.2371				1.99281	0.24429	0.122586		8	Mar_pol_rud	NILSC8|b1|p8|2.2370963
NILSC8	NILSC8	6dpi	b1	p9	ni	2.66075				1.87227	0.78848	0.421135		8	Mar_pol_rud	NILSC8|b1|p9|2.660753
NILSC8	NILSC8	6dpi	b2	p10	ni	2.84829				1.62146	1.22683	0.756618		8	Mar_pol_rud	NILSC8|b2|p10|2.8482883
[truncated: 1,588 more rows]
